# Supplementary material for: Effective drug combinations in breast, colon and pancreatic cancer cells
Source: Nature. 2022 Feb 23;603(7899):166–73. doi: 10.1038/s41586-022-04437-2 (PMC8891012; doi:10.1038/s41586-022-04437-2)
Supplement: Supplementary file 4 — 2,575 drug combination-tissue pairs. [file 41586_2022_4437_MOESM4_ESM.xlsx]

## Sheet: Supplementary table 1_Combinati
																Across all cell lines screened				In validation screen cell line subset
Tissue	COMBI ID	ANCHOR NAME	ANCHOR TARGET	ANCHOR PATHWAY	ANCHOR Drug Type	ANCHOR Clin Rel	LIBRARY NAME	LIBRARY TARGET	LIBRARY PATHWAY	LIBRARY Drug Type	LIBRARY Clin Rel	LIBRARY CONC	ANCHOR CONC high	ANCHOR CONC low	Pan-tissue	Total	Synergy	Synergy (%)	In validation screen	Total cell lines validated	Synergy Original	Synergy Original (%)	Synergy Validation	Synergy Validation (%)	Overlap	Overlap_P.of.Ori	ANCHOR ID	ANCHOR Supplier	ANCHOR Cat.No	LIBRARY ID	LIBRARY Supplier	LIBRARY Cat.No
Breast	1022:1005	AZD7762	CHEK1, CHEK2	Cell cycle	Targeted	Early clinical trials	Cisplatin	DNA crosslinker	DNA replication	Chemotherapeutic	FDA approved	4	0.25	0.0625	no	51	11	21.6	no	NA	NA	NA	NA	NA	NA	NA	1022	SelleckChem	S1532	1005	SelleckChem	S1166
Breast	1191:1005	Bortezomib	Proteasome	Protein stability and degradation	Targeted	FDA approved	Cisplatin	DNA crosslinker	DNA replication	Chemotherapeutic	FDA approved	4	0.0025	0.000625	no	51	1	2	no	NA	NA	NA	NA	NA	NA	NA	1191	SelleckChem	S1013	1005	SelleckChem	S1166
Breast	1558:1005	Lapatinib	EGFR, ERBB2	EGFR signaling	Targeted	FDA approved in breast	Cisplatin	DNA crosslinker	DNA replication	Chemotherapeutic	FDA approved	4	2.5	0.625	no	51	1	2	no	NA	NA	NA	NA	NA	NA	NA	1558	SelleckChem	S2111	1005	SelleckChem	S1166
Breast	1047:1005	Nutlin-3a (-)	MDM2	p53 pathway	Targeted	Experimental only	Cisplatin	DNA crosslinker	DNA replication	Chemotherapeutic	FDA approved	4	10	2.5	no	51	1	2	no	NA	NA	NA	NA	NA	NA	NA	1047	SelleckChem	S8059	1005	SelleckChem	S1166
Breast	1561:1005	Taselisib	PI3K (beta sparing)	PI3K/MTOR signaling	Targeted	Advanced clinical trials	Cisplatin	DNA crosslinker	DNA replication	Chemotherapeutic	FDA approved	4	1	0.1	no	51	0	0	no	NA	NA	NA	NA	NA	NA	NA	1561	SelleckChem	S7103	1005	SelleckChem	S1166
Breast	1375:1005	Temozolomide	DNA alkylating agent	DNA replication	Chemotherapeutic	FDA approved	Cisplatin	DNA crosslinker	DNA replication	Chemotherapeutic	FDA approved	4	30	7.5	no	51	0	0	no	NA	NA	NA	NA	NA	NA	NA	1375	SelleckChem	S1237	1005	SelleckChem	S1166
Breast	1190:1005	Gemcitabine	Pyrimidine antimetabolite	DNA replication	Chemotherapeutic	FDA approved in breast	Cisplatin	DNA crosslinker	DNA replication	Chemotherapeutic	FDA approved	4	0.1	0.01	no	51	2	3.9	no	NA	NA	NA	NA	NA	NA	NA	1190	SelleckChem	S1714	1005	SelleckChem	S1166
Breast	1058:1005	Pictilisib	PI3K (class 1)	PI3K/MTOR signaling	Targeted	Early clinical trials	Cisplatin	DNA crosslinker	DNA replication	Chemotherapeutic	FDA approved	4	0.5	0.125	no	51	0	0	no	NA	NA	NA	NA	NA	NA	NA	1058	SelleckChem	S1065	1005	SelleckChem	S1166
Breast	1073:1005	5-Fluorouracil	Antimetabolite (DNA & RNA)	Other	Chemotherapeutic	FDA approved in breast	Cisplatin	DNA crosslinker	DNA replication	Chemotherapeutic	FDA approved	4	10	2.5	no	51	0	0	no	NA	NA	NA	NA	NA	NA	NA	1073	SelleckChem	S1209	1005	SelleckChem	S1166
Breast	1372:1005	Trametinib	MEK1, MEK2	ERK MAPK signaling	Targeted	FDA approved	Cisplatin	DNA crosslinker	DNA replication	Chemotherapeutic	FDA approved	4	0.1	0.01	no	51	0	0	no	NA	NA	NA	NA	NA	NA	NA	1372	SelleckChem	S2673	1005	SelleckChem	S1166
Breast	1007:1005	Docetaxel	Microtubule stabiliser	Mitosis	Chemotherapeutic	FDA approved in breast	Cisplatin	DNA crosslinker	DNA replication	Chemotherapeutic	FDA approved	4	0.001	0.00025	no	51	1	2	no	NA	NA	NA	NA	NA	NA	NA	1007	SelleckChem	S1148	1005	SelleckChem	S1166
Breast	1054:1005	Palbociclib	CDK4, CDK6	Cell cycle	Targeted	FDA approved in breast	Cisplatin	DNA crosslinker	DNA replication	Chemotherapeutic	FDA approved	4	4	1	no	51	0	0	no	NA	NA	NA	NA	NA	NA	NA	1054	SelleckChem	S1116	1005	SelleckChem	S1166
Breast	1510:1005	Linsitinib	IGF1R	IGF1R signaling	Targeted	Advanced clinical trials	Cisplatin	DNA crosslinker	DNA replication	Chemotherapeutic	FDA approved	4	10	2.5	no	51	1	2	no	NA	NA	NA	NA	NA	NA	NA	1510	SelleckChem	S1091	1005	SelleckChem	S1166
Breast	1083:1005	Crizotinib	MET, ALK, ROS1	RTK signaling	Targeted	FDA approved	Cisplatin	DNA crosslinker	DNA replication	Chemotherapeutic	FDA approved	4	2.5	0.625	no	51	1	2	no	NA	NA	NA	NA	NA	NA	NA	1083	SelleckChem	S1068	1005	SelleckChem	S1166
Breast	1549:1005	Sapitinib	EGFR, ERBB2, ERBB3	EGFR signaling	Targeted	Advanced clinical trials	Cisplatin	DNA crosslinker	DNA replication	Chemotherapeutic	FDA approved	4	2	0.5	no	51	0	0	no	NA	NA	NA	NA	NA	NA	NA	1549	SelleckChem	S2192	1005	SelleckChem	S1166
Breast	1179:1005	MK-1775	WEE1, PLK1	Cell cycle	Targeted	Early clinical trials	Cisplatin	DNA crosslinker	DNA replication	Chemotherapeutic	FDA approved	4	2.5	0.625	no	51	17	33.3	no	NA	NA	NA	NA	NA	NA	NA	1179	SelleckChem	S1525	1005	SelleckChem	S1166
Breast	1012:1005	Vorinostat	HDAC inhibitor Class I, IIa, IIb, IV	Chromatin histone acetylation	Targeted	FDA approved	Cisplatin	DNA crosslinker	DNA replication	Chemotherapeutic	FDA approved	4	2	0.5	no	51	4	7.8	no	NA	NA	NA	NA	NA	NA	NA	1012	SelleckChem	S1047	1005	SelleckChem	S1166
Breast	1011:1005	Navitoclax	BCL2, BCL-XL, BCL-W	Apoptosis regulation	Targeted	Advanced clinical trials	Cisplatin	DNA crosslinker	DNA replication	Chemotherapeutic	FDA approved	4	2.5	0.625	no	51	8	15.7	yes	34	11	32.4	14	41.2	9	81.8	1011	SelleckChem	S1001	1005	SelleckChem	S1166
Breast	1017:1005	Olaparib	PARP1, PARP2	Genome integrity	Targeted	FDA approved	Cisplatin	DNA crosslinker	DNA replication	Chemotherapeutic	FDA approved	4	10	2.5	no	51	0	0	no	NA	NA	NA	NA	NA	NA	NA	1017	SelleckChem	S1060	1005	SelleckChem	S1166
Breast	1559:1005	Luminespib	HSP90	Protein stability and degradation	Targeted	Early clinical trials	Cisplatin	DNA crosslinker	DNA replication	Chemotherapeutic	FDA approved	4	0.01	0.0025	no	51	4	7.8	no	NA	NA	NA	NA	NA	NA	NA	1559	SelleckChem	S1069	1005	SelleckChem	S1166
Breast	1021:1005	Axitinib	PDGFR, KIT, VEGFR	RTK signaling	Targeted	FDA approved	Cisplatin	DNA crosslinker	DNA replication	Chemotherapeutic	FDA approved	4	4	1	no	51	0	0	no	NA	NA	NA	NA	NA	NA	NA	1021	SelleckChem	S1005	1005	SelleckChem	S1166
Breast	1594:1005	OSI-027	MTORC1, MTORC2	PI3K/MTOR signaling	Targeted	Early clinical trials	Cisplatin	DNA crosslinker	DNA replication	Chemotherapeutic	FDA approved	4	1	0.25	no	51	2	3.9	no	NA	NA	NA	NA	NA	NA	NA	1594	SelleckChem	S2624	1005	SelleckChem	S1166
Breast	1053:1005	MK-2206	AKT1, AKT2	PI3K/MTOR signaling	Targeted	Early clinical trials	Cisplatin	DNA crosslinker	DNA replication	Chemotherapeutic	FDA approved	4	1	0.25	no	51	0	0	no	NA	NA	NA	NA	NA	NA	NA	1053	SelleckChem	S1078	1005	SelleckChem	S1166
Breast	1049:1005	PD173074	FGFR1, FGFR2, FGFR3	RTK signaling	Targeted	Experimental only	Cisplatin	DNA crosslinker	DNA replication	Chemotherapeutic	FDA approved	4	10	2.5	no	51	1	2	no	NA	NA	NA	NA	NA	NA	NA	1049	SelleckChem	S1264	1005	SelleckChem	S1166
Breast	1190:1007	Gemcitabine	Pyrimidine antimetabolite	DNA replication	Chemotherapeutic	FDA approved in breast	Docetaxel	Microtubule stabiliser	Mitosis	Chemotherapeutic	FDA approved in breast	0.0125	0.1	0.01	no	51	0	0	no	NA	NA	NA	NA	NA	NA	NA	1190	SelleckChem	S1714	1007	SelleckChem	S1148
Breast	1049:1007	PD173074	FGFR1, FGFR2, FGFR3	RTK signaling	Targeted	Experimental only	Docetaxel	Microtubule stabiliser	Mitosis	Chemotherapeutic	FDA approved in breast	0.0125	10	2.5	no	51	0	0	no	NA	NA	NA	NA	NA	NA	NA	1049	SelleckChem	S1264	1007	SelleckChem	S1148
Breast	1047:1007	Nutlin-3a (-)	MDM2	p53 pathway	Targeted	Experimental only	Docetaxel	Microtubule stabiliser	Mitosis	Chemotherapeutic	FDA approved in breast	0.0125	10	2.5	no	51	0	0	no	NA	NA	NA	NA	NA	NA	NA	1047	SelleckChem	S8059	1007	SelleckChem	S1148
Breast	1058:1007	Pictilisib	PI3K (class 1)	PI3K/MTOR signaling	Targeted	Early clinical trials	Docetaxel	Microtubule stabiliser	Mitosis	Chemotherapeutic	FDA approved in breast	0.0125	0.5	0.125	no	51	2	3.9	no	NA	NA	NA	NA	NA	NA	NA	1058	SelleckChem	S1065	1007	SelleckChem	S1148
Breast	1375:1007	Temozolomide	DNA alkylating agent	DNA replication	Chemotherapeutic	FDA approved	Docetaxel	Microtubule stabiliser	Mitosis	Chemotherapeutic	FDA approved in breast	0.0125	30	7.5	no	51	0	0	no	NA	NA	NA	NA	NA	NA	NA	1375	SelleckChem	S1237	1007	SelleckChem	S1148
Breast	1559:1007	Luminespib	HSP90	Protein stability and degradation	Targeted	Early clinical trials	Docetaxel	Microtubule stabiliser	Mitosis	Chemotherapeutic	FDA approved in breast	0.0125	0.01	0.0025	no	51	0	0	no	NA	NA	NA	NA	NA	NA	NA	1559	SelleckChem	S1069	1007	SelleckChem	S1148
Breast	1191:1007	Bortezomib	Proteasome	Protein stability and degradation	Targeted	FDA approved	Docetaxel	Microtubule stabiliser	Mitosis	Chemotherapeutic	FDA approved in breast	0.0125	0.0025	0.000625	no	51	0	0	no	NA	NA	NA	NA	NA	NA	NA	1191	SelleckChem	S1013	1007	SelleckChem	S1148
Breast	1021:1007	Axitinib	PDGFR, KIT, VEGFR	RTK signaling	Targeted	FDA approved	Docetaxel	Microtubule stabiliser	Mitosis	Chemotherapeutic	FDA approved in breast	0.0125	4	1	no	51	0	0	no	NA	NA	NA	NA	NA	NA	NA	1021	SelleckChem	S1005	1007	SelleckChem	S1148
Breast	1083:1007	Crizotinib	MET, ALK, ROS1	RTK signaling	Targeted	FDA approved	Docetaxel	Microtubule stabiliser	Mitosis	Chemotherapeutic	FDA approved in breast	0.0125	2.5	0.625	no	51	0	0	no	NA	NA	NA	NA	NA	NA	NA	1083	SelleckChem	S1068	1007	SelleckChem	S1148
Breast	1005:1007	Cisplatin	DNA crosslinker	DNA replication	Chemotherapeutic	FDA approved	Docetaxel	Microtubule stabiliser	Mitosis	Chemotherapeutic	FDA approved in breast	0.0125	4	1	no	51	0	0	yes	34	11	32.4	0	0	0	0	1005	SelleckChem	S1166	1007	SelleckChem	S1148
Breast	1372:1007	Trametinib	MEK1, MEK2	ERK MAPK signaling	Targeted	FDA approved	Docetaxel	Microtubule stabiliser	Mitosis	Chemotherapeutic	FDA approved in breast	0.0125	0.1	0.01	no	51	0	0	no	NA	NA	NA	NA	NA	NA	NA	1372	SelleckChem	S2673	1007	SelleckChem	S1148
Breast	1012:1007	Vorinostat	HDAC inhibitor Class I, IIa, IIb, IV	Chromatin histone acetylation	Targeted	FDA approved	Docetaxel	Microtubule stabiliser	Mitosis	Chemotherapeutic	FDA approved in breast	0.0125	2	0.5	no	51	2	3.9	no	NA	NA	NA	NA	NA	NA	NA	1012	SelleckChem	S1047	1007	SelleckChem	S1148
Breast	1011:1007	Navitoclax	BCL2, BCL-XL, BCL-W	Apoptosis regulation	Targeted	Advanced clinical trials	Docetaxel	Microtubule stabiliser	Mitosis	Chemotherapeutic	FDA approved in breast	0.0125	2.5	0.625	no	51	19	37.3	no	NA	NA	NA	NA	NA	NA	NA	1011	SelleckChem	S1001	1007	SelleckChem	S1148
Breast	1558:1007	Lapatinib	EGFR, ERBB2	EGFR signaling	Targeted	FDA approved in breast	Docetaxel	Microtubule stabiliser	Mitosis	Chemotherapeutic	FDA approved in breast	0.0125	2.5	0.625	no	51	0	0	no	NA	NA	NA	NA	NA	NA	NA	1558	SelleckChem	S2111	1007	SelleckChem	S1148
Breast	1549:1007	Sapitinib	EGFR, ERBB2, ERBB3	EGFR signaling	Targeted	Advanced clinical trials	Docetaxel	Microtubule stabiliser	Mitosis	Chemotherapeutic	FDA approved in breast	0.0125	2	0.5	no	51	0	0	no	NA	NA	NA	NA	NA	NA	NA	1549	SelleckChem	S2192	1007	SelleckChem	S1148
Breast	1561:1007	Taselisib	PI3K (beta sparing)	PI3K/MTOR signaling	Targeted	Advanced clinical trials	Docetaxel	Microtubule stabiliser	Mitosis	Chemotherapeutic	FDA approved in breast	0.0125	1	0.1	no	51	2	3.9	no	NA	NA	NA	NA	NA	NA	NA	1561	SelleckChem	S7103	1007	SelleckChem	S1148
Breast	1594:1007	OSI-027	MTORC1, MTORC2	PI3K/MTOR signaling	Targeted	Early clinical trials	Docetaxel	Microtubule stabiliser	Mitosis	Chemotherapeutic	FDA approved in breast	0.0125	1	0.25	no	51	0	0	no	NA	NA	NA	NA	NA	NA	NA	1594	SelleckChem	S2624	1007	SelleckChem	S1148
Breast	1179:1007	MK-1775	WEE1, PLK1	Cell cycle	Targeted	Early clinical trials	Docetaxel	Microtubule stabiliser	Mitosis	Chemotherapeutic	FDA approved in breast	0.0125	2.5	0.625	no	51	0	0	no	NA	NA	NA	NA	NA	NA	NA	1179	SelleckChem	S1525	1007	SelleckChem	S1148
Breast	1054:1007	Palbociclib	CDK4, CDK6	Cell cycle	Targeted	FDA approved in breast	Docetaxel	Microtubule stabiliser	Mitosis	Chemotherapeutic	FDA approved in breast	0.0125	4	1	no	51	0	0	no	NA	NA	NA	NA	NA	NA	NA	1054	SelleckChem	S1116	1007	SelleckChem	S1148
Breast	1510:1007	Linsitinib	IGF1R	IGF1R signaling	Targeted	Advanced clinical trials	Docetaxel	Microtubule stabiliser	Mitosis	Chemotherapeutic	FDA approved in breast	0.0125	10	2.5	no	51	0	0	no	NA	NA	NA	NA	NA	NA	NA	1510	SelleckChem	S1091	1007	SelleckChem	S1148
Breast	1053:1007	MK-2206	AKT1, AKT2	PI3K/MTOR signaling	Targeted	Early clinical trials	Docetaxel	Microtubule stabiliser	Mitosis	Chemotherapeutic	FDA approved in breast	0.0125	1	0.25	no	51	0	0	no	NA	NA	NA	NA	NA	NA	NA	1053	SelleckChem	S1078	1007	SelleckChem	S1148
Breast	1017:1007	Olaparib	PARP1, PARP2	Genome integrity	Targeted	FDA approved	Docetaxel	Microtubule stabiliser	Mitosis	Chemotherapeutic	FDA approved in breast	0.0125	10	2.5	no	51	0	0	no	NA	NA	NA	NA	NA	NA	NA	1017	SelleckChem	S1060	1007	SelleckChem	S1148
Breast	1022:1007	AZD7762	CHEK1, CHEK2	Cell cycle	Targeted	Early clinical trials	Docetaxel	Microtubule stabiliser	Mitosis	Chemotherapeutic	FDA approved in breast	0.0125	0.25	0.0625	no	51	0	0	no	NA	NA	NA	NA	NA	NA	NA	1022	SelleckChem	S1532	1007	SelleckChem	S1148
Breast	1073:1007	5-Fluorouracil	Antimetabolite (DNA & RNA)	Other	Chemotherapeutic	FDA approved in breast	Docetaxel	Microtubule stabiliser	Mitosis	Chemotherapeutic	FDA approved in breast	0.0125	10	2.5	no	51	0	0	no	NA	NA	NA	NA	NA	NA	NA	1073	SelleckChem	S1209	1007	SelleckChem	S1148
Breast	1017:1011	Olaparib	PARP1, PARP2	Genome integrity	Targeted	FDA approved	Navitoclax	BCL2, BCL-XL, BCL-W	Apoptosis regulation	Targeted	Advanced clinical trials	10	10	2.5	yes	49	2	4.1	no	NA	NA	NA	NA	NA	NA	NA	1017	SelleckChem	S1060	1011	SelleckChem	S1001
Breast	1021:1011	Axitinib	PDGFR, KIT, VEGFR	RTK signaling	Targeted	FDA approved	Navitoclax	BCL2, BCL-XL, BCL-W	Apoptosis regulation	Targeted	Advanced clinical trials	10	4	1	no	49	12	24.5	no	NA	NA	NA	NA	NA	NA	NA	1021	SelleckChem	S1005	1011	SelleckChem	S1001
Breast	1058:1011	Pictilisib	PI3K (class 1)	PI3K/MTOR signaling	Targeted	Early clinical trials	Navitoclax	BCL2, BCL-XL, BCL-W	Apoptosis regulation	Targeted	Advanced clinical trials	10	0.5	0.125	no	48	3	6.2	no	NA	NA	NA	NA	NA	NA	NA	1058	SelleckChem	S1065	1011	SelleckChem	S1001
Breast	1191:1011	Bortezomib	Proteasome	Protein stability and degradation	Targeted	FDA approved	Navitoclax	BCL2, BCL-XL, BCL-W	Apoptosis regulation	Targeted	Advanced clinical trials	10	0.0025	0.000625	no	49	5	10.2	no	NA	NA	NA	NA	NA	NA	NA	1191	SelleckChem	S1013	1011	SelleckChem	S1001
Breast	1549:1011	Sapitinib	EGFR, ERBB2, ERBB3	EGFR signaling	Targeted	Advanced clinical trials	Navitoclax	BCL2, BCL-XL, BCL-W	Apoptosis regulation	Targeted	Advanced clinical trials	10	2	0.5	no	49	8	16.3	no	NA	NA	NA	NA	NA	NA	NA	1549	SelleckChem	S2192	1011	SelleckChem	S1001
Breast	1054:1011	Palbociclib	CDK4, CDK6	Cell cycle	Targeted	FDA approved in breast	Navitoclax	BCL2, BCL-XL, BCL-W	Apoptosis regulation	Targeted	Advanced clinical trials	10	4	1	yes	48	0	0	no	NA	NA	NA	NA	NA	NA	NA	1054	SelleckChem	S1116	1011	SelleckChem	S1001
Breast	1073:1011	5-Fluorouracil	Antimetabolite (DNA & RNA)	Other	Chemotherapeutic	FDA approved in breast	Navitoclax	BCL2, BCL-XL, BCL-W	Apoptosis regulation	Targeted	Advanced clinical trials	10	10	2.5	yes	49	2	4.1	no	NA	NA	NA	NA	NA	NA	NA	1073	SelleckChem	S1209	1011	SelleckChem	S1001
Breast	1049:1011	PD173074	FGFR1, FGFR2, FGFR3	RTK signaling	Targeted	Experimental only	Navitoclax	BCL2, BCL-XL, BCL-W	Apoptosis regulation	Targeted	Advanced clinical trials	10	10	2.5	no	49	0	0	no	NA	NA	NA	NA	NA	NA	NA	1049	SelleckChem	S1264	1011	SelleckChem	S1001
Breast	1022:1011	AZD7762	CHEK1, CHEK2	Cell cycle	Targeted	Early clinical trials	Navitoclax	BCL2, BCL-XL, BCL-W	Apoptosis regulation	Targeted	Advanced clinical trials	10	0.25	0.0625	yes	49	1	2	yes	33	20	60.6	2	6.1	1	5	1022	SelleckChem	S1532	1011	SelleckChem	S1001
Breast	1558:1011	Lapatinib	EGFR, ERBB2	EGFR signaling	Targeted	FDA approved in breast	Navitoclax	BCL2, BCL-XL, BCL-W	Apoptosis regulation	Targeted	Advanced clinical trials	10	2.5	0.625	no	49	10	20.4	no	NA	NA	NA	NA	NA	NA	NA	1558	SelleckChem	S2111	1011	SelleckChem	S1001
Breast	1047:1011	Nutlin-3a (-)	MDM2	p53 pathway	Targeted	Experimental only	Navitoclax	BCL2, BCL-XL, BCL-W	Apoptosis regulation	Targeted	Advanced clinical trials	10	10	2.5	no	48	7	14.6	no	NA	NA	NA	NA	NA	NA	NA	1047	SelleckChem	S8059	1011	SelleckChem	S1001
Breast	1561:1011	Taselisib	PI3K (beta sparing)	PI3K/MTOR signaling	Targeted	Advanced clinical trials	Navitoclax	BCL2, BCL-XL, BCL-W	Apoptosis regulation	Targeted	Advanced clinical trials	10	1	0.1	yes	49	12	24.5	no	NA	NA	NA	NA	NA	NA	NA	1561	SelleckChem	S7103	1011	SelleckChem	S1001
Breast	1375:1011	Temozolomide	DNA alkylating agent	DNA replication	Chemotherapeutic	FDA approved	Navitoclax	BCL2, BCL-XL, BCL-W	Apoptosis regulation	Targeted	Advanced clinical trials	10	30	7.5	no	49	0	0	no	NA	NA	NA	NA	NA	NA	NA	1375	SelleckChem	S1237	1011	SelleckChem	S1001
Breast	1190:1011	Gemcitabine	Pyrimidine antimetabolite	DNA replication	Chemotherapeutic	FDA approved in breast	Navitoclax	BCL2, BCL-XL, BCL-W	Apoptosis regulation	Targeted	Advanced clinical trials	10	0.1	0.01	no	49	11	22.4	no	NA	NA	NA	NA	NA	NA	NA	1190	SelleckChem	S1714	1011	SelleckChem	S1001
Breast	1372:1011	Trametinib	MEK1, MEK2	ERK MAPK signaling	Targeted	FDA approved	Navitoclax	BCL2, BCL-XL, BCL-W	Apoptosis regulation	Targeted	Advanced clinical trials	10	0.1	0.01	yes	49	4	8.2	no	NA	NA	NA	NA	NA	NA	NA	1372	SelleckChem	S2673	1011	SelleckChem	S1001
Breast	1007:1011	Docetaxel	Microtubule stabiliser	Mitosis	Chemotherapeutic	FDA approved in breast	Navitoclax	BCL2, BCL-XL, BCL-W	Apoptosis regulation	Targeted	Advanced clinical trials	10	0.001	0.00025	no	48	4	8.3	no	NA	NA	NA	NA	NA	NA	NA	1007	SelleckChem	S1148	1011	SelleckChem	S1001
Breast	1510:1011	Linsitinib	IGF1R	IGF1R signaling	Targeted	Advanced clinical trials	Navitoclax	BCL2, BCL-XL, BCL-W	Apoptosis regulation	Targeted	Advanced clinical trials	10	10	2.5	yes	49	5	10.2	no	NA	NA	NA	NA	NA	NA	NA	1510	SelleckChem	S1091	1011	SelleckChem	S1001
Breast	1083:1011	Crizotinib	MET, ALK, ROS1	RTK signaling	Targeted	FDA approved	Navitoclax	BCL2, BCL-XL, BCL-W	Apoptosis regulation	Targeted	Advanced clinical trials	10	2.5	0.625	yes	48	4	8.3	no	NA	NA	NA	NA	NA	NA	NA	1083	SelleckChem	S1068	1011	SelleckChem	S1001
Breast	1179:1011	MK-1775	WEE1, PLK1	Cell cycle	Targeted	Early clinical trials	Navitoclax	BCL2, BCL-XL, BCL-W	Apoptosis regulation	Targeted	Advanced clinical trials	10	2.5	0.625	yes	49	16	32.7	no	NA	NA	NA	NA	NA	NA	NA	1179	SelleckChem	S1525	1011	SelleckChem	S1001
Breast	1005:1011	Cisplatin	DNA crosslinker	DNA replication	Chemotherapeutic	FDA approved	Navitoclax	BCL2, BCL-XL, BCL-W	Apoptosis regulation	Targeted	Advanced clinical trials	10	4	1	no	48	4	8.3	no	NA	NA	NA	NA	NA	NA	NA	1005	SelleckChem	S1166	1011	SelleckChem	S1001
Breast	1012:1011	Vorinostat	HDAC inhibitor Class I, IIa, IIb, IV	Chromatin histone acetylation	Targeted	FDA approved	Navitoclax	BCL2, BCL-XL, BCL-W	Apoptosis regulation	Targeted	Advanced clinical trials	10	2	0.5	no	49	7	14.3	no	NA	NA	NA	NA	NA	NA	NA	1012	SelleckChem	S1047	1011	SelleckChem	S1001
Breast	1559:1011	Luminespib	HSP90	Protein stability and degradation	Targeted	Early clinical trials	Navitoclax	BCL2, BCL-XL, BCL-W	Apoptosis regulation	Targeted	Advanced clinical trials	10	0.01	0.0025	no	49	2	4.1	no	NA	NA	NA	NA	NA	NA	NA	1559	SelleckChem	S1069	1011	SelleckChem	S1001
Breast	1594:1011	OSI-027	MTORC1, MTORC2	PI3K/MTOR signaling	Targeted	Early clinical trials	Navitoclax	BCL2, BCL-XL, BCL-W	Apoptosis regulation	Targeted	Advanced clinical trials	10	1	0.25	no	49	5	10.2	no	NA	NA	NA	NA	NA	NA	NA	1594	SelleckChem	S2624	1011	SelleckChem	S1001
Breast	1053:1011	MK-2206	AKT1, AKT2	PI3K/MTOR signaling	Targeted	Early clinical trials	Navitoclax	BCL2, BCL-XL, BCL-W	Apoptosis regulation	Targeted	Advanced clinical trials	10	1	0.25	yes	49	5	10.2	no	NA	NA	NA	NA	NA	NA	NA	1053	SelleckChem	S1078	1011	SelleckChem	S1001
Breast	1054:1012	Palbociclib	CDK4, CDK6	Cell cycle	Targeted	FDA approved in breast	Vorinostat	HDAC inhibitor Class I, IIa, IIb, IV	Chromatin histone acetylation	Targeted	FDA approved	5	4	1	no	51	1	2	no	NA	NA	NA	NA	NA	NA	NA	1054	SelleckChem	S1116	1012	SelleckChem	S1047
Breast	1073:1012	5-Fluorouracil	Antimetabolite (DNA & RNA)	Other	Chemotherapeutic	FDA approved in breast	Vorinostat	HDAC inhibitor Class I, IIa, IIb, IV	Chromatin histone acetylation	Targeted	FDA approved	5	10	2.5	no	51	1	2	no	NA	NA	NA	NA	NA	NA	NA	1073	SelleckChem	S1209	1012	SelleckChem	S1047
Breast	1083:1012	Crizotinib	MET, ALK, ROS1	RTK signaling	Targeted	FDA approved	Vorinostat	HDAC inhibitor Class I, IIa, IIb, IV	Chromatin histone acetylation	Targeted	FDA approved	5	2.5	0.625	no	51	0	0	no	NA	NA	NA	NA	NA	NA	NA	1083	SelleckChem	S1068	1012	SelleckChem	S1047
Breast	1372:1012	Trametinib	MEK1, MEK2	ERK MAPK signaling	Targeted	FDA approved	Vorinostat	HDAC inhibitor Class I, IIa, IIb, IV	Chromatin histone acetylation	Targeted	FDA approved	5	0.1	0.01	no	51	1	2	no	NA	NA	NA	NA	NA	NA	NA	1372	SelleckChem	S2673	1012	SelleckChem	S1047
Breast	1007:1012	Docetaxel	Microtubule stabiliser	Mitosis	Chemotherapeutic	FDA approved in breast	Vorinostat	HDAC inhibitor Class I, IIa, IIb, IV	Chromatin histone acetylation	Targeted	FDA approved	5	0.001	0.00025	no	51	0	0	no	NA	NA	NA	NA	NA	NA	NA	1007	SelleckChem	S1148	1012	SelleckChem	S1047
Breast	1005:1012	Cisplatin	DNA crosslinker	DNA replication	Chemotherapeutic	FDA approved	Vorinostat	HDAC inhibitor Class I, IIa, IIb, IV	Chromatin histone acetylation	Targeted	FDA approved	5	4	1	no	51	0	0	no	NA	NA	NA	NA	NA	NA	NA	1005	SelleckChem	S1166	1012	SelleckChem	S1047
Breast	1190:1012	Gemcitabine	Pyrimidine antimetabolite	DNA replication	Chemotherapeutic	FDA approved in breast	Vorinostat	HDAC inhibitor Class I, IIa, IIb, IV	Chromatin histone acetylation	Targeted	FDA approved	5	0.1	0.01	no	51	0	0	no	NA	NA	NA	NA	NA	NA	NA	1190	SelleckChem	S1714	1012	SelleckChem	S1047
Breast	1049:1012	PD173074	FGFR1, FGFR2, FGFR3	RTK signaling	Targeted	Experimental only	Vorinostat	HDAC inhibitor Class I, IIa, IIb, IV	Chromatin histone acetylation	Targeted	FDA approved	5	10	2.5	no	51	2	3.9	no	NA	NA	NA	NA	NA	NA	NA	1049	SelleckChem	S1264	1012	SelleckChem	S1047
Breast	1047:1012	Nutlin-3a (-)	MDM2	p53 pathway	Targeted	Experimental only	Vorinostat	HDAC inhibitor Class I, IIa, IIb, IV	Chromatin histone acetylation	Targeted	FDA approved	5	10	2.5	no	51	0	0	no	NA	NA	NA	NA	NA	NA	NA	1047	SelleckChem	S8059	1012	SelleckChem	S1047
Breast	1058:1012	Pictilisib	PI3K (class 1)	PI3K/MTOR signaling	Targeted	Early clinical trials	Vorinostat	HDAC inhibitor Class I, IIa, IIb, IV	Chromatin histone acetylation	Targeted	FDA approved	5	0.5	0.125	no	51	5	9.8	no	NA	NA	NA	NA	NA	NA	NA	1058	SelleckChem	S1065	1012	SelleckChem	S1047
Breast	1375:1012	Temozolomide	DNA alkylating agent	DNA replication	Chemotherapeutic	FDA approved	Vorinostat	HDAC inhibitor Class I, IIa, IIb, IV	Chromatin histone acetylation	Targeted	FDA approved	5	30	7.5	no	51	0	0	no	NA	NA	NA	NA	NA	NA	NA	1375	SelleckChem	S1237	1012	SelleckChem	S1047
Breast	1559:1012	Luminespib	HSP90	Protein stability and degradation	Targeted	Early clinical trials	Vorinostat	HDAC inhibitor Class I, IIa, IIb, IV	Chromatin histone acetylation	Targeted	FDA approved	5	0.01	0.0025	no	51	1	2	no	NA	NA	NA	NA	NA	NA	NA	1559	SelleckChem	S1069	1012	SelleckChem	S1047
Breast	1191:1012	Bortezomib	Proteasome	Protein stability and degradation	Targeted	FDA approved	Vorinostat	HDAC inhibitor Class I, IIa, IIb, IV	Chromatin histone acetylation	Targeted	FDA approved	5	0.0025	0.000625	no	51	6	11.8	no	NA	NA	NA	NA	NA	NA	NA	1191	SelleckChem	S1013	1012	SelleckChem	S1047
Breast	1021:1012	Axitinib	PDGFR, KIT, VEGFR	RTK signaling	Targeted	FDA approved	Vorinostat	HDAC inhibitor Class I, IIa, IIb, IV	Chromatin histone acetylation	Targeted	FDA approved	5	4	1	no	51	0	0	no	NA	NA	NA	NA	NA	NA	NA	1021	SelleckChem	S1005	1012	SelleckChem	S1047
Breast	1011:1012	Navitoclax	BCL2, BCL-XL, BCL-W	Apoptosis regulation	Targeted	Advanced clinical trials	Vorinostat	HDAC inhibitor Class I, IIa, IIb, IV	Chromatin histone acetylation	Targeted	FDA approved	5	2.5	0.625	no	51	10	19.6	no	NA	NA	NA	NA	NA	NA	NA	1011	SelleckChem	S1001	1012	SelleckChem	S1047
Breast	1558:1012	Lapatinib	EGFR, ERBB2	EGFR signaling	Targeted	FDA approved in breast	Vorinostat	HDAC inhibitor Class I, IIa, IIb, IV	Chromatin histone acetylation	Targeted	FDA approved	5	2.5	0.625	no	51	0	0	no	NA	NA	NA	NA	NA	NA	NA	1558	SelleckChem	S2111	1012	SelleckChem	S1047
Breast	1549:1012	Sapitinib	EGFR, ERBB2, ERBB3	EGFR signaling	Targeted	Advanced clinical trials	Vorinostat	HDAC inhibitor Class I, IIa, IIb, IV	Chromatin histone acetylation	Targeted	FDA approved	5	2	0.5	no	51	0	0	no	NA	NA	NA	NA	NA	NA	NA	1549	SelleckChem	S2192	1012	SelleckChem	S1047
Breast	1561:1012	Taselisib	PI3K (beta sparing)	PI3K/MTOR signaling	Targeted	Advanced clinical trials	Vorinostat	HDAC inhibitor Class I, IIa, IIb, IV	Chromatin histone acetylation	Targeted	FDA approved	5	1	0.1	no	51	0	0	no	NA	NA	NA	NA	NA	NA	NA	1561	SelleckChem	S7103	1012	SelleckChem	S1047
Breast	1594:1012	OSI-027	MTORC1, MTORC2	PI3K/MTOR signaling	Targeted	Early clinical trials	Vorinostat	HDAC inhibitor Class I, IIa, IIb, IV	Chromatin histone acetylation	Targeted	FDA approved	5	1	0.25	no	51	2	3.9	no	NA	NA	NA	NA	NA	NA	NA	1594	SelleckChem	S2624	1012	SelleckChem	S1047
Breast	1179:1012	MK-1775	WEE1, PLK1	Cell cycle	Targeted	Early clinical trials	Vorinostat	HDAC inhibitor Class I, IIa, IIb, IV	Chromatin histone acetylation	Targeted	FDA approved	5	2.5	0.625	no	51	1	2	no	NA	NA	NA	NA	NA	NA	NA	1179	SelleckChem	S1525	1012	SelleckChem	S1047
Breast	1510:1012	Linsitinib	IGF1R	IGF1R signaling	Targeted	Advanced clinical trials	Vorinostat	HDAC inhibitor Class I, IIa, IIb, IV	Chromatin histone acetylation	Targeted	FDA approved	5	10	2.5	no	51	0	0	no	NA	NA	NA	NA	NA	NA	NA	1510	SelleckChem	S1091	1012	SelleckChem	S1047
Breast	1053:1012	MK-2206	AKT1, AKT2	PI3K/MTOR signaling	Targeted	Early clinical trials	Vorinostat	HDAC inhibitor Class I, IIa, IIb, IV	Chromatin histone acetylation	Targeted	FDA approved	5	1	0.25	no	51	2	3.9	no	NA	NA	NA	NA	NA	NA	NA	1053	SelleckChem	S1078	1012	SelleckChem	S1047
Breast	1017:1012	Olaparib	PARP1, PARP2	Genome integrity	Targeted	FDA approved	Vorinostat	HDAC inhibitor Class I, IIa, IIb, IV	Chromatin histone acetylation	Targeted	FDA approved	5	10	2.5	no	51	0	0	no	NA	NA	NA	NA	NA	NA	NA	1017	SelleckChem	S1060	1012	SelleckChem	S1047
Breast	1022:1012	AZD7762	CHEK1, CHEK2	Cell cycle	Targeted	Early clinical trials	Vorinostat	HDAC inhibitor Class I, IIa, IIb, IV	Chromatin histone acetylation	Targeted	FDA approved	5	0.25	0.0625	no	51	0	0	no	NA	NA	NA	NA	NA	NA	NA	1022	SelleckChem	S1532	1012	SelleckChem	S1047
Breast	1054:1017	Palbociclib	CDK4, CDK6	Cell cycle	Targeted	FDA approved in breast	Olaparib	PARP1, PARP2	Genome integrity	Targeted	FDA approved	10	4	1	yes	49	0	0	no	NA	NA	NA	NA	NA	NA	NA	1054	SelleckChem	S1116	1017	SelleckChem	S1060
Breast	1073:1017	5-Fluorouracil	Antimetabolite (DNA & RNA)	Other	Chemotherapeutic	FDA approved in breast	Olaparib	PARP1, PARP2	Genome integrity	Targeted	FDA approved	10	10	2.5	yes	49	1	2	no	NA	NA	NA	NA	NA	NA	NA	1073	SelleckChem	S1209	1017	SelleckChem	S1060
Breast	1083:1017	Crizotinib	MET, ALK, ROS1	RTK signaling	Targeted	FDA approved	Olaparib	PARP1, PARP2	Genome integrity	Targeted	FDA approved	10	2.5	0.625	yes	49	0	0	no	NA	NA	NA	NA	NA	NA	NA	1083	SelleckChem	S1068	1017	SelleckChem	S1060
Breast	1012:1017	Vorinostat	HDAC inhibitor Class I, IIa, IIb, IV	Chromatin histone acetylation	Targeted	FDA approved	Olaparib	PARP1, PARP2	Genome integrity	Targeted	FDA approved	10	2	0.5	no	49	0	0	no	NA	NA	NA	NA	NA	NA	NA	1012	SelleckChem	S1047	1017	SelleckChem	S1060
Breast	1372:1017	Trametinib	MEK1, MEK2	ERK MAPK signaling	Targeted	FDA approved	Olaparib	PARP1, PARP2	Genome integrity	Targeted	FDA approved	10	0.1	0.01	yes	49	0	0	no	NA	NA	NA	NA	NA	NA	NA	1372	SelleckChem	S2673	1017	SelleckChem	S1060
Breast	1007:1017	Docetaxel	Microtubule stabiliser	Mitosis	Chemotherapeutic	FDA approved in breast	Olaparib	PARP1, PARP2	Genome integrity	Targeted	FDA approved	10	0.001	0.00025	no	49	0	0	no	NA	NA	NA	NA	NA	NA	NA	1007	SelleckChem	S1148	1017	SelleckChem	S1060
Breast	1005:1017	Cisplatin	DNA crosslinker	DNA replication	Chemotherapeutic	FDA approved	Olaparib	PARP1, PARP2	Genome integrity	Targeted	FDA approved	10	4	1	no	49	0	0	yes	34	1	2.9	1	2.9	0	0	1005	SelleckChem	S1166	1017	SelleckChem	S1060
Breast	1190:1017	Gemcitabine	Pyrimidine antimetabolite	DNA replication	Chemotherapeutic	FDA approved in breast	Olaparib	PARP1, PARP2	Genome integrity	Targeted	FDA approved	10	0.1	0.01	no	49	0	0	no	NA	NA	NA	NA	NA	NA	NA	1190	SelleckChem	S1714	1017	SelleckChem	S1060
Breast	1049:1017	PD173074	FGFR1, FGFR2, FGFR3	RTK signaling	Targeted	Experimental only	Olaparib	PARP1, PARP2	Genome integrity	Targeted	FDA approved	10	10	2.5	no	49	0	0	no	NA	NA	NA	NA	NA	NA	NA	1049	SelleckChem	S1264	1017	SelleckChem	S1060
Breast	1047:1017	Nutlin-3a (-)	MDM2	p53 pathway	Targeted	Experimental only	Olaparib	PARP1, PARP2	Genome integrity	Targeted	FDA approved	10	10	2.5	no	49	1	2	no	NA	NA	NA	NA	NA	NA	NA	1047	SelleckChem	S8059	1017	SelleckChem	S1060
Breast	1058:1017	Pictilisib	PI3K (class 1)	PI3K/MTOR signaling	Targeted	Early clinical trials	Olaparib	PARP1, PARP2	Genome integrity	Targeted	FDA approved	10	0.5	0.125	no	49	1	2	no	NA	NA	NA	NA	NA	NA	NA	1058	SelleckChem	S1065	1017	SelleckChem	S1060
Breast	1375:1017	Temozolomide	DNA alkylating agent	DNA replication	Chemotherapeutic	FDA approved	Olaparib	PARP1, PARP2	Genome integrity	Targeted	FDA approved	10	30	7.5	no	49	2	4.1	no	NA	NA	NA	NA	NA	NA	NA	1375	SelleckChem	S1237	1017	SelleckChem	S1060
Breast	1559:1017	Luminespib	HSP90	Protein stability and degradation	Targeted	Early clinical trials	Olaparib	PARP1, PARP2	Genome integrity	Targeted	FDA approved	10	0.01	0.0025	no	49	1	2	no	NA	NA	NA	NA	NA	NA	NA	1559	SelleckChem	S1069	1017	SelleckChem	S1060
Breast	1191:1017	Bortezomib	Proteasome	Protein stability and degradation	Targeted	FDA approved	Olaparib	PARP1, PARP2	Genome integrity	Targeted	FDA approved	10	0.0025	0.000625	no	49	1	2	no	NA	NA	NA	NA	NA	NA	NA	1191	SelleckChem	S1013	1017	SelleckChem	S1060
Breast	1021:1017	Axitinib	PDGFR, KIT, VEGFR	RTK signaling	Targeted	FDA approved	Olaparib	PARP1, PARP2	Genome integrity	Targeted	FDA approved	10	4	1	no	49	0	0	no	NA	NA	NA	NA	NA	NA	NA	1021	SelleckChem	S1005	1017	SelleckChem	S1060
Breast	1011:1017	Navitoclax	BCL2, BCL-XL, BCL-W	Apoptosis regulation	Targeted	Advanced clinical trials	Olaparib	PARP1, PARP2	Genome integrity	Targeted	FDA approved	10	2.5	0.625	yes	49	8	16.3	no	NA	NA	NA	NA	NA	NA	NA	1011	SelleckChem	S1001	1017	SelleckChem	S1060
Breast	1558:1017	Lapatinib	EGFR, ERBB2	EGFR signaling	Targeted	FDA approved in breast	Olaparib	PARP1, PARP2	Genome integrity	Targeted	FDA approved	10	2.5	0.625	no	49	1	2	no	NA	NA	NA	NA	NA	NA	NA	1558	SelleckChem	S2111	1017	SelleckChem	S1060
Breast	1549:1017	Sapitinib	EGFR, ERBB2, ERBB3	EGFR signaling	Targeted	Advanced clinical trials	Olaparib	PARP1, PARP2	Genome integrity	Targeted	FDA approved	10	2	0.5	no	49	0	0	no	NA	NA	NA	NA	NA	NA	NA	1549	SelleckChem	S2192	1017	SelleckChem	S1060
Breast	1561:1017	Taselisib	PI3K (beta sparing)	PI3K/MTOR signaling	Targeted	Advanced clinical trials	Olaparib	PARP1, PARP2	Genome integrity	Targeted	FDA approved	10	1	0.1	yes	49	1	2	no	NA	NA	NA	NA	NA	NA	NA	1561	SelleckChem	S7103	1017	SelleckChem	S1060
Breast	1594:1017	OSI-027	MTORC1, MTORC2	PI3K/MTOR signaling	Targeted	Early clinical trials	Olaparib	PARP1, PARP2	Genome integrity	Targeted	FDA approved	10	1	0.25	no	49	0	0	no	NA	NA	NA	NA	NA	NA	NA	1594	SelleckChem	S2624	1017	SelleckChem	S1060
Breast	1179:1017	MK-1775	WEE1, PLK1	Cell cycle	Targeted	Early clinical trials	Olaparib	PARP1, PARP2	Genome integrity	Targeted	FDA approved	10	2.5	0.625	yes	49	2	4.1	no	NA	NA	NA	NA	NA	NA	NA	1179	SelleckChem	S1525	1017	SelleckChem	S1060
Breast	1510:1017	Linsitinib	IGF1R	IGF1R signaling	Targeted	Advanced clinical trials	Olaparib	PARP1, PARP2	Genome integrity	Targeted	FDA approved	10	10	2.5	yes	49	0	0	no	NA	NA	NA	NA	NA	NA	NA	1510	SelleckChem	S1091	1017	SelleckChem	S1060
Breast	1053:1017	MK-2206	AKT1, AKT2	PI3K/MTOR signaling	Targeted	Early clinical trials	Olaparib	PARP1, PARP2	Genome integrity	Targeted	FDA approved	10	1	0.25	yes	49	0	0	no	NA	NA	NA	NA	NA	NA	NA	1053	SelleckChem	S1078	1017	SelleckChem	S1060
Breast	1022:1017	AZD7762	CHEK1, CHEK2	Cell cycle	Targeted	Early clinical trials	Olaparib	PARP1, PARP2	Genome integrity	Targeted	FDA approved	10	0.25	0.0625	yes	49	5	10.2	no	NA	NA	NA	NA	NA	NA	NA	1022	SelleckChem	S1532	1017	SelleckChem	S1060
Breast	1017:1021	Olaparib	PARP1, PARP2	Genome integrity	Targeted	FDA approved	Axitinib	PDGFR, KIT, VEGFR	RTK signaling	Targeted	FDA approved	10	10	2.5	no	50	0	0	no	NA	NA	NA	NA	NA	NA	NA	1017	SelleckChem	S1060	1021	SelleckChem	S1005
Breast	1058:1021	Pictilisib	PI3K (class 1)	PI3K/MTOR signaling	Targeted	Early clinical trials	Axitinib	PDGFR, KIT, VEGFR	RTK signaling	Targeted	FDA approved	10	0.5	0.125	no	50	0	0	no	NA	NA	NA	NA	NA	NA	NA	1058	SelleckChem	S1065	1021	SelleckChem	S1005
Breast	1191:1021	Bortezomib	Proteasome	Protein stability and degradation	Targeted	FDA approved	Axitinib	PDGFR, KIT, VEGFR	RTK signaling	Targeted	FDA approved	10	0.0025	0.000625	no	50	1	2	no	NA	NA	NA	NA	NA	NA	NA	1191	SelleckChem	S1013	1021	SelleckChem	S1005
Breast	1549:1021	Sapitinib	EGFR, ERBB2, ERBB3	EGFR signaling	Targeted	Advanced clinical trials	Axitinib	PDGFR, KIT, VEGFR	RTK signaling	Targeted	FDA approved	10	2	0.5	no	50	1	2	no	NA	NA	NA	NA	NA	NA	NA	1549	SelleckChem	S2192	1021	SelleckChem	S1005
Breast	1054:1021	Palbociclib	CDK4, CDK6	Cell cycle	Targeted	FDA approved in breast	Axitinib	PDGFR, KIT, VEGFR	RTK signaling	Targeted	FDA approved	10	4	1	no	50	0	0	no	NA	NA	NA	NA	NA	NA	NA	1054	SelleckChem	S1116	1021	SelleckChem	S1005
Breast	1073:1021	5-Fluorouracil	Antimetabolite (DNA & RNA)	Other	Chemotherapeutic	FDA approved in breast	Axitinib	PDGFR, KIT, VEGFR	RTK signaling	Targeted	FDA approved	10	10	2.5	no	50	0	0	no	NA	NA	NA	NA	NA	NA	NA	1073	SelleckChem	S1209	1021	SelleckChem	S1005
Breast	1049:1021	PD173074	FGFR1, FGFR2, FGFR3	RTK signaling	Targeted	Experimental only	Axitinib	PDGFR, KIT, VEGFR	RTK signaling	Targeted	FDA approved	10	10	2.5	no	50	0	0	no	NA	NA	NA	NA	NA	NA	NA	1049	SelleckChem	S1264	1021	SelleckChem	S1005
Breast	1022:1021	AZD7762	CHEK1, CHEK2	Cell cycle	Targeted	Early clinical trials	Axitinib	PDGFR, KIT, VEGFR	RTK signaling	Targeted	FDA approved	10	0.25	0.0625	no	50	0	0	no	NA	NA	NA	NA	NA	NA	NA	1022	SelleckChem	S1532	1021	SelleckChem	S1005
Breast	1558:1021	Lapatinib	EGFR, ERBB2	EGFR signaling	Targeted	FDA approved in breast	Axitinib	PDGFR, KIT, VEGFR	RTK signaling	Targeted	FDA approved	10	2.5	0.625	no	50	2	4	no	NA	NA	NA	NA	NA	NA	NA	1558	SelleckChem	S2111	1021	SelleckChem	S1005
Breast	1047:1021	Nutlin-3a (-)	MDM2	p53 pathway	Targeted	Experimental only	Axitinib	PDGFR, KIT, VEGFR	RTK signaling	Targeted	FDA approved	10	10	2.5	no	50	0	0	no	NA	NA	NA	NA	NA	NA	NA	1047	SelleckChem	S8059	1021	SelleckChem	S1005
Breast	1561:1021	Taselisib	PI3K (beta sparing)	PI3K/MTOR signaling	Targeted	Advanced clinical trials	Axitinib	PDGFR, KIT, VEGFR	RTK signaling	Targeted	FDA approved	10	1	0.1	no	50	2	4	no	NA	NA	NA	NA	NA	NA	NA	1561	SelleckChem	S7103	1021	SelleckChem	S1005
Breast	1375:1021	Temozolomide	DNA alkylating agent	DNA replication	Chemotherapeutic	FDA approved	Axitinib	PDGFR, KIT, VEGFR	RTK signaling	Targeted	FDA approved	10	30	7.5	no	50	0	0	no	NA	NA	NA	NA	NA	NA	NA	1375	SelleckChem	S1237	1021	SelleckChem	S1005
Breast	1190:1021	Gemcitabine	Pyrimidine antimetabolite	DNA replication	Chemotherapeutic	FDA approved in breast	Axitinib	PDGFR, KIT, VEGFR	RTK signaling	Targeted	FDA approved	10	0.1	0.01	no	50	0	0	no	NA	NA	NA	NA	NA	NA	NA	1190	SelleckChem	S1714	1021	SelleckChem	S1005
Breast	1372:1021	Trametinib	MEK1, MEK2	ERK MAPK signaling	Targeted	FDA approved	Axitinib	PDGFR, KIT, VEGFR	RTK signaling	Targeted	FDA approved	10	0.1	0.01	no	50	0	0	no	NA	NA	NA	NA	NA	NA	NA	1372	SelleckChem	S2673	1021	SelleckChem	S1005
Breast	1007:1021	Docetaxel	Microtubule stabiliser	Mitosis	Chemotherapeutic	FDA approved in breast	Axitinib	PDGFR, KIT, VEGFR	RTK signaling	Targeted	FDA approved	10	0.001	0.00025	no	50	1	2	no	NA	NA	NA	NA	NA	NA	NA	1007	SelleckChem	S1148	1021	SelleckChem	S1005
Breast	1510:1021	Linsitinib	IGF1R	IGF1R signaling	Targeted	Advanced clinical trials	Axitinib	PDGFR, KIT, VEGFR	RTK signaling	Targeted	FDA approved	10	10	2.5	no	50	4	8	no	NA	NA	NA	NA	NA	NA	NA	1510	SelleckChem	S1091	1021	SelleckChem	S1005
Breast	1083:1021	Crizotinib	MET, ALK, ROS1	RTK signaling	Targeted	FDA approved	Axitinib	PDGFR, KIT, VEGFR	RTK signaling	Targeted	FDA approved	10	2.5	0.625	no	50	1	2	no	NA	NA	NA	NA	NA	NA	NA	1083	SelleckChem	S1068	1021	SelleckChem	S1005
Breast	1179:1021	MK-1775	WEE1, PLK1	Cell cycle	Targeted	Early clinical trials	Axitinib	PDGFR, KIT, VEGFR	RTK signaling	Targeted	FDA approved	10	2.5	0.625	no	50	0	0	no	NA	NA	NA	NA	NA	NA	NA	1179	SelleckChem	S1525	1021	SelleckChem	S1005
Breast	1005:1021	Cisplatin	DNA crosslinker	DNA replication	Chemotherapeutic	FDA approved	Axitinib	PDGFR, KIT, VEGFR	RTK signaling	Targeted	FDA approved	10	4	1	no	50	1	2	yes	33	11	33.3	0	0	0	0	1005	SelleckChem	S1166	1021	SelleckChem	S1005
Breast	1012:1021	Vorinostat	HDAC inhibitor Class I, IIa, IIb, IV	Chromatin histone acetylation	Targeted	FDA approved	Axitinib	PDGFR, KIT, VEGFR	RTK signaling	Targeted	FDA approved	10	2	0.5	no	50	2	4	no	NA	NA	NA	NA	NA	NA	NA	1012	SelleckChem	S1047	1021	SelleckChem	S1005
Breast	1011:1021	Navitoclax	BCL2, BCL-XL, BCL-W	Apoptosis regulation	Targeted	Advanced clinical trials	Axitinib	PDGFR, KIT, VEGFR	RTK signaling	Targeted	FDA approved	10	2.5	0.625	no	50	22	44	no	NA	NA	NA	NA	NA	NA	NA	1011	SelleckChem	S1001	1021	SelleckChem	S1005
Breast	1559:1021	Luminespib	HSP90	Protein stability and degradation	Targeted	Early clinical trials	Axitinib	PDGFR, KIT, VEGFR	RTK signaling	Targeted	FDA approved	10	0.01	0.0025	no	50	0	0	no	NA	NA	NA	NA	NA	NA	NA	1559	SelleckChem	S1069	1021	SelleckChem	S1005
Breast	1594:1021	OSI-027	MTORC1, MTORC2	PI3K/MTOR signaling	Targeted	Early clinical trials	Axitinib	PDGFR, KIT, VEGFR	RTK signaling	Targeted	FDA approved	10	1	0.25	no	50	1	2	no	NA	NA	NA	NA	NA	NA	NA	1594	SelleckChem	S2624	1021	SelleckChem	S1005
Breast	1053:1021	MK-2206	AKT1, AKT2	PI3K/MTOR signaling	Targeted	Early clinical trials	Axitinib	PDGFR, KIT, VEGFR	RTK signaling	Targeted	FDA approved	10	1	0.25	no	50	1	2	no	NA	NA	NA	NA	NA	NA	NA	1053	SelleckChem	S1078	1021	SelleckChem	S1005
Breast	1054:1022	Palbociclib	CDK4, CDK6	Cell cycle	Targeted	FDA approved in breast	AZD7762	CHEK1, CHEK2	Cell cycle	Targeted	Early clinical trials	1	4	1	yes	50	0	0	no	NA	NA	NA	NA	NA	NA	NA	1054	SelleckChem	S1116	1022	SelleckChem	S1532
Breast	1073:1022	5-Fluorouracil	Antimetabolite (DNA & RNA)	Other	Chemotherapeutic	FDA approved in breast	AZD7762	CHEK1, CHEK2	Cell cycle	Targeted	Early clinical trials	1	10	2.5	yes	50	13	26	yes	33	19	57.6	8	24.2	8	42.1	1073	SelleckChem	S1209	1022	SelleckChem	S1532
Breast	1083:1022	Crizotinib	MET, ALK, ROS1	RTK signaling	Targeted	FDA approved	AZD7762	CHEK1, CHEK2	Cell cycle	Targeted	Early clinical trials	1	2.5	0.625	yes	50	0	0	no	NA	NA	NA	NA	NA	NA	NA	1083	SelleckChem	S1068	1022	SelleckChem	S1532
Breast	1012:1022	Vorinostat	HDAC inhibitor Class I, IIa, IIb, IV	Chromatin histone acetylation	Targeted	FDA approved	AZD7762	CHEK1, CHEK2	Cell cycle	Targeted	Early clinical trials	1	2	0.5	no	50	2	4	no	NA	NA	NA	NA	NA	NA	NA	1012	SelleckChem	S1047	1022	SelleckChem	S1532
Breast	1372:1022	Trametinib	MEK1, MEK2	ERK MAPK signaling	Targeted	FDA approved	AZD7762	CHEK1, CHEK2	Cell cycle	Targeted	Early clinical trials	1	0.1	0.01	yes	50	1	2	no	NA	NA	NA	NA	NA	NA	NA	1372	SelleckChem	S2673	1022	SelleckChem	S1532
Breast	1007:1022	Docetaxel	Microtubule stabiliser	Mitosis	Chemotherapeutic	FDA approved in breast	AZD7762	CHEK1, CHEK2	Cell cycle	Targeted	Early clinical trials	1	0.001	0.00025	no	50	0	0	no	NA	NA	NA	NA	NA	NA	NA	1007	SelleckChem	S1148	1022	SelleckChem	S1532
Breast	1005:1022	Cisplatin	DNA crosslinker	DNA replication	Chemotherapeutic	FDA approved	AZD7762	CHEK1, CHEK2	Cell cycle	Targeted	Early clinical trials	1	4	1	no	50	9	18	yes	33	23	69.7	9	27.3	9	39.1	1005	SelleckChem	S1166	1022	SelleckChem	S1532
Breast	1190:1022	Gemcitabine	Pyrimidine antimetabolite	DNA replication	Chemotherapeutic	FDA approved in breast	AZD7762	CHEK1, CHEK2	Cell cycle	Targeted	Early clinical trials	1	0.1	0.01	no	50	18	36	yes	33	25	75.8	19	57.6	16	64	1190	SelleckChem	S1714	1022	SelleckChem	S1532
Breast	1049:1022	PD173074	FGFR1, FGFR2, FGFR3	RTK signaling	Targeted	Experimental only	AZD7762	CHEK1, CHEK2	Cell cycle	Targeted	Early clinical trials	1	10	2.5	no	50	0	0	no	NA	NA	NA	NA	NA	NA	NA	1049	SelleckChem	S1264	1022	SelleckChem	S1532
Breast	1047:1022	Nutlin-3a (-)	MDM2	p53 pathway	Targeted	Experimental only	AZD7762	CHEK1, CHEK2	Cell cycle	Targeted	Early clinical trials	1	10	2.5	no	50	0	0	no	NA	NA	NA	NA	NA	NA	NA	1047	SelleckChem	S8059	1022	SelleckChem	S1532
Breast	1058:1022	Pictilisib	PI3K (class 1)	PI3K/MTOR signaling	Targeted	Early clinical trials	AZD7762	CHEK1, CHEK2	Cell cycle	Targeted	Early clinical trials	1	0.5	0.125	no	50	3	6	no	NA	NA	NA	NA	NA	NA	NA	1058	SelleckChem	S1065	1022	SelleckChem	S1532
Breast	1375:1022	Temozolomide	DNA alkylating agent	DNA replication	Chemotherapeutic	FDA approved	AZD7762	CHEK1, CHEK2	Cell cycle	Targeted	Early clinical trials	1	30	7.5	no	50	0	0	no	NA	NA	NA	NA	NA	NA	NA	1375	SelleckChem	S1237	1022	SelleckChem	S1532
Breast	1559:1022	Luminespib	HSP90	Protein stability and degradation	Targeted	Early clinical trials	AZD7762	CHEK1, CHEK2	Cell cycle	Targeted	Early clinical trials	1	0.01	0.0025	no	50	2	4	no	NA	NA	NA	NA	NA	NA	NA	1559	SelleckChem	S1069	1022	SelleckChem	S1532
Breast	1191:1022	Bortezomib	Proteasome	Protein stability and degradation	Targeted	FDA approved	AZD7762	CHEK1, CHEK2	Cell cycle	Targeted	Early clinical trials	1	0.0025	0.000625	no	50	0	0	no	NA	NA	NA	NA	NA	NA	NA	1191	SelleckChem	S1013	1022	SelleckChem	S1532
Breast	1021:1022	Axitinib	PDGFR, KIT, VEGFR	RTK signaling	Targeted	FDA approved	AZD7762	CHEK1, CHEK2	Cell cycle	Targeted	Early clinical trials	1	4	1	no	50	0	0	no	NA	NA	NA	NA	NA	NA	NA	1021	SelleckChem	S1005	1022	SelleckChem	S1532
Breast	1011:1022	Navitoclax	BCL2, BCL-XL, BCL-W	Apoptosis regulation	Targeted	Advanced clinical trials	AZD7762	CHEK1, CHEK2	Cell cycle	Targeted	Early clinical trials	1	2.5	0.625	yes	50	3	6	no	NA	NA	NA	NA	NA	NA	NA	1011	SelleckChem	S1001	1022	SelleckChem	S1532
Breast	1558:1022	Lapatinib	EGFR, ERBB2	EGFR signaling	Targeted	FDA approved in breast	AZD7762	CHEK1, CHEK2	Cell cycle	Targeted	Early clinical trials	1	2.5	0.625	no	50	1	2	no	NA	NA	NA	NA	NA	NA	NA	1558	SelleckChem	S2111	1022	SelleckChem	S1532
Breast	1549:1022	Sapitinib	EGFR, ERBB2, ERBB3	EGFR signaling	Targeted	Advanced clinical trials	AZD7762	CHEK1, CHEK2	Cell cycle	Targeted	Early clinical trials	1	2	0.5	no	50	0	0	no	NA	NA	NA	NA	NA	NA	NA	1549	SelleckChem	S2192	1022	SelleckChem	S1532
Breast	1561:1022	Taselisib	PI3K (beta sparing)	PI3K/MTOR signaling	Targeted	Advanced clinical trials	AZD7762	CHEK1, CHEK2	Cell cycle	Targeted	Early clinical trials	1	1	0.1	yes	50	0	0	no	NA	NA	NA	NA	NA	NA	NA	1561	SelleckChem	S7103	1022	SelleckChem	S1532
Breast	1594:1022	OSI-027	MTORC1, MTORC2	PI3K/MTOR signaling	Targeted	Early clinical trials	AZD7762	CHEK1, CHEK2	Cell cycle	Targeted	Early clinical trials	1	1	0.25	no	50	0	0	no	NA	NA	NA	NA	NA	NA	NA	1594	SelleckChem	S2624	1022	SelleckChem	S1532
Breast	1179:1022	MK-1775	WEE1, PLK1	Cell cycle	Targeted	Early clinical trials	AZD7762	CHEK1, CHEK2	Cell cycle	Targeted	Early clinical trials	1	2.5	0.625	yes	50	19	38	yes	NA	NA	NA	NA	NA	NA	NA	1179	SelleckChem	S1525	1022	SelleckChem	S1532
Breast	1510:1022	Linsitinib	IGF1R	IGF1R signaling	Targeted	Advanced clinical trials	AZD7762	CHEK1, CHEK2	Cell cycle	Targeted	Early clinical trials	1	10	2.5	yes	50	0	0	no	NA	NA	NA	NA	NA	NA	NA	1510	SelleckChem	S1091	1022	SelleckChem	S1532
Breast	1053:1022	MK-2206	AKT1, AKT2	PI3K/MTOR signaling	Targeted	Early clinical trials	AZD7762	CHEK1, CHEK2	Cell cycle	Targeted	Early clinical trials	1	1	0.25	yes	50	0	0	no	NA	NA	NA	NA	NA	NA	NA	1053	SelleckChem	S1078	1022	SelleckChem	S1532
Breast	1017:1022	Olaparib	PARP1, PARP2	Genome integrity	Targeted	FDA approved	AZD7762	CHEK1, CHEK2	Cell cycle	Targeted	Early clinical trials	1	10	2.5	yes	50	4	8	no	NA	NA	NA	NA	NA	NA	NA	1017	SelleckChem	S1060	1022	SelleckChem	S1532
Breast	1017:1047	Olaparib	PARP1, PARP2	Genome integrity	Targeted	FDA approved	Nutlin-3a (-)	MDM2	p53 pathway	Targeted	Experimental only	10	10	2.5	no	51	1	2	no	NA	NA	NA	NA	NA	NA	NA	1017	SelleckChem	S1060	1047	SelleckChem	S8059
Breast	1021:1047	Axitinib	PDGFR, KIT, VEGFR	RTK signaling	Targeted	FDA approved	Nutlin-3a (-)	MDM2	p53 pathway	Targeted	Experimental only	10	4	1	no	51	0	0	no	NA	NA	NA	NA	NA	NA	NA	1021	SelleckChem	S1005	1047	SelleckChem	S8059
Breast	1058:1047	Pictilisib	PI3K (class 1)	PI3K/MTOR signaling	Targeted	Early clinical trials	Nutlin-3a (-)	MDM2	p53 pathway	Targeted	Experimental only	10	0.5	0.125	no	51	0	0	no	NA	NA	NA	NA	NA	NA	NA	1058	SelleckChem	S1065	1047	SelleckChem	S8059
Breast	1191:1047	Bortezomib	Proteasome	Protein stability and degradation	Targeted	FDA approved	Nutlin-3a (-)	MDM2	p53 pathway	Targeted	Experimental only	10	0.0025	0.000625	no	51	3	5.9	no	NA	NA	NA	NA	NA	NA	NA	1191	SelleckChem	S1013	1047	SelleckChem	S8059
Breast	1549:1047	Sapitinib	EGFR, ERBB2, ERBB3	EGFR signaling	Targeted	Advanced clinical trials	Nutlin-3a (-)	MDM2	p53 pathway	Targeted	Experimental only	10	2	0.5	no	51	0	0	no	NA	NA	NA	NA	NA	NA	NA	1549	SelleckChem	S2192	1047	SelleckChem	S8059
Breast	1054:1047	Palbociclib	CDK4, CDK6	Cell cycle	Targeted	FDA approved in breast	Nutlin-3a (-)	MDM2	p53 pathway	Targeted	Experimental only	10	4	1	no	51	0	0	no	NA	NA	NA	NA	NA	NA	NA	1054	SelleckChem	S1116	1047	SelleckChem	S8059
Breast	1073:1047	5-Fluorouracil	Antimetabolite (DNA & RNA)	Other	Chemotherapeutic	FDA approved in breast	Nutlin-3a (-)	MDM2	p53 pathway	Targeted	Experimental only	10	10	2.5	no	51	0	0	no	NA	NA	NA	NA	NA	NA	NA	1073	SelleckChem	S1209	1047	SelleckChem	S8059
Breast	1049:1047	PD173074	FGFR1, FGFR2, FGFR3	RTK signaling	Targeted	Experimental only	Nutlin-3a (-)	MDM2	p53 pathway	Targeted	Experimental only	10	10	2.5	no	51	1	2	no	NA	NA	NA	NA	NA	NA	NA	1049	SelleckChem	S1264	1047	SelleckChem	S8059
Breast	1022:1047	AZD7762	CHEK1, CHEK2	Cell cycle	Targeted	Early clinical trials	Nutlin-3a (-)	MDM2	p53 pathway	Targeted	Experimental only	10	0.25	0.0625	no	51	1	2	no	NA	NA	NA	NA	NA	NA	NA	1022	SelleckChem	S1532	1047	SelleckChem	S8059
Breast	1558:1047	Lapatinib	EGFR, ERBB2	EGFR signaling	Targeted	FDA approved in breast	Nutlin-3a (-)	MDM2	p53 pathway	Targeted	Experimental only	10	2.5	0.625	no	51	0	0	no	NA	NA	NA	NA	NA	NA	NA	1558	SelleckChem	S2111	1047	SelleckChem	S8059
Breast	1561:1047	Taselisib	PI3K (beta sparing)	PI3K/MTOR signaling	Targeted	Advanced clinical trials	Nutlin-3a (-)	MDM2	p53 pathway	Targeted	Experimental only	10	1	0.1	no	51	1	2	no	NA	NA	NA	NA	NA	NA	NA	1561	SelleckChem	S7103	1047	SelleckChem	S8059
Breast	1375:1047	Temozolomide	DNA alkylating agent	DNA replication	Chemotherapeutic	FDA approved	Nutlin-3a (-)	MDM2	p53 pathway	Targeted	Experimental only	10	30	7.5	no	51	1	2	no	NA	NA	NA	NA	NA	NA	NA	1375	SelleckChem	S1237	1047	SelleckChem	S8059
Breast	1190:1047	Gemcitabine	Pyrimidine antimetabolite	DNA replication	Chemotherapeutic	FDA approved in breast	Nutlin-3a (-)	MDM2	p53 pathway	Targeted	Experimental only	10	0.1	0.01	no	51	0	0	no	NA	NA	NA	NA	NA	NA	NA	1190	SelleckChem	S1714	1047	SelleckChem	S8059
Breast	1372:1047	Trametinib	MEK1, MEK2	ERK MAPK signaling	Targeted	FDA approved	Nutlin-3a (-)	MDM2	p53 pathway	Targeted	Experimental only	10	0.1	0.01	no	51	0	0	no	NA	NA	NA	NA	NA	NA	NA	1372	SelleckChem	S2673	1047	SelleckChem	S8059
Breast	1007:1047	Docetaxel	Microtubule stabiliser	Mitosis	Chemotherapeutic	FDA approved in breast	Nutlin-3a (-)	MDM2	p53 pathway	Targeted	Experimental only	10	0.001	0.00025	no	51	0	0	no	NA	NA	NA	NA	NA	NA	NA	1007	SelleckChem	S1148	1047	SelleckChem	S8059
Breast	1510:1047	Linsitinib	IGF1R	IGF1R signaling	Targeted	Advanced clinical trials	Nutlin-3a (-)	MDM2	p53 pathway	Targeted	Experimental only	10	10	2.5	no	51	0	0	no	NA	NA	NA	NA	NA	NA	NA	1510	SelleckChem	S1091	1047	SelleckChem	S8059
Breast	1083:1047	Crizotinib	MET, ALK, ROS1	RTK signaling	Targeted	FDA approved	Nutlin-3a (-)	MDM2	p53 pathway	Targeted	Experimental only	10	2.5	0.625	no	51	0	0	no	NA	NA	NA	NA	NA	NA	NA	1083	SelleckChem	S1068	1047	SelleckChem	S8059
Breast	1179:1047	MK-1775	WEE1, PLK1	Cell cycle	Targeted	Early clinical trials	Nutlin-3a (-)	MDM2	p53 pathway	Targeted	Experimental only	10	2.5	0.625	no	51	5	9.8	no	NA	NA	NA	NA	NA	NA	NA	1179	SelleckChem	S1525	1047	SelleckChem	S8059
Breast	1005:1047	Cisplatin	DNA crosslinker	DNA replication	Chemotherapeutic	FDA approved	Nutlin-3a (-)	MDM2	p53 pathway	Targeted	Experimental only	10	4	1	no	51	2	3.9	yes	34	3	8.8	4	11.8	1	33.3	1005	SelleckChem	S1166	1047	SelleckChem	S8059
Breast	1012:1047	Vorinostat	HDAC inhibitor Class I, IIa, IIb, IV	Chromatin histone acetylation	Targeted	FDA approved	Nutlin-3a (-)	MDM2	p53 pathway	Targeted	Experimental only	10	2	0.5	no	51	1	2	no	NA	NA	NA	NA	NA	NA	NA	1012	SelleckChem	S1047	1047	SelleckChem	S8059
Breast	1011:1047	Navitoclax	BCL2, BCL-XL, BCL-W	Apoptosis regulation	Targeted	Advanced clinical trials	Nutlin-3a (-)	MDM2	p53 pathway	Targeted	Experimental only	10	2.5	0.625	no	51	8	15.7	no	NA	NA	NA	NA	NA	NA	NA	1011	SelleckChem	S1001	1047	SelleckChem	S8059
Breast	1559:1047	Luminespib	HSP90	Protein stability and degradation	Targeted	Early clinical trials	Nutlin-3a (-)	MDM2	p53 pathway	Targeted	Experimental only	10	0.01	0.0025	no	51	0	0	no	NA	NA	NA	NA	NA	NA	NA	1559	SelleckChem	S1069	1047	SelleckChem	S8059
Breast	1594:1047	OSI-027	MTORC1, MTORC2	PI3K/MTOR signaling	Targeted	Early clinical trials	Nutlin-3a (-)	MDM2	p53 pathway	Targeted	Experimental only	10	1	0.25	no	51	2	3.9	no	NA	NA	NA	NA	NA	NA	NA	1594	SelleckChem	S2624	1047	SelleckChem	S8059
Breast	1053:1047	MK-2206	AKT1, AKT2	PI3K/MTOR signaling	Targeted	Early clinical trials	Nutlin-3a (-)	MDM2	p53 pathway	Targeted	Experimental only	10	1	0.25	no	51	0	0	no	NA	NA	NA	NA	NA	NA	NA	1053	SelleckChem	S1078	1047	SelleckChem	S8059
Breast	1054:1049	Palbociclib	CDK4, CDK6	Cell cycle	Targeted	FDA approved in breast	PD173074	FGFR1, FGFR2, FGFR3	RTK signaling	Targeted	Experimental only	10	4	1	no	51	1	2	no	NA	NA	NA	NA	NA	NA	NA	1054	SelleckChem	S1116	1049	SelleckChem	S1264
Breast	1073:1049	5-Fluorouracil	Antimetabolite (DNA & RNA)	Other	Chemotherapeutic	FDA approved in breast	PD173074	FGFR1, FGFR2, FGFR3	RTK signaling	Targeted	Experimental only	10	10	2.5	no	51	3	5.9	no	NA	NA	NA	NA	NA	NA	NA	1073	SelleckChem	S1209	1049	SelleckChem	S1264
Breast	1083:1049	Crizotinib	MET, ALK, ROS1	RTK signaling	Targeted	FDA approved	PD173074	FGFR1, FGFR2, FGFR3	RTK signaling	Targeted	Experimental only	10	2.5	0.625	no	51	3	5.9	no	NA	NA	NA	NA	NA	NA	NA	1083	SelleckChem	S1068	1049	SelleckChem	S1264
Breast	1012:1049	Vorinostat	HDAC inhibitor Class I, IIa, IIb, IV	Chromatin histone acetylation	Targeted	FDA approved	PD173074	FGFR1, FGFR2, FGFR3	RTK signaling	Targeted	Experimental only	10	2	0.5	no	51	3	5.9	no	NA	NA	NA	NA	NA	NA	NA	1012	SelleckChem	S1047	1049	SelleckChem	S1264
Breast	1372:1049	Trametinib	MEK1, MEK2	ERK MAPK signaling	Targeted	FDA approved	PD173074	FGFR1, FGFR2, FGFR3	RTK signaling	Targeted	Experimental only	10	0.1	0.01	no	51	1	2	no	NA	NA	NA	NA	NA	NA	NA	1372	SelleckChem	S2673	1049	SelleckChem	S1264
Breast	1007:1049	Docetaxel	Microtubule stabiliser	Mitosis	Chemotherapeutic	FDA approved in breast	PD173074	FGFR1, FGFR2, FGFR3	RTK signaling	Targeted	Experimental only	10	0.001	0.00025	no	51	0	0	no	NA	NA	NA	NA	NA	NA	NA	1007	SelleckChem	S1148	1049	SelleckChem	S1264
Breast	1005:1049	Cisplatin	DNA crosslinker	DNA replication	Chemotherapeutic	FDA approved	PD173074	FGFR1, FGFR2, FGFR3	RTK signaling	Targeted	Experimental only	10	4	1	no	51	0	0	no	NA	NA	NA	NA	NA	NA	NA	1005	SelleckChem	S1166	1049	SelleckChem	S1264
Breast	1190:1049	Gemcitabine	Pyrimidine antimetabolite	DNA replication	Chemotherapeutic	FDA approved in breast	PD173074	FGFR1, FGFR2, FGFR3	RTK signaling	Targeted	Experimental only	10	0.1	0.01	no	50	1	2	no	NA	NA	NA	NA	NA	NA	NA	1190	SelleckChem	S1714	1049	SelleckChem	S1264
Breast	1047:1049	Nutlin-3a (-)	MDM2	p53 pathway	Targeted	Experimental only	PD173074	FGFR1, FGFR2, FGFR3	RTK signaling	Targeted	Experimental only	10	10	2.5	no	51	0	0	no	NA	NA	NA	NA	NA	NA	NA	1047	SelleckChem	S8059	1049	SelleckChem	S1264
Breast	1058:1049	Pictilisib	PI3K (class 1)	PI3K/MTOR signaling	Targeted	Early clinical trials	PD173074	FGFR1, FGFR2, FGFR3	RTK signaling	Targeted	Experimental only	10	0.5	0.125	no	51	7	13.7	no	NA	NA	NA	NA	NA	NA	NA	1058	SelleckChem	S1065	1049	SelleckChem	S1264
Breast	1375:1049	Temozolomide	DNA alkylating agent	DNA replication	Chemotherapeutic	FDA approved	PD173074	FGFR1, FGFR2, FGFR3	RTK signaling	Targeted	Experimental only	10	30	7.5	no	50	0	0	no	NA	NA	NA	NA	NA	NA	NA	1375	SelleckChem	S1237	1049	SelleckChem	S1264
Breast	1559:1049	Luminespib	HSP90	Protein stability and degradation	Targeted	Early clinical trials	PD173074	FGFR1, FGFR2, FGFR3	RTK signaling	Targeted	Experimental only	10	0.01	0.0025	no	51	3	5.9	no	NA	NA	NA	NA	NA	NA	NA	1559	SelleckChem	S1069	1049	SelleckChem	S1264
Breast	1191:1049	Bortezomib	Proteasome	Protein stability and degradation	Targeted	FDA approved	PD173074	FGFR1, FGFR2, FGFR3	RTK signaling	Targeted	Experimental only	10	0.0025	0.000625	no	51	0	0	no	NA	NA	NA	NA	NA	NA	NA	1191	SelleckChem	S1013	1049	SelleckChem	S1264
Breast	1021:1049	Axitinib	PDGFR, KIT, VEGFR	RTK signaling	Targeted	FDA approved	PD173074	FGFR1, FGFR2, FGFR3	RTK signaling	Targeted	Experimental only	10	4	1	no	51	2	3.9	no	NA	NA	NA	NA	NA	NA	NA	1021	SelleckChem	S1005	1049	SelleckChem	S1264
Breast	1011:1049	Navitoclax	BCL2, BCL-XL, BCL-W	Apoptosis regulation	Targeted	Advanced clinical trials	PD173074	FGFR1, FGFR2, FGFR3	RTK signaling	Targeted	Experimental only	10	2.5	0.625	no	51	10	19.6	no	NA	NA	NA	NA	NA	NA	NA	1011	SelleckChem	S1001	1049	SelleckChem	S1264
Breast	1558:1049	Lapatinib	EGFR, ERBB2	EGFR signaling	Targeted	FDA approved in breast	PD173074	FGFR1, FGFR2, FGFR3	RTK signaling	Targeted	Experimental only	10	2.5	0.625	no	51	4	7.8	no	NA	NA	NA	NA	NA	NA	NA	1558	SelleckChem	S2111	1049	SelleckChem	S1264
Breast	1549:1049	Sapitinib	EGFR, ERBB2, ERBB3	EGFR signaling	Targeted	Advanced clinical trials	PD173074	FGFR1, FGFR2, FGFR3	RTK signaling	Targeted	Experimental only	10	2	0.5	no	51	3	5.9	no	NA	NA	NA	NA	NA	NA	NA	1549	SelleckChem	S2192	1049	SelleckChem	S1264
Breast	1561:1049	Taselisib	PI3K (beta sparing)	PI3K/MTOR signaling	Targeted	Advanced clinical trials	PD173074	FGFR1, FGFR2, FGFR3	RTK signaling	Targeted	Experimental only	10	1	0.1	no	51	5	9.8	no	NA	NA	NA	NA	NA	NA	NA	1561	SelleckChem	S7103	1049	SelleckChem	S1264
Breast	1594:1049	OSI-027	MTORC1, MTORC2	PI3K/MTOR signaling	Targeted	Early clinical trials	PD173074	FGFR1, FGFR2, FGFR3	RTK signaling	Targeted	Experimental only	10	1	0.25	no	51	3	5.9	no	NA	NA	NA	NA	NA	NA	NA	1594	SelleckChem	S2624	1049	SelleckChem	S1264
Breast	1179:1049	MK-1775	WEE1, PLK1	Cell cycle	Targeted	Early clinical trials	PD173074	FGFR1, FGFR2, FGFR3	RTK signaling	Targeted	Experimental only	10	2.5	0.625	no	51	6	11.8	no	NA	NA	NA	NA	NA	NA	NA	1179	SelleckChem	S1525	1049	SelleckChem	S1264
Breast	1510:1049	Linsitinib	IGF1R	IGF1R signaling	Targeted	Advanced clinical trials	PD173074	FGFR1, FGFR2, FGFR3	RTK signaling	Targeted	Experimental only	10	10	2.5	no	51	2	3.9	no	NA	NA	NA	NA	NA	NA	NA	1510	SelleckChem	S1091	1049	SelleckChem	S1264
Breast	1053:1049	MK-2206	AKT1, AKT2	PI3K/MTOR signaling	Targeted	Early clinical trials	PD173074	FGFR1, FGFR2, FGFR3	RTK signaling	Targeted	Experimental only	10	1	0.25	no	51	4	7.8	no	NA	NA	NA	NA	NA	NA	NA	1053	SelleckChem	S1078	1049	SelleckChem	S1264
Breast	1017:1049	Olaparib	PARP1, PARP2	Genome integrity	Targeted	FDA approved	PD173074	FGFR1, FGFR2, FGFR3	RTK signaling	Targeted	Experimental only	10	10	2.5	no	51	0	0	no	NA	NA	NA	NA	NA	NA	NA	1017	SelleckChem	S1060	1049	SelleckChem	S1264
Breast	1022:1049	AZD7762	CHEK1, CHEK2	Cell cycle	Targeted	Early clinical trials	PD173074	FGFR1, FGFR2, FGFR3	RTK signaling	Targeted	Experimental only	10	0.25	0.0625	no	51	1	2	no	NA	NA	NA	NA	NA	NA	NA	1022	SelleckChem	S1532	1049	SelleckChem	S1264
Breast	1021:1053	Axitinib	PDGFR, KIT, VEGFR	RTK signaling	Targeted	FDA approved	MK-2206	AKT1, AKT2	PI3K/MTOR signaling	Targeted	Early clinical trials	10	4	1	no	50	1	2	no	NA	NA	NA	NA	NA	NA	NA	1021	SelleckChem	S1005	1053	SelleckChem	S1078
Breast	1558:1053	Lapatinib	EGFR, ERBB2	EGFR signaling	Targeted	FDA approved in breast	MK-2206	AKT1, AKT2	PI3K/MTOR signaling	Targeted	Early clinical trials	10	2.5	0.625	no	50	8	16	no	NA	NA	NA	NA	NA	NA	NA	1558	SelleckChem	S2111	1053	SelleckChem	S1078
Breast	1594:1053	OSI-027	MTORC1, MTORC2	PI3K/MTOR signaling	Targeted	Early clinical trials	MK-2206	AKT1, AKT2	PI3K/MTOR signaling	Targeted	Early clinical trials	10	1	0.25	no	50	10	20	no	NA	NA	NA	NA	NA	NA	NA	1594	SelleckChem	S2624	1053	SelleckChem	S1078
Breast	1559:1053	Luminespib	HSP90	Protein stability and degradation	Targeted	Early clinical trials	MK-2206	AKT1, AKT2	PI3K/MTOR signaling	Targeted	Early clinical trials	10	0.01	0.0025	no	50	0	0	no	NA	NA	NA	NA	NA	NA	NA	1559	SelleckChem	S1069	1053	SelleckChem	S1078
Breast	1510:1053	Linsitinib	IGF1R	IGF1R signaling	Targeted	Advanced clinical trials	MK-2206	AKT1, AKT2	PI3K/MTOR signaling	Targeted	Early clinical trials	10	10	2.5	yes	50	5	10	no	NA	NA	NA	NA	NA	NA	NA	1510	SelleckChem	S1091	1053	SelleckChem	S1078
Breast	1372:1053	Trametinib	MEK1, MEK2	ERK MAPK signaling	Targeted	FDA approved	MK-2206	AKT1, AKT2	PI3K/MTOR signaling	Targeted	Early clinical trials	10	0.1	0.01	yes	50	8	16	no	NA	NA	NA	NA	NA	NA	NA	1372	SelleckChem	S2673	1053	SelleckChem	S1078
Breast	1005:1053	Cisplatin	DNA crosslinker	DNA replication	Chemotherapeutic	FDA approved	MK-2206	AKT1, AKT2	PI3K/MTOR signaling	Targeted	Early clinical trials	10	4	1	no	50	0	0	yes	NA	NA	NA	NA	NA	NA	NA	1005	SelleckChem	S1166	1053	SelleckChem	S1078
Breast	1049:1053	PD173074	FGFR1, FGFR2, FGFR3	RTK signaling	Targeted	Experimental only	MK-2206	AKT1, AKT2	PI3K/MTOR signaling	Targeted	Early clinical trials	10	10	2.5	no	50	7	14	no	NA	NA	NA	NA	NA	NA	NA	1049	SelleckChem	S1264	1053	SelleckChem	S1078
Breast	1012:1053	Vorinostat	HDAC inhibitor Class I, IIa, IIb, IV	Chromatin histone acetylation	Targeted	FDA approved	MK-2206	AKT1, AKT2	PI3K/MTOR signaling	Targeted	Early clinical trials	10	2	0.5	no	50	6	12	no	NA	NA	NA	NA	NA	NA	NA	1012	SelleckChem	S1047	1053	SelleckChem	S1078
Breast	1179:1053	MK-1775	WEE1, PLK1	Cell cycle	Targeted	Early clinical trials	MK-2206	AKT1, AKT2	PI3K/MTOR signaling	Targeted	Early clinical trials	10	2.5	0.625	yes	50	2	4	no	NA	NA	NA	NA	NA	NA	NA	1179	SelleckChem	S1525	1053	SelleckChem	S1078
Breast	1083:1053	Crizotinib	MET, ALK, ROS1	RTK signaling	Targeted	FDA approved	MK-2206	AKT1, AKT2	PI3K/MTOR signaling	Targeted	Early clinical trials	10	2.5	0.625	yes	50	0	0	no	NA	NA	NA	NA	NA	NA	NA	1083	SelleckChem	S1068	1053	SelleckChem	S1078
Breast	1017:1053	Olaparib	PARP1, PARP2	Genome integrity	Targeted	FDA approved	MK-2206	AKT1, AKT2	PI3K/MTOR signaling	Targeted	Early clinical trials	10	10	2.5	yes	50	0	0	no	NA	NA	NA	NA	NA	NA	NA	1017	SelleckChem	S1060	1053	SelleckChem	S1078
Breast	1058:1053	Pictilisib	PI3K (class 1)	PI3K/MTOR signaling	Targeted	Early clinical trials	MK-2206	AKT1, AKT2	PI3K/MTOR signaling	Targeted	Early clinical trials	10	0.5	0.125	no	50	2	4	yes	NA	NA	NA	NA	NA	NA	NA	1058	SelleckChem	S1065	1053	SelleckChem	S1078
Breast	1191:1053	Bortezomib	Proteasome	Protein stability and degradation	Targeted	FDA approved	MK-2206	AKT1, AKT2	PI3K/MTOR signaling	Targeted	Early clinical trials	10	0.0025	0.000625	no	50	2	4	no	NA	NA	NA	NA	NA	NA	NA	1191	SelleckChem	S1013	1053	SelleckChem	S1078
Breast	1549:1053	Sapitinib	EGFR, ERBB2, ERBB3	EGFR signaling	Targeted	Advanced clinical trials	MK-2206	AKT1, AKT2	PI3K/MTOR signaling	Targeted	Early clinical trials	10	2	0.5	no	50	8	16	no	NA	NA	NA	NA	NA	NA	NA	1549	SelleckChem	S2192	1053	SelleckChem	S1078
Breast	1054:1053	Palbociclib	CDK4, CDK6	Cell cycle	Targeted	FDA approved in breast	MK-2206	AKT1, AKT2	PI3K/MTOR signaling	Targeted	Early clinical trials	10	4	1	yes	50	2	4	no	NA	NA	NA	NA	NA	NA	NA	1054	SelleckChem	S1116	1053	SelleckChem	S1078
Breast	1073:1053	5-Fluorouracil	Antimetabolite (DNA & RNA)	Other	Chemotherapeutic	FDA approved in breast	MK-2206	AKT1, AKT2	PI3K/MTOR signaling	Targeted	Early clinical trials	10	10	2.5	yes	50	0	0	no	NA	NA	NA	NA	NA	NA	NA	1073	SelleckChem	S1209	1053	SelleckChem	S1078
Breast	1022:1053	AZD7762	CHEK1, CHEK2	Cell cycle	Targeted	Early clinical trials	MK-2206	AKT1, AKT2	PI3K/MTOR signaling	Targeted	Early clinical trials	10	0.25	0.0625	yes	50	0	0	no	NA	NA	NA	NA	NA	NA	NA	1022	SelleckChem	S1532	1053	SelleckChem	S1078
Breast	1047:1053	Nutlin-3a (-)	MDM2	p53 pathway	Targeted	Experimental only	MK-2206	AKT1, AKT2	PI3K/MTOR signaling	Targeted	Early clinical trials	10	10	2.5	no	50	0	0	no	NA	NA	NA	NA	NA	NA	NA	1047	SelleckChem	S8059	1053	SelleckChem	S1078
Breast	1561:1053	Taselisib	PI3K (beta sparing)	PI3K/MTOR signaling	Targeted	Advanced clinical trials	MK-2206	AKT1, AKT2	PI3K/MTOR signaling	Targeted	Early clinical trials	10	1	0.1	yes	50	1	2	no	NA	NA	NA	NA	NA	NA	NA	1561	SelleckChem	S7103	1053	SelleckChem	S1078
Breast	1375:1053	Temozolomide	DNA alkylating agent	DNA replication	Chemotherapeutic	FDA approved	MK-2206	AKT1, AKT2	PI3K/MTOR signaling	Targeted	Early clinical trials	10	30	7.5	no	50	1	2	no	NA	NA	NA	NA	NA	NA	NA	1375	SelleckChem	S1237	1053	SelleckChem	S1078
Breast	1190:1053	Gemcitabine	Pyrimidine antimetabolite	DNA replication	Chemotherapeutic	FDA approved in breast	MK-2206	AKT1, AKT2	PI3K/MTOR signaling	Targeted	Early clinical trials	10	0.1	0.01	no	50	2	4	no	NA	NA	NA	NA	NA	NA	NA	1190	SelleckChem	S1714	1053	SelleckChem	S1078
Breast	1007:1053	Docetaxel	Microtubule stabiliser	Mitosis	Chemotherapeutic	FDA approved in breast	MK-2206	AKT1, AKT2	PI3K/MTOR signaling	Targeted	Early clinical trials	10	0.001	0.00025	no	50	0	0	no	NA	NA	NA	NA	NA	NA	NA	1007	SelleckChem	S1148	1053	SelleckChem	S1078
Breast	1011:1053	Navitoclax	BCL2, BCL-XL, BCL-W	Apoptosis regulation	Targeted	Advanced clinical trials	MK-2206	AKT1, AKT2	PI3K/MTOR signaling	Targeted	Early clinical trials	10	2.5	0.625	yes	50	10	20	no	NA	NA	NA	NA	NA	NA	NA	1011	SelleckChem	S1001	1053	SelleckChem	S1078
Breast	1510:1054	Linsitinib	IGF1R	IGF1R signaling	Targeted	Advanced clinical trials	Palbociclib	CDK4, CDK6	Cell cycle	Targeted	FDA approved in breast	4	10	2.5	yes	49	1	2	no	NA	NA	NA	NA	NA	NA	NA	1510	SelleckChem	S1091	1054	SelleckChem	S1116
Breast	1053:1054	MK-2206	AKT1, AKT2	PI3K/MTOR signaling	Targeted	Early clinical trials	Palbociclib	CDK4, CDK6	Cell cycle	Targeted	FDA approved in breast	4	1	0.25	yes	49	2	4.1	no	NA	NA	NA	NA	NA	NA	NA	1053	SelleckChem	S1078	1054	SelleckChem	S1116
Breast	1021:1054	Axitinib	PDGFR, KIT, VEGFR	RTK signaling	Targeted	FDA approved	Palbociclib	CDK4, CDK6	Cell cycle	Targeted	FDA approved in breast	4	4	1	no	49	0	0	no	NA	NA	NA	NA	NA	NA	NA	1021	SelleckChem	S1005	1054	SelleckChem	S1116
Breast	1558:1054	Lapatinib	EGFR, ERBB2	EGFR signaling	Targeted	FDA approved in breast	Palbociclib	CDK4, CDK6	Cell cycle	Targeted	FDA approved in breast	4	2.5	0.625	no	49	2	4.1	no	NA	NA	NA	NA	NA	NA	NA	1558	SelleckChem	S2111	1054	SelleckChem	S1116
Breast	1017:1054	Olaparib	PARP1, PARP2	Genome integrity	Targeted	FDA approved	Palbociclib	CDK4, CDK6	Cell cycle	Targeted	FDA approved in breast	4	10	2.5	yes	49	0	0	no	NA	NA	NA	NA	NA	NA	NA	1017	SelleckChem	S1060	1054	SelleckChem	S1116
Breast	1007:1054	Docetaxel	Microtubule stabiliser	Mitosis	Chemotherapeutic	FDA approved in breast	Palbociclib	CDK4, CDK6	Cell cycle	Targeted	FDA approved in breast	4	0.001	0.00025	no	49	0	0	no	NA	NA	NA	NA	NA	NA	NA	1007	SelleckChem	S1148	1054	SelleckChem	S1116
Breast	1549:1054	Sapitinib	EGFR, ERBB2, ERBB3	EGFR signaling	Targeted	Advanced clinical trials	Palbociclib	CDK4, CDK6	Cell cycle	Targeted	FDA approved in breast	4	2	0.5	no	49	1	2	no	NA	NA	NA	NA	NA	NA	NA	1549	SelleckChem	S2192	1054	SelleckChem	S1116
Breast	1058:1054	Pictilisib	PI3K (class 1)	PI3K/MTOR signaling	Targeted	Early clinical trials	Palbociclib	CDK4, CDK6	Cell cycle	Targeted	FDA approved in breast	4	0.5	0.125	no	49	3	6.1	no	NA	NA	NA	NA	NA	NA	NA	1058	SelleckChem	S1065	1054	SelleckChem	S1116
Breast	1561:1054	Taselisib	PI3K (beta sparing)	PI3K/MTOR signaling	Targeted	Advanced clinical trials	Palbociclib	CDK4, CDK6	Cell cycle	Targeted	FDA approved in breast	4	1	0.1	yes	49	3	6.1	no	NA	NA	NA	NA	NA	NA	NA	1561	SelleckChem	S7103	1054	SelleckChem	S1116
Breast	1047:1054	Nutlin-3a (-)	MDM2	p53 pathway	Targeted	Experimental only	Palbociclib	CDK4, CDK6	Cell cycle	Targeted	FDA approved in breast	4	10	2.5	no	49	0	0	no	NA	NA	NA	NA	NA	NA	NA	1047	SelleckChem	S8059	1054	SelleckChem	S1116
Breast	1594:1054	OSI-027	MTORC1, MTORC2	PI3K/MTOR signaling	Targeted	Early clinical trials	Palbociclib	CDK4, CDK6	Cell cycle	Targeted	FDA approved in breast	4	1	0.25	no	49	4	8.2	no	NA	NA	NA	NA	NA	NA	NA	1594	SelleckChem	S2624	1054	SelleckChem	S1116
Breast	1179:1054	MK-1775	WEE1, PLK1	Cell cycle	Targeted	Early clinical trials	Palbociclib	CDK4, CDK6	Cell cycle	Targeted	FDA approved in breast	4	2.5	0.625	yes	49	1	2	no	NA	NA	NA	NA	NA	NA	NA	1179	SelleckChem	S1525	1054	SelleckChem	S1116
Breast	1022:1054	AZD7762	CHEK1, CHEK2	Cell cycle	Targeted	Early clinical trials	Palbociclib	CDK4, CDK6	Cell cycle	Targeted	FDA approved in breast	4	0.25	0.0625	yes	49	0	0	no	NA	NA	NA	NA	NA	NA	NA	1022	SelleckChem	S1532	1054	SelleckChem	S1116
Breast	1073:1054	5-Fluorouracil	Antimetabolite (DNA & RNA)	Other	Chemotherapeutic	FDA approved in breast	Palbociclib	CDK4, CDK6	Cell cycle	Targeted	FDA approved in breast	4	10	2.5	yes	49	1	2	no	NA	NA	NA	NA	NA	NA	NA	1073	SelleckChem	S1209	1054	SelleckChem	S1116
Breast	1190:1054	Gemcitabine	Pyrimidine antimetabolite	DNA replication	Chemotherapeutic	FDA approved in breast	Palbociclib	CDK4, CDK6	Cell cycle	Targeted	FDA approved in breast	4	0.1	0.01	no	49	0	0	no	NA	NA	NA	NA	NA	NA	NA	1190	SelleckChem	S1714	1054	SelleckChem	S1116
Breast	1083:1054	Crizotinib	MET, ALK, ROS1	RTK signaling	Targeted	FDA approved	Palbociclib	CDK4, CDK6	Cell cycle	Targeted	FDA approved in breast	4	2.5	0.625	yes	49	1	2	no	NA	NA	NA	NA	NA	NA	NA	1083	SelleckChem	S1068	1054	SelleckChem	S1116
Breast	1012:1054	Vorinostat	HDAC inhibitor Class I, IIa, IIb, IV	Chromatin histone acetylation	Targeted	FDA approved	Palbociclib	CDK4, CDK6	Cell cycle	Targeted	FDA approved in breast	4	2	0.5	no	49	1	2	no	NA	NA	NA	NA	NA	NA	NA	1012	SelleckChem	S1047	1054	SelleckChem	S1116
Breast	1372:1054	Trametinib	MEK1, MEK2	ERK MAPK signaling	Targeted	FDA approved	Palbociclib	CDK4, CDK6	Cell cycle	Targeted	FDA approved in breast	4	0.1	0.01	yes	49	0	0	no	NA	NA	NA	NA	NA	NA	NA	1372	SelleckChem	S2673	1054	SelleckChem	S1116
Breast	1005:1054	Cisplatin	DNA crosslinker	DNA replication	Chemotherapeutic	FDA approved	Palbociclib	CDK4, CDK6	Cell cycle	Targeted	FDA approved in breast	4	4	1	no	49	0	0	no	NA	NA	NA	NA	NA	NA	NA	1005	SelleckChem	S1166	1054	SelleckChem	S1116
Breast	1049:1054	PD173074	FGFR1, FGFR2, FGFR3	RTK signaling	Targeted	Experimental only	Palbociclib	CDK4, CDK6	Cell cycle	Targeted	FDA approved in breast	4	10	2.5	no	49	0	0	no	NA	NA	NA	NA	NA	NA	NA	1049	SelleckChem	S1264	1054	SelleckChem	S1116
Breast	1375:1054	Temozolomide	DNA alkylating agent	DNA replication	Chemotherapeutic	FDA approved	Palbociclib	CDK4, CDK6	Cell cycle	Targeted	FDA approved in breast	4	30	7.5	no	49	0	0	no	NA	NA	NA	NA	NA	NA	NA	1375	SelleckChem	S1237	1054	SelleckChem	S1116
Breast	1559:1054	Luminespib	HSP90	Protein stability and degradation	Targeted	Early clinical trials	Palbociclib	CDK4, CDK6	Cell cycle	Targeted	FDA approved in breast	4	0.01	0.0025	no	49	1	2	no	NA	NA	NA	NA	NA	NA	NA	1559	SelleckChem	S1069	1054	SelleckChem	S1116
Breast	1191:1054	Bortezomib	Proteasome	Protein stability and degradation	Targeted	FDA approved	Palbociclib	CDK4, CDK6	Cell cycle	Targeted	FDA approved in breast	4	0.0025	0.000625	no	49	0	0	no	NA	NA	NA	NA	NA	NA	NA	1191	SelleckChem	S1013	1054	SelleckChem	S1116
Breast	1011:1054	Navitoclax	BCL2, BCL-XL, BCL-W	Apoptosis regulation	Targeted	Advanced clinical trials	Palbociclib	CDK4, CDK6	Cell cycle	Targeted	FDA approved in breast	4	2.5	0.625	yes	49	0	0	no	NA	NA	NA	NA	NA	NA	NA	1011	SelleckChem	S1001	1054	SelleckChem	S1116
Breast	1017:1058	Olaparib	PARP1, PARP2	Genome integrity	Targeted	FDA approved	Pictilisib	PI3K (class 1)	PI3K/MTOR signaling	Targeted	Early clinical trials	4	10	2.5	no	51	0	0	no	NA	NA	NA	NA	NA	NA	NA	1017	SelleckChem	S1060	1058	SelleckChem	S1065
Breast	1021:1058	Axitinib	PDGFR, KIT, VEGFR	RTK signaling	Targeted	FDA approved	Pictilisib	PI3K (class 1)	PI3K/MTOR signaling	Targeted	Early clinical trials	4	4	1	no	51	0	0	no	NA	NA	NA	NA	NA	NA	NA	1021	SelleckChem	S1005	1058	SelleckChem	S1065
Breast	1191:1058	Bortezomib	Proteasome	Protein stability and degradation	Targeted	FDA approved	Pictilisib	PI3K (class 1)	PI3K/MTOR signaling	Targeted	Early clinical trials	4	0.0025	0.000625	no	51	2	3.9	no	NA	NA	NA	NA	NA	NA	NA	1191	SelleckChem	S1013	1058	SelleckChem	S1065
Breast	1549:1058	Sapitinib	EGFR, ERBB2, ERBB3	EGFR signaling	Targeted	Advanced clinical trials	Pictilisib	PI3K (class 1)	PI3K/MTOR signaling	Targeted	Early clinical trials	4	2	0.5	no	51	3	5.9	no	NA	NA	NA	NA	NA	NA	NA	1549	SelleckChem	S2192	1058	SelleckChem	S1065
Breast	1054:1058	Palbociclib	CDK4, CDK6	Cell cycle	Targeted	FDA approved in breast	Pictilisib	PI3K (class 1)	PI3K/MTOR signaling	Targeted	Early clinical trials	4	4	1	no	51	0	0	no	NA	NA	NA	NA	NA	NA	NA	1054	SelleckChem	S1116	1058	SelleckChem	S1065
Breast	1073:1058	5-Fluorouracil	Antimetabolite (DNA & RNA)	Other	Chemotherapeutic	FDA approved in breast	Pictilisib	PI3K (class 1)	PI3K/MTOR signaling	Targeted	Early clinical trials	4	10	2.5	no	51	1	2	no	NA	NA	NA	NA	NA	NA	NA	1073	SelleckChem	S1209	1058	SelleckChem	S1065
Breast	1049:1058	PD173074	FGFR1, FGFR2, FGFR3	RTK signaling	Targeted	Experimental only	Pictilisib	PI3K (class 1)	PI3K/MTOR signaling	Targeted	Early clinical trials	4	10	2.5	no	51	0	0	no	NA	NA	NA	NA	NA	NA	NA	1049	SelleckChem	S1264	1058	SelleckChem	S1065
Breast	1022:1058	AZD7762	CHEK1, CHEK2	Cell cycle	Targeted	Early clinical trials	Pictilisib	PI3K (class 1)	PI3K/MTOR signaling	Targeted	Early clinical trials	4	0.25	0.0625	no	51	1	2	no	NA	NA	NA	NA	NA	NA	NA	1022	SelleckChem	S1532	1058	SelleckChem	S1065
Breast	1558:1058	Lapatinib	EGFR, ERBB2	EGFR signaling	Targeted	FDA approved in breast	Pictilisib	PI3K (class 1)	PI3K/MTOR signaling	Targeted	Early clinical trials	4	2.5	0.625	no	51	3	5.9	no	NA	NA	NA	NA	NA	NA	NA	1558	SelleckChem	S2111	1058	SelleckChem	S1065
Breast	1047:1058	Nutlin-3a (-)	MDM2	p53 pathway	Targeted	Experimental only	Pictilisib	PI3K (class 1)	PI3K/MTOR signaling	Targeted	Early clinical trials	4	10	2.5	no	51	1	2	no	NA	NA	NA	NA	NA	NA	NA	1047	SelleckChem	S8059	1058	SelleckChem	S1065
Breast	1561:1058	Taselisib	PI3K (beta sparing)	PI3K/MTOR signaling	Targeted	Advanced clinical trials	Pictilisib	PI3K (class 1)	PI3K/MTOR signaling	Targeted	Early clinical trials	4	1	0.1	no	51	0	0	no	NA	NA	NA	NA	NA	NA	NA	1561	SelleckChem	S7103	1058	SelleckChem	S1065
Breast	1375:1058	Temozolomide	DNA alkylating agent	DNA replication	Chemotherapeutic	FDA approved	Pictilisib	PI3K (class 1)	PI3K/MTOR signaling	Targeted	Early clinical trials	4	30	7.5	no	51	0	0	no	NA	NA	NA	NA	NA	NA	NA	1375	SelleckChem	S1237	1058	SelleckChem	S1065
Breast	1190:1058	Gemcitabine	Pyrimidine antimetabolite	DNA replication	Chemotherapeutic	FDA approved in breast	Pictilisib	PI3K (class 1)	PI3K/MTOR signaling	Targeted	Early clinical trials	4	0.1	0.01	no	51	0	0	no	NA	NA	NA	NA	NA	NA	NA	1190	SelleckChem	S1714	1058	SelleckChem	S1065
Breast	1372:1058	Trametinib	MEK1, MEK2	ERK MAPK signaling	Targeted	FDA approved	Pictilisib	PI3K (class 1)	PI3K/MTOR signaling	Targeted	Early clinical trials	4	0.1	0.01	no	51	3	5.9	no	NA	NA	NA	NA	NA	NA	NA	1372	SelleckChem	S2673	1058	SelleckChem	S1065
Breast	1007:1058	Docetaxel	Microtubule stabiliser	Mitosis	Chemotherapeutic	FDA approved in breast	Pictilisib	PI3K (class 1)	PI3K/MTOR signaling	Targeted	Early clinical trials	4	0.001	0.00025	no	51	0	0	no	NA	NA	NA	NA	NA	NA	NA	1007	SelleckChem	S1148	1058	SelleckChem	S1065
Breast	1510:1058	Linsitinib	IGF1R	IGF1R signaling	Targeted	Advanced clinical trials	Pictilisib	PI3K (class 1)	PI3K/MTOR signaling	Targeted	Early clinical trials	4	10	2.5	no	51	4	7.8	no	NA	NA	NA	NA	NA	NA	NA	1510	SelleckChem	S1091	1058	SelleckChem	S1065
Breast	1083:1058	Crizotinib	MET, ALK, ROS1	RTK signaling	Targeted	FDA approved	Pictilisib	PI3K (class 1)	PI3K/MTOR signaling	Targeted	Early clinical trials	4	2.5	0.625	no	51	2	3.9	no	NA	NA	NA	NA	NA	NA	NA	1083	SelleckChem	S1068	1058	SelleckChem	S1065
Breast	1179:1058	MK-1775	WEE1, PLK1	Cell cycle	Targeted	Early clinical trials	Pictilisib	PI3K (class 1)	PI3K/MTOR signaling	Targeted	Early clinical trials	4	2.5	0.625	no	51	2	3.9	no	NA	NA	NA	NA	NA	NA	NA	1179	SelleckChem	S1525	1058	SelleckChem	S1065
Breast	1005:1058	Cisplatin	DNA crosslinker	DNA replication	Chemotherapeutic	FDA approved	Pictilisib	PI3K (class 1)	PI3K/MTOR signaling	Targeted	Early clinical trials	4	4	1	no	51	1	2	no	NA	NA	NA	NA	NA	NA	NA	1005	SelleckChem	S1166	1058	SelleckChem	S1065
Breast	1012:1058	Vorinostat	HDAC inhibitor Class I, IIa, IIb, IV	Chromatin histone acetylation	Targeted	FDA approved	Pictilisib	PI3K (class 1)	PI3K/MTOR signaling	Targeted	Early clinical trials	4	2	0.5	no	51	3	5.9	no	NA	NA	NA	NA	NA	NA	NA	1012	SelleckChem	S1047	1058	SelleckChem	S1065
Breast	1011:1058	Navitoclax	BCL2, BCL-XL, BCL-W	Apoptosis regulation	Targeted	Advanced clinical trials	Pictilisib	PI3K (class 1)	PI3K/MTOR signaling	Targeted	Early clinical trials	4	2.5	0.625	no	51	8	15.7	no	NA	NA	NA	NA	NA	NA	NA	1011	SelleckChem	S1001	1058	SelleckChem	S1065
Breast	1559:1058	Luminespib	HSP90	Protein stability and degradation	Targeted	Early clinical trials	Pictilisib	PI3K (class 1)	PI3K/MTOR signaling	Targeted	Early clinical trials	4	0.01	0.0025	no	51	0	0	no	NA	NA	NA	NA	NA	NA	NA	1559	SelleckChem	S1069	1058	SelleckChem	S1065
Breast	1594:1058	OSI-027	MTORC1, MTORC2	PI3K/MTOR signaling	Targeted	Early clinical trials	Pictilisib	PI3K (class 1)	PI3K/MTOR signaling	Targeted	Early clinical trials	4	1	0.25	no	51	1	2	no	NA	NA	NA	NA	NA	NA	NA	1594	SelleckChem	S2624	1058	SelleckChem	S1065
Breast	1053:1058	MK-2206	AKT1, AKT2	PI3K/MTOR signaling	Targeted	Early clinical trials	Pictilisib	PI3K (class 1)	PI3K/MTOR signaling	Targeted	Early clinical trials	4	1	0.25	no	51	1	2	no	NA	NA	NA	NA	NA	NA	NA	1053	SelleckChem	S1078	1058	SelleckChem	S1065
Breast	1054:1073	Palbociclib	CDK4, CDK6	Cell cycle	Targeted	FDA approved in breast	5-Fluorouracil	Antimetabolite (DNA & RNA)	Other	Chemotherapeutic	FDA approved in breast	20	4	1	yes	51	0	0	no	NA	NA	NA	NA	NA	NA	NA	1054	SelleckChem	S1116	1073	SelleckChem	S1209
Breast	1083:1073	Crizotinib	MET, ALK, ROS1	RTK signaling	Targeted	FDA approved	5-Fluorouracil	Antimetabolite (DNA & RNA)	Other	Chemotherapeutic	FDA approved in breast	20	2.5	0.625	yes	51	0	0	no	NA	NA	NA	NA	NA	NA	NA	1083	SelleckChem	S1068	1073	SelleckChem	S1209
Breast	1012:1073	Vorinostat	HDAC inhibitor Class I, IIa, IIb, IV	Chromatin histone acetylation	Targeted	FDA approved	5-Fluorouracil	Antimetabolite (DNA & RNA)	Other	Chemotherapeutic	FDA approved in breast	20	2	0.5	no	51	0	0	no	NA	NA	NA	NA	NA	NA	NA	1012	SelleckChem	S1047	1073	SelleckChem	S1209
Breast	1372:1073	Trametinib	MEK1, MEK2	ERK MAPK signaling	Targeted	FDA approved	5-Fluorouracil	Antimetabolite (DNA & RNA)	Other	Chemotherapeutic	FDA approved in breast	20	0.1	0.01	yes	51	1	2	no	NA	NA	NA	NA	NA	NA	NA	1372	SelleckChem	S2673	1073	SelleckChem	S1209
Breast	1007:1073	Docetaxel	Microtubule stabiliser	Mitosis	Chemotherapeutic	FDA approved in breast	5-Fluorouracil	Antimetabolite (DNA & RNA)	Other	Chemotherapeutic	FDA approved in breast	20	0.001	0.00025	no	51	0	0	no	NA	NA	NA	NA	NA	NA	NA	1007	SelleckChem	S1148	1073	SelleckChem	S1209
Breast	1005:1073	Cisplatin	DNA crosslinker	DNA replication	Chemotherapeutic	FDA approved	5-Fluorouracil	Antimetabolite (DNA & RNA)	Other	Chemotherapeutic	FDA approved in breast	20	4	1	no	51	0	0	yes	34	5	14.7	0	0	0	0	1005	SelleckChem	S1166	1073	SelleckChem	S1209
Breast	1190:1073	Gemcitabine	Pyrimidine antimetabolite	DNA replication	Chemotherapeutic	FDA approved in breast	5-Fluorouracil	Antimetabolite (DNA & RNA)	Other	Chemotherapeutic	FDA approved in breast	20	0.1	0.01	no	51	0	0	no	NA	NA	NA	NA	NA	NA	NA	1190	SelleckChem	S1714	1073	SelleckChem	S1209
Breast	1049:1073	PD173074	FGFR1, FGFR2, FGFR3	RTK signaling	Targeted	Experimental only	5-Fluorouracil	Antimetabolite (DNA & RNA)	Other	Chemotherapeutic	FDA approved in breast	20	10	2.5	no	51	0	0	no	NA	NA	NA	NA	NA	NA	NA	1049	SelleckChem	S1264	1073	SelleckChem	S1209
Breast	1047:1073	Nutlin-3a (-)	MDM2	p53 pathway	Targeted	Experimental only	5-Fluorouracil	Antimetabolite (DNA & RNA)	Other	Chemotherapeutic	FDA approved in breast	20	10	2.5	no	51	0	0	no	NA	NA	NA	NA	NA	NA	NA	1047	SelleckChem	S8059	1073	SelleckChem	S1209
Breast	1058:1073	Pictilisib	PI3K (class 1)	PI3K/MTOR signaling	Targeted	Early clinical trials	5-Fluorouracil	Antimetabolite (DNA & RNA)	Other	Chemotherapeutic	FDA approved in breast	20	0.5	0.125	no	51	0	0	no	NA	NA	NA	NA	NA	NA	NA	1058	SelleckChem	S1065	1073	SelleckChem	S1209
Breast	1375:1073	Temozolomide	DNA alkylating agent	DNA replication	Chemotherapeutic	FDA approved	5-Fluorouracil	Antimetabolite (DNA & RNA)	Other	Chemotherapeutic	FDA approved in breast	20	30	7.5	no	51	0	0	no	NA	NA	NA	NA	NA	NA	NA	1375	SelleckChem	S1237	1073	SelleckChem	S1209
Breast	1559:1073	Luminespib	HSP90	Protein stability and degradation	Targeted	Early clinical trials	5-Fluorouracil	Antimetabolite (DNA & RNA)	Other	Chemotherapeutic	FDA approved in breast	20	0.01	0.0025	no	51	1	2	no	NA	NA	NA	NA	NA	NA	NA	1559	SelleckChem	S1069	1073	SelleckChem	S1209
Breast	1191:1073	Bortezomib	Proteasome	Protein stability and degradation	Targeted	FDA approved	5-Fluorouracil	Antimetabolite (DNA & RNA)	Other	Chemotherapeutic	FDA approved in breast	20	0.0025	0.000625	no	51	0	0	no	NA	NA	NA	NA	NA	NA	NA	1191	SelleckChem	S1013	1073	SelleckChem	S1209
Breast	1021:1073	Axitinib	PDGFR, KIT, VEGFR	RTK signaling	Targeted	FDA approved	5-Fluorouracil	Antimetabolite (DNA & RNA)	Other	Chemotherapeutic	FDA approved in breast	20	4	1	no	51	0	0	no	NA	NA	NA	NA	NA	NA	NA	1021	SelleckChem	S1005	1073	SelleckChem	S1209
Breast	1011:1073	Navitoclax	BCL2, BCL-XL, BCL-W	Apoptosis regulation	Targeted	Advanced clinical trials	5-Fluorouracil	Antimetabolite (DNA & RNA)	Other	Chemotherapeutic	FDA approved in breast	20	2.5	0.625	yes	51	9	17.6	yes	34	14	41.2	15	44.1	7	50	1011	SelleckChem	S1001	1073	SelleckChem	S1209
Breast	1558:1073	Lapatinib	EGFR, ERBB2	EGFR signaling	Targeted	FDA approved in breast	5-Fluorouracil	Antimetabolite (DNA & RNA)	Other	Chemotherapeutic	FDA approved in breast	20	2.5	0.625	no	51	2	3.9	no	NA	NA	NA	NA	NA	NA	NA	1558	SelleckChem	S2111	1073	SelleckChem	S1209
Breast	1549:1073	Sapitinib	EGFR, ERBB2, ERBB3	EGFR signaling	Targeted	Advanced clinical trials	5-Fluorouracil	Antimetabolite (DNA & RNA)	Other	Chemotherapeutic	FDA approved in breast	20	2	0.5	no	51	0	0	no	NA	NA	NA	NA	NA	NA	NA	1549	SelleckChem	S2192	1073	SelleckChem	S1209
Breast	1561:1073	Taselisib	PI3K (beta sparing)	PI3K/MTOR signaling	Targeted	Advanced clinical trials	5-Fluorouracil	Antimetabolite (DNA & RNA)	Other	Chemotherapeutic	FDA approved in breast	20	1	0.1	yes	51	1	2	no	NA	NA	NA	NA	NA	NA	NA	1561	SelleckChem	S7103	1073	SelleckChem	S1209
Breast	1594:1073	OSI-027	MTORC1, MTORC2	PI3K/MTOR signaling	Targeted	Early clinical trials	5-Fluorouracil	Antimetabolite (DNA & RNA)	Other	Chemotherapeutic	FDA approved in breast	20	1	0.25	no	51	0	0	no	NA	NA	NA	NA	NA	NA	NA	1594	SelleckChem	S2624	1073	SelleckChem	S1209
Breast	1179:1073	MK-1775	WEE1, PLK1	Cell cycle	Targeted	Early clinical trials	5-Fluorouracil	Antimetabolite (DNA & RNA)	Other	Chemotherapeutic	FDA approved in breast	20	2.5	0.625	yes	51	4	7.8	no	NA	NA	NA	NA	NA	NA	NA	1179	SelleckChem	S1525	1073	SelleckChem	S1209
Breast	1510:1073	Linsitinib	IGF1R	IGF1R signaling	Targeted	Advanced clinical trials	5-Fluorouracil	Antimetabolite (DNA & RNA)	Other	Chemotherapeutic	FDA approved in breast	20	10	2.5	yes	51	0	0	no	NA	NA	NA	NA	NA	NA	NA	1510	SelleckChem	S1091	1073	SelleckChem	S1209
Breast	1053:1073	MK-2206	AKT1, AKT2	PI3K/MTOR signaling	Targeted	Early clinical trials	5-Fluorouracil	Antimetabolite (DNA & RNA)	Other	Chemotherapeutic	FDA approved in breast	20	1	0.25	yes	51	0	0	no	NA	NA	NA	NA	NA	NA	NA	1053	SelleckChem	S1078	1073	SelleckChem	S1209
Breast	1017:1073	Olaparib	PARP1, PARP2	Genome integrity	Targeted	FDA approved	5-Fluorouracil	Antimetabolite (DNA & RNA)	Other	Chemotherapeutic	FDA approved in breast	20	10	2.5	yes	51	0	0	no	NA	NA	NA	NA	NA	NA	NA	1017	SelleckChem	S1060	1073	SelleckChem	S1209
Breast	1022:1073	AZD7762	CHEK1, CHEK2	Cell cycle	Targeted	Early clinical trials	5-Fluorouracil	Antimetabolite (DNA & RNA)	Other	Chemotherapeutic	FDA approved in breast	20	0.25	0.0625	yes	51	13	25.5	no	NA	NA	NA	NA	NA	NA	NA	1022	SelleckChem	S1532	1073	SelleckChem	S1209
Breast	1017:1083	Olaparib	PARP1, PARP2	Genome integrity	Targeted	FDA approved	Crizotinib	MET, ALK, ROS1	RTK signaling	Targeted	FDA approved	10	10	2.5	yes	49	0	0	no	NA	NA	NA	NA	NA	NA	NA	1017	SelleckChem	S1060	1083	SelleckChem	S1068
Breast	1021:1083	Axitinib	PDGFR, KIT, VEGFR	RTK signaling	Targeted	FDA approved	Crizotinib	MET, ALK, ROS1	RTK signaling	Targeted	FDA approved	10	4	1	no	49	0	0	no	NA	NA	NA	NA	NA	NA	NA	1021	SelleckChem	S1005	1083	SelleckChem	S1068
Breast	1058:1083	Pictilisib	PI3K (class 1)	PI3K/MTOR signaling	Targeted	Early clinical trials	Crizotinib	MET, ALK, ROS1	RTK signaling	Targeted	FDA approved	10	0.5	0.125	no	49	3	6.1	no	NA	NA	NA	NA	NA	NA	NA	1058	SelleckChem	S1065	1083	SelleckChem	S1068
Breast	1191:1083	Bortezomib	Proteasome	Protein stability and degradation	Targeted	FDA approved	Crizotinib	MET, ALK, ROS1	RTK signaling	Targeted	FDA approved	10	0.0025	0.000625	no	49	1	2	no	NA	NA	NA	NA	NA	NA	NA	1191	SelleckChem	S1013	1083	SelleckChem	S1068
Breast	1549:1083	Sapitinib	EGFR, ERBB2, ERBB3	EGFR signaling	Targeted	Advanced clinical trials	Crizotinib	MET, ALK, ROS1	RTK signaling	Targeted	FDA approved	10	2	0.5	no	49	6	12.2	no	NA	NA	NA	NA	NA	NA	NA	1549	SelleckChem	S2192	1083	SelleckChem	S1068
Breast	1054:1083	Palbociclib	CDK4, CDK6	Cell cycle	Targeted	FDA approved in breast	Crizotinib	MET, ALK, ROS1	RTK signaling	Targeted	FDA approved	10	4	1	yes	49	0	0	no	NA	NA	NA	NA	NA	NA	NA	1054	SelleckChem	S1116	1083	SelleckChem	S1068
Breast	1073:1083	5-Fluorouracil	Antimetabolite (DNA & RNA)	Other	Chemotherapeutic	FDA approved in breast	Crizotinib	MET, ALK, ROS1	RTK signaling	Targeted	FDA approved	10	10	2.5	yes	49	0	0	no	NA	NA	NA	NA	NA	NA	NA	1073	SelleckChem	S1209	1083	SelleckChem	S1068
Breast	1049:1083	PD173074	FGFR1, FGFR2, FGFR3	RTK signaling	Targeted	Experimental only	Crizotinib	MET, ALK, ROS1	RTK signaling	Targeted	FDA approved	10	10	2.5	no	49	4	8.2	no	NA	NA	NA	NA	NA	NA	NA	1049	SelleckChem	S1264	1083	SelleckChem	S1068
Breast	1022:1083	AZD7762	CHEK1, CHEK2	Cell cycle	Targeted	Early clinical trials	Crizotinib	MET, ALK, ROS1	RTK signaling	Targeted	FDA approved	10	0.25	0.0625	yes	49	0	0	yes	33	12	36.4	0	0	0	0	1022	SelleckChem	S1532	1083	SelleckChem	S1068
Breast	1558:1083	Lapatinib	EGFR, ERBB2	EGFR signaling	Targeted	FDA approved in breast	Crizotinib	MET, ALK, ROS1	RTK signaling	Targeted	FDA approved	10	2.5	0.625	no	49	12	24.5	no	NA	NA	NA	NA	NA	NA	NA	1558	SelleckChem	S2111	1083	SelleckChem	S1068
Breast	1047:1083	Nutlin-3a (-)	MDM2	p53 pathway	Targeted	Experimental only	Crizotinib	MET, ALK, ROS1	RTK signaling	Targeted	FDA approved	10	10	2.5	no	49	0	0	no	NA	NA	NA	NA	NA	NA	NA	1047	SelleckChem	S8059	1083	SelleckChem	S1068
Breast	1561:1083	Taselisib	PI3K (beta sparing)	PI3K/MTOR signaling	Targeted	Advanced clinical trials	Crizotinib	MET, ALK, ROS1	RTK signaling	Targeted	FDA approved	10	1	0.1	yes	49	3	6.1	no	NA	NA	NA	NA	NA	NA	NA	1561	SelleckChem	S7103	1083	SelleckChem	S1068
Breast	1375:1083	Temozolomide	DNA alkylating agent	DNA replication	Chemotherapeutic	FDA approved	Crizotinib	MET, ALK, ROS1	RTK signaling	Targeted	FDA approved	10	30	7.5	no	49	0	0	no	NA	NA	NA	NA	NA	NA	NA	1375	SelleckChem	S1237	1083	SelleckChem	S1068
Breast	1190:1083	Gemcitabine	Pyrimidine antimetabolite	DNA replication	Chemotherapeutic	FDA approved in breast	Crizotinib	MET, ALK, ROS1	RTK signaling	Targeted	FDA approved	10	0.1	0.01	no	49	0	0	no	NA	NA	NA	NA	NA	NA	NA	1190	SelleckChem	S1714	1083	SelleckChem	S1068
Breast	1372:1083	Trametinib	MEK1, MEK2	ERK MAPK signaling	Targeted	FDA approved	Crizotinib	MET, ALK, ROS1	RTK signaling	Targeted	FDA approved	10	0.1	0.01	yes	49	2	4.1	no	NA	NA	NA	NA	NA	NA	NA	1372	SelleckChem	S2673	1083	SelleckChem	S1068
Breast	1007:1083	Docetaxel	Microtubule stabiliser	Mitosis	Chemotherapeutic	FDA approved in breast	Crizotinib	MET, ALK, ROS1	RTK signaling	Targeted	FDA approved	10	0.001	0.00025	no	49	0	0	no	NA	NA	NA	NA	NA	NA	NA	1007	SelleckChem	S1148	1083	SelleckChem	S1068
Breast	1510:1083	Linsitinib	IGF1R	IGF1R signaling	Targeted	Advanced clinical trials	Crizotinib	MET, ALK, ROS1	RTK signaling	Targeted	FDA approved	10	10	2.5	yes	49	1	2	no	NA	NA	NA	NA	NA	NA	NA	1510	SelleckChem	S1091	1083	SelleckChem	S1068
Breast	1179:1083	MK-1775	WEE1, PLK1	Cell cycle	Targeted	Early clinical trials	Crizotinib	MET, ALK, ROS1	RTK signaling	Targeted	FDA approved	10	2.5	0.625	yes	49	0	0	no	NA	NA	NA	NA	NA	NA	NA	1179	SelleckChem	S1525	1083	SelleckChem	S1068
Breast	1005:1083	Cisplatin	DNA crosslinker	DNA replication	Chemotherapeutic	FDA approved	Crizotinib	MET, ALK, ROS1	RTK signaling	Targeted	FDA approved	10	4	1	no	49	0	0	yes	33	13	39.4	1	3	0	0	1005	SelleckChem	S1166	1083	SelleckChem	S1068
Breast	1012:1083	Vorinostat	HDAC inhibitor Class I, IIa, IIb, IV	Chromatin histone acetylation	Targeted	FDA approved	Crizotinib	MET, ALK, ROS1	RTK signaling	Targeted	FDA approved	10	2	0.5	no	49	2	4.1	no	NA	NA	NA	NA	NA	NA	NA	1012	SelleckChem	S1047	1083	SelleckChem	S1068
Breast	1011:1083	Navitoclax	BCL2, BCL-XL, BCL-W	Apoptosis regulation	Targeted	Advanced clinical trials	Crizotinib	MET, ALK, ROS1	RTK signaling	Targeted	FDA approved	10	2.5	0.625	yes	49	17	34.7	no	NA	NA	NA	NA	NA	NA	NA	1011	SelleckChem	S1001	1083	SelleckChem	S1068
Breast	1559:1083	Luminespib	HSP90	Protein stability and degradation	Targeted	Early clinical trials	Crizotinib	MET, ALK, ROS1	RTK signaling	Targeted	FDA approved	10	0.01	0.0025	no	49	1	2	no	NA	NA	NA	NA	NA	NA	NA	1559	SelleckChem	S1069	1083	SelleckChem	S1068
Breast	1594:1083	OSI-027	MTORC1, MTORC2	PI3K/MTOR signaling	Targeted	Early clinical trials	Crizotinib	MET, ALK, ROS1	RTK signaling	Targeted	FDA approved	10	1	0.25	no	49	3	6.1	no	NA	NA	NA	NA	NA	NA	NA	1594	SelleckChem	S2624	1083	SelleckChem	S1068
Breast	1053:1083	MK-2206	AKT1, AKT2	PI3K/MTOR signaling	Targeted	Early clinical trials	Crizotinib	MET, ALK, ROS1	RTK signaling	Targeted	FDA approved	10	1	0.25	yes	49	1	2	no	NA	NA	NA	NA	NA	NA	NA	1053	SelleckChem	S1078	1083	SelleckChem	S1068
Breast	1054:1179	Palbociclib	CDK4, CDK6	Cell cycle	Targeted	FDA approved in breast	MK-1775	WEE1, PLK1	Cell cycle	Targeted	Early clinical trials	10	4	1	yes	49	0	0	no	NA	NA	NA	NA	NA	NA	NA	1054	SelleckChem	S1116	1179	SelleckChem	S1525
Breast	1073:1179	5-Fluorouracil	Antimetabolite (DNA & RNA)	Other	Chemotherapeutic	FDA approved in breast	MK-1775	WEE1, PLK1	Cell cycle	Targeted	Early clinical trials	10	10	2.5	yes	49	1	2	no	NA	NA	NA	NA	NA	NA	NA	1073	SelleckChem	S1209	1179	SelleckChem	S1525
Breast	1083:1179	Crizotinib	MET, ALK, ROS1	RTK signaling	Targeted	FDA approved	MK-1775	WEE1, PLK1	Cell cycle	Targeted	Early clinical trials	10	2.5	0.625	yes	49	0	0	no	NA	NA	NA	NA	NA	NA	NA	1083	SelleckChem	S1068	1179	SelleckChem	S1525
Breast	1012:1179	Vorinostat	HDAC inhibitor Class I, IIa, IIb, IV	Chromatin histone acetylation	Targeted	FDA approved	MK-1775	WEE1, PLK1	Cell cycle	Targeted	Early clinical trials	10	2	0.5	no	49	0	0	no	NA	NA	NA	NA	NA	NA	NA	1012	SelleckChem	S1047	1179	SelleckChem	S1525
Breast	1372:1179	Trametinib	MEK1, MEK2	ERK MAPK signaling	Targeted	FDA approved	MK-1775	WEE1, PLK1	Cell cycle	Targeted	Early clinical trials	10	0.1	0.01	yes	49	0	0	no	NA	NA	NA	NA	NA	NA	NA	1372	SelleckChem	S2673	1179	SelleckChem	S1525
Breast	1007:1179	Docetaxel	Microtubule stabiliser	Mitosis	Chemotherapeutic	FDA approved in breast	MK-1775	WEE1, PLK1	Cell cycle	Targeted	Early clinical trials	10	0.001	0.00025	no	49	0	0	no	NA	NA	NA	NA	NA	NA	NA	1007	SelleckChem	S1148	1179	SelleckChem	S1525
Breast	1005:1179	Cisplatin	DNA crosslinker	DNA replication	Chemotherapeutic	FDA approved	MK-1775	WEE1, PLK1	Cell cycle	Targeted	Early clinical trials	10	4	1	no	49	0	0	no	NA	NA	NA	NA	NA	NA	NA	1005	SelleckChem	S1166	1179	SelleckChem	S1525
Breast	1190:1179	Gemcitabine	Pyrimidine antimetabolite	DNA replication	Chemotherapeutic	FDA approved in breast	MK-1775	WEE1, PLK1	Cell cycle	Targeted	Early clinical trials	10	0.1	0.01	no	49	1	2	no	NA	NA	NA	NA	NA	NA	NA	1190	SelleckChem	S1714	1179	SelleckChem	S1525
Breast	1049:1179	PD173074	FGFR1, FGFR2, FGFR3	RTK signaling	Targeted	Experimental only	MK-1775	WEE1, PLK1	Cell cycle	Targeted	Early clinical trials	10	10	2.5	no	49	0	0	no	NA	NA	NA	NA	NA	NA	NA	1049	SelleckChem	S1264	1179	SelleckChem	S1525
Breast	1047:1179	Nutlin-3a (-)	MDM2	p53 pathway	Targeted	Experimental only	MK-1775	WEE1, PLK1	Cell cycle	Targeted	Early clinical trials	10	10	2.5	no	49	0	0	no	NA	NA	NA	NA	NA	NA	NA	1047	SelleckChem	S8059	1179	SelleckChem	S1525
Breast	1058:1179	Pictilisib	PI3K (class 1)	PI3K/MTOR signaling	Targeted	Early clinical trials	MK-1775	WEE1, PLK1	Cell cycle	Targeted	Early clinical trials	10	0.5	0.125	no	49	0	0	no	NA	NA	NA	NA	NA	NA	NA	1058	SelleckChem	S1065	1179	SelleckChem	S1525
Breast	1375:1179	Temozolomide	DNA alkylating agent	DNA replication	Chemotherapeutic	FDA approved	MK-1775	WEE1, PLK1	Cell cycle	Targeted	Early clinical trials	10	30	7.5	no	49	0	0	no	NA	NA	NA	NA	NA	NA	NA	1375	SelleckChem	S1237	1179	SelleckChem	S1525
Breast	1559:1179	Luminespib	HSP90	Protein stability and degradation	Targeted	Early clinical trials	MK-1775	WEE1, PLK1	Cell cycle	Targeted	Early clinical trials	10	0.01	0.0025	no	49	0	0	no	NA	NA	NA	NA	NA	NA	NA	1559	SelleckChem	S1069	1179	SelleckChem	S1525
Breast	1191:1179	Bortezomib	Proteasome	Protein stability and degradation	Targeted	FDA approved	MK-1775	WEE1, PLK1	Cell cycle	Targeted	Early clinical trials	10	0.0025	0.000625	no	49	2	4.1	no	NA	NA	NA	NA	NA	NA	NA	1191	SelleckChem	S1013	1179	SelleckChem	S1525
Breast	1021:1179	Axitinib	PDGFR, KIT, VEGFR	RTK signaling	Targeted	FDA approved	MK-1775	WEE1, PLK1	Cell cycle	Targeted	Early clinical trials	10	4	1	no	49	0	0	no	NA	NA	NA	NA	NA	NA	NA	1021	SelleckChem	S1005	1179	SelleckChem	S1525
Breast	1011:1179	Navitoclax	BCL2, BCL-XL, BCL-W	Apoptosis regulation	Targeted	Advanced clinical trials	MK-1775	WEE1, PLK1	Cell cycle	Targeted	Early clinical trials	10	2.5	0.625	yes	49	2	4.1	yes	NA	NA	NA	NA	NA	NA	NA	1011	SelleckChem	S1001	1179	SelleckChem	S1525
Breast	1558:1179	Lapatinib	EGFR, ERBB2	EGFR signaling	Targeted	FDA approved in breast	MK-1775	WEE1, PLK1	Cell cycle	Targeted	Early clinical trials	10	2.5	0.625	no	49	0	0	no	NA	NA	NA	NA	NA	NA	NA	1558	SelleckChem	S2111	1179	SelleckChem	S1525
Breast	1549:1179	Sapitinib	EGFR, ERBB2, ERBB3	EGFR signaling	Targeted	Advanced clinical trials	MK-1775	WEE1, PLK1	Cell cycle	Targeted	Early clinical trials	10	2	0.5	no	49	0	0	no	NA	NA	NA	NA	NA	NA	NA	1549	SelleckChem	S2192	1179	SelleckChem	S1525
Breast	1561:1179	Taselisib	PI3K (beta sparing)	PI3K/MTOR signaling	Targeted	Advanced clinical trials	MK-1775	WEE1, PLK1	Cell cycle	Targeted	Early clinical trials	10	1	0.1	yes	49	0	0	no	NA	NA	NA	NA	NA	NA	NA	1561	SelleckChem	S7103	1179	SelleckChem	S1525
Breast	1594:1179	OSI-027	MTORC1, MTORC2	PI3K/MTOR signaling	Targeted	Early clinical trials	MK-1775	WEE1, PLK1	Cell cycle	Targeted	Early clinical trials	10	1	0.25	no	49	0	0	no	NA	NA	NA	NA	NA	NA	NA	1594	SelleckChem	S2624	1179	SelleckChem	S1525
Breast	1510:1179	Linsitinib	IGF1R	IGF1R signaling	Targeted	Advanced clinical trials	MK-1775	WEE1, PLK1	Cell cycle	Targeted	Early clinical trials	10	10	2.5	yes	49	1	2	no	NA	NA	NA	NA	NA	NA	NA	1510	SelleckChem	S1091	1179	SelleckChem	S1525
Breast	1053:1179	MK-2206	AKT1, AKT2	PI3K/MTOR signaling	Targeted	Early clinical trials	MK-1775	WEE1, PLK1	Cell cycle	Targeted	Early clinical trials	10	1	0.25	yes	49	0	0	no	NA	NA	NA	NA	NA	NA	NA	1053	SelleckChem	S1078	1179	SelleckChem	S1525
Breast	1017:1179	Olaparib	PARP1, PARP2	Genome integrity	Targeted	FDA approved	MK-1775	WEE1, PLK1	Cell cycle	Targeted	Early clinical trials	10	10	2.5	yes	49	0	0	no	NA	NA	NA	NA	NA	NA	NA	1017	SelleckChem	S1060	1179	SelleckChem	S1525
Breast	1022:1179	AZD7762	CHEK1, CHEK2	Cell cycle	Targeted	Early clinical trials	MK-1775	WEE1, PLK1	Cell cycle	Targeted	Early clinical trials	10	0.25	0.0625	yes	49	3	6.1	no	NA	NA	NA	NA	NA	NA	NA	1022	SelleckChem	S1532	1179	SelleckChem	S1525
Breast	1017:1190	Olaparib	PARP1, PARP2	Genome integrity	Targeted	FDA approved	Gemcitabine	Pyrimidine antimetabolite	DNA replication	Chemotherapeutic	FDA approved in breast	10	10	2.5	no	41	0	0	no	NA	NA	NA	NA	NA	NA	NA	1017	SelleckChem	S1060	1190	SelleckChem	S1714
Breast	1021:1190	Axitinib	PDGFR, KIT, VEGFR	RTK signaling	Targeted	FDA approved	Gemcitabine	Pyrimidine antimetabolite	DNA replication	Chemotherapeutic	FDA approved in breast	10	4	1	no	40	0	0	no	NA	NA	NA	NA	NA	NA	NA	1021	SelleckChem	S1005	1190	SelleckChem	S1714
Breast	1058:1190	Pictilisib	PI3K (class 1)	PI3K/MTOR signaling	Targeted	Early clinical trials	Gemcitabine	Pyrimidine antimetabolite	DNA replication	Chemotherapeutic	FDA approved in breast	10	0.5	0.125	no	41	0	0	no	NA	NA	NA	NA	NA	NA	NA	1058	SelleckChem	S1065	1190	SelleckChem	S1714
Breast	1191:1190	Bortezomib	Proteasome	Protein stability and degradation	Targeted	FDA approved	Gemcitabine	Pyrimidine antimetabolite	DNA replication	Chemotherapeutic	FDA approved in breast	10	0.0025	0.000625	no	41	3	7.3	no	NA	NA	NA	NA	NA	NA	NA	1191	SelleckChem	S1013	1190	SelleckChem	S1714
Breast	1549:1190	Sapitinib	EGFR, ERBB2, ERBB3	EGFR signaling	Targeted	Advanced clinical trials	Gemcitabine	Pyrimidine antimetabolite	DNA replication	Chemotherapeutic	FDA approved in breast	10	2	0.5	no	41	0	0	no	NA	NA	NA	NA	NA	NA	NA	1549	SelleckChem	S2192	1190	SelleckChem	S1714
Breast	1054:1190	Palbociclib	CDK4, CDK6	Cell cycle	Targeted	FDA approved in breast	Gemcitabine	Pyrimidine antimetabolite	DNA replication	Chemotherapeutic	FDA approved in breast	10	4	1	no	40	0	0	no	NA	NA	NA	NA	NA	NA	NA	1054	SelleckChem	S1116	1190	SelleckChem	S1714
Breast	1073:1190	5-Fluorouracil	Antimetabolite (DNA & RNA)	Other	Chemotherapeutic	FDA approved in breast	Gemcitabine	Pyrimidine antimetabolite	DNA replication	Chemotherapeutic	FDA approved in breast	10	10	2.5	no	41	0	0	no	NA	NA	NA	NA	NA	NA	NA	1073	SelleckChem	S1209	1190	SelleckChem	S1714
Breast	1049:1190	PD173074	FGFR1, FGFR2, FGFR3	RTK signaling	Targeted	Experimental only	Gemcitabine	Pyrimidine antimetabolite	DNA replication	Chemotherapeutic	FDA approved in breast	10	10	2.5	no	41	0	0	no	NA	NA	NA	NA	NA	NA	NA	1049	SelleckChem	S1264	1190	SelleckChem	S1714
Breast	1558:1190	Lapatinib	EGFR, ERBB2	EGFR signaling	Targeted	FDA approved in breast	Gemcitabine	Pyrimidine antimetabolite	DNA replication	Chemotherapeutic	FDA approved in breast	10	2.5	0.625	no	41	1	2.4	no	NA	NA	NA	NA	NA	NA	NA	1558	SelleckChem	S2111	1190	SelleckChem	S1714
Breast	1047:1190	Nutlin-3a (-)	MDM2	p53 pathway	Targeted	Experimental only	Gemcitabine	Pyrimidine antimetabolite	DNA replication	Chemotherapeutic	FDA approved in breast	10	10	2.5	no	41	1	2.4	no	NA	NA	NA	NA	NA	NA	NA	1047	SelleckChem	S8059	1190	SelleckChem	S1714
Breast	1561:1190	Taselisib	PI3K (beta sparing)	PI3K/MTOR signaling	Targeted	Advanced clinical trials	Gemcitabine	Pyrimidine antimetabolite	DNA replication	Chemotherapeutic	FDA approved in breast	10	1	0.1	no	41	1	2.4	no	NA	NA	NA	NA	NA	NA	NA	1561	SelleckChem	S7103	1190	SelleckChem	S1714
Breast	1375:1190	Temozolomide	DNA alkylating agent	DNA replication	Chemotherapeutic	FDA approved	Gemcitabine	Pyrimidine antimetabolite	DNA replication	Chemotherapeutic	FDA approved in breast	10	30	7.5	no	41	0	0	no	NA	NA	NA	NA	NA	NA	NA	1375	SelleckChem	S1237	1190	SelleckChem	S1714
Breast	1372:1190	Trametinib	MEK1, MEK2	ERK MAPK signaling	Targeted	FDA approved	Gemcitabine	Pyrimidine antimetabolite	DNA replication	Chemotherapeutic	FDA approved in breast	10	0.1	0.01	no	41	1	2.4	no	NA	NA	NA	NA	NA	NA	NA	1372	SelleckChem	S2673	1190	SelleckChem	S1714
Breast	1007:1190	Docetaxel	Microtubule stabiliser	Mitosis	Chemotherapeutic	FDA approved in breast	Gemcitabine	Pyrimidine antimetabolite	DNA replication	Chemotherapeutic	FDA approved in breast	10	0.001	0.00025	no	41	0	0	no	NA	NA	NA	NA	NA	NA	NA	1007	SelleckChem	S1148	1190	SelleckChem	S1714
Breast	1510:1190	Linsitinib	IGF1R	IGF1R signaling	Targeted	Advanced clinical trials	Gemcitabine	Pyrimidine antimetabolite	DNA replication	Chemotherapeutic	FDA approved in breast	10	10	2.5	no	41	0	0	no	NA	NA	NA	NA	NA	NA	NA	1510	SelleckChem	S1091	1190	SelleckChem	S1714
Breast	1083:1190	Crizotinib	MET, ALK, ROS1	RTK signaling	Targeted	FDA approved	Gemcitabine	Pyrimidine antimetabolite	DNA replication	Chemotherapeutic	FDA approved in breast	10	2.5	0.625	no	40	0	0	no	NA	NA	NA	NA	NA	NA	NA	1083	SelleckChem	S1068	1190	SelleckChem	S1714
Breast	1179:1190	MK-1775	WEE1, PLK1	Cell cycle	Targeted	Early clinical trials	Gemcitabine	Pyrimidine antimetabolite	DNA replication	Chemotherapeutic	FDA approved in breast	10	2.5	0.625	no	40	8	20	yes	NA	NA	NA	NA	NA	NA	NA	1179	SelleckChem	S1525	1190	SelleckChem	S1714
Breast	1005:1190	Cisplatin	DNA crosslinker	DNA replication	Chemotherapeutic	FDA approved	Gemcitabine	Pyrimidine antimetabolite	DNA replication	Chemotherapeutic	FDA approved in breast	10	4	1	no	41	9	22	yes	23	13	56.5	10	43.5	10	76.9	1005	SelleckChem	S1166	1190	SelleckChem	S1714
Breast	1012:1190	Vorinostat	HDAC inhibitor Class I, IIa, IIb, IV	Chromatin histone acetylation	Targeted	FDA approved	Gemcitabine	Pyrimidine antimetabolite	DNA replication	Chemotherapeutic	FDA approved in breast	10	2	0.5	no	41	3	7.3	no	NA	NA	NA	NA	NA	NA	NA	1012	SelleckChem	S1047	1190	SelleckChem	S1714
Breast	1011:1190	Navitoclax	BCL2, BCL-XL, BCL-W	Apoptosis regulation	Targeted	Advanced clinical trials	Gemcitabine	Pyrimidine antimetabolite	DNA replication	Chemotherapeutic	FDA approved in breast	10	2.5	0.625	no	40	16	40	yes	23	16	69.6	15	65.2	14	87.5	1011	SelleckChem	S1001	1190	SelleckChem	S1714
Breast	1559:1190	Luminespib	HSP90	Protein stability and degradation	Targeted	Early clinical trials	Gemcitabine	Pyrimidine antimetabolite	DNA replication	Chemotherapeutic	FDA approved in breast	10	0.01	0.0025	no	41	0	0	no	NA	NA	NA	NA	NA	NA	NA	1559	SelleckChem	S1069	1190	SelleckChem	S1714
Breast	1594:1190	OSI-027	MTORC1, MTORC2	PI3K/MTOR signaling	Targeted	Early clinical trials	Gemcitabine	Pyrimidine antimetabolite	DNA replication	Chemotherapeutic	FDA approved in breast	10	1	0.25	no	41	1	2.4	no	NA	NA	NA	NA	NA	NA	NA	1594	SelleckChem	S2624	1190	SelleckChem	S1714
Breast	1053:1190	MK-2206	AKT1, AKT2	PI3K/MTOR signaling	Targeted	Early clinical trials	Gemcitabine	Pyrimidine antimetabolite	DNA replication	Chemotherapeutic	FDA approved in breast	10	1	0.25	no	41	0	0	no	NA	NA	NA	NA	NA	NA	NA	1053	SelleckChem	S1078	1190	SelleckChem	S1714
Breast	1054:1191	Palbociclib	CDK4, CDK6	Cell cycle	Targeted	FDA approved in breast	Bortezomib	Proteasome	Protein stability and degradation	Targeted	FDA approved	0.02	4	1	no	48	0	0	no	NA	NA	NA	NA	NA	NA	NA	1054	SelleckChem	S1116	1191	SelleckChem	S1013
Breast	1073:1191	5-Fluorouracil	Antimetabolite (DNA & RNA)	Other	Chemotherapeutic	FDA approved in breast	Bortezomib	Proteasome	Protein stability and degradation	Targeted	FDA approved	0.02	10	2.5	no	47	1	2.1	no	NA	NA	NA	NA	NA	NA	NA	1073	SelleckChem	S1209	1191	SelleckChem	S1013
Breast	1083:1191	Crizotinib	MET, ALK, ROS1	RTK signaling	Targeted	FDA approved	Bortezomib	Proteasome	Protein stability and degradation	Targeted	FDA approved	0.02	2.5	0.625	no	47	0	0	no	NA	NA	NA	NA	NA	NA	NA	1083	SelleckChem	S1068	1191	SelleckChem	S1013
Breast	1012:1191	Vorinostat	HDAC inhibitor Class I, IIa, IIb, IV	Chromatin histone acetylation	Targeted	FDA approved	Bortezomib	Proteasome	Protein stability and degradation	Targeted	FDA approved	0.02	2	0.5	no	46	1	2.2	no	NA	NA	NA	NA	NA	NA	NA	1012	SelleckChem	S1047	1191	SelleckChem	S1013
Breast	1372:1191	Trametinib	MEK1, MEK2	ERK MAPK signaling	Targeted	FDA approved	Bortezomib	Proteasome	Protein stability and degradation	Targeted	FDA approved	0.02	0.1	0.01	no	48	1	2.1	no	NA	NA	NA	NA	NA	NA	NA	1372	SelleckChem	S2673	1191	SelleckChem	S1013
Breast	1007:1191	Docetaxel	Microtubule stabiliser	Mitosis	Chemotherapeutic	FDA approved in breast	Bortezomib	Proteasome	Protein stability and degradation	Targeted	FDA approved	0.02	0.001	0.00025	no	47	0	0	no	NA	NA	NA	NA	NA	NA	NA	1007	SelleckChem	S1148	1191	SelleckChem	S1013
Breast	1005:1191	Cisplatin	DNA crosslinker	DNA replication	Chemotherapeutic	FDA approved	Bortezomib	Proteasome	Protein stability and degradation	Targeted	FDA approved	0.02	4	1	no	45	0	0	no	NA	NA	NA	NA	NA	NA	NA	1005	SelleckChem	S1166	1191	SelleckChem	S1013
Breast	1190:1191	Gemcitabine	Pyrimidine antimetabolite	DNA replication	Chemotherapeutic	FDA approved in breast	Bortezomib	Proteasome	Protein stability and degradation	Targeted	FDA approved	0.02	0.1	0.01	no	46	0	0	no	NA	NA	NA	NA	NA	NA	NA	1190	SelleckChem	S1714	1191	SelleckChem	S1013
Breast	1049:1191	PD173074	FGFR1, FGFR2, FGFR3	RTK signaling	Targeted	Experimental only	Bortezomib	Proteasome	Protein stability and degradation	Targeted	FDA approved	0.02	10	2.5	no	48	0	0	no	NA	NA	NA	NA	NA	NA	NA	1049	SelleckChem	S1264	1191	SelleckChem	S1013
Breast	1047:1191	Nutlin-3a (-)	MDM2	p53 pathway	Targeted	Experimental only	Bortezomib	Proteasome	Protein stability and degradation	Targeted	FDA approved	0.02	10	2.5	no	45	1	2.2	no	NA	NA	NA	NA	NA	NA	NA	1047	SelleckChem	S8059	1191	SelleckChem	S1013
Breast	1058:1191	Pictilisib	PI3K (class 1)	PI3K/MTOR signaling	Targeted	Early clinical trials	Bortezomib	Proteasome	Protein stability and degradation	Targeted	FDA approved	0.02	0.5	0.125	no	48	1	2.1	no	NA	NA	NA	NA	NA	NA	NA	1058	SelleckChem	S1065	1191	SelleckChem	S1013
Breast	1375:1191	Temozolomide	DNA alkylating agent	DNA replication	Chemotherapeutic	FDA approved	Bortezomib	Proteasome	Protein stability and degradation	Targeted	FDA approved	0.02	30	7.5	no	47	0	0	no	NA	NA	NA	NA	NA	NA	NA	1375	SelleckChem	S1237	1191	SelleckChem	S1013
Breast	1559:1191	Luminespib	HSP90	Protein stability and degradation	Targeted	Early clinical trials	Bortezomib	Proteasome	Protein stability and degradation	Targeted	FDA approved	0.02	0.01	0.0025	no	47	0	0	no	NA	NA	NA	NA	NA	NA	NA	1559	SelleckChem	S1069	1191	SelleckChem	S1013
Breast	1021:1191	Axitinib	PDGFR, KIT, VEGFR	RTK signaling	Targeted	FDA approved	Bortezomib	Proteasome	Protein stability and degradation	Targeted	FDA approved	0.02	4	1	no	48	0	0	no	NA	NA	NA	NA	NA	NA	NA	1021	SelleckChem	S1005	1191	SelleckChem	S1013
Breast	1011:1191	Navitoclax	BCL2, BCL-XL, BCL-W	Apoptosis regulation	Targeted	Advanced clinical trials	Bortezomib	Proteasome	Protein stability and degradation	Targeted	FDA approved	0.02	2.5	0.625	no	47	1	2.1	no	NA	NA	NA	NA	NA	NA	NA	1011	SelleckChem	S1001	1191	SelleckChem	S1013
Breast	1558:1191	Lapatinib	EGFR, ERBB2	EGFR signaling	Targeted	FDA approved in breast	Bortezomib	Proteasome	Protein stability and degradation	Targeted	FDA approved	0.02	2.5	0.625	no	46	1	2.2	no	NA	NA	NA	NA	NA	NA	NA	1558	SelleckChem	S2111	1191	SelleckChem	S1013
Breast	1549:1191	Sapitinib	EGFR, ERBB2, ERBB3	EGFR signaling	Targeted	Advanced clinical trials	Bortezomib	Proteasome	Protein stability and degradation	Targeted	FDA approved	0.02	2	0.5	no	48	1	2.1	no	NA	NA	NA	NA	NA	NA	NA	1549	SelleckChem	S2192	1191	SelleckChem	S1013
Breast	1561:1191	Taselisib	PI3K (beta sparing)	PI3K/MTOR signaling	Targeted	Advanced clinical trials	Bortezomib	Proteasome	Protein stability and degradation	Targeted	FDA approved	0.02	1	0.1	no	48	1	2.1	no	NA	NA	NA	NA	NA	NA	NA	1561	SelleckChem	S7103	1191	SelleckChem	S1013
Breast	1594:1191	OSI-027	MTORC1, MTORC2	PI3K/MTOR signaling	Targeted	Early clinical trials	Bortezomib	Proteasome	Protein stability and degradation	Targeted	FDA approved	0.02	1	0.25	no	47	1	2.1	no	NA	NA	NA	NA	NA	NA	NA	1594	SelleckChem	S2624	1191	SelleckChem	S1013
Breast	1179:1191	MK-1775	WEE1, PLK1	Cell cycle	Targeted	Early clinical trials	Bortezomib	Proteasome	Protein stability and degradation	Targeted	FDA approved	0.02	2.5	0.625	no	48	0	0	no	NA	NA	NA	NA	NA	NA	NA	1179	SelleckChem	S1525	1191	SelleckChem	S1013
Breast	1510:1191	Linsitinib	IGF1R	IGF1R signaling	Targeted	Advanced clinical trials	Bortezomib	Proteasome	Protein stability and degradation	Targeted	FDA approved	0.02	10	2.5	no	48	0	0	no	NA	NA	NA	NA	NA	NA	NA	1510	SelleckChem	S1091	1191	SelleckChem	S1013
Breast	1053:1191	MK-2206	AKT1, AKT2	PI3K/MTOR signaling	Targeted	Early clinical trials	Bortezomib	Proteasome	Protein stability and degradation	Targeted	FDA approved	0.02	1	0.25	no	48	1	2.1	no	NA	NA	NA	NA	NA	NA	NA	1053	SelleckChem	S1078	1191	SelleckChem	S1013
Breast	1017:1191	Olaparib	PARP1, PARP2	Genome integrity	Targeted	FDA approved	Bortezomib	Proteasome	Protein stability and degradation	Targeted	FDA approved	0.02	10	2.5	no	47	0	0	no	NA	NA	NA	NA	NA	NA	NA	1017	SelleckChem	S1060	1191	SelleckChem	S1013
Breast	1022:1191	AZD7762	CHEK1, CHEK2	Cell cycle	Targeted	Early clinical trials	Bortezomib	Proteasome	Protein stability and degradation	Targeted	FDA approved	0.02	0.25	0.0625	no	48	0	0	no	NA	NA	NA	NA	NA	NA	NA	1022	SelleckChem	S1532	1191	SelleckChem	S1013
Breast	1594:1372	OSI-027	MTORC1, MTORC2	PI3K/MTOR signaling	Targeted	Early clinical trials	Trametinib	MEK1, MEK2	ERK MAPK signaling	Targeted	FDA approved	1	1	0.25	no	49	7	14.3	no	NA	NA	NA	NA	NA	NA	NA	1594	SelleckChem	S2624	1372	SelleckChem	S2673
Breast	1011:1372	Navitoclax	BCL2, BCL-XL, BCL-W	Apoptosis regulation	Targeted	Advanced clinical trials	Trametinib	MEK1, MEK2	ERK MAPK signaling	Targeted	FDA approved	1	2.5	0.625	yes	49	12	24.5	yes	33	13	39.4	9	27.3	6	46.2	1011	SelleckChem	S1001	1372	SelleckChem	S2673
Breast	1375:1372	Temozolomide	DNA alkylating agent	DNA replication	Chemotherapeutic	FDA approved	Trametinib	MEK1, MEK2	ERK MAPK signaling	Targeted	FDA approved	1	30	7.5	no	50	0	0	no	NA	NA	NA	NA	NA	NA	NA	1375	SelleckChem	S1237	1372	SelleckChem	S2673
Breast	1179:1372	MK-1775	WEE1, PLK1	Cell cycle	Targeted	Early clinical trials	Trametinib	MEK1, MEK2	ERK MAPK signaling	Targeted	FDA approved	1	2.5	0.625	yes	50	4	8	no	NA	NA	NA	NA	NA	NA	NA	1179	SelleckChem	S1525	1372	SelleckChem	S2673
Breast	1054:1372	Palbociclib	CDK4, CDK6	Cell cycle	Targeted	FDA approved in breast	Trametinib	MEK1, MEK2	ERK MAPK signaling	Targeted	FDA approved	1	4	1	yes	50	0	0	no	NA	NA	NA	NA	NA	NA	NA	1054	SelleckChem	S1116	1372	SelleckChem	S2673
Breast	1510:1372	Linsitinib	IGF1R	IGF1R signaling	Targeted	Advanced clinical trials	Trametinib	MEK1, MEK2	ERK MAPK signaling	Targeted	FDA approved	1	10	2.5	yes	50	2	4	no	NA	NA	NA	NA	NA	NA	NA	1510	SelleckChem	S1091	1372	SelleckChem	S2673
Breast	1053:1372	MK-2206	AKT1, AKT2	PI3K/MTOR signaling	Targeted	Early clinical trials	Trametinib	MEK1, MEK2	ERK MAPK signaling	Targeted	FDA approved	1	1	0.25	yes	49	9	18.4	no	NA	NA	NA	NA	NA	NA	NA	1053	SelleckChem	S1078	1372	SelleckChem	S2673
Breast	1021:1372	Axitinib	PDGFR, KIT, VEGFR	RTK signaling	Targeted	FDA approved	Trametinib	MEK1, MEK2	ERK MAPK signaling	Targeted	FDA approved	1	4	1	no	50	0	0	no	NA	NA	NA	NA	NA	NA	NA	1021	SelleckChem	S1005	1372	SelleckChem	S2673
Breast	1558:1372	Lapatinib	EGFR, ERBB2	EGFR signaling	Targeted	FDA approved in breast	Trametinib	MEK1, MEK2	ERK MAPK signaling	Targeted	FDA approved	1	2.5	0.625	no	50	3	6	no	NA	NA	NA	NA	NA	NA	NA	1558	SelleckChem	S2111	1372	SelleckChem	S2673
Breast	1017:1372	Olaparib	PARP1, PARP2	Genome integrity	Targeted	FDA approved	Trametinib	MEK1, MEK2	ERK MAPK signaling	Targeted	FDA approved	1	10	2.5	yes	50	0	0	no	NA	NA	NA	NA	NA	NA	NA	1017	SelleckChem	S1060	1372	SelleckChem	S2673
Breast	1007:1372	Docetaxel	Microtubule stabiliser	Mitosis	Chemotherapeutic	FDA approved in breast	Trametinib	MEK1, MEK2	ERK MAPK signaling	Targeted	FDA approved	1	0.001	0.00025	no	50	0	0	no	NA	NA	NA	NA	NA	NA	NA	1007	SelleckChem	S1148	1372	SelleckChem	S2673
Breast	1549:1372	Sapitinib	EGFR, ERBB2, ERBB3	EGFR signaling	Targeted	Advanced clinical trials	Trametinib	MEK1, MEK2	ERK MAPK signaling	Targeted	FDA approved	1	2	0.5	no	50	1	2	no	NA	NA	NA	NA	NA	NA	NA	1549	SelleckChem	S2192	1372	SelleckChem	S2673
Breast	1058:1372	Pictilisib	PI3K (class 1)	PI3K/MTOR signaling	Targeted	Early clinical trials	Trametinib	MEK1, MEK2	ERK MAPK signaling	Targeted	FDA approved	1	0.5	0.125	no	49	9	18.4	no	NA	NA	NA	NA	NA	NA	NA	1058	SelleckChem	S1065	1372	SelleckChem	S2673
Breast	1561:1372	Taselisib	PI3K (beta sparing)	PI3K/MTOR signaling	Targeted	Advanced clinical trials	Trametinib	MEK1, MEK2	ERK MAPK signaling	Targeted	FDA approved	1	1	0.1	yes	50	11	22	no	NA	NA	NA	NA	NA	NA	NA	1561	SelleckChem	S7103	1372	SelleckChem	S2673
Breast	1047:1372	Nutlin-3a (-)	MDM2	p53 pathway	Targeted	Experimental only	Trametinib	MEK1, MEK2	ERK MAPK signaling	Targeted	FDA approved	1	10	2.5	no	50	1	2	no	NA	NA	NA	NA	NA	NA	NA	1047	SelleckChem	S8059	1372	SelleckChem	S2673
Breast	1022:1372	AZD7762	CHEK1, CHEK2	Cell cycle	Targeted	Early clinical trials	Trametinib	MEK1, MEK2	ERK MAPK signaling	Targeted	FDA approved	1	0.25	0.0625	yes	50	1	2	no	NA	NA	NA	NA	NA	NA	NA	1022	SelleckChem	S1532	1372	SelleckChem	S2673
Breast	1073:1372	5-Fluorouracil	Antimetabolite (DNA & RNA)	Other	Chemotherapeutic	FDA approved in breast	Trametinib	MEK1, MEK2	ERK MAPK signaling	Targeted	FDA approved	1	10	2.5	yes	49	1	2	no	NA	NA	NA	NA	NA	NA	NA	1073	SelleckChem	S1209	1372	SelleckChem	S2673
Breast	1190:1372	Gemcitabine	Pyrimidine antimetabolite	DNA replication	Chemotherapeutic	FDA approved in breast	Trametinib	MEK1, MEK2	ERK MAPK signaling	Targeted	FDA approved	1	0.1	0.01	no	50	2	4	no	NA	NA	NA	NA	NA	NA	NA	1190	SelleckChem	S1714	1372	SelleckChem	S2673
Breast	1083:1372	Crizotinib	MET, ALK, ROS1	RTK signaling	Targeted	FDA approved	Trametinib	MEK1, MEK2	ERK MAPK signaling	Targeted	FDA approved	1	2.5	0.625	yes	50	2	4	no	NA	NA	NA	NA	NA	NA	NA	1083	SelleckChem	S1068	1372	SelleckChem	S2673
Breast	1012:1372	Vorinostat	HDAC inhibitor Class I, IIa, IIb, IV	Chromatin histone acetylation	Targeted	FDA approved	Trametinib	MEK1, MEK2	ERK MAPK signaling	Targeted	FDA approved	1	2	0.5	no	50	11	22	yes	34	13	38.2	13	38.2	6	46.2	1012	SelleckChem	S1047	1372	SelleckChem	S2673
Breast	1005:1372	Cisplatin	DNA crosslinker	DNA replication	Chemotherapeutic	FDA approved	Trametinib	MEK1, MEK2	ERK MAPK signaling	Targeted	FDA approved	1	4	1	no	50	0	0	no	NA	NA	NA	NA	NA	NA	NA	1005	SelleckChem	S1166	1372	SelleckChem	S2673
Breast	1049:1372	PD173074	FGFR1, FGFR2, FGFR3	RTK signaling	Targeted	Experimental only	Trametinib	MEK1, MEK2	ERK MAPK signaling	Targeted	FDA approved	1	10	2.5	no	50	2	4	no	NA	NA	NA	NA	NA	NA	NA	1049	SelleckChem	S1264	1372	SelleckChem	S2673
Breast	1559:1372	Luminespib	HSP90	Protein stability and degradation	Targeted	Early clinical trials	Trametinib	MEK1, MEK2	ERK MAPK signaling	Targeted	FDA approved	1	0.01	0.0025	no	50	2	4	no	NA	NA	NA	NA	NA	NA	NA	1559	SelleckChem	S1069	1372	SelleckChem	S2673
Breast	1191:1372	Bortezomib	Proteasome	Protein stability and degradation	Targeted	FDA approved	Trametinib	MEK1, MEK2	ERK MAPK signaling	Targeted	FDA approved	1	0.0025	0.000625	no	50	2	4	no	NA	NA	NA	NA	NA	NA	NA	1191	SelleckChem	S1013	1372	SelleckChem	S2673
Breast	1017:1375	Olaparib	PARP1, PARP2	Genome integrity	Targeted	FDA approved	Temozolomide	DNA alkylating agent	DNA replication	Chemotherapeutic	FDA approved	30	10	2.5	no	49	3	6.1	no	NA	NA	NA	NA	NA	NA	NA	1017	SelleckChem	S1060	1375	SelleckChem	S1237
Breast	1021:1375	Axitinib	PDGFR, KIT, VEGFR	RTK signaling	Targeted	FDA approved	Temozolomide	DNA alkylating agent	DNA replication	Chemotherapeutic	FDA approved	30	4	1	no	49	0	0	no	NA	NA	NA	NA	NA	NA	NA	1021	SelleckChem	S1005	1375	SelleckChem	S1237
Breast	1058:1375	Pictilisib	PI3K (class 1)	PI3K/MTOR signaling	Targeted	Early clinical trials	Temozolomide	DNA alkylating agent	DNA replication	Chemotherapeutic	FDA approved	30	0.5	0.125	no	49	0	0	no	NA	NA	NA	NA	NA	NA	NA	1058	SelleckChem	S1065	1375	SelleckChem	S1237
Breast	1191:1375	Bortezomib	Proteasome	Protein stability and degradation	Targeted	FDA approved	Temozolomide	DNA alkylating agent	DNA replication	Chemotherapeutic	FDA approved	30	0.0025	0.000625	no	49	0	0	no	NA	NA	NA	NA	NA	NA	NA	1191	SelleckChem	S1013	1375	SelleckChem	S1237
Breast	1549:1375	Sapitinib	EGFR, ERBB2, ERBB3	EGFR signaling	Targeted	Advanced clinical trials	Temozolomide	DNA alkylating agent	DNA replication	Chemotherapeutic	FDA approved	30	2	0.5	no	49	0	0	no	NA	NA	NA	NA	NA	NA	NA	1549	SelleckChem	S2192	1375	SelleckChem	S1237
Breast	1054:1375	Palbociclib	CDK4, CDK6	Cell cycle	Targeted	FDA approved in breast	Temozolomide	DNA alkylating agent	DNA replication	Chemotherapeutic	FDA approved	30	4	1	no	49	0	0	no	NA	NA	NA	NA	NA	NA	NA	1054	SelleckChem	S1116	1375	SelleckChem	S1237
Breast	1073:1375	5-Fluorouracil	Antimetabolite (DNA & RNA)	Other	Chemotherapeutic	FDA approved in breast	Temozolomide	DNA alkylating agent	DNA replication	Chemotherapeutic	FDA approved	30	10	2.5	no	49	0	0	no	NA	NA	NA	NA	NA	NA	NA	1073	SelleckChem	S1209	1375	SelleckChem	S1237
Breast	1049:1375	PD173074	FGFR1, FGFR2, FGFR3	RTK signaling	Targeted	Experimental only	Temozolomide	DNA alkylating agent	DNA replication	Chemotherapeutic	FDA approved	30	10	2.5	no	49	0	0	no	NA	NA	NA	NA	NA	NA	NA	1049	SelleckChem	S1264	1375	SelleckChem	S1237
Breast	1022:1375	AZD7762	CHEK1, CHEK2	Cell cycle	Targeted	Early clinical trials	Temozolomide	DNA alkylating agent	DNA replication	Chemotherapeutic	FDA approved	30	0.25	0.0625	no	49	0	0	no	NA	NA	NA	NA	NA	NA	NA	1022	SelleckChem	S1532	1375	SelleckChem	S1237
Breast	1558:1375	Lapatinib	EGFR, ERBB2	EGFR signaling	Targeted	FDA approved in breast	Temozolomide	DNA alkylating agent	DNA replication	Chemotherapeutic	FDA approved	30	2.5	0.625	no	49	0	0	no	NA	NA	NA	NA	NA	NA	NA	1558	SelleckChem	S2111	1375	SelleckChem	S1237
Breast	1047:1375	Nutlin-3a (-)	MDM2	p53 pathway	Targeted	Experimental only	Temozolomide	DNA alkylating agent	DNA replication	Chemotherapeutic	FDA approved	30	10	2.5	no	49	0	0	no	NA	NA	NA	NA	NA	NA	NA	1047	SelleckChem	S8059	1375	SelleckChem	S1237
Breast	1561:1375	Taselisib	PI3K (beta sparing)	PI3K/MTOR signaling	Targeted	Advanced clinical trials	Temozolomide	DNA alkylating agent	DNA replication	Chemotherapeutic	FDA approved	30	1	0.1	no	49	1	2	no	NA	NA	NA	NA	NA	NA	NA	1561	SelleckChem	S7103	1375	SelleckChem	S1237
Breast	1190:1375	Gemcitabine	Pyrimidine antimetabolite	DNA replication	Chemotherapeutic	FDA approved in breast	Temozolomide	DNA alkylating agent	DNA replication	Chemotherapeutic	FDA approved	30	0.1	0.01	no	49	1	2	no	NA	NA	NA	NA	NA	NA	NA	1190	SelleckChem	S1714	1375	SelleckChem	S1237
Breast	1372:1375	Trametinib	MEK1, MEK2	ERK MAPK signaling	Targeted	FDA approved	Temozolomide	DNA alkylating agent	DNA replication	Chemotherapeutic	FDA approved	30	0.1	0.01	no	49	0	0	no	NA	NA	NA	NA	NA	NA	NA	1372	SelleckChem	S2673	1375	SelleckChem	S1237
Breast	1007:1375	Docetaxel	Microtubule stabiliser	Mitosis	Chemotherapeutic	FDA approved in breast	Temozolomide	DNA alkylating agent	DNA replication	Chemotherapeutic	FDA approved	30	0.001	0.00025	no	49	0	0	no	NA	NA	NA	NA	NA	NA	NA	1007	SelleckChem	S1148	1375	SelleckChem	S1237
Breast	1510:1375	Linsitinib	IGF1R	IGF1R signaling	Targeted	Advanced clinical trials	Temozolomide	DNA alkylating agent	DNA replication	Chemotherapeutic	FDA approved	30	10	2.5	no	49	1	2	no	NA	NA	NA	NA	NA	NA	NA	1510	SelleckChem	S1091	1375	SelleckChem	S1237
Breast	1083:1375	Crizotinib	MET, ALK, ROS1	RTK signaling	Targeted	FDA approved	Temozolomide	DNA alkylating agent	DNA replication	Chemotherapeutic	FDA approved	30	2.5	0.625	no	49	0	0	no	NA	NA	NA	NA	NA	NA	NA	1083	SelleckChem	S1068	1375	SelleckChem	S1237
Breast	1179:1375	MK-1775	WEE1, PLK1	Cell cycle	Targeted	Early clinical trials	Temozolomide	DNA alkylating agent	DNA replication	Chemotherapeutic	FDA approved	30	2.5	0.625	no	49	1	2	no	NA	NA	NA	NA	NA	NA	NA	1179	SelleckChem	S1525	1375	SelleckChem	S1237
Breast	1005:1375	Cisplatin	DNA crosslinker	DNA replication	Chemotherapeutic	FDA approved	Temozolomide	DNA alkylating agent	DNA replication	Chemotherapeutic	FDA approved	30	4	1	no	49	0	0	no	NA	NA	NA	NA	NA	NA	NA	1005	SelleckChem	S1166	1375	SelleckChem	S1237
Breast	1012:1375	Vorinostat	HDAC inhibitor Class I, IIa, IIb, IV	Chromatin histone acetylation	Targeted	FDA approved	Temozolomide	DNA alkylating agent	DNA replication	Chemotherapeutic	FDA approved	30	2	0.5	no	49	1	2	no	NA	NA	NA	NA	NA	NA	NA	1012	SelleckChem	S1047	1375	SelleckChem	S1237
Breast	1011:1375	Navitoclax	BCL2, BCL-XL, BCL-W	Apoptosis regulation	Targeted	Advanced clinical trials	Temozolomide	DNA alkylating agent	DNA replication	Chemotherapeutic	FDA approved	30	2.5	0.625	no	49	1	2	no	NA	NA	NA	NA	NA	NA	NA	1011	SelleckChem	S1001	1375	SelleckChem	S1237
Breast	1559:1375	Luminespib	HSP90	Protein stability and degradation	Targeted	Early clinical trials	Temozolomide	DNA alkylating agent	DNA replication	Chemotherapeutic	FDA approved	30	0.01	0.0025	no	49	0	0	no	NA	NA	NA	NA	NA	NA	NA	1559	SelleckChem	S1069	1375	SelleckChem	S1237
Breast	1594:1375	OSI-027	MTORC1, MTORC2	PI3K/MTOR signaling	Targeted	Early clinical trials	Temozolomide	DNA alkylating agent	DNA replication	Chemotherapeutic	FDA approved	30	1	0.25	no	49	0	0	no	NA	NA	NA	NA	NA	NA	NA	1594	SelleckChem	S2624	1375	SelleckChem	S1237
Breast	1053:1375	MK-2206	AKT1, AKT2	PI3K/MTOR signaling	Targeted	Early clinical trials	Temozolomide	DNA alkylating agent	DNA replication	Chemotherapeutic	FDA approved	30	1	0.25	no	49	1	2	no	NA	NA	NA	NA	NA	NA	NA	1053	SelleckChem	S1078	1375	SelleckChem	S1237
Breast	1017:1510	Olaparib	PARP1, PARP2	Genome integrity	Targeted	FDA approved	Linsitinib	IGF1R	IGF1R signaling	Targeted	Advanced clinical trials	10	10	2.5	yes	49	0	0	no	NA	NA	NA	NA	NA	NA	NA	1017	SelleckChem	S1060	1510	SelleckChem	S1091
Breast	1021:1510	Axitinib	PDGFR, KIT, VEGFR	RTK signaling	Targeted	FDA approved	Linsitinib	IGF1R	IGF1R signaling	Targeted	Advanced clinical trials	10	4	1	no	49	0	0	no	NA	NA	NA	NA	NA	NA	NA	1021	SelleckChem	S1005	1510	SelleckChem	S1091
Breast	1058:1510	Pictilisib	PI3K (class 1)	PI3K/MTOR signaling	Targeted	Early clinical trials	Linsitinib	IGF1R	IGF1R signaling	Targeted	Advanced clinical trials	10	0.5	0.125	no	49	3	6.1	no	NA	NA	NA	NA	NA	NA	NA	1058	SelleckChem	S1065	1510	SelleckChem	S1091
Breast	1191:1510	Bortezomib	Proteasome	Protein stability and degradation	Targeted	FDA approved	Linsitinib	IGF1R	IGF1R signaling	Targeted	Advanced clinical trials	10	0.0025	0.000625	no	49	2	4.1	no	NA	NA	NA	NA	NA	NA	NA	1191	SelleckChem	S1013	1510	SelleckChem	S1091
Breast	1549:1510	Sapitinib	EGFR, ERBB2, ERBB3	EGFR signaling	Targeted	Advanced clinical trials	Linsitinib	IGF1R	IGF1R signaling	Targeted	Advanced clinical trials	10	2	0.5	no	49	7	14.3	no	NA	NA	NA	NA	NA	NA	NA	1549	SelleckChem	S2192	1510	SelleckChem	S1091
Breast	1054:1510	Palbociclib	CDK4, CDK6	Cell cycle	Targeted	FDA approved in breast	Linsitinib	IGF1R	IGF1R signaling	Targeted	Advanced clinical trials	10	4	1	yes	49	0	0	no	NA	NA	NA	NA	NA	NA	NA	1054	SelleckChem	S1116	1510	SelleckChem	S1091
Breast	1073:1510	5-Fluorouracil	Antimetabolite (DNA & RNA)	Other	Chemotherapeutic	FDA approved in breast	Linsitinib	IGF1R	IGF1R signaling	Targeted	Advanced clinical trials	10	10	2.5	yes	49	1	2	no	NA	NA	NA	NA	NA	NA	NA	1073	SelleckChem	S1209	1510	SelleckChem	S1091
Breast	1049:1510	PD173074	FGFR1, FGFR2, FGFR3	RTK signaling	Targeted	Experimental only	Linsitinib	IGF1R	IGF1R signaling	Targeted	Advanced clinical trials	10	10	2.5	no	49	1	2	no	NA	NA	NA	NA	NA	NA	NA	1049	SelleckChem	S1264	1510	SelleckChem	S1091
Breast	1022:1510	AZD7762	CHEK1, CHEK2	Cell cycle	Targeted	Early clinical trials	Linsitinib	IGF1R	IGF1R signaling	Targeted	Advanced clinical trials	10	0.25	0.0625	yes	49	0	0	no	NA	NA	NA	NA	NA	NA	NA	1022	SelleckChem	S1532	1510	SelleckChem	S1091
Breast	1558:1510	Lapatinib	EGFR, ERBB2	EGFR signaling	Targeted	FDA approved in breast	Linsitinib	IGF1R	IGF1R signaling	Targeted	Advanced clinical trials	10	2.5	0.625	no	49	8	16.3	no	NA	NA	NA	NA	NA	NA	NA	1558	SelleckChem	S2111	1510	SelleckChem	S1091
Breast	1047:1510	Nutlin-3a (-)	MDM2	p53 pathway	Targeted	Experimental only	Linsitinib	IGF1R	IGF1R signaling	Targeted	Advanced clinical trials	10	10	2.5	no	49	0	0	no	NA	NA	NA	NA	NA	NA	NA	1047	SelleckChem	S8059	1510	SelleckChem	S1091
Breast	1561:1510	Taselisib	PI3K (beta sparing)	PI3K/MTOR signaling	Targeted	Advanced clinical trials	Linsitinib	IGF1R	IGF1R signaling	Targeted	Advanced clinical trials	10	1	0.1	yes	49	4	8.2	no	NA	NA	NA	NA	NA	NA	NA	1561	SelleckChem	S7103	1510	SelleckChem	S1091
Breast	1375:1510	Temozolomide	DNA alkylating agent	DNA replication	Chemotherapeutic	FDA approved	Linsitinib	IGF1R	IGF1R signaling	Targeted	Advanced clinical trials	10	30	7.5	no	49	0	0	no	NA	NA	NA	NA	NA	NA	NA	1375	SelleckChem	S1237	1510	SelleckChem	S1091
Breast	1190:1510	Gemcitabine	Pyrimidine antimetabolite	DNA replication	Chemotherapeutic	FDA approved in breast	Linsitinib	IGF1R	IGF1R signaling	Targeted	Advanced clinical trials	10	0.1	0.01	no	49	2	4.1	no	NA	NA	NA	NA	NA	NA	NA	1190	SelleckChem	S1714	1510	SelleckChem	S1091
Breast	1372:1510	Trametinib	MEK1, MEK2	ERK MAPK signaling	Targeted	FDA approved	Linsitinib	IGF1R	IGF1R signaling	Targeted	Advanced clinical trials	10	0.1	0.01	yes	49	5	10.2	no	NA	NA	NA	NA	NA	NA	NA	1372	SelleckChem	S2673	1510	SelleckChem	S1091
Breast	1007:1510	Docetaxel	Microtubule stabiliser	Mitosis	Chemotherapeutic	FDA approved in breast	Linsitinib	IGF1R	IGF1R signaling	Targeted	Advanced clinical trials	10	0.001	0.00025	no	49	0	0	no	NA	NA	NA	NA	NA	NA	NA	1007	SelleckChem	S1148	1510	SelleckChem	S1091
Breast	1083:1510	Crizotinib	MET, ALK, ROS1	RTK signaling	Targeted	FDA approved	Linsitinib	IGF1R	IGF1R signaling	Targeted	Advanced clinical trials	10	2.5	0.625	yes	49	0	0	no	NA	NA	NA	NA	NA	NA	NA	1083	SelleckChem	S1068	1510	SelleckChem	S1091
Breast	1179:1510	MK-1775	WEE1, PLK1	Cell cycle	Targeted	Early clinical trials	Linsitinib	IGF1R	IGF1R signaling	Targeted	Advanced clinical trials	10	2.5	0.625	yes	49	4	8.2	no	NA	NA	NA	NA	NA	NA	NA	1179	SelleckChem	S1525	1510	SelleckChem	S1091
Breast	1005:1510	Cisplatin	DNA crosslinker	DNA replication	Chemotherapeutic	FDA approved	Linsitinib	IGF1R	IGF1R signaling	Targeted	Advanced clinical trials	10	4	1	no	49	2	4.1	no	NA	NA	NA	NA	NA	NA	NA	1005	SelleckChem	S1166	1510	SelleckChem	S1091
Breast	1012:1510	Vorinostat	HDAC inhibitor Class I, IIa, IIb, IV	Chromatin histone acetylation	Targeted	FDA approved	Linsitinib	IGF1R	IGF1R signaling	Targeted	Advanced clinical trials	10	2	0.5	no	49	3	6.1	no	NA	NA	NA	NA	NA	NA	NA	1012	SelleckChem	S1047	1510	SelleckChem	S1091
Breast	1011:1510	Navitoclax	BCL2, BCL-XL, BCL-W	Apoptosis regulation	Targeted	Advanced clinical trials	Linsitinib	IGF1R	IGF1R signaling	Targeted	Advanced clinical trials	10	2.5	0.625	yes	49	13	26.5	no	NA	NA	NA	NA	NA	NA	NA	1011	SelleckChem	S1001	1510	SelleckChem	S1091
Breast	1559:1510	Luminespib	HSP90	Protein stability and degradation	Targeted	Early clinical trials	Linsitinib	IGF1R	IGF1R signaling	Targeted	Advanced clinical trials	10	0.01	0.0025	no	49	1	2	no	NA	NA	NA	NA	NA	NA	NA	1559	SelleckChem	S1069	1510	SelleckChem	S1091
Breast	1594:1510	OSI-027	MTORC1, MTORC2	PI3K/MTOR signaling	Targeted	Early clinical trials	Linsitinib	IGF1R	IGF1R signaling	Targeted	Advanced clinical trials	10	1	0.25	no	49	4	8.2	no	NA	NA	NA	NA	NA	NA	NA	1594	SelleckChem	S2624	1510	SelleckChem	S1091
Breast	1053:1510	MK-2206	AKT1, AKT2	PI3K/MTOR signaling	Targeted	Early clinical trials	Linsitinib	IGF1R	IGF1R signaling	Targeted	Advanced clinical trials	10	1	0.25	yes	49	3	6.1	no	NA	NA	NA	NA	NA	NA	NA	1053	SelleckChem	S1078	1510	SelleckChem	S1091
Breast	1054:1549	Palbociclib	CDK4, CDK6	Cell cycle	Targeted	FDA approved in breast	Sapitinib	EGFR, ERBB2, ERBB3	EGFR signaling	Targeted	Advanced clinical trials	5	4	1	no	49	1	2	no	NA	NA	NA	NA	NA	NA	NA	1054	SelleckChem	S1116	1549	SelleckChem	S2192
Breast	1073:1549	5-Fluorouracil	Antimetabolite (DNA & RNA)	Other	Chemotherapeutic	FDA approved in breast	Sapitinib	EGFR, ERBB2, ERBB3	EGFR signaling	Targeted	Advanced clinical trials	5	10	2.5	no	49	0	0	no	NA	NA	NA	NA	NA	NA	NA	1073	SelleckChem	S1209	1549	SelleckChem	S2192
Breast	1083:1549	Crizotinib	MET, ALK, ROS1	RTK signaling	Targeted	FDA approved	Sapitinib	EGFR, ERBB2, ERBB3	EGFR signaling	Targeted	Advanced clinical trials	5	2.5	0.625	no	49	5	10.2	no	NA	NA	NA	NA	NA	NA	NA	1083	SelleckChem	S1068	1549	SelleckChem	S2192
Breast	1012:1549	Vorinostat	HDAC inhibitor Class I, IIa, IIb, IV	Chromatin histone acetylation	Targeted	FDA approved	Sapitinib	EGFR, ERBB2, ERBB3	EGFR signaling	Targeted	Advanced clinical trials	5	2	0.5	no	49	4	8.2	no	NA	NA	NA	NA	NA	NA	NA	1012	SelleckChem	S1047	1549	SelleckChem	S2192
Breast	1372:1549	Trametinib	MEK1, MEK2	ERK MAPK signaling	Targeted	FDA approved	Sapitinib	EGFR, ERBB2, ERBB3	EGFR signaling	Targeted	Advanced clinical trials	5	0.1	0.01	no	49	1	2	no	NA	NA	NA	NA	NA	NA	NA	1372	SelleckChem	S2673	1549	SelleckChem	S2192
Breast	1007:1549	Docetaxel	Microtubule stabiliser	Mitosis	Chemotherapeutic	FDA approved in breast	Sapitinib	EGFR, ERBB2, ERBB3	EGFR signaling	Targeted	Advanced clinical trials	5	0.001	0.00025	no	49	2	4.1	no	NA	NA	NA	NA	NA	NA	NA	1007	SelleckChem	S1148	1549	SelleckChem	S2192
Breast	1005:1549	Cisplatin	DNA crosslinker	DNA replication	Chemotherapeutic	FDA approved	Sapitinib	EGFR, ERBB2, ERBB3	EGFR signaling	Targeted	Advanced clinical trials	5	4	1	no	49	1	2	no	NA	NA	NA	NA	NA	NA	NA	1005	SelleckChem	S1166	1549	SelleckChem	S2192
Breast	1190:1549	Gemcitabine	Pyrimidine antimetabolite	DNA replication	Chemotherapeutic	FDA approved in breast	Sapitinib	EGFR, ERBB2, ERBB3	EGFR signaling	Targeted	Advanced clinical trials	5	0.1	0.01	no	49	0	0	no	NA	NA	NA	NA	NA	NA	NA	1190	SelleckChem	S1714	1549	SelleckChem	S2192
Breast	1049:1549	PD173074	FGFR1, FGFR2, FGFR3	RTK signaling	Targeted	Experimental only	Sapitinib	EGFR, ERBB2, ERBB3	EGFR signaling	Targeted	Advanced clinical trials	5	10	2.5	no	49	5	10.2	no	NA	NA	NA	NA	NA	NA	NA	1049	SelleckChem	S1264	1549	SelleckChem	S2192
Breast	1047:1549	Nutlin-3a (-)	MDM2	p53 pathway	Targeted	Experimental only	Sapitinib	EGFR, ERBB2, ERBB3	EGFR signaling	Targeted	Advanced clinical trials	5	10	2.5	no	49	0	0	no	NA	NA	NA	NA	NA	NA	NA	1047	SelleckChem	S8059	1549	SelleckChem	S2192
Breast	1058:1549	Pictilisib	PI3K (class 1)	PI3K/MTOR signaling	Targeted	Early clinical trials	Sapitinib	EGFR, ERBB2, ERBB3	EGFR signaling	Targeted	Advanced clinical trials	5	0.5	0.125	no	49	10	20.4	yes	34	16	47.1	5	14.7	4	25	1058	SelleckChem	S1065	1549	SelleckChem	S2192
Breast	1375:1549	Temozolomide	DNA alkylating agent	DNA replication	Chemotherapeutic	FDA approved	Sapitinib	EGFR, ERBB2, ERBB3	EGFR signaling	Targeted	Advanced clinical trials	5	30	7.5	no	49	0	0	no	NA	NA	NA	NA	NA	NA	NA	1375	SelleckChem	S1237	1549	SelleckChem	S2192
Breast	1559:1549	Luminespib	HSP90	Protein stability and degradation	Targeted	Early clinical trials	Sapitinib	EGFR, ERBB2, ERBB3	EGFR signaling	Targeted	Advanced clinical trials	5	0.01	0.0025	no	49	4	8.2	no	NA	NA	NA	NA	NA	NA	NA	1559	SelleckChem	S1069	1549	SelleckChem	S2192
Breast	1191:1549	Bortezomib	Proteasome	Protein stability and degradation	Targeted	FDA approved	Sapitinib	EGFR, ERBB2, ERBB3	EGFR signaling	Targeted	Advanced clinical trials	5	0.0025	0.000625	no	49	0	0	no	NA	NA	NA	NA	NA	NA	NA	1191	SelleckChem	S1013	1549	SelleckChem	S2192
Breast	1021:1549	Axitinib	PDGFR, KIT, VEGFR	RTK signaling	Targeted	FDA approved	Sapitinib	EGFR, ERBB2, ERBB3	EGFR signaling	Targeted	Advanced clinical trials	5	4	1	no	49	4	8.2	no	NA	NA	NA	NA	NA	NA	NA	1021	SelleckChem	S1005	1549	SelleckChem	S2192
Breast	1011:1549	Navitoclax	BCL2, BCL-XL, BCL-W	Apoptosis regulation	Targeted	Advanced clinical trials	Sapitinib	EGFR, ERBB2, ERBB3	EGFR signaling	Targeted	Advanced clinical trials	5	2.5	0.625	no	49	7	14.3	yes	34	13	38.2	12	35.3	8	61.5	1011	SelleckChem	S1001	1549	SelleckChem	S2192
Breast	1558:1549	Lapatinib	EGFR, ERBB2	EGFR signaling	Targeted	FDA approved in breast	Sapitinib	EGFR, ERBB2, ERBB3	EGFR signaling	Targeted	Advanced clinical trials	5	2.5	0.625	no	49	2	4.1	no	NA	NA	NA	NA	NA	NA	NA	1558	SelleckChem	S2111	1549	SelleckChem	S2192
Breast	1561:1549	Taselisib	PI3K (beta sparing)	PI3K/MTOR signaling	Targeted	Advanced clinical trials	Sapitinib	EGFR, ERBB2, ERBB3	EGFR signaling	Targeted	Advanced clinical trials	5	1	0.1	no	49	7	14.3	no	NA	NA	NA	NA	NA	NA	NA	1561	SelleckChem	S7103	1549	SelleckChem	S2192
Breast	1594:1549	OSI-027	MTORC1, MTORC2	PI3K/MTOR signaling	Targeted	Early clinical trials	Sapitinib	EGFR, ERBB2, ERBB3	EGFR signaling	Targeted	Advanced clinical trials	5	1	0.25	no	49	7	14.3	no	NA	NA	NA	NA	NA	NA	NA	1594	SelleckChem	S2624	1549	SelleckChem	S2192
Breast	1179:1549	MK-1775	WEE1, PLK1	Cell cycle	Targeted	Early clinical trials	Sapitinib	EGFR, ERBB2, ERBB3	EGFR signaling	Targeted	Advanced clinical trials	5	2.5	0.625	no	49	0	0	no	NA	NA	NA	NA	NA	NA	NA	1179	SelleckChem	S1525	1549	SelleckChem	S2192
Breast	1510:1549	Linsitinib	IGF1R	IGF1R signaling	Targeted	Advanced clinical trials	Sapitinib	EGFR, ERBB2, ERBB3	EGFR signaling	Targeted	Advanced clinical trials	5	10	2.5	no	49	7	14.3	yes	34	14	41.2	5	14.7	4	28.6	1510	SelleckChem	S1091	1549	SelleckChem	S2192
Breast	1053:1549	MK-2206	AKT1, AKT2	PI3K/MTOR signaling	Targeted	Early clinical trials	Sapitinib	EGFR, ERBB2, ERBB3	EGFR signaling	Targeted	Advanced clinical trials	5	1	0.25	no	49	7	14.3	no	NA	NA	NA	NA	NA	NA	NA	1053	SelleckChem	S1078	1549	SelleckChem	S2192
Breast	1017:1549	Olaparib	PARP1, PARP2	Genome integrity	Targeted	FDA approved	Sapitinib	EGFR, ERBB2, ERBB3	EGFR signaling	Targeted	Advanced clinical trials	5	10	2.5	no	49	0	0	no	NA	NA	NA	NA	NA	NA	NA	1017	SelleckChem	S1060	1549	SelleckChem	S2192
Breast	1022:1549	AZD7762	CHEK1, CHEK2	Cell cycle	Targeted	Early clinical trials	Sapitinib	EGFR, ERBB2, ERBB3	EGFR signaling	Targeted	Advanced clinical trials	5	0.25	0.0625	no	49	0	0	no	NA	NA	NA	NA	NA	NA	NA	1022	SelleckChem	S1532	1549	SelleckChem	S2192
Breast	1017:1558	Olaparib	PARP1, PARP2	Genome integrity	Targeted	FDA approved	Lapatinib	EGFR, ERBB2	EGFR signaling	Targeted	FDA approved in breast	10	10	2.5	no	48	1	2.1	no	NA	NA	NA	NA	NA	NA	NA	1017	SelleckChem	S1060	1558	SelleckChem	S2111
Breast	1021:1558	Axitinib	PDGFR, KIT, VEGFR	RTK signaling	Targeted	FDA approved	Lapatinib	EGFR, ERBB2	EGFR signaling	Targeted	FDA approved in breast	10	4	1	no	48	2	4.2	no	NA	NA	NA	NA	NA	NA	NA	1021	SelleckChem	S1005	1558	SelleckChem	S2111
Breast	1058:1558	Pictilisib	PI3K (class 1)	PI3K/MTOR signaling	Targeted	Early clinical trials	Lapatinib	EGFR, ERBB2	EGFR signaling	Targeted	FDA approved in breast	10	0.5	0.125	no	48	4	8.3	no	NA	NA	NA	NA	NA	NA	NA	1058	SelleckChem	S1065	1558	SelleckChem	S2111
Breast	1191:1558	Bortezomib	Proteasome	Protein stability and degradation	Targeted	FDA approved	Lapatinib	EGFR, ERBB2	EGFR signaling	Targeted	FDA approved in breast	10	0.0025	0.000625	no	48	1	2.1	no	NA	NA	NA	NA	NA	NA	NA	1191	SelleckChem	S1013	1558	SelleckChem	S2111
Breast	1549:1558	Sapitinib	EGFR, ERBB2, ERBB3	EGFR signaling	Targeted	Advanced clinical trials	Lapatinib	EGFR, ERBB2	EGFR signaling	Targeted	FDA approved in breast	10	2	0.5	no	48	0	0	no	NA	NA	NA	NA	NA	NA	NA	1549	SelleckChem	S2192	1558	SelleckChem	S2111
Breast	1054:1558	Palbociclib	CDK4, CDK6	Cell cycle	Targeted	FDA approved in breast	Lapatinib	EGFR, ERBB2	EGFR signaling	Targeted	FDA approved in breast	10	4	1	no	48	0	0	no	NA	NA	NA	NA	NA	NA	NA	1054	SelleckChem	S1116	1558	SelleckChem	S2111
Breast	1073:1558	5-Fluorouracil	Antimetabolite (DNA & RNA)	Other	Chemotherapeutic	FDA approved in breast	Lapatinib	EGFR, ERBB2	EGFR signaling	Targeted	FDA approved in breast	10	10	2.5	no	48	0	0	no	NA	NA	NA	NA	NA	NA	NA	1073	SelleckChem	S1209	1558	SelleckChem	S2111
Breast	1049:1558	PD173074	FGFR1, FGFR2, FGFR3	RTK signaling	Targeted	Experimental only	Lapatinib	EGFR, ERBB2	EGFR signaling	Targeted	FDA approved in breast	10	10	2.5	no	48	6	12.5	no	NA	NA	NA	NA	NA	NA	NA	1049	SelleckChem	S1264	1558	SelleckChem	S2111
Breast	1022:1558	AZD7762	CHEK1, CHEK2	Cell cycle	Targeted	Early clinical trials	Lapatinib	EGFR, ERBB2	EGFR signaling	Targeted	FDA approved in breast	10	0.25	0.0625	no	48	0	0	no	NA	NA	NA	NA	NA	NA	NA	1022	SelleckChem	S1532	1558	SelleckChem	S2111
Breast	1047:1558	Nutlin-3a (-)	MDM2	p53 pathway	Targeted	Experimental only	Lapatinib	EGFR, ERBB2	EGFR signaling	Targeted	FDA approved in breast	10	10	2.5	no	48	5	10.4	no	NA	NA	NA	NA	NA	NA	NA	1047	SelleckChem	S8059	1558	SelleckChem	S2111
Breast	1561:1558	Taselisib	PI3K (beta sparing)	PI3K/MTOR signaling	Targeted	Advanced clinical trials	Lapatinib	EGFR, ERBB2	EGFR signaling	Targeted	FDA approved in breast	10	1	0.1	no	48	3	6.2	no	NA	NA	NA	NA	NA	NA	NA	1561	SelleckChem	S7103	1558	SelleckChem	S2111
Breast	1375:1558	Temozolomide	DNA alkylating agent	DNA replication	Chemotherapeutic	FDA approved	Lapatinib	EGFR, ERBB2	EGFR signaling	Targeted	FDA approved in breast	10	30	7.5	no	48	0	0	no	NA	NA	NA	NA	NA	NA	NA	1375	SelleckChem	S1237	1558	SelleckChem	S2111
Breast	1190:1558	Gemcitabine	Pyrimidine antimetabolite	DNA replication	Chemotherapeutic	FDA approved in breast	Lapatinib	EGFR, ERBB2	EGFR signaling	Targeted	FDA approved in breast	10	0.1	0.01	no	48	1	2.1	no	NA	NA	NA	NA	NA	NA	NA	1190	SelleckChem	S1714	1558	SelleckChem	S2111
Breast	1372:1558	Trametinib	MEK1, MEK2	ERK MAPK signaling	Targeted	FDA approved	Lapatinib	EGFR, ERBB2	EGFR signaling	Targeted	FDA approved in breast	10	0.1	0.01	no	48	2	4.2	no	NA	NA	NA	NA	NA	NA	NA	1372	SelleckChem	S2673	1558	SelleckChem	S2111
Breast	1007:1558	Docetaxel	Microtubule stabiliser	Mitosis	Chemotherapeutic	FDA approved in breast	Lapatinib	EGFR, ERBB2	EGFR signaling	Targeted	FDA approved in breast	10	0.001	0.00025	no	48	2	4.2	no	NA	NA	NA	NA	NA	NA	NA	1007	SelleckChem	S1148	1558	SelleckChem	S2111
Breast	1510:1558	Linsitinib	IGF1R	IGF1R signaling	Targeted	Advanced clinical trials	Lapatinib	EGFR, ERBB2	EGFR signaling	Targeted	FDA approved in breast	10	10	2.5	no	48	8	16.7	no	NA	NA	NA	NA	NA	NA	NA	1510	SelleckChem	S1091	1558	SelleckChem	S2111
Breast	1083:1558	Crizotinib	MET, ALK, ROS1	RTK signaling	Targeted	FDA approved	Lapatinib	EGFR, ERBB2	EGFR signaling	Targeted	FDA approved in breast	10	2.5	0.625	no	48	4	8.3	no	NA	NA	NA	NA	NA	NA	NA	1083	SelleckChem	S1068	1558	SelleckChem	S2111
Breast	1179:1558	MK-1775	WEE1, PLK1	Cell cycle	Targeted	Early clinical trials	Lapatinib	EGFR, ERBB2	EGFR signaling	Targeted	FDA approved in breast	10	2.5	0.625	no	48	7	14.6	yes	NA	NA	NA	NA	NA	NA	NA	1179	SelleckChem	S1525	1558	SelleckChem	S2111
Breast	1005:1558	Cisplatin	DNA crosslinker	DNA replication	Chemotherapeutic	FDA approved	Lapatinib	EGFR, ERBB2	EGFR signaling	Targeted	FDA approved in breast	10	4	1	no	48	2	4.2	no	NA	NA	NA	NA	NA	NA	NA	1005	SelleckChem	S1166	1558	SelleckChem	S2111
Breast	1012:1558	Vorinostat	HDAC inhibitor Class I, IIa, IIb, IV	Chromatin histone acetylation	Targeted	FDA approved	Lapatinib	EGFR, ERBB2	EGFR signaling	Targeted	FDA approved in breast	10	2	0.5	no	48	8	16.7	no	NA	NA	NA	NA	NA	NA	NA	1012	SelleckChem	S1047	1558	SelleckChem	S2111
Breast	1011:1558	Navitoclax	BCL2, BCL-XL, BCL-W	Apoptosis regulation	Targeted	Advanced clinical trials	Lapatinib	EGFR, ERBB2	EGFR signaling	Targeted	FDA approved in breast	10	2.5	0.625	no	48	22	45.8	yes	32	26	81.2	19	59.4	16	61.5	1011	SelleckChem	S1001	1558	SelleckChem	S2111
Breast	1559:1558	Luminespib	HSP90	Protein stability and degradation	Targeted	Early clinical trials	Lapatinib	EGFR, ERBB2	EGFR signaling	Targeted	FDA approved in breast	10	0.01	0.0025	no	48	0	0	no	NA	NA	NA	NA	NA	NA	NA	1559	SelleckChem	S1069	1558	SelleckChem	S2111
Breast	1594:1558	OSI-027	MTORC1, MTORC2	PI3K/MTOR signaling	Targeted	Early clinical trials	Lapatinib	EGFR, ERBB2	EGFR signaling	Targeted	FDA approved in breast	10	1	0.25	no	48	2	4.2	no	NA	NA	NA	NA	NA	NA	NA	1594	SelleckChem	S2624	1558	SelleckChem	S2111
Breast	1053:1558	MK-2206	AKT1, AKT2	PI3K/MTOR signaling	Targeted	Early clinical trials	Lapatinib	EGFR, ERBB2	EGFR signaling	Targeted	FDA approved in breast	10	1	0.25	no	48	5	10.4	no	NA	NA	NA	NA	NA	NA	NA	1053	SelleckChem	S1078	1558	SelleckChem	S2111
Breast	1054:1559	Palbociclib	CDK4, CDK6	Cell cycle	Targeted	FDA approved in breast	Luminespib	HSP90	Protein stability and degradation	Targeted	Early clinical trials	0.1	4	1	no	49	0	0	no	NA	NA	NA	NA	NA	NA	NA	1054	SelleckChem	S1116	1559	SelleckChem	S1069
Breast	1073:1559	5-Fluorouracil	Antimetabolite (DNA & RNA)	Other	Chemotherapeutic	FDA approved in breast	Luminespib	HSP90	Protein stability and degradation	Targeted	Early clinical trials	0.1	10	2.5	no	49	1	2	no	NA	NA	NA	NA	NA	NA	NA	1073	SelleckChem	S1209	1559	SelleckChem	S1069
Breast	1083:1559	Crizotinib	MET, ALK, ROS1	RTK signaling	Targeted	FDA approved	Luminespib	HSP90	Protein stability and degradation	Targeted	Early clinical trials	0.1	2.5	0.625	no	49	0	0	no	NA	NA	NA	NA	NA	NA	NA	1083	SelleckChem	S1068	1559	SelleckChem	S1069
Breast	1012:1559	Vorinostat	HDAC inhibitor Class I, IIa, IIb, IV	Chromatin histone acetylation	Targeted	FDA approved	Luminespib	HSP90	Protein stability and degradation	Targeted	Early clinical trials	0.1	2	0.5	no	49	1	2	no	NA	NA	NA	NA	NA	NA	NA	1012	SelleckChem	S1047	1559	SelleckChem	S1069
Breast	1372:1559	Trametinib	MEK1, MEK2	ERK MAPK signaling	Targeted	FDA approved	Luminespib	HSP90	Protein stability and degradation	Targeted	Early clinical trials	0.1	0.1	0.01	no	49	0	0	no	NA	NA	NA	NA	NA	NA	NA	1372	SelleckChem	S2673	1559	SelleckChem	S1069
Breast	1007:1559	Docetaxel	Microtubule stabiliser	Mitosis	Chemotherapeutic	FDA approved in breast	Luminespib	HSP90	Protein stability and degradation	Targeted	Early clinical trials	0.1	0.001	0.00025	no	49	0	0	no	NA	NA	NA	NA	NA	NA	NA	1007	SelleckChem	S1148	1559	SelleckChem	S1069
Breast	1005:1559	Cisplatin	DNA crosslinker	DNA replication	Chemotherapeutic	FDA approved	Luminespib	HSP90	Protein stability and degradation	Targeted	Early clinical trials	0.1	4	1	no	49	0	0	no	NA	NA	NA	NA	NA	NA	NA	1005	SelleckChem	S1166	1559	SelleckChem	S1069
Breast	1190:1559	Gemcitabine	Pyrimidine antimetabolite	DNA replication	Chemotherapeutic	FDA approved in breast	Luminespib	HSP90	Protein stability and degradation	Targeted	Early clinical trials	0.1	0.1	0.01	no	49	0	0	no	NA	NA	NA	NA	NA	NA	NA	1190	SelleckChem	S1714	1559	SelleckChem	S1069
Breast	1049:1559	PD173074	FGFR1, FGFR2, FGFR3	RTK signaling	Targeted	Experimental only	Luminespib	HSP90	Protein stability and degradation	Targeted	Early clinical trials	0.1	10	2.5	no	49	0	0	no	NA	NA	NA	NA	NA	NA	NA	1049	SelleckChem	S1264	1559	SelleckChem	S1069
Breast	1047:1559	Nutlin-3a (-)	MDM2	p53 pathway	Targeted	Experimental only	Luminespib	HSP90	Protein stability and degradation	Targeted	Early clinical trials	0.1	10	2.5	no	49	0	0	no	NA	NA	NA	NA	NA	NA	NA	1047	SelleckChem	S8059	1559	SelleckChem	S1069
Breast	1058:1559	Pictilisib	PI3K (class 1)	PI3K/MTOR signaling	Targeted	Early clinical trials	Luminespib	HSP90	Protein stability and degradation	Targeted	Early clinical trials	0.1	0.5	0.125	no	49	2	4.1	no	NA	NA	NA	NA	NA	NA	NA	1058	SelleckChem	S1065	1559	SelleckChem	S1069
Breast	1375:1559	Temozolomide	DNA alkylating agent	DNA replication	Chemotherapeutic	FDA approved	Luminespib	HSP90	Protein stability and degradation	Targeted	Early clinical trials	0.1	30	7.5	no	49	0	0	no	NA	NA	NA	NA	NA	NA	NA	1375	SelleckChem	S1237	1559	SelleckChem	S1069
Breast	1191:1559	Bortezomib	Proteasome	Protein stability and degradation	Targeted	FDA approved	Luminespib	HSP90	Protein stability and degradation	Targeted	Early clinical trials	0.1	0.0025	0.000625	no	49	0	0	no	NA	NA	NA	NA	NA	NA	NA	1191	SelleckChem	S1013	1559	SelleckChem	S1069
Breast	1021:1559	Axitinib	PDGFR, KIT, VEGFR	RTK signaling	Targeted	FDA approved	Luminespib	HSP90	Protein stability and degradation	Targeted	Early clinical trials	0.1	4	1	no	49	0	0	no	NA	NA	NA	NA	NA	NA	NA	1021	SelleckChem	S1005	1559	SelleckChem	S1069
Breast	1011:1559	Navitoclax	BCL2, BCL-XL, BCL-W	Apoptosis regulation	Targeted	Advanced clinical trials	Luminespib	HSP90	Protein stability and degradation	Targeted	Early clinical trials	0.1	2.5	0.625	no	47	3	6.4	no	NA	NA	NA	NA	NA	NA	NA	1011	SelleckChem	S1001	1559	SelleckChem	S1069
Breast	1558:1559	Lapatinib	EGFR, ERBB2	EGFR signaling	Targeted	FDA approved in breast	Luminespib	HSP90	Protein stability and degradation	Targeted	Early clinical trials	0.1	2.5	0.625	no	49	0	0	no	NA	NA	NA	NA	NA	NA	NA	1558	SelleckChem	S2111	1559	SelleckChem	S1069
Breast	1549:1559	Sapitinib	EGFR, ERBB2, ERBB3	EGFR signaling	Targeted	Advanced clinical trials	Luminespib	HSP90	Protein stability and degradation	Targeted	Early clinical trials	0.1	2	0.5	no	49	0	0	no	NA	NA	NA	NA	NA	NA	NA	1549	SelleckChem	S2192	1559	SelleckChem	S1069
Breast	1561:1559	Taselisib	PI3K (beta sparing)	PI3K/MTOR signaling	Targeted	Advanced clinical trials	Luminespib	HSP90	Protein stability and degradation	Targeted	Early clinical trials	0.1	1	0.1	no	49	0	0	no	NA	NA	NA	NA	NA	NA	NA	1561	SelleckChem	S7103	1559	SelleckChem	S1069
Breast	1594:1559	OSI-027	MTORC1, MTORC2	PI3K/MTOR signaling	Targeted	Early clinical trials	Luminespib	HSP90	Protein stability and degradation	Targeted	Early clinical trials	0.1	1	0.25	no	49	1	2	no	NA	NA	NA	NA	NA	NA	NA	1594	SelleckChem	S2624	1559	SelleckChem	S1069
Breast	1179:1559	MK-1775	WEE1, PLK1	Cell cycle	Targeted	Early clinical trials	Luminespib	HSP90	Protein stability and degradation	Targeted	Early clinical trials	0.1	2.5	0.625	no	49	0	0	no	NA	NA	NA	NA	NA	NA	NA	1179	SelleckChem	S1525	1559	SelleckChem	S1069
Breast	1510:1559	Linsitinib	IGF1R	IGF1R signaling	Targeted	Advanced clinical trials	Luminespib	HSP90	Protein stability and degradation	Targeted	Early clinical trials	0.1	10	2.5	no	49	0	0	no	NA	NA	NA	NA	NA	NA	NA	1510	SelleckChem	S1091	1559	SelleckChem	S1069
Breast	1053:1559	MK-2206	AKT1, AKT2	PI3K/MTOR signaling	Targeted	Early clinical trials	Luminespib	HSP90	Protein stability and degradation	Targeted	Early clinical trials	0.1	1	0.25	no	49	0	0	no	NA	NA	NA	NA	NA	NA	NA	1053	SelleckChem	S1078	1559	SelleckChem	S1069
Breast	1017:1559	Olaparib	PARP1, PARP2	Genome integrity	Targeted	FDA approved	Luminespib	HSP90	Protein stability and degradation	Targeted	Early clinical trials	0.1	10	2.5	no	49	0	0	no	NA	NA	NA	NA	NA	NA	NA	1017	SelleckChem	S1060	1559	SelleckChem	S1069
Breast	1022:1559	AZD7762	CHEK1, CHEK2	Cell cycle	Targeted	Early clinical trials	Luminespib	HSP90	Protein stability and degradation	Targeted	Early clinical trials	0.1	0.25	0.0625	no	49	0	0	no	NA	NA	NA	NA	NA	NA	NA	1022	SelleckChem	S1532	1559	SelleckChem	S1069
Breast	1022:1561	AZD7762	CHEK1, CHEK2	Cell cycle	Targeted	Early clinical trials	Taselisib	PI3K (beta sparing)	PI3K/MTOR signaling	Targeted	Advanced clinical trials	10	0.25	0.0625	yes	47	1	2.1	no	NA	NA	NA	NA	NA	NA	NA	1022	SelleckChem	S1532	1561	SelleckChem	S7103
Breast	1191:1561	Bortezomib	Proteasome	Protein stability and degradation	Targeted	FDA approved	Taselisib	PI3K (beta sparing)	PI3K/MTOR signaling	Targeted	Advanced clinical trials	10	0.0025	0.000625	no	47	0	0	no	NA	NA	NA	NA	NA	NA	NA	1191	SelleckChem	S1013	1561	SelleckChem	S7103
Breast	1558:1561	Lapatinib	EGFR, ERBB2	EGFR signaling	Targeted	FDA approved in breast	Taselisib	PI3K (beta sparing)	PI3K/MTOR signaling	Targeted	Advanced clinical trials	10	2.5	0.625	no	47	3	6.4	no	NA	NA	NA	NA	NA	NA	NA	1558	SelleckChem	S2111	1561	SelleckChem	S7103
Breast	1047:1561	Nutlin-3a (-)	MDM2	p53 pathway	Targeted	Experimental only	Taselisib	PI3K (beta sparing)	PI3K/MTOR signaling	Targeted	Advanced clinical trials	10	10	2.5	no	47	6	12.8	no	NA	NA	NA	NA	NA	NA	NA	1047	SelleckChem	S8059	1561	SelleckChem	S7103
Breast	1375:1561	Temozolomide	DNA alkylating agent	DNA replication	Chemotherapeutic	FDA approved	Taselisib	PI3K (beta sparing)	PI3K/MTOR signaling	Targeted	Advanced clinical trials	10	30	7.5	no	47	0	0	no	NA	NA	NA	NA	NA	NA	NA	1375	SelleckChem	S1237	1561	SelleckChem	S7103
Breast	1190:1561	Gemcitabine	Pyrimidine antimetabolite	DNA replication	Chemotherapeutic	FDA approved in breast	Taselisib	PI3K (beta sparing)	PI3K/MTOR signaling	Targeted	Advanced clinical trials	10	0.1	0.01	no	47	0	0	no	NA	NA	NA	NA	NA	NA	NA	1190	SelleckChem	S1714	1561	SelleckChem	S7103
Breast	1058:1561	Pictilisib	PI3K (class 1)	PI3K/MTOR signaling	Targeted	Early clinical trials	Taselisib	PI3K (beta sparing)	PI3K/MTOR signaling	Targeted	Advanced clinical trials	10	0.5	0.125	no	46	1	2.2	no	NA	NA	NA	NA	NA	NA	NA	1058	SelleckChem	S1065	1561	SelleckChem	S7103
Breast	1073:1561	5-Fluorouracil	Antimetabolite (DNA & RNA)	Other	Chemotherapeutic	FDA approved in breast	Taselisib	PI3K (beta sparing)	PI3K/MTOR signaling	Targeted	Advanced clinical trials	10	10	2.5	yes	47	0	0	no	NA	NA	NA	NA	NA	NA	NA	1073	SelleckChem	S1209	1561	SelleckChem	S7103
Breast	1372:1561	Trametinib	MEK1, MEK2	ERK MAPK signaling	Targeted	FDA approved	Taselisib	PI3K (beta sparing)	PI3K/MTOR signaling	Targeted	Advanced clinical trials	10	0.1	0.01	yes	47	4	8.5	no	NA	NA	NA	NA	NA	NA	NA	1372	SelleckChem	S2673	1561	SelleckChem	S7103
Breast	1007:1561	Docetaxel	Microtubule stabiliser	Mitosis	Chemotherapeutic	FDA approved in breast	Taselisib	PI3K (beta sparing)	PI3K/MTOR signaling	Targeted	Advanced clinical trials	10	0.001	0.00025	no	46	0	0	no	NA	NA	NA	NA	NA	NA	NA	1007	SelleckChem	S1148	1561	SelleckChem	S7103
Breast	1054:1561	Palbociclib	CDK4, CDK6	Cell cycle	Targeted	FDA approved in breast	Taselisib	PI3K (beta sparing)	PI3K/MTOR signaling	Targeted	Advanced clinical trials	10	4	1	yes	47	3	6.4	no	NA	NA	NA	NA	NA	NA	NA	1054	SelleckChem	S1116	1561	SelleckChem	S7103
Breast	1510:1561	Linsitinib	IGF1R	IGF1R signaling	Targeted	Advanced clinical trials	Taselisib	PI3K (beta sparing)	PI3K/MTOR signaling	Targeted	Advanced clinical trials	10	10	2.5	yes	47	0	0	no	NA	NA	NA	NA	NA	NA	NA	1510	SelleckChem	S1091	1561	SelleckChem	S7103
Breast	1083:1561	Crizotinib	MET, ALK, ROS1	RTK signaling	Targeted	FDA approved	Taselisib	PI3K (beta sparing)	PI3K/MTOR signaling	Targeted	Advanced clinical trials	10	2.5	0.625	yes	47	1	2.1	no	NA	NA	NA	NA	NA	NA	NA	1083	SelleckChem	S1068	1561	SelleckChem	S7103
Breast	1549:1561	Sapitinib	EGFR, ERBB2, ERBB3	EGFR signaling	Targeted	Advanced clinical trials	Taselisib	PI3K (beta sparing)	PI3K/MTOR signaling	Targeted	Advanced clinical trials	10	2	0.5	no	47	2	4.3	no	NA	NA	NA	NA	NA	NA	NA	1549	SelleckChem	S2192	1561	SelleckChem	S7103
Breast	1179:1561	MK-1775	WEE1, PLK1	Cell cycle	Targeted	Early clinical trials	Taselisib	PI3K (beta sparing)	PI3K/MTOR signaling	Targeted	Advanced clinical trials	10	2.5	0.625	yes	47	3	6.4	no	NA	NA	NA	NA	NA	NA	NA	1179	SelleckChem	S1525	1561	SelleckChem	S7103
Breast	1005:1561	Cisplatin	DNA crosslinker	DNA replication	Chemotherapeutic	FDA approved	Taselisib	PI3K (beta sparing)	PI3K/MTOR signaling	Targeted	Advanced clinical trials	10	4	1	no	47	1	2.1	no	NA	NA	NA	NA	NA	NA	NA	1005	SelleckChem	S1166	1561	SelleckChem	S7103
Breast	1012:1561	Vorinostat	HDAC inhibitor Class I, IIa, IIb, IV	Chromatin histone acetylation	Targeted	FDA approved	Taselisib	PI3K (beta sparing)	PI3K/MTOR signaling	Targeted	Advanced clinical trials	10	2	0.5	no	47	8	17	no	NA	NA	NA	NA	NA	NA	NA	1012	SelleckChem	S1047	1561	SelleckChem	S7103
Breast	1011:1561	Navitoclax	BCL2, BCL-XL, BCL-W	Apoptosis regulation	Targeted	Advanced clinical trials	Taselisib	PI3K (beta sparing)	PI3K/MTOR signaling	Targeted	Advanced clinical trials	10	2.5	0.625	yes	47	18	38.3	no	NA	NA	NA	NA	NA	NA	NA	1011	SelleckChem	S1001	1561	SelleckChem	S7103
Breast	1017:1561	Olaparib	PARP1, PARP2	Genome integrity	Targeted	FDA approved	Taselisib	PI3K (beta sparing)	PI3K/MTOR signaling	Targeted	Advanced clinical trials	10	10	2.5	yes	47	2	4.3	no	NA	NA	NA	NA	NA	NA	NA	1017	SelleckChem	S1060	1561	SelleckChem	S7103
Breast	1559:1561	Luminespib	HSP90	Protein stability and degradation	Targeted	Early clinical trials	Taselisib	PI3K (beta sparing)	PI3K/MTOR signaling	Targeted	Advanced clinical trials	10	0.01	0.0025	no	47	0	0	no	NA	NA	NA	NA	NA	NA	NA	1559	SelleckChem	S1069	1561	SelleckChem	S7103
Breast	1021:1561	Axitinib	PDGFR, KIT, VEGFR	RTK signaling	Targeted	FDA approved	Taselisib	PI3K (beta sparing)	PI3K/MTOR signaling	Targeted	Advanced clinical trials	10	4	1	no	47	3	6.4	no	NA	NA	NA	NA	NA	NA	NA	1021	SelleckChem	S1005	1561	SelleckChem	S7103
Breast	1594:1561	OSI-027	MTORC1, MTORC2	PI3K/MTOR signaling	Targeted	Early clinical trials	Taselisib	PI3K (beta sparing)	PI3K/MTOR signaling	Targeted	Advanced clinical trials	10	1	0.25	no	47	3	6.4	no	NA	NA	NA	NA	NA	NA	NA	1594	SelleckChem	S2624	1561	SelleckChem	S7103
Breast	1053:1561	MK-2206	AKT1, AKT2	PI3K/MTOR signaling	Targeted	Early clinical trials	Taselisib	PI3K (beta sparing)	PI3K/MTOR signaling	Targeted	Advanced clinical trials	10	1	0.25	yes	46	4	8.7	no	NA	NA	NA	NA	NA	NA	NA	1053	SelleckChem	S1078	1561	SelleckChem	S7103
Breast	1049:1561	PD173074	FGFR1, FGFR2, FGFR3	RTK signaling	Targeted	Experimental only	Taselisib	PI3K (beta sparing)	PI3K/MTOR signaling	Targeted	Advanced clinical trials	10	10	2.5	no	47	4	8.5	no	NA	NA	NA	NA	NA	NA	NA	1049	SelleckChem	S1264	1561	SelleckChem	S7103
Breast	1190:1594	Gemcitabine	Pyrimidine antimetabolite	DNA replication	Chemotherapeutic	FDA approved in breast	OSI-027	MTORC1, MTORC2	PI3K/MTOR signaling	Targeted	Early clinical trials	4	0.1	0.01	no	50	0	0	no	NA	NA	NA	NA	NA	NA	NA	1190	SelleckChem	S1714	1594	SelleckChem	S2624
Breast	1049:1594	PD173074	FGFR1, FGFR2, FGFR3	RTK signaling	Targeted	Experimental only	OSI-027	MTORC1, MTORC2	PI3K/MTOR signaling	Targeted	Early clinical trials	4	10	2.5	no	50	2	4	no	NA	NA	NA	NA	NA	NA	NA	1049	SelleckChem	S1264	1594	SelleckChem	S2624
Breast	1047:1594	Nutlin-3a (-)	MDM2	p53 pathway	Targeted	Experimental only	OSI-027	MTORC1, MTORC2	PI3K/MTOR signaling	Targeted	Early clinical trials	4	10	2.5	no	50	4	8	no	NA	NA	NA	NA	NA	NA	NA	1047	SelleckChem	S8059	1594	SelleckChem	S2624
Breast	1058:1594	Pictilisib	PI3K (class 1)	PI3K/MTOR signaling	Targeted	Early clinical trials	OSI-027	MTORC1, MTORC2	PI3K/MTOR signaling	Targeted	Early clinical trials	4	0.5	0.125	no	50	6	12	no	NA	NA	NA	NA	NA	NA	NA	1058	SelleckChem	S1065	1594	SelleckChem	S2624
Breast	1375:1594	Temozolomide	DNA alkylating agent	DNA replication	Chemotherapeutic	FDA approved	OSI-027	MTORC1, MTORC2	PI3K/MTOR signaling	Targeted	Early clinical trials	4	30	7.5	no	50	0	0	no	NA	NA	NA	NA	NA	NA	NA	1375	SelleckChem	S1237	1594	SelleckChem	S2624
Breast	1559:1594	Luminespib	HSP90	Protein stability and degradation	Targeted	Early clinical trials	OSI-027	MTORC1, MTORC2	PI3K/MTOR signaling	Targeted	Early clinical trials	4	0.01	0.0025	no	50	2	4	no	NA	NA	NA	NA	NA	NA	NA	1559	SelleckChem	S1069	1594	SelleckChem	S2624
Breast	1191:1594	Bortezomib	Proteasome	Protein stability and degradation	Targeted	FDA approved	OSI-027	MTORC1, MTORC2	PI3K/MTOR signaling	Targeted	Early clinical trials	4	0.0025	0.000625	no	50	1	2	no	NA	NA	NA	NA	NA	NA	NA	1191	SelleckChem	S1013	1594	SelleckChem	S2624
Breast	1021:1594	Axitinib	PDGFR, KIT, VEGFR	RTK signaling	Targeted	FDA approved	OSI-027	MTORC1, MTORC2	PI3K/MTOR signaling	Targeted	Early clinical trials	4	4	1	no	50	2	4	no	NA	NA	NA	NA	NA	NA	NA	1021	SelleckChem	S1005	1594	SelleckChem	S2624
Breast	1083:1594	Crizotinib	MET, ALK, ROS1	RTK signaling	Targeted	FDA approved	OSI-027	MTORC1, MTORC2	PI3K/MTOR signaling	Targeted	Early clinical trials	4	2.5	0.625	no	50	3	6	no	NA	NA	NA	NA	NA	NA	NA	1083	SelleckChem	S1068	1594	SelleckChem	S2624
Breast	1005:1594	Cisplatin	DNA crosslinker	DNA replication	Chemotherapeutic	FDA approved	OSI-027	MTORC1, MTORC2	PI3K/MTOR signaling	Targeted	Early clinical trials	4	4	1	no	50	1	2	no	NA	NA	NA	NA	NA	NA	NA	1005	SelleckChem	S1166	1594	SelleckChem	S2624
Breast	1372:1594	Trametinib	MEK1, MEK2	ERK MAPK signaling	Targeted	FDA approved	OSI-027	MTORC1, MTORC2	PI3K/MTOR signaling	Targeted	Early clinical trials	4	0.1	0.01	no	50	2	4	no	NA	NA	NA	NA	NA	NA	NA	1372	SelleckChem	S2673	1594	SelleckChem	S2624
Breast	1012:1594	Vorinostat	HDAC inhibitor Class I, IIa, IIb, IV	Chromatin histone acetylation	Targeted	FDA approved	OSI-027	MTORC1, MTORC2	PI3K/MTOR signaling	Targeted	Early clinical trials	4	2	0.5	no	50	7	14	no	NA	NA	NA	NA	NA	NA	NA	1012	SelleckChem	S1047	1594	SelleckChem	S2624
Breast	1011:1594	Navitoclax	BCL2, BCL-XL, BCL-W	Apoptosis regulation	Targeted	Advanced clinical trials	OSI-027	MTORC1, MTORC2	PI3K/MTOR signaling	Targeted	Early clinical trials	4	2.5	0.625	no	50	12	24	no	NA	NA	NA	NA	NA	NA	NA	1011	SelleckChem	S1001	1594	SelleckChem	S2624
Breast	1558:1594	Lapatinib	EGFR, ERBB2	EGFR signaling	Targeted	FDA approved in breast	OSI-027	MTORC1, MTORC2	PI3K/MTOR signaling	Targeted	Early clinical trials	4	2.5	0.625	no	50	5	10	no	NA	NA	NA	NA	NA	NA	NA	1558	SelleckChem	S2111	1594	SelleckChem	S2624
Breast	1549:1594	Sapitinib	EGFR, ERBB2, ERBB3	EGFR signaling	Targeted	Advanced clinical trials	OSI-027	MTORC1, MTORC2	PI3K/MTOR signaling	Targeted	Early clinical trials	4	2	0.5	no	50	4	8	no	NA	NA	NA	NA	NA	NA	NA	1549	SelleckChem	S2192	1594	SelleckChem	S2624
Breast	1561:1594	Taselisib	PI3K (beta sparing)	PI3K/MTOR signaling	Targeted	Advanced clinical trials	OSI-027	MTORC1, MTORC2	PI3K/MTOR signaling	Targeted	Early clinical trials	4	1	0.1	no	50	7	14	no	NA	NA	NA	NA	NA	NA	NA	1561	SelleckChem	S7103	1594	SelleckChem	S2624
Breast	1179:1594	MK-1775	WEE1, PLK1	Cell cycle	Targeted	Early clinical trials	OSI-027	MTORC1, MTORC2	PI3K/MTOR signaling	Targeted	Early clinical trials	4	2.5	0.625	no	50	2	4	no	NA	NA	NA	NA	NA	NA	NA	1179	SelleckChem	S1525	1594	SelleckChem	S2624
Breast	1054:1594	Palbociclib	CDK4, CDK6	Cell cycle	Targeted	FDA approved in breast	OSI-027	MTORC1, MTORC2	PI3K/MTOR signaling	Targeted	Early clinical trials	4	4	1	no	50	0	0	no	NA	NA	NA	NA	NA	NA	NA	1054	SelleckChem	S1116	1594	SelleckChem	S2624
Breast	1510:1594	Linsitinib	IGF1R	IGF1R signaling	Targeted	Advanced clinical trials	OSI-027	MTORC1, MTORC2	PI3K/MTOR signaling	Targeted	Early clinical trials	4	10	2.5	no	50	3	6	no	NA	NA	NA	NA	NA	NA	NA	1510	SelleckChem	S1091	1594	SelleckChem	S2624
Breast	1053:1594	MK-2206	AKT1, AKT2	PI3K/MTOR signaling	Targeted	Early clinical trials	OSI-027	MTORC1, MTORC2	PI3K/MTOR signaling	Targeted	Early clinical trials	4	1	0.25	no	50	12	24	no	NA	NA	NA	NA	NA	NA	NA	1053	SelleckChem	S1078	1594	SelleckChem	S2624
Breast	1017:1594	Olaparib	PARP1, PARP2	Genome integrity	Targeted	FDA approved	OSI-027	MTORC1, MTORC2	PI3K/MTOR signaling	Targeted	Early clinical trials	4	10	2.5	no	50	0	0	no	NA	NA	NA	NA	NA	NA	NA	1017	SelleckChem	S1060	1594	SelleckChem	S2624
Breast	1007:1594	Docetaxel	Microtubule stabiliser	Mitosis	Chemotherapeutic	FDA approved in breast	OSI-027	MTORC1, MTORC2	PI3K/MTOR signaling	Targeted	Early clinical trials	4	0.001	0.00025	no	50	1	2	no	NA	NA	NA	NA	NA	NA	NA	1007	SelleckChem	S1148	1594	SelleckChem	S2624
Breast	1022:1594	AZD7762	CHEK1, CHEK2	Cell cycle	Targeted	Early clinical trials	OSI-027	MTORC1, MTORC2	PI3K/MTOR signaling	Targeted	Early clinical trials	4	0.25	0.0625	no	50	0	0	no	NA	NA	NA	NA	NA	NA	NA	1022	SelleckChem	S1532	1594	SelleckChem	S2624
Breast	1073:1594	5-Fluorouracil	Antimetabolite (DNA & RNA)	Other	Chemotherapeutic	FDA approved in breast	OSI-027	MTORC1, MTORC2	PI3K/MTOR signaling	Targeted	Early clinical trials	4	10	2.5	no	50	1	2	no	NA	NA	NA	NA	NA	NA	NA	1073	SelleckChem	S1209	1594	SelleckChem	S2624
Breast	1022:1190	AZD7762	CHEK1, CHEK2	Cell cycle	Targeted	Early clinical trials	Gemcitabine	Pyrimidine antimetabolite	DNA replication	Chemotherapeutic	FDA approved in breast	10	0.25	0.0625	no	37	12	32.4	yes	19	11	57.9	11	57.9	8	72.7	1022	SelleckChem	S1532	1190	SelleckChem	S1714
Breast	1073:1003	5-Fluorouracil	Antimetabolite (DNA & RNA)	Other	Chemotherapeutic	FDA approved in breast	Camptothecin	TOP1	DNA replication	Chemotherapeutic	FDA approved	0.1	10	2.5	no	48	0	0	no	NA	NA	NA	NA	NA	NA	NA	1073	SelleckChem	S1209	1003	SelleckChem	S1288
Breast	1049:1003	PD173074	FGFR1, FGFR2, FGFR3	RTK signaling	Targeted	Experimental only	Camptothecin	TOP1	DNA replication	Chemotherapeutic	FDA approved	0.1	10	2.5	no	48	0	0	no	NA	NA	NA	NA	NA	NA	NA	1049	SelleckChem	S1264	1003	SelleckChem	S1288
Breast	1022:1003	AZD7762	CHEK1, CHEK2	Cell cycle	Targeted	Early clinical trials	Camptothecin	TOP1	DNA replication	Chemotherapeutic	FDA approved	0.1	0.25	0.0625	no	48	22	45.8	yes	NA	NA	NA	NA	NA	NA	NA	1022	SelleckChem	S1532	1003	SelleckChem	S1288
Breast	1191:1003	Bortezomib	Proteasome	Protein stability and degradation	Targeted	FDA approved	Camptothecin	TOP1	DNA replication	Chemotherapeutic	FDA approved	0.1	0.0025	0.000625	no	48	1	2.1	no	NA	NA	NA	NA	NA	NA	NA	1191	SelleckChem	S1013	1003	SelleckChem	S1288
Breast	1558:1003	Lapatinib	EGFR, ERBB2	EGFR signaling	Targeted	FDA approved in breast	Camptothecin	TOP1	DNA replication	Chemotherapeutic	FDA approved	0.1	2.5	0.625	no	48	1	2.1	no	NA	NA	NA	NA	NA	NA	NA	1558	SelleckChem	S2111	1003	SelleckChem	S1288
Breast	1047:1003	Nutlin-3a (-)	MDM2	p53 pathway	Targeted	Experimental only	Camptothecin	TOP1	DNA replication	Chemotherapeutic	FDA approved	0.1	10	2.5	no	48	2	4.2	no	NA	NA	NA	NA	NA	NA	NA	1047	SelleckChem	S8059	1003	SelleckChem	S1288
Breast	1561:1003	Taselisib	PI3K (beta sparing)	PI3K/MTOR signaling	Targeted	Advanced clinical trials	Camptothecin	TOP1	DNA replication	Chemotherapeutic	FDA approved	0.1	1	0.1	no	48	1	2.1	no	NA	NA	NA	NA	NA	NA	NA	1561	SelleckChem	S7103	1003	SelleckChem	S1288
Breast	1375:1003	Temozolomide	DNA alkylating agent	DNA replication	Chemotherapeutic	FDA approved	Camptothecin	TOP1	DNA replication	Chemotherapeutic	FDA approved	0.1	30	7.5	no	48	1	2.1	no	NA	NA	NA	NA	NA	NA	NA	1375	SelleckChem	S1237	1003	SelleckChem	S1288
Breast	1190:1003	Gemcitabine	Pyrimidine antimetabolite	DNA replication	Chemotherapeutic	FDA approved in breast	Camptothecin	TOP1	DNA replication	Chemotherapeutic	FDA approved	0.1	0.1	0.01	no	48	0	0	no	NA	NA	NA	NA	NA	NA	NA	1190	SelleckChem	S1714	1003	SelleckChem	S1288
Breast	1058:1003	Pictilisib	PI3K (class 1)	PI3K/MTOR signaling	Targeted	Early clinical trials	Camptothecin	TOP1	DNA replication	Chemotherapeutic	FDA approved	0.1	0.5	0.125	no	48	1	2.1	no	NA	NA	NA	NA	NA	NA	NA	1058	SelleckChem	S1065	1003	SelleckChem	S1288
Breast	1372:1003	Trametinib	MEK1, MEK2	ERK MAPK signaling	Targeted	FDA approved	Camptothecin	TOP1	DNA replication	Chemotherapeutic	FDA approved	0.1	0.1	0.01	no	48	2	4.2	no	NA	NA	NA	NA	NA	NA	NA	1372	SelleckChem	S2673	1003	SelleckChem	S1288
Breast	1007:1003	Docetaxel	Microtubule stabiliser	Mitosis	Chemotherapeutic	FDA approved in breast	Camptothecin	TOP1	DNA replication	Chemotherapeutic	FDA approved	0.1	0.001	0.00025	no	48	0	0	no	NA	NA	NA	NA	NA	NA	NA	1007	SelleckChem	S1148	1003	SelleckChem	S1288
Breast	1054:1003	Palbociclib	CDK4, CDK6	Cell cycle	Targeted	FDA approved in breast	Camptothecin	TOP1	DNA replication	Chemotherapeutic	FDA approved	0.1	4	1	no	48	0	0	no	NA	NA	NA	NA	NA	NA	NA	1054	SelleckChem	S1116	1003	SelleckChem	S1288
Breast	1510:1003	Linsitinib	IGF1R	IGF1R signaling	Targeted	Advanced clinical trials	Camptothecin	TOP1	DNA replication	Chemotherapeutic	FDA approved	0.1	10	2.5	no	48	0	0	no	NA	NA	NA	NA	NA	NA	NA	1510	SelleckChem	S1091	1003	SelleckChem	S1288
Breast	1083:1003	Crizotinib	MET, ALK, ROS1	RTK signaling	Targeted	FDA approved	Camptothecin	TOP1	DNA replication	Chemotherapeutic	FDA approved	0.1	2.5	0.625	no	48	0	0	no	NA	NA	NA	NA	NA	NA	NA	1083	SelleckChem	S1068	1003	SelleckChem	S1288
Breast	1549:1003	Sapitinib	EGFR, ERBB2, ERBB3	EGFR signaling	Targeted	Advanced clinical trials	Camptothecin	TOP1	DNA replication	Chemotherapeutic	FDA approved	0.1	2	0.5	no	48	0	0	no	NA	NA	NA	NA	NA	NA	NA	1549	SelleckChem	S2192	1003	SelleckChem	S1288
Breast	1179:1003	MK-1775	WEE1, PLK1	Cell cycle	Targeted	Early clinical trials	Camptothecin	TOP1	DNA replication	Chemotherapeutic	FDA approved	0.1	2.5	0.625	no	48	12	25	yes	NA	NA	NA	NA	NA	NA	NA	1179	SelleckChem	S1525	1003	SelleckChem	S1288
Breast	1005:1003	Cisplatin	DNA crosslinker	DNA replication	Chemotherapeutic	FDA approved	Camptothecin	TOP1	DNA replication	Chemotherapeutic	FDA approved	0.1	4	1	no	48	0	0	no	NA	NA	NA	NA	NA	NA	NA	1005	SelleckChem	S1166	1003	SelleckChem	S1288
Breast	1012:1003	Vorinostat	HDAC inhibitor Class I, IIa, IIb, IV	Chromatin histone acetylation	Targeted	FDA approved	Camptothecin	TOP1	DNA replication	Chemotherapeutic	FDA approved	0.1	2	0.5	no	48	6	12.5	yes	NA	NA	NA	NA	NA	NA	NA	1012	SelleckChem	S1047	1003	SelleckChem	S1288
Breast	1011:1003	Navitoclax	BCL2, BCL-XL, BCL-W	Apoptosis regulation	Targeted	Advanced clinical trials	Camptothecin	TOP1	DNA replication	Chemotherapeutic	FDA approved	0.1	2.5	0.625	no	48	22	45.8	yes	NA	NA	NA	NA	NA	NA	NA	1011	SelleckChem	S1001	1003	SelleckChem	S1288
Breast	1017:1003	Olaparib	PARP1, PARP2	Genome integrity	Targeted	FDA approved	Camptothecin	TOP1	DNA replication	Chemotherapeutic	FDA approved	0.1	10	2.5	no	48	1	2.1	no	NA	NA	NA	NA	NA	NA	NA	1017	SelleckChem	S1060	1003	SelleckChem	S1288
Breast	1559:1003	Luminespib	HSP90	Protein stability and degradation	Targeted	Early clinical trials	Camptothecin	TOP1	DNA replication	Chemotherapeutic	FDA approved	0.1	0.01	0.0025	no	48	1	2.1	no	NA	NA	NA	NA	NA	NA	NA	1559	SelleckChem	S1069	1003	SelleckChem	S1288
Breast	1021:1003	Axitinib	PDGFR, KIT, VEGFR	RTK signaling	Targeted	FDA approved	Camptothecin	TOP1	DNA replication	Chemotherapeutic	FDA approved	0.1	4	1	no	48	0	0	no	NA	NA	NA	NA	NA	NA	NA	1021	SelleckChem	S1005	1003	SelleckChem	S1288
Breast	1594:1003	OSI-027	MTORC1, MTORC2	PI3K/MTOR signaling	Targeted	Early clinical trials	Camptothecin	TOP1	DNA replication	Chemotherapeutic	FDA approved	0.1	1	0.25	no	48	1	2.1	no	NA	NA	NA	NA	NA	NA	NA	1594	SelleckChem	S2624	1003	SelleckChem	S1288
Breast	1053:1003	MK-2206	AKT1, AKT2	PI3K/MTOR signaling	Targeted	Early clinical trials	Camptothecin	TOP1	DNA replication	Chemotherapeutic	FDA approved	0.1	1	0.25	no	48	3	6.2	no	NA	NA	NA	NA	NA	NA	NA	1053	SelleckChem	S1078	1003	SelleckChem	S1288
Breast	1083:1013	Crizotinib	MET, ALK, ROS1	RTK signaling	Targeted	FDA approved	Nilotinib	ABL	ABL signaling	Targeted	FDA approved	10	2.5	0.625	no	47	1	2.1	no	NA	NA	NA	NA	NA	NA	NA	1083	SelleckChem	S1068	1013	SelleckChem	S1033
Breast	1012:1013	Vorinostat	HDAC inhibitor Class I, IIa, IIb, IV	Chromatin histone acetylation	Targeted	FDA approved	Nilotinib	ABL	ABL signaling	Targeted	FDA approved	10	2	0.5	no	47	3	6.4	no	NA	NA	NA	NA	NA	NA	NA	1012	SelleckChem	S1047	1013	SelleckChem	S1033
Breast	1372:1013	Trametinib	MEK1, MEK2	ERK MAPK signaling	Targeted	FDA approved	Nilotinib	ABL	ABL signaling	Targeted	FDA approved	10	0.1	0.01	no	47	0	0	no	NA	NA	NA	NA	NA	NA	NA	1372	SelleckChem	S2673	1013	SelleckChem	S1033
Breast	1007:1013	Docetaxel	Microtubule stabiliser	Mitosis	Chemotherapeutic	FDA approved in breast	Nilotinib	ABL	ABL signaling	Targeted	FDA approved	10	0.001	0.00025	no	47	0	0	no	NA	NA	NA	NA	NA	NA	NA	1007	SelleckChem	S1148	1013	SelleckChem	S1033
Breast	1005:1013	Cisplatin	DNA crosslinker	DNA replication	Chemotherapeutic	FDA approved	Nilotinib	ABL	ABL signaling	Targeted	FDA approved	10	4	1	no	47	0	0	no	NA	NA	NA	NA	NA	NA	NA	1005	SelleckChem	S1166	1013	SelleckChem	S1033
Breast	1190:1013	Gemcitabine	Pyrimidine antimetabolite	DNA replication	Chemotherapeutic	FDA approved in breast	Nilotinib	ABL	ABL signaling	Targeted	FDA approved	10	0.1	0.01	no	47	0	0	no	NA	NA	NA	NA	NA	NA	NA	1190	SelleckChem	S1714	1013	SelleckChem	S1033
Breast	1049:1013	PD173074	FGFR1, FGFR2, FGFR3	RTK signaling	Targeted	Experimental only	Nilotinib	ABL	ABL signaling	Targeted	FDA approved	10	10	2.5	no	47	4	8.5	no	NA	NA	NA	NA	NA	NA	NA	1049	SelleckChem	S1264	1013	SelleckChem	S1033
Breast	1047:1013	Nutlin-3a (-)	MDM2	p53 pathway	Targeted	Experimental only	Nilotinib	ABL	ABL signaling	Targeted	FDA approved	10	10	2.5	no	46	1	2.2	no	NA	NA	NA	NA	NA	NA	NA	1047	SelleckChem	S8059	1013	SelleckChem	S1033
Breast	1058:1013	Pictilisib	PI3K (class 1)	PI3K/MTOR signaling	Targeted	Early clinical trials	Nilotinib	ABL	ABL signaling	Targeted	FDA approved	10	0.5	0.125	no	47	2	4.3	no	NA	NA	NA	NA	NA	NA	NA	1058	SelleckChem	S1065	1013	SelleckChem	S1033
Breast	1375:1013	Temozolomide	DNA alkylating agent	DNA replication	Chemotherapeutic	FDA approved	Nilotinib	ABL	ABL signaling	Targeted	FDA approved	10	30	7.5	no	47	0	0	no	NA	NA	NA	NA	NA	NA	NA	1375	SelleckChem	S1237	1013	SelleckChem	S1033
Breast	1559:1013	Luminespib	HSP90	Protein stability and degradation	Targeted	Early clinical trials	Nilotinib	ABL	ABL signaling	Targeted	FDA approved	10	0.01	0.0025	no	47	0	0	no	NA	NA	NA	NA	NA	NA	NA	1559	SelleckChem	S1069	1013	SelleckChem	S1033
Breast	1191:1013	Bortezomib	Proteasome	Protein stability and degradation	Targeted	FDA approved	Nilotinib	ABL	ABL signaling	Targeted	FDA approved	10	0.0025	0.000625	no	47	4	8.5	no	NA	NA	NA	NA	NA	NA	NA	1191	SelleckChem	S1013	1013	SelleckChem	S1033
Breast	1021:1013	Axitinib	PDGFR, KIT, VEGFR	RTK signaling	Targeted	FDA approved	Nilotinib	ABL	ABL signaling	Targeted	FDA approved	10	4	1	no	47	2	4.3	no	NA	NA	NA	NA	NA	NA	NA	1021	SelleckChem	S1005	1013	SelleckChem	S1033
Breast	1011:1013	Navitoclax	BCL2, BCL-XL, BCL-W	Apoptosis regulation	Targeted	Advanced clinical trials	Nilotinib	ABL	ABL signaling	Targeted	FDA approved	10	2.5	0.625	no	47	4	8.5	no	NA	NA	NA	NA	NA	NA	NA	1011	SelleckChem	S1001	1013	SelleckChem	S1033
Breast	1558:1013	Lapatinib	EGFR, ERBB2	EGFR signaling	Targeted	FDA approved in breast	Nilotinib	ABL	ABL signaling	Targeted	FDA approved	10	2.5	0.625	no	47	2	4.3	no	NA	NA	NA	NA	NA	NA	NA	1558	SelleckChem	S2111	1013	SelleckChem	S1033
Breast	1549:1013	Sapitinib	EGFR, ERBB2, ERBB3	EGFR signaling	Targeted	Advanced clinical trials	Nilotinib	ABL	ABL signaling	Targeted	FDA approved	10	2	0.5	no	47	1	2.1	no	NA	NA	NA	NA	NA	NA	NA	1549	SelleckChem	S2192	1013	SelleckChem	S1033
Breast	1561:1013	Taselisib	PI3K (beta sparing)	PI3K/MTOR signaling	Targeted	Advanced clinical trials	Nilotinib	ABL	ABL signaling	Targeted	FDA approved	10	1	0.1	no	47	2	4.3	no	NA	NA	NA	NA	NA	NA	NA	1561	SelleckChem	S7103	1013	SelleckChem	S1033
Breast	1594:1013	OSI-027	MTORC1, MTORC2	PI3K/MTOR signaling	Targeted	Early clinical trials	Nilotinib	ABL	ABL signaling	Targeted	FDA approved	10	1	0.25	no	46	1	2.2	no	NA	NA	NA	NA	NA	NA	NA	1594	SelleckChem	S2624	1013	SelleckChem	S1033
Breast	1179:1013	MK-1775	WEE1, PLK1	Cell cycle	Targeted	Early clinical trials	Nilotinib	ABL	ABL signaling	Targeted	FDA approved	10	2.5	0.625	no	47	1	2.1	no	NA	NA	NA	NA	NA	NA	NA	1179	SelleckChem	S1525	1013	SelleckChem	S1033
Breast	1054:1013	Palbociclib	CDK4, CDK6	Cell cycle	Targeted	FDA approved in breast	Nilotinib	ABL	ABL signaling	Targeted	FDA approved	10	4	1	no	47	0	0	no	NA	NA	NA	NA	NA	NA	NA	1054	SelleckChem	S1116	1013	SelleckChem	S1033
Breast	1510:1013	Linsitinib	IGF1R	IGF1R signaling	Targeted	Advanced clinical trials	Nilotinib	ABL	ABL signaling	Targeted	FDA approved	10	10	2.5	no	47	0	0	no	NA	NA	NA	NA	NA	NA	NA	1510	SelleckChem	S1091	1013	SelleckChem	S1033
Breast	1053:1013	MK-2206	AKT1, AKT2	PI3K/MTOR signaling	Targeted	Early clinical trials	Nilotinib	ABL	ABL signaling	Targeted	FDA approved	10	1	0.25	no	47	2	4.3	no	NA	NA	NA	NA	NA	NA	NA	1053	SelleckChem	S1078	1013	SelleckChem	S1033
Breast	1017:1013	Olaparib	PARP1, PARP2	Genome integrity	Targeted	FDA approved	Nilotinib	ABL	ABL signaling	Targeted	FDA approved	10	10	2.5	no	46	0	0	no	NA	NA	NA	NA	NA	NA	NA	1017	SelleckChem	S1060	1013	SelleckChem	S1033
Breast	1022:1013	AZD7762	CHEK1, CHEK2	Cell cycle	Targeted	Early clinical trials	Nilotinib	ABL	ABL signaling	Targeted	FDA approved	10	0.25	0.0625	no	47	2	4.3	no	NA	NA	NA	NA	NA	NA	NA	1022	SelleckChem	S1532	1013	SelleckChem	S1033
Breast	1073:1013	5-Fluorouracil	Antimetabolite (DNA & RNA)	Other	Chemotherapeutic	FDA approved in breast	Nilotinib	ABL	ABL signaling	Targeted	FDA approved	10	10	2.5	no	47	0	0	no	NA	NA	NA	NA	NA	NA	NA	1073	SelleckChem	S1209	1013	SelleckChem	S1033
Breast	1022:1042	AZD7762	CHEK1, CHEK2	Cell cycle	Targeted	Early clinical trials	Doramapimod	p38, JNK2	JNK and p38 signaling	Targeted	Early clinical trials	10	0.25	0.0625	no	45	1	2.2	no	NA	NA	NA	NA	NA	NA	NA	1022	SelleckChem	S1532	1042	SelleckChem	S1574
Breast	1191:1042	Bortezomib	Proteasome	Protein stability and degradation	Targeted	FDA approved	Doramapimod	p38, JNK2	JNK and p38 signaling	Targeted	Early clinical trials	10	0.0025	0.000625	no	45	3	6.7	no	NA	NA	NA	NA	NA	NA	NA	1191	SelleckChem	S1013	1042	SelleckChem	S1574
Breast	1558:1042	Lapatinib	EGFR, ERBB2	EGFR signaling	Targeted	FDA approved in breast	Doramapimod	p38, JNK2	JNK and p38 signaling	Targeted	Early clinical trials	10	2.5	0.625	no	45	5	11.1	no	NA	NA	NA	NA	NA	NA	NA	1558	SelleckChem	S2111	1042	SelleckChem	S1574
Breast	1047:1042	Nutlin-3a (-)	MDM2	p53 pathway	Targeted	Experimental only	Doramapimod	p38, JNK2	JNK and p38 signaling	Targeted	Early clinical trials	10	10	2.5	no	44	3	6.8	no	NA	NA	NA	NA	NA	NA	NA	1047	SelleckChem	S8059	1042	SelleckChem	S1574
Breast	1561:1042	Taselisib	PI3K (beta sparing)	PI3K/MTOR signaling	Targeted	Advanced clinical trials	Doramapimod	p38, JNK2	JNK and p38 signaling	Targeted	Early clinical trials	10	1	0.1	no	45	3	6.7	no	NA	NA	NA	NA	NA	NA	NA	1561	SelleckChem	S7103	1042	SelleckChem	S1574
Breast	1375:1042	Temozolomide	DNA alkylating agent	DNA replication	Chemotherapeutic	FDA approved	Doramapimod	p38, JNK2	JNK and p38 signaling	Targeted	Early clinical trials	10	30	7.5	no	45	1	2.2	no	NA	NA	NA	NA	NA	NA	NA	1375	SelleckChem	S1237	1042	SelleckChem	S1574
Breast	1190:1042	Gemcitabine	Pyrimidine antimetabolite	DNA replication	Chemotherapeutic	FDA approved in breast	Doramapimod	p38, JNK2	JNK and p38 signaling	Targeted	Early clinical trials	10	0.1	0.01	no	45	3	6.7	no	NA	NA	NA	NA	NA	NA	NA	1190	SelleckChem	S1714	1042	SelleckChem	S1574
Breast	1058:1042	Pictilisib	PI3K (class 1)	PI3K/MTOR signaling	Targeted	Early clinical trials	Doramapimod	p38, JNK2	JNK and p38 signaling	Targeted	Early clinical trials	10	0.5	0.125	no	45	1	2.2	no	NA	NA	NA	NA	NA	NA	NA	1058	SelleckChem	S1065	1042	SelleckChem	S1574
Breast	1073:1042	5-Fluorouracil	Antimetabolite (DNA & RNA)	Other	Chemotherapeutic	FDA approved in breast	Doramapimod	p38, JNK2	JNK and p38 signaling	Targeted	Early clinical trials	10	10	2.5	no	45	0	0	no	NA	NA	NA	NA	NA	NA	NA	1073	SelleckChem	S1209	1042	SelleckChem	S1574
Breast	1372:1042	Trametinib	MEK1, MEK2	ERK MAPK signaling	Targeted	FDA approved	Doramapimod	p38, JNK2	JNK and p38 signaling	Targeted	Early clinical trials	10	0.1	0.01	no	45	4	8.9	no	NA	NA	NA	NA	NA	NA	NA	1372	SelleckChem	S2673	1042	SelleckChem	S1574
Breast	1007:1042	Docetaxel	Microtubule stabiliser	Mitosis	Chemotherapeutic	FDA approved in breast	Doramapimod	p38, JNK2	JNK and p38 signaling	Targeted	Early clinical trials	10	0.001	0.00025	no	45	0	0	no	NA	NA	NA	NA	NA	NA	NA	1007	SelleckChem	S1148	1042	SelleckChem	S1574
Breast	1054:1042	Palbociclib	CDK4, CDK6	Cell cycle	Targeted	FDA approved in breast	Doramapimod	p38, JNK2	JNK and p38 signaling	Targeted	Early clinical trials	10	4	1	no	44	0	0	no	NA	NA	NA	NA	NA	NA	NA	1054	SelleckChem	S1116	1042	SelleckChem	S1574
Breast	1510:1042	Linsitinib	IGF1R	IGF1R signaling	Targeted	Advanced clinical trials	Doramapimod	p38, JNK2	JNK and p38 signaling	Targeted	Early clinical trials	10	10	2.5	no	45	0	0	no	NA	NA	NA	NA	NA	NA	NA	1510	SelleckChem	S1091	1042	SelleckChem	S1574
Breast	1083:1042	Crizotinib	MET, ALK, ROS1	RTK signaling	Targeted	FDA approved	Doramapimod	p38, JNK2	JNK and p38 signaling	Targeted	Early clinical trials	10	2.5	0.625	no	44	0	0	no	NA	NA	NA	NA	NA	NA	NA	1083	SelleckChem	S1068	1042	SelleckChem	S1574
Breast	1549:1042	Sapitinib	EGFR, ERBB2, ERBB3	EGFR signaling	Targeted	Advanced clinical trials	Doramapimod	p38, JNK2	JNK and p38 signaling	Targeted	Early clinical trials	10	2	0.5	no	45	0	0	no	NA	NA	NA	NA	NA	NA	NA	1549	SelleckChem	S2192	1042	SelleckChem	S1574
Breast	1179:1042	MK-1775	WEE1, PLK1	Cell cycle	Targeted	Early clinical trials	Doramapimod	p38, JNK2	JNK and p38 signaling	Targeted	Early clinical trials	10	2.5	0.625	no	45	7	15.6	no	NA	NA	NA	NA	NA	NA	NA	1179	SelleckChem	S1525	1042	SelleckChem	S1574
Breast	1005:1042	Cisplatin	DNA crosslinker	DNA replication	Chemotherapeutic	FDA approved	Doramapimod	p38, JNK2	JNK and p38 signaling	Targeted	Early clinical trials	10	4	1	no	45	0	0	no	NA	NA	NA	NA	NA	NA	NA	1005	SelleckChem	S1166	1042	SelleckChem	S1574
Breast	1012:1042	Vorinostat	HDAC inhibitor Class I, IIa, IIb, IV	Chromatin histone acetylation	Targeted	FDA approved	Doramapimod	p38, JNK2	JNK and p38 signaling	Targeted	Early clinical trials	10	2	0.5	no	45	4	8.9	no	NA	NA	NA	NA	NA	NA	NA	1012	SelleckChem	S1047	1042	SelleckChem	S1574
Breast	1011:1042	Navitoclax	BCL2, BCL-XL, BCL-W	Apoptosis regulation	Targeted	Advanced clinical trials	Doramapimod	p38, JNK2	JNK and p38 signaling	Targeted	Early clinical trials	10	2.5	0.625	no	45	13	28.9	no	NA	NA	NA	NA	NA	NA	NA	1011	SelleckChem	S1001	1042	SelleckChem	S1574
Breast	1017:1042	Olaparib	PARP1, PARP2	Genome integrity	Targeted	FDA approved	Doramapimod	p38, JNK2	JNK and p38 signaling	Targeted	Early clinical trials	10	10	2.5	no	45	2	4.4	no	NA	NA	NA	NA	NA	NA	NA	1017	SelleckChem	S1060	1042	SelleckChem	S1574
Breast	1559:1042	Luminespib	HSP90	Protein stability and degradation	Targeted	Early clinical trials	Doramapimod	p38, JNK2	JNK and p38 signaling	Targeted	Early clinical trials	10	0.01	0.0025	no	45	0	0	no	NA	NA	NA	NA	NA	NA	NA	1559	SelleckChem	S1069	1042	SelleckChem	S1574
Breast	1021:1042	Axitinib	PDGFR, KIT, VEGFR	RTK signaling	Targeted	FDA approved	Doramapimod	p38, JNK2	JNK and p38 signaling	Targeted	Early clinical trials	10	4	1	no	45	1	2.2	no	NA	NA	NA	NA	NA	NA	NA	1021	SelleckChem	S1005	1042	SelleckChem	S1574
Breast	1594:1042	OSI-027	MTORC1, MTORC2	PI3K/MTOR signaling	Targeted	Early clinical trials	Doramapimod	p38, JNK2	JNK and p38 signaling	Targeted	Early clinical trials	10	1	0.25	no	45	0	0	no	NA	NA	NA	NA	NA	NA	NA	1594	SelleckChem	S2624	1042	SelleckChem	S1574
Breast	1053:1042	MK-2206	AKT1, AKT2	PI3K/MTOR signaling	Targeted	Early clinical trials	Doramapimod	p38, JNK2	JNK and p38 signaling	Targeted	Early clinical trials	10	1	0.25	no	45	4	8.9	no	NA	NA	NA	NA	NA	NA	NA	1053	SelleckChem	S1078	1042	SelleckChem	S1574
Breast	1049:1042	PD173074	FGFR1, FGFR2, FGFR3	RTK signaling	Targeted	Experimental only	Doramapimod	p38, JNK2	JNK and p38 signaling	Targeted	Early clinical trials	10	10	2.5	no	44	1	2.3	no	NA	NA	NA	NA	NA	NA	NA	1049	SelleckChem	S1264	1042	SelleckChem	S1574
Breast	1190:1046	Gemcitabine	Pyrimidine antimetabolite	DNA replication	Chemotherapeutic	FDA approved in breast	Wee1 Inhibitor	WEE1, CHEK1	Cell cycle	Targeted	Experimental only	10	0.1	0.01	no	47	1	2.1	no	NA	NA	NA	NA	NA	NA	NA	1190	SelleckChem	S1714	1046	Santa Cruz Biotechnology	sc-311555
Breast	1049:1046	PD173074	FGFR1, FGFR2, FGFR3	RTK signaling	Targeted	Experimental only	Wee1 Inhibitor	WEE1, CHEK1	Cell cycle	Targeted	Experimental only	10	10	2.5	no	47	1	2.1	no	NA	NA	NA	NA	NA	NA	NA	1049	SelleckChem	S1264	1046	Santa Cruz Biotechnology	sc-311555
Breast	1047:1046	Nutlin-3a (-)	MDM2	p53 pathway	Targeted	Experimental only	Wee1 Inhibitor	WEE1, CHEK1	Cell cycle	Targeted	Experimental only	10	10	2.5	no	47	1	2.1	no	NA	NA	NA	NA	NA	NA	NA	1047	SelleckChem	S8059	1046	Santa Cruz Biotechnology	sc-311555
Breast	1058:1046	Pictilisib	PI3K (class 1)	PI3K/MTOR signaling	Targeted	Early clinical trials	Wee1 Inhibitor	WEE1, CHEK1	Cell cycle	Targeted	Experimental only	10	0.5	0.125	no	47	0	0	no	NA	NA	NA	NA	NA	NA	NA	1058	SelleckChem	S1065	1046	Santa Cruz Biotechnology	sc-311555
Breast	1375:1046	Temozolomide	DNA alkylating agent	DNA replication	Chemotherapeutic	FDA approved	Wee1 Inhibitor	WEE1, CHEK1	Cell cycle	Targeted	Experimental only	10	30	7.5	no	47	0	0	no	NA	NA	NA	NA	NA	NA	NA	1375	SelleckChem	S1237	1046	Santa Cruz Biotechnology	sc-311555
Breast	1559:1046	Luminespib	HSP90	Protein stability and degradation	Targeted	Early clinical trials	Wee1 Inhibitor	WEE1, CHEK1	Cell cycle	Targeted	Experimental only	10	0.01	0.0025	no	47	0	0	no	NA	NA	NA	NA	NA	NA	NA	1559	SelleckChem	S1069	1046	Santa Cruz Biotechnology	sc-311555
Breast	1191:1046	Bortezomib	Proteasome	Protein stability and degradation	Targeted	FDA approved	Wee1 Inhibitor	WEE1, CHEK1	Cell cycle	Targeted	Experimental only	10	0.0025	0.000625	no	47	0	0	no	NA	NA	NA	NA	NA	NA	NA	1191	SelleckChem	S1013	1046	Santa Cruz Biotechnology	sc-311555
Breast	1021:1046	Axitinib	PDGFR, KIT, VEGFR	RTK signaling	Targeted	FDA approved	Wee1 Inhibitor	WEE1, CHEK1	Cell cycle	Targeted	Experimental only	10	4	1	no	47	0	0	no	NA	NA	NA	NA	NA	NA	NA	1021	SelleckChem	S1005	1046	Santa Cruz Biotechnology	sc-311555
Breast	1083:1046	Crizotinib	MET, ALK, ROS1	RTK signaling	Targeted	FDA approved	Wee1 Inhibitor	WEE1, CHEK1	Cell cycle	Targeted	Experimental only	10	2.5	0.625	no	47	0	0	no	NA	NA	NA	NA	NA	NA	NA	1083	SelleckChem	S1068	1046	Santa Cruz Biotechnology	sc-311555
Breast	1005:1046	Cisplatin	DNA crosslinker	DNA replication	Chemotherapeutic	FDA approved	Wee1 Inhibitor	WEE1, CHEK1	Cell cycle	Targeted	Experimental only	10	4	1	no	47	0	0	no	NA	NA	NA	NA	NA	NA	NA	1005	SelleckChem	S1166	1046	Santa Cruz Biotechnology	sc-311555
Breast	1372:1046	Trametinib	MEK1, MEK2	ERK MAPK signaling	Targeted	FDA approved	Wee1 Inhibitor	WEE1, CHEK1	Cell cycle	Targeted	Experimental only	10	0.1	0.01	no	47	0	0	no	NA	NA	NA	NA	NA	NA	NA	1372	SelleckChem	S2673	1046	Santa Cruz Biotechnology	sc-311555
Breast	1012:1046	Vorinostat	HDAC inhibitor Class I, IIa, IIb, IV	Chromatin histone acetylation	Targeted	FDA approved	Wee1 Inhibitor	WEE1, CHEK1	Cell cycle	Targeted	Experimental only	10	2	0.5	no	47	1	2.1	no	NA	NA	NA	NA	NA	NA	NA	1012	SelleckChem	S1047	1046	Santa Cruz Biotechnology	sc-311555
Breast	1011:1046	Navitoclax	BCL2, BCL-XL, BCL-W	Apoptosis regulation	Targeted	Advanced clinical trials	Wee1 Inhibitor	WEE1, CHEK1	Cell cycle	Targeted	Experimental only	10	2.5	0.625	no	46	5	10.9	yes	33	18	54.5	3	9.1	2	11.1	1011	SelleckChem	S1001	1046	Santa Cruz Biotechnology	sc-311555
Breast	1558:1046	Lapatinib	EGFR, ERBB2	EGFR signaling	Targeted	FDA approved in breast	Wee1 Inhibitor	WEE1, CHEK1	Cell cycle	Targeted	Experimental only	10	2.5	0.625	no	47	0	0	no	NA	NA	NA	NA	NA	NA	NA	1558	SelleckChem	S2111	1046	Santa Cruz Biotechnology	sc-311555
Breast	1549:1046	Sapitinib	EGFR, ERBB2, ERBB3	EGFR signaling	Targeted	Advanced clinical trials	Wee1 Inhibitor	WEE1, CHEK1	Cell cycle	Targeted	Experimental only	10	2	0.5	no	47	0	0	no	NA	NA	NA	NA	NA	NA	NA	1549	SelleckChem	S2192	1046	Santa Cruz Biotechnology	sc-311555
Breast	1561:1046	Taselisib	PI3K (beta sparing)	PI3K/MTOR signaling	Targeted	Advanced clinical trials	Wee1 Inhibitor	WEE1, CHEK1	Cell cycle	Targeted	Experimental only	10	1	0.1	no	47	0	0	no	NA	NA	NA	NA	NA	NA	NA	1561	SelleckChem	S7103	1046	Santa Cruz Biotechnology	sc-311555
Breast	1594:1046	OSI-027	MTORC1, MTORC2	PI3K/MTOR signaling	Targeted	Early clinical trials	Wee1 Inhibitor	WEE1, CHEK1	Cell cycle	Targeted	Experimental only	10	1	0.25	no	47	0	0	no	NA	NA	NA	NA	NA	NA	NA	1594	SelleckChem	S2624	1046	Santa Cruz Biotechnology	sc-311555
Breast	1179:1046	MK-1775	WEE1, PLK1	Cell cycle	Targeted	Early clinical trials	Wee1 Inhibitor	WEE1, CHEK1	Cell cycle	Targeted	Experimental only	10	2.5	0.625	no	47	0	0	no	NA	NA	NA	NA	NA	NA	NA	1179	SelleckChem	S1525	1046	Santa Cruz Biotechnology	sc-311555
Breast	1054:1046	Palbociclib	CDK4, CDK6	Cell cycle	Targeted	FDA approved in breast	Wee1 Inhibitor	WEE1, CHEK1	Cell cycle	Targeted	Experimental only	10	4	1	no	47	0	0	no	NA	NA	NA	NA	NA	NA	NA	1054	SelleckChem	S1116	1046	Santa Cruz Biotechnology	sc-311555
Breast	1510:1046	Linsitinib	IGF1R	IGF1R signaling	Targeted	Advanced clinical trials	Wee1 Inhibitor	WEE1, CHEK1	Cell cycle	Targeted	Experimental only	10	10	2.5	no	47	0	0	no	NA	NA	NA	NA	NA	NA	NA	1510	SelleckChem	S1091	1046	Santa Cruz Biotechnology	sc-311555
Breast	1053:1046	MK-2206	AKT1, AKT2	PI3K/MTOR signaling	Targeted	Early clinical trials	Wee1 Inhibitor	WEE1, CHEK1	Cell cycle	Targeted	Experimental only	10	1	0.25	no	47	0	0	no	NA	NA	NA	NA	NA	NA	NA	1053	SelleckChem	S1078	1046	Santa Cruz Biotechnology	sc-311555
Breast	1017:1046	Olaparib	PARP1, PARP2	Genome integrity	Targeted	FDA approved	Wee1 Inhibitor	WEE1, CHEK1	Cell cycle	Targeted	Experimental only	10	10	2.5	no	47	0	0	no	NA	NA	NA	NA	NA	NA	NA	1017	SelleckChem	S1060	1046	Santa Cruz Biotechnology	sc-311555
Breast	1007:1046	Docetaxel	Microtubule stabiliser	Mitosis	Chemotherapeutic	FDA approved in breast	Wee1 Inhibitor	WEE1, CHEK1	Cell cycle	Targeted	Experimental only	10	0.001	0.00025	no	47	0	0	no	NA	NA	NA	NA	NA	NA	NA	1007	SelleckChem	S1148	1046	Santa Cruz Biotechnology	sc-311555
Breast	1022:1046	AZD7762	CHEK1, CHEK2	Cell cycle	Targeted	Early clinical trials	Wee1 Inhibitor	WEE1, CHEK1	Cell cycle	Targeted	Experimental only	10	0.25	0.0625	no	47	4	8.5	no	NA	NA	NA	NA	NA	NA	NA	1022	SelleckChem	S1532	1046	Santa Cruz Biotechnology	sc-311555
Breast	1073:1046	5-Fluorouracil	Antimetabolite (DNA & RNA)	Other	Chemotherapeutic	FDA approved in breast	Wee1 Inhibitor	WEE1, CHEK1	Cell cycle	Targeted	Experimental only	10	10	2.5	no	47	0	0	no	NA	NA	NA	NA	NA	NA	NA	1073	SelleckChem	S1209	1046	Santa Cruz Biotechnology	sc-311555
Breast	1017:1050	Olaparib	PARP1, PARP2	Genome integrity	Targeted	FDA approved	ZM447439	AURKA, AURKB	Mitosis	Targeted	Experimental only	10	10	2.5	no	48	0	0	no	NA	NA	NA	NA	NA	NA	NA	1017	SelleckChem	S1060	1050	SelleckChem	S1103
Breast	1021:1050	Axitinib	PDGFR, KIT, VEGFR	RTK signaling	Targeted	FDA approved	ZM447439	AURKA, AURKB	Mitosis	Targeted	Experimental only	10	4	1	no	48	0	0	no	NA	NA	NA	NA	NA	NA	NA	1021	SelleckChem	S1005	1050	SelleckChem	S1103
Breast	1058:1050	Pictilisib	PI3K (class 1)	PI3K/MTOR signaling	Targeted	Early clinical trials	ZM447439	AURKA, AURKB	Mitosis	Targeted	Experimental only	10	0.5	0.125	no	48	4	8.3	no	NA	NA	NA	NA	NA	NA	NA	1058	SelleckChem	S1065	1050	SelleckChem	S1103
Breast	1191:1050	Bortezomib	Proteasome	Protein stability and degradation	Targeted	FDA approved	ZM447439	AURKA, AURKB	Mitosis	Targeted	Experimental only	10	0.0025	0.000625	no	48	2	4.2	no	NA	NA	NA	NA	NA	NA	NA	1191	SelleckChem	S1013	1050	SelleckChem	S1103
Breast	1549:1050	Sapitinib	EGFR, ERBB2, ERBB3	EGFR signaling	Targeted	Advanced clinical trials	ZM447439	AURKA, AURKB	Mitosis	Targeted	Experimental only	10	2	0.5	no	48	5	10.4	no	NA	NA	NA	NA	NA	NA	NA	1549	SelleckChem	S2192	1050	SelleckChem	S1103
Breast	1054:1050	Palbociclib	CDK4, CDK6	Cell cycle	Targeted	FDA approved in breast	ZM447439	AURKA, AURKB	Mitosis	Targeted	Experimental only	10	4	1	no	48	0	0	no	NA	NA	NA	NA	NA	NA	NA	1054	SelleckChem	S1116	1050	SelleckChem	S1103
Breast	1073:1050	5-Fluorouracil	Antimetabolite (DNA & RNA)	Other	Chemotherapeutic	FDA approved in breast	ZM447439	AURKA, AURKB	Mitosis	Targeted	Experimental only	10	10	2.5	no	48	1	2.1	no	NA	NA	NA	NA	NA	NA	NA	1073	SelleckChem	S1209	1050	SelleckChem	S1103
Breast	1049:1050	PD173074	FGFR1, FGFR2, FGFR3	RTK signaling	Targeted	Experimental only	ZM447439	AURKA, AURKB	Mitosis	Targeted	Experimental only	10	10	2.5	no	48	6	12.5	no	NA	NA	NA	NA	NA	NA	NA	1049	SelleckChem	S1264	1050	SelleckChem	S1103
Breast	1022:1050	AZD7762	CHEK1, CHEK2	Cell cycle	Targeted	Early clinical trials	ZM447439	AURKA, AURKB	Mitosis	Targeted	Experimental only	10	0.25	0.0625	no	48	1	2.1	no	NA	NA	NA	NA	NA	NA	NA	1022	SelleckChem	S1532	1050	SelleckChem	S1103
Breast	1558:1050	Lapatinib	EGFR, ERBB2	EGFR signaling	Targeted	FDA approved in breast	ZM447439	AURKA, AURKB	Mitosis	Targeted	Experimental only	10	2.5	0.625	no	48	9	18.8	no	NA	NA	NA	NA	NA	NA	NA	1558	SelleckChem	S2111	1050	SelleckChem	S1103
Breast	1047:1050	Nutlin-3a (-)	MDM2	p53 pathway	Targeted	Experimental only	ZM447439	AURKA, AURKB	Mitosis	Targeted	Experimental only	10	10	2.5	no	48	2	4.2	no	NA	NA	NA	NA	NA	NA	NA	1047	SelleckChem	S8059	1050	SelleckChem	S1103
Breast	1561:1050	Taselisib	PI3K (beta sparing)	PI3K/MTOR signaling	Targeted	Advanced clinical trials	ZM447439	AURKA, AURKB	Mitosis	Targeted	Experimental only	10	1	0.1	no	48	5	10.4	no	NA	NA	NA	NA	NA	NA	NA	1561	SelleckChem	S7103	1050	SelleckChem	S1103
Breast	1375:1050	Temozolomide	DNA alkylating agent	DNA replication	Chemotherapeutic	FDA approved	ZM447439	AURKA, AURKB	Mitosis	Targeted	Experimental only	10	30	7.5	no	48	0	0	no	NA	NA	NA	NA	NA	NA	NA	1375	SelleckChem	S1237	1050	SelleckChem	S1103
Breast	1190:1050	Gemcitabine	Pyrimidine antimetabolite	DNA replication	Chemotherapeutic	FDA approved in breast	ZM447439	AURKA, AURKB	Mitosis	Targeted	Experimental only	10	0.1	0.01	no	48	0	0	no	NA	NA	NA	NA	NA	NA	NA	1190	SelleckChem	S1714	1050	SelleckChem	S1103
Breast	1372:1050	Trametinib	MEK1, MEK2	ERK MAPK signaling	Targeted	FDA approved	ZM447439	AURKA, AURKB	Mitosis	Targeted	Experimental only	10	0.1	0.01	no	48	1	2.1	no	NA	NA	NA	NA	NA	NA	NA	1372	SelleckChem	S2673	1050	SelleckChem	S1103
Breast	1007:1050	Docetaxel	Microtubule stabiliser	Mitosis	Chemotherapeutic	FDA approved in breast	ZM447439	AURKA, AURKB	Mitosis	Targeted	Experimental only	10	0.001	0.00025	no	48	0	0	no	NA	NA	NA	NA	NA	NA	NA	1007	SelleckChem	S1148	1050	SelleckChem	S1103
Breast	1510:1050	Linsitinib	IGF1R	IGF1R signaling	Targeted	Advanced clinical trials	ZM447439	AURKA, AURKB	Mitosis	Targeted	Experimental only	10	10	2.5	no	48	4	8.3	no	NA	NA	NA	NA	NA	NA	NA	1510	SelleckChem	S1091	1050	SelleckChem	S1103
Breast	1083:1050	Crizotinib	MET, ALK, ROS1	RTK signaling	Targeted	FDA approved	ZM447439	AURKA, AURKB	Mitosis	Targeted	Experimental only	10	2.5	0.625	no	48	1	2.1	no	NA	NA	NA	NA	NA	NA	NA	1083	SelleckChem	S1068	1050	SelleckChem	S1103
Breast	1179:1050	MK-1775	WEE1, PLK1	Cell cycle	Targeted	Early clinical trials	ZM447439	AURKA, AURKB	Mitosis	Targeted	Experimental only	10	2.5	0.625	no	48	1	2.1	yes	NA	NA	NA	NA	NA	NA	NA	1179	SelleckChem	S1525	1050	SelleckChem	S1103
Breast	1005:1050	Cisplatin	DNA crosslinker	DNA replication	Chemotherapeutic	FDA approved	ZM447439	AURKA, AURKB	Mitosis	Targeted	Experimental only	10	4	1	no	48	1	2.1	no	NA	NA	NA	NA	NA	NA	NA	1005	SelleckChem	S1166	1050	SelleckChem	S1103
Breast	1012:1050	Vorinostat	HDAC inhibitor Class I, IIa, IIb, IV	Chromatin histone acetylation	Targeted	FDA approved	ZM447439	AURKA, AURKB	Mitosis	Targeted	Experimental only	10	2	0.5	no	48	6	12.5	no	NA	NA	NA	NA	NA	NA	NA	1012	SelleckChem	S1047	1050	SelleckChem	S1103
Breast	1011:1050	Navitoclax	BCL2, BCL-XL, BCL-W	Apoptosis regulation	Targeted	Advanced clinical trials	ZM447439	AURKA, AURKB	Mitosis	Targeted	Experimental only	10	2.5	0.625	no	48	25	52.1	yes	34	24	70.6	20	58.8	18	75	1011	SelleckChem	S1001	1050	SelleckChem	S1103
Breast	1559:1050	Luminespib	HSP90	Protein stability and degradation	Targeted	Early clinical trials	ZM447439	AURKA, AURKB	Mitosis	Targeted	Experimental only	10	0.01	0.0025	no	48	1	2.1	no	NA	NA	NA	NA	NA	NA	NA	1559	SelleckChem	S1069	1050	SelleckChem	S1103
Breast	1594:1050	OSI-027	MTORC1, MTORC2	PI3K/MTOR signaling	Targeted	Early clinical trials	ZM447439	AURKA, AURKB	Mitosis	Targeted	Experimental only	10	1	0.25	no	48	3	6.2	no	NA	NA	NA	NA	NA	NA	NA	1594	SelleckChem	S2624	1050	SelleckChem	S1103
Breast	1053:1050	MK-2206	AKT1, AKT2	PI3K/MTOR signaling	Targeted	Early clinical trials	ZM447439	AURKA, AURKB	Mitosis	Targeted	Experimental only	10	1	0.25	no	48	5	10.4	no	NA	NA	NA	NA	NA	NA	NA	1053	SelleckChem	S1078	1050	SelleckChem	S1103
Breast	1054:1051	Palbociclib	CDK4, CDK6	Cell cycle	Targeted	FDA approved in breast	Alisertib	AURKA	Mitosis	Targeted	Advanced clinical trials	10	4	1	no	44	0	0	no	NA	NA	NA	NA	NA	NA	NA	1054	SelleckChem	S1116	1051	SelleckChem	S1133
Breast	1073:1051	5-Fluorouracil	Antimetabolite (DNA & RNA)	Other	Chemotherapeutic	FDA approved in breast	Alisertib	AURKA	Mitosis	Targeted	Advanced clinical trials	10	10	2.5	no	44	0	0	no	NA	NA	NA	NA	NA	NA	NA	1073	SelleckChem	S1209	1051	SelleckChem	S1133
Breast	1083:1051	Crizotinib	MET, ALK, ROS1	RTK signaling	Targeted	FDA approved	Alisertib	AURKA	Mitosis	Targeted	Advanced clinical trials	10	2.5	0.625	no	44	0	0	no	NA	NA	NA	NA	NA	NA	NA	1083	SelleckChem	S1068	1051	SelleckChem	S1133
Breast	1012:1051	Vorinostat	HDAC inhibitor Class I, IIa, IIb, IV	Chromatin histone acetylation	Targeted	FDA approved	Alisertib	AURKA	Mitosis	Targeted	Advanced clinical trials	10	2	0.5	no	44	4	9.1	no	NA	NA	NA	NA	NA	NA	NA	1012	SelleckChem	S1047	1051	SelleckChem	S1133
Breast	1372:1051	Trametinib	MEK1, MEK2	ERK MAPK signaling	Targeted	FDA approved	Alisertib	AURKA	Mitosis	Targeted	Advanced clinical trials	10	0.1	0.01	no	44	1	2.3	no	NA	NA	NA	NA	NA	NA	NA	1372	SelleckChem	S2673	1051	SelleckChem	S1133
Breast	1005:1051	Cisplatin	DNA crosslinker	DNA replication	Chemotherapeutic	FDA approved	Alisertib	AURKA	Mitosis	Targeted	Advanced clinical trials	10	4	1	no	44	0	0	no	NA	NA	NA	NA	NA	NA	NA	1005	SelleckChem	S1166	1051	SelleckChem	S1133
Breast	1190:1051	Gemcitabine	Pyrimidine antimetabolite	DNA replication	Chemotherapeutic	FDA approved in breast	Alisertib	AURKA	Mitosis	Targeted	Advanced clinical trials	10	0.1	0.01	no	44	0	0	no	NA	NA	NA	NA	NA	NA	NA	1190	SelleckChem	S1714	1051	SelleckChem	S1133
Breast	1049:1051	PD173074	FGFR1, FGFR2, FGFR3	RTK signaling	Targeted	Experimental only	Alisertib	AURKA	Mitosis	Targeted	Advanced clinical trials	10	10	2.5	no	44	0	0	no	NA	NA	NA	NA	NA	NA	NA	1049	SelleckChem	S1264	1051	SelleckChem	S1133
Breast	1047:1051	Nutlin-3a (-)	MDM2	p53 pathway	Targeted	Experimental only	Alisertib	AURKA	Mitosis	Targeted	Advanced clinical trials	10	10	2.5	no	44	1	2.3	no	NA	NA	NA	NA	NA	NA	NA	1047	SelleckChem	S8059	1051	SelleckChem	S1133
Breast	1058:1051	Pictilisib	PI3K (class 1)	PI3K/MTOR signaling	Targeted	Early clinical trials	Alisertib	AURKA	Mitosis	Targeted	Advanced clinical trials	10	0.5	0.125	no	44	2	4.5	no	NA	NA	NA	NA	NA	NA	NA	1058	SelleckChem	S1065	1051	SelleckChem	S1133
Breast	1375:1051	Temozolomide	DNA alkylating agent	DNA replication	Chemotherapeutic	FDA approved	Alisertib	AURKA	Mitosis	Targeted	Advanced clinical trials	10	30	7.5	no	44	1	2.3	no	NA	NA	NA	NA	NA	NA	NA	1375	SelleckChem	S1237	1051	SelleckChem	S1133
Breast	1559:1051	Luminespib	HSP90	Protein stability and degradation	Targeted	Early clinical trials	Alisertib	AURKA	Mitosis	Targeted	Advanced clinical trials	10	0.01	0.0025	no	44	2	4.5	no	NA	NA	NA	NA	NA	NA	NA	1559	SelleckChem	S1069	1051	SelleckChem	S1133
Breast	1191:1051	Bortezomib	Proteasome	Protein stability and degradation	Targeted	FDA approved	Alisertib	AURKA	Mitosis	Targeted	Advanced clinical trials	10	0.0025	0.000625	no	44	0	0	no	NA	NA	NA	NA	NA	NA	NA	1191	SelleckChem	S1013	1051	SelleckChem	S1133
Breast	1021:1051	Axitinib	PDGFR, KIT, VEGFR	RTK signaling	Targeted	FDA approved	Alisertib	AURKA	Mitosis	Targeted	Advanced clinical trials	10	4	1	no	44	1	2.3	no	NA	NA	NA	NA	NA	NA	NA	1021	SelleckChem	S1005	1051	SelleckChem	S1133
Breast	1011:1051	Navitoclax	BCL2, BCL-XL, BCL-W	Apoptosis regulation	Targeted	Advanced clinical trials	Alisertib	AURKA	Mitosis	Targeted	Advanced clinical trials	10	2.5	0.625	no	43	27	62.8	yes	NA	NA	NA	NA	NA	NA	NA	1011	SelleckChem	S1001	1051	SelleckChem	S1133
Breast	1558:1051	Lapatinib	EGFR, ERBB2	EGFR signaling	Targeted	FDA approved in breast	Alisertib	AURKA	Mitosis	Targeted	Advanced clinical trials	10	2.5	0.625	no	44	4	9.1	no	NA	NA	NA	NA	NA	NA	NA	1558	SelleckChem	S2111	1051	SelleckChem	S1133
Breast	1549:1051	Sapitinib	EGFR, ERBB2, ERBB3	EGFR signaling	Targeted	Advanced clinical trials	Alisertib	AURKA	Mitosis	Targeted	Advanced clinical trials	10	2	0.5	no	44	3	6.8	no	NA	NA	NA	NA	NA	NA	NA	1549	SelleckChem	S2192	1051	SelleckChem	S1133
Breast	1561:1051	Taselisib	PI3K (beta sparing)	PI3K/MTOR signaling	Targeted	Advanced clinical trials	Alisertib	AURKA	Mitosis	Targeted	Advanced clinical trials	10	1	0.1	no	44	7	15.9	no	NA	NA	NA	NA	NA	NA	NA	1561	SelleckChem	S7103	1051	SelleckChem	S1133
Breast	1594:1051	OSI-027	MTORC1, MTORC2	PI3K/MTOR signaling	Targeted	Early clinical trials	Alisertib	AURKA	Mitosis	Targeted	Advanced clinical trials	10	1	0.25	no	44	3	6.8	no	NA	NA	NA	NA	NA	NA	NA	1594	SelleckChem	S2624	1051	SelleckChem	S1133
Breast	1179:1051	MK-1775	WEE1, PLK1	Cell cycle	Targeted	Early clinical trials	Alisertib	AURKA	Mitosis	Targeted	Advanced clinical trials	10	2.5	0.625	no	44	1	2.3	no	NA	NA	NA	NA	NA	NA	NA	1179	SelleckChem	S1525	1051	SelleckChem	S1133
Breast	1510:1051	Linsitinib	IGF1R	IGF1R signaling	Targeted	Advanced clinical trials	Alisertib	AURKA	Mitosis	Targeted	Advanced clinical trials	10	10	2.5	no	44	2	4.5	no	NA	NA	NA	NA	NA	NA	NA	1510	SelleckChem	S1091	1051	SelleckChem	S1133
Breast	1053:1051	MK-2206	AKT1, AKT2	PI3K/MTOR signaling	Targeted	Early clinical trials	Alisertib	AURKA	Mitosis	Targeted	Advanced clinical trials	10	1	0.25	no	44	3	6.8	no	NA	NA	NA	NA	NA	NA	NA	1053	SelleckChem	S1078	1051	SelleckChem	S1133
Breast	1017:1051	Olaparib	PARP1, PARP2	Genome integrity	Targeted	FDA approved	Alisertib	AURKA	Mitosis	Targeted	Advanced clinical trials	10	10	2.5	no	44	0	0	no	NA	NA	NA	NA	NA	NA	NA	1017	SelleckChem	S1060	1051	SelleckChem	S1133
Breast	1022:1051	AZD7762	CHEK1, CHEK2	Cell cycle	Targeted	Early clinical trials	Alisertib	AURKA	Mitosis	Targeted	Advanced clinical trials	10	0.25	0.0625	no	44	0	0	no	NA	NA	NA	NA	NA	NA	NA	1022	SelleckChem	S1532	1051	SelleckChem	S1133
Breast	1017:1192	Olaparib	PARP1, PARP2	Genome integrity	Targeted	FDA approved	GSK269962A	ROCK1, ROCK2	Cytoskeleton	Targeted	Experimental only	10	10	2.5	no	49	0	0	no	NA	NA	NA	NA	NA	NA	NA	1017	SelleckChem	S1060	1192	Axonmedchem	Axon1167
Breast	1021:1192	Axitinib	PDGFR, KIT, VEGFR	RTK signaling	Targeted	FDA approved	GSK269962A	ROCK1, ROCK2	Cytoskeleton	Targeted	Experimental only	10	4	1	no	49	2	4.1	no	NA	NA	NA	NA	NA	NA	NA	1021	SelleckChem	S1005	1192	Axonmedchem	Axon1167
Breast	1058:1192	Pictilisib	PI3K (class 1)	PI3K/MTOR signaling	Targeted	Early clinical trials	GSK269962A	ROCK1, ROCK2	Cytoskeleton	Targeted	Experimental only	10	0.5	0.125	no	49	0	0	no	NA	NA	NA	NA	NA	NA	NA	1058	SelleckChem	S1065	1192	Axonmedchem	Axon1167
Breast	1191:1192	Bortezomib	Proteasome	Protein stability and degradation	Targeted	FDA approved	GSK269962A	ROCK1, ROCK2	Cytoskeleton	Targeted	Experimental only	10	0.0025	0.000625	no	49	0	0	no	NA	NA	NA	NA	NA	NA	NA	1191	SelleckChem	S1013	1192	Axonmedchem	Axon1167
Breast	1549:1192	Sapitinib	EGFR, ERBB2, ERBB3	EGFR signaling	Targeted	Advanced clinical trials	GSK269962A	ROCK1, ROCK2	Cytoskeleton	Targeted	Experimental only	10	2	0.5	no	49	0	0	no	NA	NA	NA	NA	NA	NA	NA	1549	SelleckChem	S2192	1192	Axonmedchem	Axon1167
Breast	1054:1192	Palbociclib	CDK4, CDK6	Cell cycle	Targeted	FDA approved in breast	GSK269962A	ROCK1, ROCK2	Cytoskeleton	Targeted	Experimental only	10	4	1	no	49	0	0	no	NA	NA	NA	NA	NA	NA	NA	1054	SelleckChem	S1116	1192	Axonmedchem	Axon1167
Breast	1073:1192	5-Fluorouracil	Antimetabolite (DNA & RNA)	Other	Chemotherapeutic	FDA approved in breast	GSK269962A	ROCK1, ROCK2	Cytoskeleton	Targeted	Experimental only	10	10	2.5	no	49	0	0	no	NA	NA	NA	NA	NA	NA	NA	1073	SelleckChem	S1209	1192	Axonmedchem	Axon1167
Breast	1049:1192	PD173074	FGFR1, FGFR2, FGFR3	RTK signaling	Targeted	Experimental only	GSK269962A	ROCK1, ROCK2	Cytoskeleton	Targeted	Experimental only	10	10	2.5	no	49	5	10.2	no	NA	NA	NA	NA	NA	NA	NA	1049	SelleckChem	S1264	1192	Axonmedchem	Axon1167
Breast	1022:1192	AZD7762	CHEK1, CHEK2	Cell cycle	Targeted	Early clinical trials	GSK269962A	ROCK1, ROCK2	Cytoskeleton	Targeted	Experimental only	10	0.25	0.0625	no	49	0	0	no	NA	NA	NA	NA	NA	NA	NA	1022	SelleckChem	S1532	1192	Axonmedchem	Axon1167
Breast	1558:1192	Lapatinib	EGFR, ERBB2	EGFR signaling	Targeted	FDA approved in breast	GSK269962A	ROCK1, ROCK2	Cytoskeleton	Targeted	Experimental only	10	2.5	0.625	no	49	4	8.2	no	NA	NA	NA	NA	NA	NA	NA	1558	SelleckChem	S2111	1192	Axonmedchem	Axon1167
Breast	1047:1192	Nutlin-3a (-)	MDM2	p53 pathway	Targeted	Experimental only	GSK269962A	ROCK1, ROCK2	Cytoskeleton	Targeted	Experimental only	10	10	2.5	no	49	1	2	no	NA	NA	NA	NA	NA	NA	NA	1047	SelleckChem	S8059	1192	Axonmedchem	Axon1167
Breast	1561:1192	Taselisib	PI3K (beta sparing)	PI3K/MTOR signaling	Targeted	Advanced clinical trials	GSK269962A	ROCK1, ROCK2	Cytoskeleton	Targeted	Experimental only	10	1	0.1	no	49	2	4.1	no	NA	NA	NA	NA	NA	NA	NA	1561	SelleckChem	S7103	1192	Axonmedchem	Axon1167
Breast	1375:1192	Temozolomide	DNA alkylating agent	DNA replication	Chemotherapeutic	FDA approved	GSK269962A	ROCK1, ROCK2	Cytoskeleton	Targeted	Experimental only	10	30	7.5	no	49	0	0	no	NA	NA	NA	NA	NA	NA	NA	1375	SelleckChem	S1237	1192	Axonmedchem	Axon1167
Breast	1190:1192	Gemcitabine	Pyrimidine antimetabolite	DNA replication	Chemotherapeutic	FDA approved in breast	GSK269962A	ROCK1, ROCK2	Cytoskeleton	Targeted	Experimental only	10	0.1	0.01	no	49	1	2	no	NA	NA	NA	NA	NA	NA	NA	1190	SelleckChem	S1714	1192	Axonmedchem	Axon1167
Breast	1372:1192	Trametinib	MEK1, MEK2	ERK MAPK signaling	Targeted	FDA approved	GSK269962A	ROCK1, ROCK2	Cytoskeleton	Targeted	Experimental only	10	0.1	0.01	no	49	1	2	no	NA	NA	NA	NA	NA	NA	NA	1372	SelleckChem	S2673	1192	Axonmedchem	Axon1167
Breast	1007:1192	Docetaxel	Microtubule stabiliser	Mitosis	Chemotherapeutic	FDA approved in breast	GSK269962A	ROCK1, ROCK2	Cytoskeleton	Targeted	Experimental only	10	0.001	0.00025	no	49	0	0	no	NA	NA	NA	NA	NA	NA	NA	1007	SelleckChem	S1148	1192	Axonmedchem	Axon1167
Breast	1510:1192	Linsitinib	IGF1R	IGF1R signaling	Targeted	Advanced clinical trials	GSK269962A	ROCK1, ROCK2	Cytoskeleton	Targeted	Experimental only	10	10	2.5	no	49	3	6.1	no	NA	NA	NA	NA	NA	NA	NA	1510	SelleckChem	S1091	1192	Axonmedchem	Axon1167
Breast	1083:1192	Crizotinib	MET, ALK, ROS1	RTK signaling	Targeted	FDA approved	GSK269962A	ROCK1, ROCK2	Cytoskeleton	Targeted	Experimental only	10	2.5	0.625	no	49	1	2	no	NA	NA	NA	NA	NA	NA	NA	1083	SelleckChem	S1068	1192	Axonmedchem	Axon1167
Breast	1179:1192	MK-1775	WEE1, PLK1	Cell cycle	Targeted	Early clinical trials	GSK269962A	ROCK1, ROCK2	Cytoskeleton	Targeted	Experimental only	10	2.5	0.625	no	49	1	2	no	NA	NA	NA	NA	NA	NA	NA	1179	SelleckChem	S1525	1192	Axonmedchem	Axon1167
Breast	1005:1192	Cisplatin	DNA crosslinker	DNA replication	Chemotherapeutic	FDA approved	GSK269962A	ROCK1, ROCK2	Cytoskeleton	Targeted	Experimental only	10	4	1	no	49	0	0	yes	34	10	29.4	0	0	0	0	1005	SelleckChem	S1166	1192	Axonmedchem	Axon1167
Breast	1012:1192	Vorinostat	HDAC inhibitor Class I, IIa, IIb, IV	Chromatin histone acetylation	Targeted	FDA approved	GSK269962A	ROCK1, ROCK2	Cytoskeleton	Targeted	Experimental only	10	2	0.5	no	49	3	6.1	no	NA	NA	NA	NA	NA	NA	NA	1012	SelleckChem	S1047	1192	Axonmedchem	Axon1167
Breast	1011:1192	Navitoclax	BCL2, BCL-XL, BCL-W	Apoptosis regulation	Targeted	Advanced clinical trials	GSK269962A	ROCK1, ROCK2	Cytoskeleton	Targeted	Experimental only	10	2.5	0.625	no	49	25	51	no	NA	NA	NA	NA	NA	NA	NA	1011	SelleckChem	S1001	1192	Axonmedchem	Axon1167
Breast	1559:1192	Luminespib	HSP90	Protein stability and degradation	Targeted	Early clinical trials	GSK269962A	ROCK1, ROCK2	Cytoskeleton	Targeted	Experimental only	10	0.01	0.0025	no	49	1	2	no	NA	NA	NA	NA	NA	NA	NA	1559	SelleckChem	S1069	1192	Axonmedchem	Axon1167
Breast	1594:1192	OSI-027	MTORC1, MTORC2	PI3K/MTOR signaling	Targeted	Early clinical trials	GSK269962A	ROCK1, ROCK2	Cytoskeleton	Targeted	Experimental only	10	1	0.25	no	49	2	4.1	no	NA	NA	NA	NA	NA	NA	NA	1594	SelleckChem	S2624	1192	Axonmedchem	Axon1167
Breast	1053:1192	MK-2206	AKT1, AKT2	PI3K/MTOR signaling	Targeted	Early clinical trials	GSK269962A	ROCK1, ROCK2	Cytoskeleton	Targeted	Experimental only	10	1	0.25	no	49	1	2	no	NA	NA	NA	NA	NA	NA	NA	1053	SelleckChem	S1078	1192	Axonmedchem	Axon1167
Breast	1017:1025	Olaparib	PARP1, PARP2	Genome integrity	Targeted	FDA approved	SB216763	GSK3A, GSK3B	WNT signaling	Targeted	Experimental only	10	10	2.5	no	49	0	0	no	NA	NA	NA	NA	NA	NA	NA	1017	SelleckChem	S1060	1025	SelleckChem	S1075
Breast	1021:1025	Axitinib	PDGFR, KIT, VEGFR	RTK signaling	Targeted	FDA approved	SB216763	GSK3A, GSK3B	WNT signaling	Targeted	Experimental only	10	4	1	no	49	0	0	no	NA	NA	NA	NA	NA	NA	NA	1021	SelleckChem	S1005	1025	SelleckChem	S1075
Breast	1058:1025	Pictilisib	PI3K (class 1)	PI3K/MTOR signaling	Targeted	Early clinical trials	SB216763	GSK3A, GSK3B	WNT signaling	Targeted	Experimental only	10	0.5	0.125	no	49	0	0	no	NA	NA	NA	NA	NA	NA	NA	1058	SelleckChem	S1065	1025	SelleckChem	S1075
Breast	1191:1025	Bortezomib	Proteasome	Protein stability and degradation	Targeted	FDA approved	SB216763	GSK3A, GSK3B	WNT signaling	Targeted	Experimental only	10	0.0025	0.000625	no	49	0	0	no	NA	NA	NA	NA	NA	NA	NA	1191	SelleckChem	S1013	1025	SelleckChem	S1075
Breast	1549:1025	Sapitinib	EGFR, ERBB2, ERBB3	EGFR signaling	Targeted	Advanced clinical trials	SB216763	GSK3A, GSK3B	WNT signaling	Targeted	Experimental only	10	2	0.5	no	49	0	0	no	NA	NA	NA	NA	NA	NA	NA	1549	SelleckChem	S2192	1025	SelleckChem	S1075
Breast	1054:1025	Palbociclib	CDK4, CDK6	Cell cycle	Targeted	FDA approved in breast	SB216763	GSK3A, GSK3B	WNT signaling	Targeted	Experimental only	10	4	1	no	49	0	0	no	NA	NA	NA	NA	NA	NA	NA	1054	SelleckChem	S1116	1025	SelleckChem	S1075
Breast	1073:1025	5-Fluorouracil	Antimetabolite (DNA & RNA)	Other	Chemotherapeutic	FDA approved in breast	SB216763	GSK3A, GSK3B	WNT signaling	Targeted	Experimental only	10	10	2.5	no	49	0	0	no	NA	NA	NA	NA	NA	NA	NA	1073	SelleckChem	S1209	1025	SelleckChem	S1075
Breast	1049:1025	PD173074	FGFR1, FGFR2, FGFR3	RTK signaling	Targeted	Experimental only	SB216763	GSK3A, GSK3B	WNT signaling	Targeted	Experimental only	10	10	2.5	no	49	0	0	no	NA	NA	NA	NA	NA	NA	NA	1049	SelleckChem	S1264	1025	SelleckChem	S1075
Breast	1022:1025	AZD7762	CHEK1, CHEK2	Cell cycle	Targeted	Early clinical trials	SB216763	GSK3A, GSK3B	WNT signaling	Targeted	Experimental only	10	0.25	0.0625	no	49	0	0	no	NA	NA	NA	NA	NA	NA	NA	1022	SelleckChem	S1532	1025	SelleckChem	S1075
Breast	1558:1025	Lapatinib	EGFR, ERBB2	EGFR signaling	Targeted	FDA approved in breast	SB216763	GSK3A, GSK3B	WNT signaling	Targeted	Experimental only	10	2.5	0.625	no	48	0	0	no	NA	NA	NA	NA	NA	NA	NA	1558	SelleckChem	S2111	1025	SelleckChem	S1075
Breast	1047:1025	Nutlin-3a (-)	MDM2	p53 pathway	Targeted	Experimental only	SB216763	GSK3A, GSK3B	WNT signaling	Targeted	Experimental only	10	10	2.5	no	49	1	2	no	NA	NA	NA	NA	NA	NA	NA	1047	SelleckChem	S8059	1025	SelleckChem	S1075
Breast	1561:1025	Taselisib	PI3K (beta sparing)	PI3K/MTOR signaling	Targeted	Advanced clinical trials	SB216763	GSK3A, GSK3B	WNT signaling	Targeted	Experimental only	10	1	0.1	no	49	0	0	no	NA	NA	NA	NA	NA	NA	NA	1561	SelleckChem	S7103	1025	SelleckChem	S1075
Breast	1375:1025	Temozolomide	DNA alkylating agent	DNA replication	Chemotherapeutic	FDA approved	SB216763	GSK3A, GSK3B	WNT signaling	Targeted	Experimental only	10	30	7.5	no	49	0	0	no	NA	NA	NA	NA	NA	NA	NA	1375	SelleckChem	S1237	1025	SelleckChem	S1075
Breast	1190:1025	Gemcitabine	Pyrimidine antimetabolite	DNA replication	Chemotherapeutic	FDA approved in breast	SB216763	GSK3A, GSK3B	WNT signaling	Targeted	Experimental only	10	0.1	0.01	no	49	0	0	no	NA	NA	NA	NA	NA	NA	NA	1190	SelleckChem	S1714	1025	SelleckChem	S1075
Breast	1372:1025	Trametinib	MEK1, MEK2	ERK MAPK signaling	Targeted	FDA approved	SB216763	GSK3A, GSK3B	WNT signaling	Targeted	Experimental only	10	0.1	0.01	no	49	0	0	no	NA	NA	NA	NA	NA	NA	NA	1372	SelleckChem	S2673	1025	SelleckChem	S1075
Breast	1007:1025	Docetaxel	Microtubule stabiliser	Mitosis	Chemotherapeutic	FDA approved in breast	SB216763	GSK3A, GSK3B	WNT signaling	Targeted	Experimental only	10	0.001	0.00025	no	49	2	4.1	no	NA	NA	NA	NA	NA	NA	NA	1007	SelleckChem	S1148	1025	SelleckChem	S1075
Breast	1510:1025	Linsitinib	IGF1R	IGF1R signaling	Targeted	Advanced clinical trials	SB216763	GSK3A, GSK3B	WNT signaling	Targeted	Experimental only	10	10	2.5	no	49	0	0	no	NA	NA	NA	NA	NA	NA	NA	1510	SelleckChem	S1091	1025	SelleckChem	S1075
Breast	1083:1025	Crizotinib	MET, ALK, ROS1	RTK signaling	Targeted	FDA approved	SB216763	GSK3A, GSK3B	WNT signaling	Targeted	Experimental only	10	2.5	0.625	no	49	0	0	no	NA	NA	NA	NA	NA	NA	NA	1083	SelleckChem	S1068	1025	SelleckChem	S1075
Breast	1179:1025	MK-1775	WEE1, PLK1	Cell cycle	Targeted	Early clinical trials	SB216763	GSK3A, GSK3B	WNT signaling	Targeted	Experimental only	10	2.5	0.625	no	49	0	0	no	NA	NA	NA	NA	NA	NA	NA	1179	SelleckChem	S1525	1025	SelleckChem	S1075
Breast	1005:1025	Cisplatin	DNA crosslinker	DNA replication	Chemotherapeutic	FDA approved	SB216763	GSK3A, GSK3B	WNT signaling	Targeted	Experimental only	10	4	1	no	49	0	0	no	NA	NA	NA	NA	NA	NA	NA	1005	SelleckChem	S1166	1025	SelleckChem	S1075
Breast	1012:1025	Vorinostat	HDAC inhibitor Class I, IIa, IIb, IV	Chromatin histone acetylation	Targeted	FDA approved	SB216763	GSK3A, GSK3B	WNT signaling	Targeted	Experimental only	10	2	0.5	no	49	1	2	no	NA	NA	NA	NA	NA	NA	NA	1012	SelleckChem	S1047	1025	SelleckChem	S1075
Breast	1011:1025	Navitoclax	BCL2, BCL-XL, BCL-W	Apoptosis regulation	Targeted	Advanced clinical trials	SB216763	GSK3A, GSK3B	WNT signaling	Targeted	Experimental only	10	2.5	0.625	no	49	6	12.2	no	NA	NA	NA	NA	NA	NA	NA	1011	SelleckChem	S1001	1025	SelleckChem	S1075
Breast	1559:1025	Luminespib	HSP90	Protein stability and degradation	Targeted	Early clinical trials	SB216763	GSK3A, GSK3B	WNT signaling	Targeted	Experimental only	10	0.01	0.0025	no	49	0	0	no	NA	NA	NA	NA	NA	NA	NA	1559	SelleckChem	S1069	1025	SelleckChem	S1075
Breast	1594:1025	OSI-027	MTORC1, MTORC2	PI3K/MTOR signaling	Targeted	Early clinical trials	SB216763	GSK3A, GSK3B	WNT signaling	Targeted	Experimental only	10	1	0.25	no	49	0	0	no	NA	NA	NA	NA	NA	NA	NA	1594	SelleckChem	S2624	1025	SelleckChem	S1075
Breast	1053:1025	MK-2206	AKT1, AKT2	PI3K/MTOR signaling	Targeted	Early clinical trials	SB216763	GSK3A, GSK3B	WNT signaling	Targeted	Experimental only	10	1	0.25	no	49	2	4.1	no	NA	NA	NA	NA	NA	NA	NA	1053	SelleckChem	S1078	1025	SelleckChem	S1075
Breast	1054:1030	Palbociclib	CDK4, CDK6	Cell cycle	Targeted	FDA approved in breast	KU-55933	ATM	Genome integrity	Targeted	Experimental only	10	4	1	no	49	0	0	no	NA	NA	NA	NA	NA	NA	NA	1054	SelleckChem	S1116	1030	SelleckChem	S1092
Breast	1073:1030	5-Fluorouracil	Antimetabolite (DNA & RNA)	Other	Chemotherapeutic	FDA approved in breast	KU-55933	ATM	Genome integrity	Targeted	Experimental only	10	10	2.5	no	49	1	2	no	NA	NA	NA	NA	NA	NA	NA	1073	SelleckChem	S1209	1030	SelleckChem	S1092
Breast	1083:1030	Crizotinib	MET, ALK, ROS1	RTK signaling	Targeted	FDA approved	KU-55933	ATM	Genome integrity	Targeted	Experimental only	10	2.5	0.625	no	49	0	0	no	NA	NA	NA	NA	NA	NA	NA	1083	SelleckChem	S1068	1030	SelleckChem	S1092
Breast	1012:1030	Vorinostat	HDAC inhibitor Class I, IIa, IIb, IV	Chromatin histone acetylation	Targeted	FDA approved	KU-55933	ATM	Genome integrity	Targeted	Experimental only	10	2	0.5	no	49	4	8.2	no	NA	NA	NA	NA	NA	NA	NA	1012	SelleckChem	S1047	1030	SelleckChem	S1092
Breast	1372:1030	Trametinib	MEK1, MEK2	ERK MAPK signaling	Targeted	FDA approved	KU-55933	ATM	Genome integrity	Targeted	Experimental only	10	0.1	0.01	no	49	0	0	no	NA	NA	NA	NA	NA	NA	NA	1372	SelleckChem	S2673	1030	SelleckChem	S1092
Breast	1007:1030	Docetaxel	Microtubule stabiliser	Mitosis	Chemotherapeutic	FDA approved in breast	KU-55933	ATM	Genome integrity	Targeted	Experimental only	10	0.001	0.00025	no	49	0	0	no	NA	NA	NA	NA	NA	NA	NA	1007	SelleckChem	S1148	1030	SelleckChem	S1092
Breast	1005:1030	Cisplatin	DNA crosslinker	DNA replication	Chemotherapeutic	FDA approved	KU-55933	ATM	Genome integrity	Targeted	Experimental only	10	4	1	no	49	1	2	no	NA	NA	NA	NA	NA	NA	NA	1005	SelleckChem	S1166	1030	SelleckChem	S1092
Breast	1190:1030	Gemcitabine	Pyrimidine antimetabolite	DNA replication	Chemotherapeutic	FDA approved in breast	KU-55933	ATM	Genome integrity	Targeted	Experimental only	10	0.1	0.01	no	49	0	0	no	NA	NA	NA	NA	NA	NA	NA	1190	SelleckChem	S1714	1030	SelleckChem	S1092
Breast	1049:1030	PD173074	FGFR1, FGFR2, FGFR3	RTK signaling	Targeted	Experimental only	KU-55933	ATM	Genome integrity	Targeted	Experimental only	10	10	2.5	no	49	1	2	no	NA	NA	NA	NA	NA	NA	NA	1049	SelleckChem	S1264	1030	SelleckChem	S1092
Breast	1047:1030	Nutlin-3a (-)	MDM2	p53 pathway	Targeted	Experimental only	KU-55933	ATM	Genome integrity	Targeted	Experimental only	10	10	2.5	no	49	4	8.2	no	NA	NA	NA	NA	NA	NA	NA	1047	SelleckChem	S8059	1030	SelleckChem	S1092
Breast	1058:1030	Pictilisib	PI3K (class 1)	PI3K/MTOR signaling	Targeted	Early clinical trials	KU-55933	ATM	Genome integrity	Targeted	Experimental only	10	0.5	0.125	no	49	0	0	no	NA	NA	NA	NA	NA	NA	NA	1058	SelleckChem	S1065	1030	SelleckChem	S1092
Breast	1375:1030	Temozolomide	DNA alkylating agent	DNA replication	Chemotherapeutic	FDA approved	KU-55933	ATM	Genome integrity	Targeted	Experimental only	10	30	7.5	no	49	0	0	no	NA	NA	NA	NA	NA	NA	NA	1375	SelleckChem	S1237	1030	SelleckChem	S1092
Breast	1559:1030	Luminespib	HSP90	Protein stability and degradation	Targeted	Early clinical trials	KU-55933	ATM	Genome integrity	Targeted	Experimental only	10	0.01	0.0025	no	49	1	2	no	NA	NA	NA	NA	NA	NA	NA	1559	SelleckChem	S1069	1030	SelleckChem	S1092
Breast	1191:1030	Bortezomib	Proteasome	Protein stability and degradation	Targeted	FDA approved	KU-55933	ATM	Genome integrity	Targeted	Experimental only	10	0.0025	0.000625	no	48	1	2.1	no	NA	NA	NA	NA	NA	NA	NA	1191	SelleckChem	S1013	1030	SelleckChem	S1092
Breast	1021:1030	Axitinib	PDGFR, KIT, VEGFR	RTK signaling	Targeted	FDA approved	KU-55933	ATM	Genome integrity	Targeted	Experimental only	10	4	1	no	49	0	0	no	NA	NA	NA	NA	NA	NA	NA	1021	SelleckChem	S1005	1030	SelleckChem	S1092
Breast	1011:1030	Navitoclax	BCL2, BCL-XL, BCL-W	Apoptosis regulation	Targeted	Advanced clinical trials	KU-55933	ATM	Genome integrity	Targeted	Experimental only	10	2.5	0.625	no	49	3	6.1	no	NA	NA	NA	NA	NA	NA	NA	1011	SelleckChem	S1001	1030	SelleckChem	S1092
Breast	1558:1030	Lapatinib	EGFR, ERBB2	EGFR signaling	Targeted	FDA approved in breast	KU-55933	ATM	Genome integrity	Targeted	Experimental only	10	2.5	0.625	no	49	1	2	no	NA	NA	NA	NA	NA	NA	NA	1558	SelleckChem	S2111	1030	SelleckChem	S1092
Breast	1549:1030	Sapitinib	EGFR, ERBB2, ERBB3	EGFR signaling	Targeted	Advanced clinical trials	KU-55933	ATM	Genome integrity	Targeted	Experimental only	10	2	0.5	no	49	0	0	no	NA	NA	NA	NA	NA	NA	NA	1549	SelleckChem	S2192	1030	SelleckChem	S1092
Breast	1561:1030	Taselisib	PI3K (beta sparing)	PI3K/MTOR signaling	Targeted	Advanced clinical trials	KU-55933	ATM	Genome integrity	Targeted	Experimental only	10	1	0.1	no	49	2	4.1	no	NA	NA	NA	NA	NA	NA	NA	1561	SelleckChem	S7103	1030	SelleckChem	S1092
Breast	1594:1030	OSI-027	MTORC1, MTORC2	PI3K/MTOR signaling	Targeted	Early clinical trials	KU-55933	ATM	Genome integrity	Targeted	Experimental only	10	1	0.25	no	49	0	0	no	NA	NA	NA	NA	NA	NA	NA	1594	SelleckChem	S2624	1030	SelleckChem	S1092
Breast	1179:1030	MK-1775	WEE1, PLK1	Cell cycle	Targeted	Early clinical trials	KU-55933	ATM	Genome integrity	Targeted	Experimental only	10	2.5	0.625	no	49	0	0	no	NA	NA	NA	NA	NA	NA	NA	1179	SelleckChem	S1525	1030	SelleckChem	S1092
Breast	1510:1030	Linsitinib	IGF1R	IGF1R signaling	Targeted	Advanced clinical trials	KU-55933	ATM	Genome integrity	Targeted	Experimental only	10	10	2.5	no	49	1	2	no	NA	NA	NA	NA	NA	NA	NA	1510	SelleckChem	S1091	1030	SelleckChem	S1092
Breast	1053:1030	MK-2206	AKT1, AKT2	PI3K/MTOR signaling	Targeted	Early clinical trials	KU-55933	ATM	Genome integrity	Targeted	Experimental only	10	1	0.25	no	49	4	8.2	no	NA	NA	NA	NA	NA	NA	NA	1053	SelleckChem	S1078	1030	SelleckChem	S1092
Breast	1017:1030	Olaparib	PARP1, PARP2	Genome integrity	Targeted	FDA approved	KU-55933	ATM	Genome integrity	Targeted	Experimental only	10	10	2.5	no	49	2	4.1	no	NA	NA	NA	NA	NA	NA	NA	1017	SelleckChem	S1060	1030	SelleckChem	S1092
Breast	1022:1030	AZD7762	CHEK1, CHEK2	Cell cycle	Targeted	Early clinical trials	KU-55933	ATM	Genome integrity	Targeted	Experimental only	10	0.25	0.0625	no	49	2	4.1	no	NA	NA	NA	NA	NA	NA	NA	1022	SelleckChem	S1532	1030	SelleckChem	S1092
Breast	1017:1085	Olaparib	PARP1, PARP2	Genome integrity	Targeted	FDA approved	Sorafenib	PDGFR, KIT, VEGFR, RAF	Other, kinases	Targeted	FDA approved	10	10	2.5	no	48	0	0	no	NA	NA	NA	NA	NA	NA	NA	1017	SelleckChem	S1060	1085	SelleckChem	S7397
Breast	1021:1085	Axitinib	PDGFR, KIT, VEGFR	RTK signaling	Targeted	FDA approved	Sorafenib	PDGFR, KIT, VEGFR, RAF	Other, kinases	Targeted	FDA approved	10	4	1	no	48	1	2.1	no	NA	NA	NA	NA	NA	NA	NA	1021	SelleckChem	S1005	1085	SelleckChem	S7397
Breast	1058:1085	Pictilisib	PI3K (class 1)	PI3K/MTOR signaling	Targeted	Early clinical trials	Sorafenib	PDGFR, KIT, VEGFR, RAF	Other, kinases	Targeted	FDA approved	10	0.5	0.125	no	48	0	0	no	NA	NA	NA	NA	NA	NA	NA	1058	SelleckChem	S1065	1085	SelleckChem	S7397
Breast	1191:1085	Bortezomib	Proteasome	Protein stability and degradation	Targeted	FDA approved	Sorafenib	PDGFR, KIT, VEGFR, RAF	Other, kinases	Targeted	FDA approved	10	0.0025	0.000625	no	48	0	0	no	NA	NA	NA	NA	NA	NA	NA	1191	SelleckChem	S1013	1085	SelleckChem	S7397
Breast	1549:1085	Sapitinib	EGFR, ERBB2, ERBB3	EGFR signaling	Targeted	Advanced clinical trials	Sorafenib	PDGFR, KIT, VEGFR, RAF	Other, kinases	Targeted	FDA approved	10	2	0.5	no	48	0	0	no	NA	NA	NA	NA	NA	NA	NA	1549	SelleckChem	S2192	1085	SelleckChem	S7397
Breast	1054:1085	Palbociclib	CDK4, CDK6	Cell cycle	Targeted	FDA approved in breast	Sorafenib	PDGFR, KIT, VEGFR, RAF	Other, kinases	Targeted	FDA approved	10	4	1	no	48	0	0	no	NA	NA	NA	NA	NA	NA	NA	1054	SelleckChem	S1116	1085	SelleckChem	S7397
Breast	1073:1085	5-Fluorouracil	Antimetabolite (DNA & RNA)	Other	Chemotherapeutic	FDA approved in breast	Sorafenib	PDGFR, KIT, VEGFR, RAF	Other, kinases	Targeted	FDA approved	10	10	2.5	no	48	0	0	no	NA	NA	NA	NA	NA	NA	NA	1073	SelleckChem	S1209	1085	SelleckChem	S7397
Breast	1049:1085	PD173074	FGFR1, FGFR2, FGFR3	RTK signaling	Targeted	Experimental only	Sorafenib	PDGFR, KIT, VEGFR, RAF	Other, kinases	Targeted	FDA approved	10	10	2.5	no	48	0	0	no	NA	NA	NA	NA	NA	NA	NA	1049	SelleckChem	S1264	1085	SelleckChem	S7397
Breast	1022:1085	AZD7762	CHEK1, CHEK2	Cell cycle	Targeted	Early clinical trials	Sorafenib	PDGFR, KIT, VEGFR, RAF	Other, kinases	Targeted	FDA approved	10	0.25	0.0625	no	48	1	2.1	no	NA	NA	NA	NA	NA	NA	NA	1022	SelleckChem	S1532	1085	SelleckChem	S7397
Breast	1558:1085	Lapatinib	EGFR, ERBB2	EGFR signaling	Targeted	FDA approved in breast	Sorafenib	PDGFR, KIT, VEGFR, RAF	Other, kinases	Targeted	FDA approved	10	2.5	0.625	no	48	0	0	no	NA	NA	NA	NA	NA	NA	NA	1558	SelleckChem	S2111	1085	SelleckChem	S7397
Breast	1047:1085	Nutlin-3a (-)	MDM2	p53 pathway	Targeted	Experimental only	Sorafenib	PDGFR, KIT, VEGFR, RAF	Other, kinases	Targeted	FDA approved	10	10	2.5	no	48	1	2.1	no	NA	NA	NA	NA	NA	NA	NA	1047	SelleckChem	S8059	1085	SelleckChem	S7397
Breast	1561:1085	Taselisib	PI3K (beta sparing)	PI3K/MTOR signaling	Targeted	Advanced clinical trials	Sorafenib	PDGFR, KIT, VEGFR, RAF	Other, kinases	Targeted	FDA approved	10	1	0.1	no	48	0	0	no	NA	NA	NA	NA	NA	NA	NA	1561	SelleckChem	S7103	1085	SelleckChem	S7397
Breast	1375:1085	Temozolomide	DNA alkylating agent	DNA replication	Chemotherapeutic	FDA approved	Sorafenib	PDGFR, KIT, VEGFR, RAF	Other, kinases	Targeted	FDA approved	10	30	7.5	no	48	0	0	no	NA	NA	NA	NA	NA	NA	NA	1375	SelleckChem	S1237	1085	SelleckChem	S7397
Breast	1190:1085	Gemcitabine	Pyrimidine antimetabolite	DNA replication	Chemotherapeutic	FDA approved in breast	Sorafenib	PDGFR, KIT, VEGFR, RAF	Other, kinases	Targeted	FDA approved	10	0.1	0.01	no	48	0	0	no	NA	NA	NA	NA	NA	NA	NA	1190	SelleckChem	S1714	1085	SelleckChem	S7397
Breast	1372:1085	Trametinib	MEK1, MEK2	ERK MAPK signaling	Targeted	FDA approved	Sorafenib	PDGFR, KIT, VEGFR, RAF	Other, kinases	Targeted	FDA approved	10	0.1	0.01	no	48	1	2.1	no	NA	NA	NA	NA	NA	NA	NA	1372	SelleckChem	S2673	1085	SelleckChem	S7397
Breast	1007:1085	Docetaxel	Microtubule stabiliser	Mitosis	Chemotherapeutic	FDA approved in breast	Sorafenib	PDGFR, KIT, VEGFR, RAF	Other, kinases	Targeted	FDA approved	10	0.001	0.00025	no	48	0	0	no	NA	NA	NA	NA	NA	NA	NA	1007	SelleckChem	S1148	1085	SelleckChem	S7397
Breast	1510:1085	Linsitinib	IGF1R	IGF1R signaling	Targeted	Advanced clinical trials	Sorafenib	PDGFR, KIT, VEGFR, RAF	Other, kinases	Targeted	FDA approved	10	10	2.5	no	48	3	6.2	no	NA	NA	NA	NA	NA	NA	NA	1510	SelleckChem	S1091	1085	SelleckChem	S7397
Breast	1083:1085	Crizotinib	MET, ALK, ROS1	RTK signaling	Targeted	FDA approved	Sorafenib	PDGFR, KIT, VEGFR, RAF	Other, kinases	Targeted	FDA approved	10	2.5	0.625	no	48	0	0	no	NA	NA	NA	NA	NA	NA	NA	1083	SelleckChem	S1068	1085	SelleckChem	S7397
Breast	1179:1085	MK-1775	WEE1, PLK1	Cell cycle	Targeted	Early clinical trials	Sorafenib	PDGFR, KIT, VEGFR, RAF	Other, kinases	Targeted	FDA approved	10	2.5	0.625	no	48	3	6.2	no	NA	NA	NA	NA	NA	NA	NA	1179	SelleckChem	S1525	1085	SelleckChem	S7397
Breast	1005:1085	Cisplatin	DNA crosslinker	DNA replication	Chemotherapeutic	FDA approved	Sorafenib	PDGFR, KIT, VEGFR, RAF	Other, kinases	Targeted	FDA approved	10	4	1	no	48	0	0	no	NA	NA	NA	NA	NA	NA	NA	1005	SelleckChem	S1166	1085	SelleckChem	S7397
Breast	1012:1085	Vorinostat	HDAC inhibitor Class I, IIa, IIb, IV	Chromatin histone acetylation	Targeted	FDA approved	Sorafenib	PDGFR, KIT, VEGFR, RAF	Other, kinases	Targeted	FDA approved	10	2	0.5	no	48	1	2.1	no	NA	NA	NA	NA	NA	NA	NA	1012	SelleckChem	S1047	1085	SelleckChem	S7397
Breast	1011:1085	Navitoclax	BCL2, BCL-XL, BCL-W	Apoptosis regulation	Targeted	Advanced clinical trials	Sorafenib	PDGFR, KIT, VEGFR, RAF	Other, kinases	Targeted	FDA approved	10	2.5	0.625	no	48	15	31.2	no	NA	NA	NA	NA	NA	NA	NA	1011	SelleckChem	S1001	1085	SelleckChem	S7397
Breast	1559:1085	Luminespib	HSP90	Protein stability and degradation	Targeted	Early clinical trials	Sorafenib	PDGFR, KIT, VEGFR, RAF	Other, kinases	Targeted	FDA approved	10	0.01	0.0025	no	48	0	0	no	NA	NA	NA	NA	NA	NA	NA	1559	SelleckChem	S1069	1085	SelleckChem	S7397
Breast	1594:1085	OSI-027	MTORC1, MTORC2	PI3K/MTOR signaling	Targeted	Early clinical trials	Sorafenib	PDGFR, KIT, VEGFR, RAF	Other, kinases	Targeted	FDA approved	10	1	0.25	no	48	0	0	no	NA	NA	NA	NA	NA	NA	NA	1594	SelleckChem	S2624	1085	SelleckChem	S7397
Breast	1053:1085	MK-2206	AKT1, AKT2	PI3K/MTOR signaling	Targeted	Early clinical trials	Sorafenib	PDGFR, KIT, VEGFR, RAF	Other, kinases	Targeted	FDA approved	10	1	0.25	no	48	0	0	no	NA	NA	NA	NA	NA	NA	NA	1053	SelleckChem	S1078	1085	SelleckChem	S7397
Breast	1054:1086	Palbociclib	CDK4, CDK6	Cell cycle	Targeted	FDA approved in breast	BI-2536	PLK1, PLK2, PLK3	Cell cycle	Targeted	Early clinical trials	10	4	1	no	38	0	0	no	NA	NA	NA	NA	NA	NA	NA	1054	SelleckChem	S1116	1086	SelleckChem	S1109
Breast	1073:1086	5-Fluorouracil	Antimetabolite (DNA & RNA)	Other	Chemotherapeutic	FDA approved in breast	BI-2536	PLK1, PLK2, PLK3	Cell cycle	Targeted	Early clinical trials	10	10	2.5	no	38	0	0	no	NA	NA	NA	NA	NA	NA	NA	1073	SelleckChem	S1209	1086	SelleckChem	S1109
Breast	1083:1086	Crizotinib	MET, ALK, ROS1	RTK signaling	Targeted	FDA approved	BI-2536	PLK1, PLK2, PLK3	Cell cycle	Targeted	Early clinical trials	10	2.5	0.625	no	38	0	0	no	NA	NA	NA	NA	NA	NA	NA	1083	SelleckChem	S1068	1086	SelleckChem	S1109
Breast	1012:1086	Vorinostat	HDAC inhibitor Class I, IIa, IIb, IV	Chromatin histone acetylation	Targeted	FDA approved	BI-2536	PLK1, PLK2, PLK3	Cell cycle	Targeted	Early clinical trials	10	2	0.5	no	36	3	8.3	no	NA	NA	NA	NA	NA	NA	NA	1012	SelleckChem	S1047	1086	SelleckChem	S1109
Breast	1372:1086	Trametinib	MEK1, MEK2	ERK MAPK signaling	Targeted	FDA approved	BI-2536	PLK1, PLK2, PLK3	Cell cycle	Targeted	Early clinical trials	10	0.1	0.01	no	38	0	0	no	NA	NA	NA	NA	NA	NA	NA	1372	SelleckChem	S2673	1086	SelleckChem	S1109
Breast	1007:1086	Docetaxel	Microtubule stabiliser	Mitosis	Chemotherapeutic	FDA approved in breast	BI-2536	PLK1, PLK2, PLK3	Cell cycle	Targeted	Early clinical trials	10	0.001	0.00025	no	38	0	0	no	NA	NA	NA	NA	NA	NA	NA	1007	SelleckChem	S1148	1086	SelleckChem	S1109
Breast	1005:1086	Cisplatin	DNA crosslinker	DNA replication	Chemotherapeutic	FDA approved	BI-2536	PLK1, PLK2, PLK3	Cell cycle	Targeted	Early clinical trials	10	4	1	no	38	0	0	no	NA	NA	NA	NA	NA	NA	NA	1005	SelleckChem	S1166	1086	SelleckChem	S1109
Breast	1190:1086	Gemcitabine	Pyrimidine antimetabolite	DNA replication	Chemotherapeutic	FDA approved in breast	BI-2536	PLK1, PLK2, PLK3	Cell cycle	Targeted	Early clinical trials	10	0.1	0.01	no	38	0	0	no	NA	NA	NA	NA	NA	NA	NA	1190	SelleckChem	S1714	1086	SelleckChem	S1109
Breast	1049:1086	PD173074	FGFR1, FGFR2, FGFR3	RTK signaling	Targeted	Experimental only	BI-2536	PLK1, PLK2, PLK3	Cell cycle	Targeted	Early clinical trials	10	10	2.5	no	38	2	5.3	no	NA	NA	NA	NA	NA	NA	NA	1049	SelleckChem	S1264	1086	SelleckChem	S1109
Breast	1047:1086	Nutlin-3a (-)	MDM2	p53 pathway	Targeted	Experimental only	BI-2536	PLK1, PLK2, PLK3	Cell cycle	Targeted	Early clinical trials	10	10	2.5	no	38	3	7.9	no	NA	NA	NA	NA	NA	NA	NA	1047	SelleckChem	S8059	1086	SelleckChem	S1109
Breast	1058:1086	Pictilisib	PI3K (class 1)	PI3K/MTOR signaling	Targeted	Early clinical trials	BI-2536	PLK1, PLK2, PLK3	Cell cycle	Targeted	Early clinical trials	10	0.5	0.125	no	38	2	5.3	no	NA	NA	NA	NA	NA	NA	NA	1058	SelleckChem	S1065	1086	SelleckChem	S1109
Breast	1375:1086	Temozolomide	DNA alkylating agent	DNA replication	Chemotherapeutic	FDA approved	BI-2536	PLK1, PLK2, PLK3	Cell cycle	Targeted	Early clinical trials	10	30	7.5	no	38	0	0	no	NA	NA	NA	NA	NA	NA	NA	1375	SelleckChem	S1237	1086	SelleckChem	S1109
Breast	1559:1086	Luminespib	HSP90	Protein stability and degradation	Targeted	Early clinical trials	BI-2536	PLK1, PLK2, PLK3	Cell cycle	Targeted	Early clinical trials	10	0.01	0.0025	no	38	0	0	no	NA	NA	NA	NA	NA	NA	NA	1559	SelleckChem	S1069	1086	SelleckChem	S1109
Breast	1191:1086	Bortezomib	Proteasome	Protein stability and degradation	Targeted	FDA approved	BI-2536	PLK1, PLK2, PLK3	Cell cycle	Targeted	Early clinical trials	10	0.0025	0.000625	no	38	3	7.9	no	NA	NA	NA	NA	NA	NA	NA	1191	SelleckChem	S1013	1086	SelleckChem	S1109
Breast	1021:1086	Axitinib	PDGFR, KIT, VEGFR	RTK signaling	Targeted	FDA approved	BI-2536	PLK1, PLK2, PLK3	Cell cycle	Targeted	Early clinical trials	10	4	1	no	38	0	0	no	NA	NA	NA	NA	NA	NA	NA	1021	SelleckChem	S1005	1086	SelleckChem	S1109
Breast	1011:1086	Navitoclax	BCL2, BCL-XL, BCL-W	Apoptosis regulation	Targeted	Advanced clinical trials	BI-2536	PLK1, PLK2, PLK3	Cell cycle	Targeted	Early clinical trials	10	2.5	0.625	no	36	15	41.7	no	NA	NA	NA	NA	NA	NA	NA	1011	SelleckChem	S1001	1086	SelleckChem	S1109
Breast	1558:1086	Lapatinib	EGFR, ERBB2	EGFR signaling	Targeted	FDA approved in breast	BI-2536	PLK1, PLK2, PLK3	Cell cycle	Targeted	Early clinical trials	10	2.5	0.625	no	38	5	13.2	no	NA	NA	NA	NA	NA	NA	NA	1558	SelleckChem	S2111	1086	SelleckChem	S1109
Breast	1549:1086	Sapitinib	EGFR, ERBB2, ERBB3	EGFR signaling	Targeted	Advanced clinical trials	BI-2536	PLK1, PLK2, PLK3	Cell cycle	Targeted	Early clinical trials	10	2	0.5	no	38	6	15.8	no	NA	NA	NA	NA	NA	NA	NA	1549	SelleckChem	S2192	1086	SelleckChem	S1109
Breast	1561:1086	Taselisib	PI3K (beta sparing)	PI3K/MTOR signaling	Targeted	Advanced clinical trials	BI-2536	PLK1, PLK2, PLK3	Cell cycle	Targeted	Early clinical trials	10	1	0.1	no	38	1	2.6	no	NA	NA	NA	NA	NA	NA	NA	1561	SelleckChem	S7103	1086	SelleckChem	S1109
Breast	1594:1086	OSI-027	MTORC1, MTORC2	PI3K/MTOR signaling	Targeted	Early clinical trials	BI-2536	PLK1, PLK2, PLK3	Cell cycle	Targeted	Early clinical trials	10	1	0.25	no	38	1	2.6	no	NA	NA	NA	NA	NA	NA	NA	1594	SelleckChem	S2624	1086	SelleckChem	S1109
Breast	1179:1086	MK-1775	WEE1, PLK1	Cell cycle	Targeted	Early clinical trials	BI-2536	PLK1, PLK2, PLK3	Cell cycle	Targeted	Early clinical trials	10	2.5	0.625	no	38	0	0	no	NA	NA	NA	NA	NA	NA	NA	1179	SelleckChem	S1525	1086	SelleckChem	S1109
Breast	1510:1086	Linsitinib	IGF1R	IGF1R signaling	Targeted	Advanced clinical trials	BI-2536	PLK1, PLK2, PLK3	Cell cycle	Targeted	Early clinical trials	10	10	2.5	no	38	1	2.6	no	NA	NA	NA	NA	NA	NA	NA	1510	SelleckChem	S1091	1086	SelleckChem	S1109
Breast	1053:1086	MK-2206	AKT1, AKT2	PI3K/MTOR signaling	Targeted	Early clinical trials	BI-2536	PLK1, PLK2, PLK3	Cell cycle	Targeted	Early clinical trials	10	1	0.25	no	38	5	13.2	no	NA	NA	NA	NA	NA	NA	NA	1053	SelleckChem	S1078	1086	SelleckChem	S1109
Breast	1017:1086	Olaparib	PARP1, PARP2	Genome integrity	Targeted	FDA approved	BI-2536	PLK1, PLK2, PLK3	Cell cycle	Targeted	Early clinical trials	10	10	2.5	no	38	1	2.6	no	NA	NA	NA	NA	NA	NA	NA	1017	SelleckChem	S1060	1086	SelleckChem	S1109
Breast	1022:1086	AZD7762	CHEK1, CHEK2	Cell cycle	Targeted	Early clinical trials	BI-2536	PLK1, PLK2, PLK3	Cell cycle	Targeted	Early clinical trials	10	0.25	0.0625	no	37	0	0	no	NA	NA	NA	NA	NA	NA	NA	1022	SelleckChem	S1532	1086	SelleckChem	S1109
Breast	1022:1096	AZD7762	CHEK1, CHEK2	Cell cycle	Targeted	Early clinical trials	Tozasertib	AURKA, AURKB, AURKC, others	Mitosis	Targeted	Early clinical trials	5	0.25	0.0625	no	48	2	4.2	no	NA	NA	NA	NA	NA	NA	NA	1022	SelleckChem	S1532	1096	SelleckChem	S1048
Breast	1191:1096	Bortezomib	Proteasome	Protein stability and degradation	Targeted	FDA approved	Tozasertib	AURKA, AURKB, AURKC, others	Mitosis	Targeted	Early clinical trials	5	0.0025	0.000625	no	48	1	2.1	no	NA	NA	NA	NA	NA	NA	NA	1191	SelleckChem	S1013	1096	SelleckChem	S1048
Breast	1558:1096	Lapatinib	EGFR, ERBB2	EGFR signaling	Targeted	FDA approved in breast	Tozasertib	AURKA, AURKB, AURKC, others	Mitosis	Targeted	Early clinical trials	5	2.5	0.625	no	48	3	6.2	no	NA	NA	NA	NA	NA	NA	NA	1558	SelleckChem	S2111	1096	SelleckChem	S1048
Breast	1047:1096	Nutlin-3a (-)	MDM2	p53 pathway	Targeted	Experimental only	Tozasertib	AURKA, AURKB, AURKC, others	Mitosis	Targeted	Early clinical trials	5	10	2.5	no	47	5	10.6	no	NA	NA	NA	NA	NA	NA	NA	1047	SelleckChem	S8059	1096	SelleckChem	S1048
Breast	1561:1096	Taselisib	PI3K (beta sparing)	PI3K/MTOR signaling	Targeted	Advanced clinical trials	Tozasertib	AURKA, AURKB, AURKC, others	Mitosis	Targeted	Early clinical trials	5	1	0.1	no	48	2	4.2	no	NA	NA	NA	NA	NA	NA	NA	1561	SelleckChem	S7103	1096	SelleckChem	S1048
Breast	1375:1096	Temozolomide	DNA alkylating agent	DNA replication	Chemotherapeutic	FDA approved	Tozasertib	AURKA, AURKB, AURKC, others	Mitosis	Targeted	Early clinical trials	5	30	7.5	no	48	0	0	no	NA	NA	NA	NA	NA	NA	NA	1375	SelleckChem	S1237	1096	SelleckChem	S1048
Breast	1190:1096	Gemcitabine	Pyrimidine antimetabolite	DNA replication	Chemotherapeutic	FDA approved in breast	Tozasertib	AURKA, AURKB, AURKC, others	Mitosis	Targeted	Early clinical trials	5	0.1	0.01	no	48	1	2.1	no	NA	NA	NA	NA	NA	NA	NA	1190	SelleckChem	S1714	1096	SelleckChem	S1048
Breast	1058:1096	Pictilisib	PI3K (class 1)	PI3K/MTOR signaling	Targeted	Early clinical trials	Tozasertib	AURKA, AURKB, AURKC, others	Mitosis	Targeted	Early clinical trials	5	0.5	0.125	no	48	2	4.2	no	NA	NA	NA	NA	NA	NA	NA	1058	SelleckChem	S1065	1096	SelleckChem	S1048
Breast	1073:1096	5-Fluorouracil	Antimetabolite (DNA & RNA)	Other	Chemotherapeutic	FDA approved in breast	Tozasertib	AURKA, AURKB, AURKC, others	Mitosis	Targeted	Early clinical trials	5	10	2.5	no	48	0	0	no	NA	NA	NA	NA	NA	NA	NA	1073	SelleckChem	S1209	1096	SelleckChem	S1048
Breast	1372:1096	Trametinib	MEK1, MEK2	ERK MAPK signaling	Targeted	FDA approved	Tozasertib	AURKA, AURKB, AURKC, others	Mitosis	Targeted	Early clinical trials	5	0.1	0.01	no	47	2	4.3	no	NA	NA	NA	NA	NA	NA	NA	1372	SelleckChem	S2673	1096	SelleckChem	S1048
Breast	1007:1096	Docetaxel	Microtubule stabiliser	Mitosis	Chemotherapeutic	FDA approved in breast	Tozasertib	AURKA, AURKB, AURKC, others	Mitosis	Targeted	Early clinical trials	5	0.001	0.00025	no	48	0	0	no	NA	NA	NA	NA	NA	NA	NA	1007	SelleckChem	S1148	1096	SelleckChem	S1048
Breast	1054:1096	Palbociclib	CDK4, CDK6	Cell cycle	Targeted	FDA approved in breast	Tozasertib	AURKA, AURKB, AURKC, others	Mitosis	Targeted	Early clinical trials	5	4	1	no	48	1	2.1	no	NA	NA	NA	NA	NA	NA	NA	1054	SelleckChem	S1116	1096	SelleckChem	S1048
Breast	1510:1096	Linsitinib	IGF1R	IGF1R signaling	Targeted	Advanced clinical trials	Tozasertib	AURKA, AURKB, AURKC, others	Mitosis	Targeted	Early clinical trials	5	10	2.5	no	48	3	6.2	no	NA	NA	NA	NA	NA	NA	NA	1510	SelleckChem	S1091	1096	SelleckChem	S1048
Breast	1083:1096	Crizotinib	MET, ALK, ROS1	RTK signaling	Targeted	FDA approved	Tozasertib	AURKA, AURKB, AURKC, others	Mitosis	Targeted	Early clinical trials	5	2.5	0.625	no	48	0	0	no	NA	NA	NA	NA	NA	NA	NA	1083	SelleckChem	S1068	1096	SelleckChem	S1048
Breast	1549:1096	Sapitinib	EGFR, ERBB2, ERBB3	EGFR signaling	Targeted	Advanced clinical trials	Tozasertib	AURKA, AURKB, AURKC, others	Mitosis	Targeted	Early clinical trials	5	2	0.5	no	48	1	2.1	no	NA	NA	NA	NA	NA	NA	NA	1549	SelleckChem	S2192	1096	SelleckChem	S1048
Breast	1179:1096	MK-1775	WEE1, PLK1	Cell cycle	Targeted	Early clinical trials	Tozasertib	AURKA, AURKB, AURKC, others	Mitosis	Targeted	Early clinical trials	5	2.5	0.625	no	48	2	4.2	no	NA	NA	NA	NA	NA	NA	NA	1179	SelleckChem	S1525	1096	SelleckChem	S1048
Breast	1005:1096	Cisplatin	DNA crosslinker	DNA replication	Chemotherapeutic	FDA approved	Tozasertib	AURKA, AURKB, AURKC, others	Mitosis	Targeted	Early clinical trials	5	4	1	no	48	1	2.1	yes	32	3	9.4	0	0	0	0	1005	SelleckChem	S1166	1096	SelleckChem	S1048
Breast	1012:1096	Vorinostat	HDAC inhibitor Class I, IIa, IIb, IV	Chromatin histone acetylation	Targeted	FDA approved	Tozasertib	AURKA, AURKB, AURKC, others	Mitosis	Targeted	Early clinical trials	5	2	0.5	no	48	4	8.3	no	NA	NA	NA	NA	NA	NA	NA	1012	SelleckChem	S1047	1096	SelleckChem	S1048
Breast	1011:1096	Navitoclax	BCL2, BCL-XL, BCL-W	Apoptosis regulation	Targeted	Advanced clinical trials	Tozasertib	AURKA, AURKB, AURKC, others	Mitosis	Targeted	Early clinical trials	5	2.5	0.625	no	47	27	57.4	no	NA	NA	NA	NA	NA	NA	NA	1011	SelleckChem	S1001	1096	SelleckChem	S1048
Breast	1017:1096	Olaparib	PARP1, PARP2	Genome integrity	Targeted	FDA approved	Tozasertib	AURKA, AURKB, AURKC, others	Mitosis	Targeted	Early clinical trials	5	10	2.5	no	48	0	0	no	NA	NA	NA	NA	NA	NA	NA	1017	SelleckChem	S1060	1096	SelleckChem	S1048
Breast	1559:1096	Luminespib	HSP90	Protein stability and degradation	Targeted	Early clinical trials	Tozasertib	AURKA, AURKB, AURKC, others	Mitosis	Targeted	Early clinical trials	5	0.01	0.0025	no	48	0	0	no	NA	NA	NA	NA	NA	NA	NA	1559	SelleckChem	S1069	1096	SelleckChem	S1048
Breast	1021:1096	Axitinib	PDGFR, KIT, VEGFR	RTK signaling	Targeted	FDA approved	Tozasertib	AURKA, AURKB, AURKC, others	Mitosis	Targeted	Early clinical trials	5	4	1	no	48	0	0	no	NA	NA	NA	NA	NA	NA	NA	1021	SelleckChem	S1005	1096	SelleckChem	S1048
Breast	1594:1096	OSI-027	MTORC1, MTORC2	PI3K/MTOR signaling	Targeted	Early clinical trials	Tozasertib	AURKA, AURKB, AURKC, others	Mitosis	Targeted	Early clinical trials	5	1	0.25	no	48	2	4.2	no	NA	NA	NA	NA	NA	NA	NA	1594	SelleckChem	S2624	1096	SelleckChem	S1048
Breast	1053:1096	MK-2206	AKT1, AKT2	PI3K/MTOR signaling	Targeted	Early clinical trials	Tozasertib	AURKA, AURKB, AURKC, others	Mitosis	Targeted	Early clinical trials	5	1	0.25	no	48	2	4.2	no	NA	NA	NA	NA	NA	NA	NA	1053	SelleckChem	S1078	1096	SelleckChem	S1048
Breast	1049:1096	PD173074	FGFR1, FGFR2, FGFR3	RTK signaling	Targeted	Experimental only	Tozasertib	AURKA, AURKB, AURKC, others	Mitosis	Targeted	Early clinical trials	5	10	2.5	no	48	3	6.2	no	NA	NA	NA	NA	NA	NA	NA	1049	SelleckChem	S1264	1096	SelleckChem	S1048
Breast	1190:1129	Gemcitabine	Pyrimidine antimetabolite	DNA replication	Chemotherapeutic	FDA approved in breast	PF-4708671	S6K1	PI3K/MTOR signaling	Targeted	Experimental only	10	0.1	0.01	no	49	0	0	no	NA	NA	NA	NA	NA	NA	NA	1190	SelleckChem	S1714	1129	SelleckChem	S2163
Breast	1049:1129	PD173074	FGFR1, FGFR2, FGFR3	RTK signaling	Targeted	Experimental only	PF-4708671	S6K1	PI3K/MTOR signaling	Targeted	Experimental only	10	10	2.5	no	49	2	4.1	no	NA	NA	NA	NA	NA	NA	NA	1049	SelleckChem	S1264	1129	SelleckChem	S2163
Breast	1047:1129	Nutlin-3a (-)	MDM2	p53 pathway	Targeted	Experimental only	PF-4708671	S6K1	PI3K/MTOR signaling	Targeted	Experimental only	10	10	2.5	no	49	1	2	no	NA	NA	NA	NA	NA	NA	NA	1047	SelleckChem	S8059	1129	SelleckChem	S2163
Breast	1058:1129	Pictilisib	PI3K (class 1)	PI3K/MTOR signaling	Targeted	Early clinical trials	PF-4708671	S6K1	PI3K/MTOR signaling	Targeted	Experimental only	10	0.5	0.125	no	49	2	4.1	no	NA	NA	NA	NA	NA	NA	NA	1058	SelleckChem	S1065	1129	SelleckChem	S2163
Breast	1375:1129	Temozolomide	DNA alkylating agent	DNA replication	Chemotherapeutic	FDA approved	PF-4708671	S6K1	PI3K/MTOR signaling	Targeted	Experimental only	10	30	7.5	no	49	0	0	no	NA	NA	NA	NA	NA	NA	NA	1375	SelleckChem	S1237	1129	SelleckChem	S2163
Breast	1559:1129	Luminespib	HSP90	Protein stability and degradation	Targeted	Early clinical trials	PF-4708671	S6K1	PI3K/MTOR signaling	Targeted	Experimental only	10	0.01	0.0025	no	49	0	0	no	NA	NA	NA	NA	NA	NA	NA	1559	SelleckChem	S1069	1129	SelleckChem	S2163
Breast	1191:1129	Bortezomib	Proteasome	Protein stability and degradation	Targeted	FDA approved	PF-4708671	S6K1	PI3K/MTOR signaling	Targeted	Experimental only	10	0.0025	0.000625	no	49	0	0	no	NA	NA	NA	NA	NA	NA	NA	1191	SelleckChem	S1013	1129	SelleckChem	S2163
Breast	1021:1129	Axitinib	PDGFR, KIT, VEGFR	RTK signaling	Targeted	FDA approved	PF-4708671	S6K1	PI3K/MTOR signaling	Targeted	Experimental only	10	4	1	no	49	1	2	no	NA	NA	NA	NA	NA	NA	NA	1021	SelleckChem	S1005	1129	SelleckChem	S2163
Breast	1083:1129	Crizotinib	MET, ALK, ROS1	RTK signaling	Targeted	FDA approved	PF-4708671	S6K1	PI3K/MTOR signaling	Targeted	Experimental only	10	2.5	0.625	no	49	0	0	no	NA	NA	NA	NA	NA	NA	NA	1083	SelleckChem	S1068	1129	SelleckChem	S2163
Breast	1005:1129	Cisplatin	DNA crosslinker	DNA replication	Chemotherapeutic	FDA approved	PF-4708671	S6K1	PI3K/MTOR signaling	Targeted	Experimental only	10	4	1	no	49	1	2	no	NA	NA	NA	NA	NA	NA	NA	1005	SelleckChem	S1166	1129	SelleckChem	S2163
Breast	1372:1129	Trametinib	MEK1, MEK2	ERK MAPK signaling	Targeted	FDA approved	PF-4708671	S6K1	PI3K/MTOR signaling	Targeted	Experimental only	10	0.1	0.01	no	49	0	0	no	NA	NA	NA	NA	NA	NA	NA	1372	SelleckChem	S2673	1129	SelleckChem	S2163
Breast	1012:1129	Vorinostat	HDAC inhibitor Class I, IIa, IIb, IV	Chromatin histone acetylation	Targeted	FDA approved	PF-4708671	S6K1	PI3K/MTOR signaling	Targeted	Experimental only	10	2	0.5	no	49	1	2	no	NA	NA	NA	NA	NA	NA	NA	1012	SelleckChem	S1047	1129	SelleckChem	S2163
Breast	1011:1129	Navitoclax	BCL2, BCL-XL, BCL-W	Apoptosis regulation	Targeted	Advanced clinical trials	PF-4708671	S6K1	PI3K/MTOR signaling	Targeted	Experimental only	10	2.5	0.625	no	49	11	22.4	no	NA	NA	NA	NA	NA	NA	NA	1011	SelleckChem	S1001	1129	SelleckChem	S2163
Breast	1558:1129	Lapatinib	EGFR, ERBB2	EGFR signaling	Targeted	FDA approved in breast	PF-4708671	S6K1	PI3K/MTOR signaling	Targeted	Experimental only	10	2.5	0.625	no	49	3	6.1	no	NA	NA	NA	NA	NA	NA	NA	1558	SelleckChem	S2111	1129	SelleckChem	S2163
Breast	1549:1129	Sapitinib	EGFR, ERBB2, ERBB3	EGFR signaling	Targeted	Advanced clinical trials	PF-4708671	S6K1	PI3K/MTOR signaling	Targeted	Experimental only	10	2	0.5	no	49	0	0	no	NA	NA	NA	NA	NA	NA	NA	1549	SelleckChem	S2192	1129	SelleckChem	S2163
Breast	1561:1129	Taselisib	PI3K (beta sparing)	PI3K/MTOR signaling	Targeted	Advanced clinical trials	PF-4708671	S6K1	PI3K/MTOR signaling	Targeted	Experimental only	10	1	0.1	no	49	1	2	no	NA	NA	NA	NA	NA	NA	NA	1561	SelleckChem	S7103	1129	SelleckChem	S2163
Breast	1594:1129	OSI-027	MTORC1, MTORC2	PI3K/MTOR signaling	Targeted	Early clinical trials	PF-4708671	S6K1	PI3K/MTOR signaling	Targeted	Experimental only	10	1	0.25	no	49	0	0	no	NA	NA	NA	NA	NA	NA	NA	1594	SelleckChem	S2624	1129	SelleckChem	S2163
Breast	1179:1129	MK-1775	WEE1, PLK1	Cell cycle	Targeted	Early clinical trials	PF-4708671	S6K1	PI3K/MTOR signaling	Targeted	Experimental only	10	2.5	0.625	no	49	1	2	no	NA	NA	NA	NA	NA	NA	NA	1179	SelleckChem	S1525	1129	SelleckChem	S2163
Breast	1054:1129	Palbociclib	CDK4, CDK6	Cell cycle	Targeted	FDA approved in breast	PF-4708671	S6K1	PI3K/MTOR signaling	Targeted	Experimental only	10	4	1	no	49	0	0	no	NA	NA	NA	NA	NA	NA	NA	1054	SelleckChem	S1116	1129	SelleckChem	S2163
Breast	1510:1129	Linsitinib	IGF1R	IGF1R signaling	Targeted	Advanced clinical trials	PF-4708671	S6K1	PI3K/MTOR signaling	Targeted	Experimental only	10	10	2.5	no	49	3	6.1	no	NA	NA	NA	NA	NA	NA	NA	1510	SelleckChem	S1091	1129	SelleckChem	S2163
Breast	1053:1129	MK-2206	AKT1, AKT2	PI3K/MTOR signaling	Targeted	Early clinical trials	PF-4708671	S6K1	PI3K/MTOR signaling	Targeted	Experimental only	10	1	0.25	no	49	2	4.1	no	NA	NA	NA	NA	NA	NA	NA	1053	SelleckChem	S1078	1129	SelleckChem	S2163
Breast	1017:1129	Olaparib	PARP1, PARP2	Genome integrity	Targeted	FDA approved	PF-4708671	S6K1	PI3K/MTOR signaling	Targeted	Experimental only	10	10	2.5	no	49	0	0	no	NA	NA	NA	NA	NA	NA	NA	1017	SelleckChem	S1060	1129	SelleckChem	S2163
Breast	1007:1129	Docetaxel	Microtubule stabiliser	Mitosis	Chemotherapeutic	FDA approved in breast	PF-4708671	S6K1	PI3K/MTOR signaling	Targeted	Experimental only	10	0.001	0.00025	no	49	0	0	no	NA	NA	NA	NA	NA	NA	NA	1007	SelleckChem	S1148	1129	SelleckChem	S2163
Breast	1022:1129	AZD7762	CHEK1, CHEK2	Cell cycle	Targeted	Early clinical trials	PF-4708671	S6K1	PI3K/MTOR signaling	Targeted	Experimental only	10	0.25	0.0625	no	49	0	0	no	NA	NA	NA	NA	NA	NA	NA	1022	SelleckChem	S1532	1129	SelleckChem	S2163
Breast	1073:1129	5-Fluorouracil	Antimetabolite (DNA & RNA)	Other	Chemotherapeutic	FDA approved in breast	PF-4708671	S6K1	PI3K/MTOR signaling	Targeted	Experimental only	10	10	2.5	no	49	0	0	no	NA	NA	NA	NA	NA	NA	NA	1073	SelleckChem	S1209	1129	SelleckChem	S2163
Breast	1549:1032	Sapitinib	EGFR, ERBB2, ERBB3	EGFR signaling	Targeted	Advanced clinical trials	Afatinib	EGFR, ERBB2	EGFR signaling	Targeted	FDA approved	10	2	0.5	no	46	0	0	no	NA	NA	NA	NA	NA	NA	NA	1549	SelleckChem	S2192	1032	SelleckChem	S1011
Breast	1007:1032	Docetaxel	Microtubule stabiliser	Mitosis	Chemotherapeutic	FDA approved in breast	Afatinib	EGFR, ERBB2	EGFR signaling	Targeted	FDA approved	10	0.001	0.00025	no	46	0	0	no	NA	NA	NA	NA	NA	NA	NA	1007	SelleckChem	S1148	1032	SelleckChem	S1011
Breast	1179:1032	MK-1775	WEE1, PLK1	Cell cycle	Targeted	Early clinical trials	Afatinib	EGFR, ERBB2	EGFR signaling	Targeted	FDA approved	10	2.5	0.625	no	46	8	17.4	no	NA	NA	NA	NA	NA	NA	NA	1179	SelleckChem	S1525	1032	SelleckChem	S1011
Breast	1375:1032	Temozolomide	DNA alkylating agent	DNA replication	Chemotherapeutic	FDA approved	Afatinib	EGFR, ERBB2	EGFR signaling	Targeted	FDA approved	10	30	7.5	no	46	0	0	no	NA	NA	NA	NA	NA	NA	NA	1375	SelleckChem	S1237	1032	SelleckChem	S1011
Breast	1005:1032	Cisplatin	DNA crosslinker	DNA replication	Chemotherapeutic	FDA approved	Afatinib	EGFR, ERBB2	EGFR signaling	Targeted	FDA approved	10	4	1	no	46	1	2.2	yes	34	25	73.5	3	8.8	2	8	1005	SelleckChem	S1166	1032	SelleckChem	S1011
Breast	1012:1032	Vorinostat	HDAC inhibitor Class I, IIa, IIb, IV	Chromatin histone acetylation	Targeted	FDA approved	Afatinib	EGFR, ERBB2	EGFR signaling	Targeted	FDA approved	10	2	0.5	no	46	9	19.6	no	NA	NA	NA	NA	NA	NA	NA	1012	SelleckChem	S1047	1032	SelleckChem	S1011
Breast	1011:1032	Navitoclax	BCL2, BCL-XL, BCL-W	Apoptosis regulation	Targeted	Advanced clinical trials	Afatinib	EGFR, ERBB2	EGFR signaling	Targeted	FDA approved	10	2.5	0.625	no	46	17	37	no	NA	NA	NA	NA	NA	NA	NA	1011	SelleckChem	S1001	1032	SelleckChem	S1011
Breast	1017:1032	Olaparib	PARP1, PARP2	Genome integrity	Targeted	FDA approved	Afatinib	EGFR, ERBB2	EGFR signaling	Targeted	FDA approved	10	10	2.5	no	45	0	0	no	NA	NA	NA	NA	NA	NA	NA	1017	SelleckChem	S1060	1032	SelleckChem	S1011
Breast	1190:1032	Gemcitabine	Pyrimidine antimetabolite	DNA replication	Chemotherapeutic	FDA approved in breast	Afatinib	EGFR, ERBB2	EGFR signaling	Targeted	FDA approved	10	0.1	0.01	no	45	1	2.2	no	NA	NA	NA	NA	NA	NA	NA	1190	SelleckChem	S1714	1032	SelleckChem	S1011
Breast	1559:1032	Luminespib	HSP90	Protein stability and degradation	Targeted	Early clinical trials	Afatinib	EGFR, ERBB2	EGFR signaling	Targeted	FDA approved	10	0.01	0.0025	no	45	0	0	no	NA	NA	NA	NA	NA	NA	NA	1559	SelleckChem	S1069	1032	SelleckChem	S1011
Breast	1021:1032	Axitinib	PDGFR, KIT, VEGFR	RTK signaling	Targeted	FDA approved	Afatinib	EGFR, ERBB2	EGFR signaling	Targeted	FDA approved	10	4	1	no	46	3	6.5	no	NA	NA	NA	NA	NA	NA	NA	1021	SelleckChem	S1005	1032	SelleckChem	S1011
Breast	1558:1032	Lapatinib	EGFR, ERBB2	EGFR signaling	Targeted	FDA approved in breast	Afatinib	EGFR, ERBB2	EGFR signaling	Targeted	FDA approved	10	2.5	0.625	no	46	2	4.3	no	NA	NA	NA	NA	NA	NA	NA	1558	SelleckChem	S2111	1032	SelleckChem	S1011
Breast	1594:1032	OSI-027	MTORC1, MTORC2	PI3K/MTOR signaling	Targeted	Early clinical trials	Afatinib	EGFR, ERBB2	EGFR signaling	Targeted	FDA approved	10	1	0.25	no	46	3	6.5	no	NA	NA	NA	NA	NA	NA	NA	1594	SelleckChem	S2624	1032	SelleckChem	S1011
Breast	1510:1032	Linsitinib	IGF1R	IGF1R signaling	Targeted	Advanced clinical trials	Afatinib	EGFR, ERBB2	EGFR signaling	Targeted	FDA approved	10	10	2.5	no	46	7	15.2	no	NA	NA	NA	NA	NA	NA	NA	1510	SelleckChem	S1091	1032	SelleckChem	S1011
Breast	1372:1032	Trametinib	MEK1, MEK2	ERK MAPK signaling	Targeted	FDA approved	Afatinib	EGFR, ERBB2	EGFR signaling	Targeted	FDA approved	10	0.1	0.01	no	46	1	2.2	no	NA	NA	NA	NA	NA	NA	NA	1372	SelleckChem	S2673	1032	SelleckChem	S1011
Breast	1053:1032	MK-2206	AKT1, AKT2	PI3K/MTOR signaling	Targeted	Early clinical trials	Afatinib	EGFR, ERBB2	EGFR signaling	Targeted	FDA approved	10	1	0.25	no	46	8	17.4	no	NA	NA	NA	NA	NA	NA	NA	1053	SelleckChem	S1078	1032	SelleckChem	S1011
Breast	1049:1032	PD173074	FGFR1, FGFR2, FGFR3	RTK signaling	Targeted	Experimental only	Afatinib	EGFR, ERBB2	EGFR signaling	Targeted	FDA approved	10	10	2.5	no	46	3	6.5	no	NA	NA	NA	NA	NA	NA	NA	1049	SelleckChem	S1264	1032	SelleckChem	S1011
Breast	1083:1032	Crizotinib	MET, ALK, ROS1	RTK signaling	Targeted	FDA approved	Afatinib	EGFR, ERBB2	EGFR signaling	Targeted	FDA approved	10	2.5	0.625	no	45	0	0	no	NA	NA	NA	NA	NA	NA	NA	1083	SelleckChem	S1068	1032	SelleckChem	S1011
Breast	1058:1032	Pictilisib	PI3K (class 1)	PI3K/MTOR signaling	Targeted	Early clinical trials	Afatinib	EGFR, ERBB2	EGFR signaling	Targeted	FDA approved	10	0.5	0.125	no	45	7	15.6	no	NA	NA	NA	NA	NA	NA	NA	1058	SelleckChem	S1065	1032	SelleckChem	S1011
Breast	1191:1032	Bortezomib	Proteasome	Protein stability and degradation	Targeted	FDA approved	Afatinib	EGFR, ERBB2	EGFR signaling	Targeted	FDA approved	10	0.0025	0.000625	no	46	2	4.3	no	NA	NA	NA	NA	NA	NA	NA	1191	SelleckChem	S1013	1032	SelleckChem	S1011
Breast	1054:1032	Palbociclib	CDK4, CDK6	Cell cycle	Targeted	FDA approved in breast	Afatinib	EGFR, ERBB2	EGFR signaling	Targeted	FDA approved	10	4	1	no	46	0	0	no	NA	NA	NA	NA	NA	NA	NA	1054	SelleckChem	S1116	1032	SelleckChem	S1011
Breast	1073:1032	5-Fluorouracil	Antimetabolite (DNA & RNA)	Other	Chemotherapeutic	FDA approved in breast	Afatinib	EGFR, ERBB2	EGFR signaling	Targeted	FDA approved	10	10	2.5	no	45	0	0	no	NA	NA	NA	NA	NA	NA	NA	1073	SelleckChem	S1209	1032	SelleckChem	S1011
Breast	1022:1032	AZD7762	CHEK1, CHEK2	Cell cycle	Targeted	Early clinical trials	Afatinib	EGFR, ERBB2	EGFR signaling	Targeted	FDA approved	10	0.25	0.0625	no	45	2	4.4	no	NA	NA	NA	NA	NA	NA	NA	1022	SelleckChem	S1532	1032	SelleckChem	S1011
Breast	1047:1032	Nutlin-3a (-)	MDM2	p53 pathway	Targeted	Experimental only	Afatinib	EGFR, ERBB2	EGFR signaling	Targeted	FDA approved	10	10	2.5	no	46	1	2.2	no	NA	NA	NA	NA	NA	NA	NA	1047	SelleckChem	S8059	1032	SelleckChem	S1011
Breast	1561:1032	Taselisib	PI3K (beta sparing)	PI3K/MTOR signaling	Targeted	Advanced clinical trials	Afatinib	EGFR, ERBB2	EGFR signaling	Targeted	FDA approved	10	1	0.1	no	46	6	13	no	NA	NA	NA	NA	NA	NA	NA	1561	SelleckChem	S7103	1032	SelleckChem	S1011
Breast	1594:1038	OSI-027	MTORC1, MTORC2	PI3K/MTOR signaling	Targeted	Early clinical trials	NU7441	DNAPK	Genome integrity	Targeted	Experimental only	10	1	0.25	no	48	1	2.1	no	NA	NA	NA	NA	NA	NA	NA	1594	SelleckChem	S2624	1038	SelleckChem	S2638
Breast	1011:1038	Navitoclax	BCL2, BCL-XL, BCL-W	Apoptosis regulation	Targeted	Advanced clinical trials	NU7441	DNAPK	Genome integrity	Targeted	Experimental only	10	2.5	0.625	no	48	16	33.3	no	NA	NA	NA	NA	NA	NA	NA	1011	SelleckChem	S1001	1038	SelleckChem	S2638
Breast	1375:1038	Temozolomide	DNA alkylating agent	DNA replication	Chemotherapeutic	FDA approved	NU7441	DNAPK	Genome integrity	Targeted	Experimental only	10	30	7.5	no	48	0	0	no	NA	NA	NA	NA	NA	NA	NA	1375	SelleckChem	S1237	1038	SelleckChem	S2638
Breast	1179:1038	MK-1775	WEE1, PLK1	Cell cycle	Targeted	Early clinical trials	NU7441	DNAPK	Genome integrity	Targeted	Experimental only	10	2.5	0.625	no	48	1	2.1	no	NA	NA	NA	NA	NA	NA	NA	1179	SelleckChem	S1525	1038	SelleckChem	S2638
Breast	1054:1038	Palbociclib	CDK4, CDK6	Cell cycle	Targeted	FDA approved in breast	NU7441	DNAPK	Genome integrity	Targeted	Experimental only	10	4	1	no	48	0	0	no	NA	NA	NA	NA	NA	NA	NA	1054	SelleckChem	S1116	1038	SelleckChem	S2638
Breast	1510:1038	Linsitinib	IGF1R	IGF1R signaling	Targeted	Advanced clinical trials	NU7441	DNAPK	Genome integrity	Targeted	Experimental only	10	10	2.5	no	48	3	6.2	no	NA	NA	NA	NA	NA	NA	NA	1510	SelleckChem	S1091	1038	SelleckChem	S2638
Breast	1053:1038	MK-2206	AKT1, AKT2	PI3K/MTOR signaling	Targeted	Early clinical trials	NU7441	DNAPK	Genome integrity	Targeted	Experimental only	10	1	0.25	no	48	7	14.6	no	NA	NA	NA	NA	NA	NA	NA	1053	SelleckChem	S1078	1038	SelleckChem	S2638
Breast	1021:1038	Axitinib	PDGFR, KIT, VEGFR	RTK signaling	Targeted	FDA approved	NU7441	DNAPK	Genome integrity	Targeted	Experimental only	10	4	1	no	48	1	2.1	no	NA	NA	NA	NA	NA	NA	NA	1021	SelleckChem	S1005	1038	SelleckChem	S2638
Breast	1558:1038	Lapatinib	EGFR, ERBB2	EGFR signaling	Targeted	FDA approved in breast	NU7441	DNAPK	Genome integrity	Targeted	Experimental only	10	2.5	0.625	no	48	7	14.6	no	NA	NA	NA	NA	NA	NA	NA	1558	SelleckChem	S2111	1038	SelleckChem	S2638
Breast	1017:1038	Olaparib	PARP1, PARP2	Genome integrity	Targeted	FDA approved	NU7441	DNAPK	Genome integrity	Targeted	Experimental only	10	10	2.5	no	48	0	0	no	NA	NA	NA	NA	NA	NA	NA	1017	SelleckChem	S1060	1038	SelleckChem	S2638
Breast	1007:1038	Docetaxel	Microtubule stabiliser	Mitosis	Chemotherapeutic	FDA approved in breast	NU7441	DNAPK	Genome integrity	Targeted	Experimental only	10	0.001	0.00025	no	48	0	0	no	NA	NA	NA	NA	NA	NA	NA	1007	SelleckChem	S1148	1038	SelleckChem	S2638
Breast	1549:1038	Sapitinib	EGFR, ERBB2, ERBB3	EGFR signaling	Targeted	Advanced clinical trials	NU7441	DNAPK	Genome integrity	Targeted	Experimental only	10	2	0.5	no	48	6	12.5	no	NA	NA	NA	NA	NA	NA	NA	1549	SelleckChem	S2192	1038	SelleckChem	S2638
Breast	1058:1038	Pictilisib	PI3K (class 1)	PI3K/MTOR signaling	Targeted	Early clinical trials	NU7441	DNAPK	Genome integrity	Targeted	Experimental only	10	0.5	0.125	no	48	2	4.2	no	NA	NA	NA	NA	NA	NA	NA	1058	SelleckChem	S1065	1038	SelleckChem	S2638
Breast	1561:1038	Taselisib	PI3K (beta sparing)	PI3K/MTOR signaling	Targeted	Advanced clinical trials	NU7441	DNAPK	Genome integrity	Targeted	Experimental only	10	1	0.1	no	48	12	25	no	NA	NA	NA	NA	NA	NA	NA	1561	SelleckChem	S7103	1038	SelleckChem	S2638
Breast	1047:1038	Nutlin-3a (-)	MDM2	p53 pathway	Targeted	Experimental only	NU7441	DNAPK	Genome integrity	Targeted	Experimental only	10	10	2.5	no	48	4	8.3	no	NA	NA	NA	NA	NA	NA	NA	1047	SelleckChem	S8059	1038	SelleckChem	S2638
Breast	1022:1038	AZD7762	CHEK1, CHEK2	Cell cycle	Targeted	Early clinical trials	NU7441	DNAPK	Genome integrity	Targeted	Experimental only	10	0.25	0.0625	no	48	2	4.2	no	NA	NA	NA	NA	NA	NA	NA	1022	SelleckChem	S1532	1038	SelleckChem	S2638
Breast	1073:1038	5-Fluorouracil	Antimetabolite (DNA & RNA)	Other	Chemotherapeutic	FDA approved in breast	NU7441	DNAPK	Genome integrity	Targeted	Experimental only	10	10	2.5	no	48	0	0	no	NA	NA	NA	NA	NA	NA	NA	1073	SelleckChem	S1209	1038	SelleckChem	S2638
Breast	1190:1038	Gemcitabine	Pyrimidine antimetabolite	DNA replication	Chemotherapeutic	FDA approved in breast	NU7441	DNAPK	Genome integrity	Targeted	Experimental only	10	0.1	0.01	no	48	0	0	no	NA	NA	NA	NA	NA	NA	NA	1190	SelleckChem	S1714	1038	SelleckChem	S2638
Breast	1083:1038	Crizotinib	MET, ALK, ROS1	RTK signaling	Targeted	FDA approved	NU7441	DNAPK	Genome integrity	Targeted	Experimental only	10	2.5	0.625	no	48	2	4.2	no	NA	NA	NA	NA	NA	NA	NA	1083	SelleckChem	S1068	1038	SelleckChem	S2638
Breast	1012:1038	Vorinostat	HDAC inhibitor Class I, IIa, IIb, IV	Chromatin histone acetylation	Targeted	FDA approved	NU7441	DNAPK	Genome integrity	Targeted	Experimental only	10	2	0.5	no	48	7	14.6	yes	34	24	70.6	9	26.5	8	33.3	1012	SelleckChem	S1047	1038	SelleckChem	S2638
Breast	1372:1038	Trametinib	MEK1, MEK2	ERK MAPK signaling	Targeted	FDA approved	NU7441	DNAPK	Genome integrity	Targeted	Experimental only	10	0.1	0.01	no	48	2	4.2	no	NA	NA	NA	NA	NA	NA	NA	1372	SelleckChem	S2673	1038	SelleckChem	S2638
Breast	1005:1038	Cisplatin	DNA crosslinker	DNA replication	Chemotherapeutic	FDA approved	NU7441	DNAPK	Genome integrity	Targeted	Experimental only	10	4	1	no	48	0	0	no	NA	NA	NA	NA	NA	NA	NA	1005	SelleckChem	S1166	1038	SelleckChem	S2638
Breast	1049:1038	PD173074	FGFR1, FGFR2, FGFR3	RTK signaling	Targeted	Experimental only	NU7441	DNAPK	Genome integrity	Targeted	Experimental only	10	10	2.5	no	48	2	4.2	no	NA	NA	NA	NA	NA	NA	NA	1049	SelleckChem	S1264	1038	SelleckChem	S2638
Breast	1559:1038	Luminespib	HSP90	Protein stability and degradation	Targeted	Early clinical trials	NU7441	DNAPK	Genome integrity	Targeted	Experimental only	10	0.01	0.0025	no	48	0	0	no	NA	NA	NA	NA	NA	NA	NA	1559	SelleckChem	S1069	1038	SelleckChem	S2638
Breast	1191:1038	Bortezomib	Proteasome	Protein stability and degradation	Targeted	FDA approved	NU7441	DNAPK	Genome integrity	Targeted	Experimental only	10	0.0025	0.000625	no	48	5	10.4	no	NA	NA	NA	NA	NA	NA	NA	1191	SelleckChem	S1013	1038	SelleckChem	S2638
Breast	1007:1051	Docetaxel	Microtubule stabiliser	Mitosis	Chemotherapeutic	FDA approved in breast	Alisertib	AURKA	Mitosis	Targeted	Advanced clinical trials	10	0.001	0.00025	no	43	0	0	no	NA	NA	NA	NA	NA	NA	NA	1007	SelleckChem	S1148	1051	SelleckChem	S1133
Breast	1017:1052	Olaparib	PARP1, PARP2	Genome integrity	Targeted	FDA approved	RO-3306	CDK1	Cell cycle	Targeted	Experimental only	10	10	2.5	no	49	0	0	no	NA	NA	NA	NA	NA	NA	NA	1017	SelleckChem	S1060	1052	Santa Cruz Biotechnology	sc-358700
Breast	1021:1052	Axitinib	PDGFR, KIT, VEGFR	RTK signaling	Targeted	FDA approved	RO-3306	CDK1	Cell cycle	Targeted	Experimental only	10	4	1	no	49	0	0	no	NA	NA	NA	NA	NA	NA	NA	1021	SelleckChem	S1005	1052	Santa Cruz Biotechnology	sc-358700
Breast	1058:1052	Pictilisib	PI3K (class 1)	PI3K/MTOR signaling	Targeted	Early clinical trials	RO-3306	CDK1	Cell cycle	Targeted	Experimental only	10	0.5	0.125	no	49	0	0	no	NA	NA	NA	NA	NA	NA	NA	1058	SelleckChem	S1065	1052	Santa Cruz Biotechnology	sc-358700
Breast	1191:1052	Bortezomib	Proteasome	Protein stability and degradation	Targeted	FDA approved	RO-3306	CDK1	Cell cycle	Targeted	Experimental only	10	0.0025	0.000625	no	49	2	4.1	no	NA	NA	NA	NA	NA	NA	NA	1191	SelleckChem	S1013	1052	Santa Cruz Biotechnology	sc-358700
Breast	1549:1052	Sapitinib	EGFR, ERBB2, ERBB3	EGFR signaling	Targeted	Advanced clinical trials	RO-3306	CDK1	Cell cycle	Targeted	Experimental only	10	2	0.5	no	49	0	0	no	NA	NA	NA	NA	NA	NA	NA	1549	SelleckChem	S2192	1052	Santa Cruz Biotechnology	sc-358700
Breast	1054:1052	Palbociclib	CDK4, CDK6	Cell cycle	Targeted	FDA approved in breast	RO-3306	CDK1	Cell cycle	Targeted	Experimental only	10	4	1	no	49	1	2	no	NA	NA	NA	NA	NA	NA	NA	1054	SelleckChem	S1116	1052	Santa Cruz Biotechnology	sc-358700
Breast	1073:1052	5-Fluorouracil	Antimetabolite (DNA & RNA)	Other	Chemotherapeutic	FDA approved in breast	RO-3306	CDK1	Cell cycle	Targeted	Experimental only	10	10	2.5	no	49	0	0	no	NA	NA	NA	NA	NA	NA	NA	1073	SelleckChem	S1209	1052	Santa Cruz Biotechnology	sc-358700
Breast	1049:1052	PD173074	FGFR1, FGFR2, FGFR3	RTK signaling	Targeted	Experimental only	RO-3306	CDK1	Cell cycle	Targeted	Experimental only	10	10	2.5	no	49	1	2	no	NA	NA	NA	NA	NA	NA	NA	1049	SelleckChem	S1264	1052	Santa Cruz Biotechnology	sc-358700
Breast	1022:1052	AZD7762	CHEK1, CHEK2	Cell cycle	Targeted	Early clinical trials	RO-3306	CDK1	Cell cycle	Targeted	Experimental only	10	0.25	0.0625	no	49	0	0	no	NA	NA	NA	NA	NA	NA	NA	1022	SelleckChem	S1532	1052	Santa Cruz Biotechnology	sc-358700
Breast	1558:1052	Lapatinib	EGFR, ERBB2	EGFR signaling	Targeted	FDA approved in breast	RO-3306	CDK1	Cell cycle	Targeted	Experimental only	10	2.5	0.625	no	49	1	2	no	NA	NA	NA	NA	NA	NA	NA	1558	SelleckChem	S2111	1052	Santa Cruz Biotechnology	sc-358700
Breast	1047:1052	Nutlin-3a (-)	MDM2	p53 pathway	Targeted	Experimental only	RO-3306	CDK1	Cell cycle	Targeted	Experimental only	10	10	2.5	no	49	2	4.1	no	NA	NA	NA	NA	NA	NA	NA	1047	SelleckChem	S8059	1052	Santa Cruz Biotechnology	sc-358700
Breast	1561:1052	Taselisib	PI3K (beta sparing)	PI3K/MTOR signaling	Targeted	Advanced clinical trials	RO-3306	CDK1	Cell cycle	Targeted	Experimental only	10	1	0.1	no	49	1	2	no	NA	NA	NA	NA	NA	NA	NA	1561	SelleckChem	S7103	1052	Santa Cruz Biotechnology	sc-358700
Breast	1375:1052	Temozolomide	DNA alkylating agent	DNA replication	Chemotherapeutic	FDA approved	RO-3306	CDK1	Cell cycle	Targeted	Experimental only	10	30	7.5	no	49	0	0	no	NA	NA	NA	NA	NA	NA	NA	1375	SelleckChem	S1237	1052	Santa Cruz Biotechnology	sc-358700
Breast	1190:1052	Gemcitabine	Pyrimidine antimetabolite	DNA replication	Chemotherapeutic	FDA approved in breast	RO-3306	CDK1	Cell cycle	Targeted	Experimental only	10	0.1	0.01	no	49	0	0	no	NA	NA	NA	NA	NA	NA	NA	1190	SelleckChem	S1714	1052	Santa Cruz Biotechnology	sc-358700
Breast	1372:1052	Trametinib	MEK1, MEK2	ERK MAPK signaling	Targeted	FDA approved	RO-3306	CDK1	Cell cycle	Targeted	Experimental only	10	0.1	0.01	no	49	0	0	no	NA	NA	NA	NA	NA	NA	NA	1372	SelleckChem	S2673	1052	Santa Cruz Biotechnology	sc-358700
Breast	1007:1052	Docetaxel	Microtubule stabiliser	Mitosis	Chemotherapeutic	FDA approved in breast	RO-3306	CDK1	Cell cycle	Targeted	Experimental only	10	0.001	0.00025	no	49	0	0	no	NA	NA	NA	NA	NA	NA	NA	1007	SelleckChem	S1148	1052	Santa Cruz Biotechnology	sc-358700
Breast	1510:1052	Linsitinib	IGF1R	IGF1R signaling	Targeted	Advanced clinical trials	RO-3306	CDK1	Cell cycle	Targeted	Experimental only	10	10	2.5	no	49	4	8.2	no	NA	NA	NA	NA	NA	NA	NA	1510	SelleckChem	S1091	1052	Santa Cruz Biotechnology	sc-358700
Breast	1083:1052	Crizotinib	MET, ALK, ROS1	RTK signaling	Targeted	FDA approved	RO-3306	CDK1	Cell cycle	Targeted	Experimental only	10	2.5	0.625	no	49	0	0	no	NA	NA	NA	NA	NA	NA	NA	1083	SelleckChem	S1068	1052	Santa Cruz Biotechnology	sc-358700
Breast	1179:1052	MK-1775	WEE1, PLK1	Cell cycle	Targeted	Early clinical trials	RO-3306	CDK1	Cell cycle	Targeted	Experimental only	10	2.5	0.625	no	49	0	0	no	NA	NA	NA	NA	NA	NA	NA	1179	SelleckChem	S1525	1052	Santa Cruz Biotechnology	sc-358700
Breast	1005:1052	Cisplatin	DNA crosslinker	DNA replication	Chemotherapeutic	FDA approved	RO-3306	CDK1	Cell cycle	Targeted	Experimental only	10	4	1	no	49	0	0	yes	34	13	38.2	0	0	0	0	1005	SelleckChem	S1166	1052	Santa Cruz Biotechnology	sc-358700
Breast	1012:1052	Vorinostat	HDAC inhibitor Class I, IIa, IIb, IV	Chromatin histone acetylation	Targeted	FDA approved	RO-3306	CDK1	Cell cycle	Targeted	Experimental only	10	2	0.5	no	49	0	0	no	NA	NA	NA	NA	NA	NA	NA	1012	SelleckChem	S1047	1052	Santa Cruz Biotechnology	sc-358700
Breast	1011:1052	Navitoclax	BCL2, BCL-XL, BCL-W	Apoptosis regulation	Targeted	Advanced clinical trials	RO-3306	CDK1	Cell cycle	Targeted	Experimental only	10	2.5	0.625	no	49	20	40.8	no	NA	NA	NA	NA	NA	NA	NA	1011	SelleckChem	S1001	1052	Santa Cruz Biotechnology	sc-358700
Breast	1559:1052	Luminespib	HSP90	Protein stability and degradation	Targeted	Early clinical trials	RO-3306	CDK1	Cell cycle	Targeted	Experimental only	10	0.01	0.0025	no	49	0	0	no	NA	NA	NA	NA	NA	NA	NA	1559	SelleckChem	S1069	1052	Santa Cruz Biotechnology	sc-358700
Breast	1594:1052	OSI-027	MTORC1, MTORC2	PI3K/MTOR signaling	Targeted	Early clinical trials	RO-3306	CDK1	Cell cycle	Targeted	Experimental only	10	1	0.25	no	49	1	2	no	NA	NA	NA	NA	NA	NA	NA	1594	SelleckChem	S2624	1052	Santa Cruz Biotechnology	sc-358700
Breast	1053:1052	MK-2206	AKT1, AKT2	PI3K/MTOR signaling	Targeted	Early clinical trials	RO-3306	CDK1	Cell cycle	Targeted	Experimental only	10	1	0.25	no	49	5	10.2	no	NA	NA	NA	NA	NA	NA	NA	1053	SelleckChem	S1078	1052	Santa Cruz Biotechnology	sc-358700
Breast	1054:1059	Palbociclib	CDK4, CDK6	Cell cycle	Targeted	FDA approved in breast	AZD8055	MTORC1, MTORC2	PI3K/MTOR signaling	Targeted	Early clinical trials	1	4	1	no	49	0	0	no	NA	NA	NA	NA	NA	NA	NA	1054	SelleckChem	S1116	1059	SelleckChem	S1555
Breast	1073:1059	5-Fluorouracil	Antimetabolite (DNA & RNA)	Other	Chemotherapeutic	FDA approved in breast	AZD8055	MTORC1, MTORC2	PI3K/MTOR signaling	Targeted	Early clinical trials	1	10	2.5	no	49	0	0	no	NA	NA	NA	NA	NA	NA	NA	1073	SelleckChem	S1209	1059	SelleckChem	S1555
Breast	1083:1059	Crizotinib	MET, ALK, ROS1	RTK signaling	Targeted	FDA approved	AZD8055	MTORC1, MTORC2	PI3K/MTOR signaling	Targeted	Early clinical trials	1	2.5	0.625	no	49	0	0	no	NA	NA	NA	NA	NA	NA	NA	1083	SelleckChem	S1068	1059	SelleckChem	S1555
Breast	1012:1059	Vorinostat	HDAC inhibitor Class I, IIa, IIb, IV	Chromatin histone acetylation	Targeted	FDA approved	AZD8055	MTORC1, MTORC2	PI3K/MTOR signaling	Targeted	Early clinical trials	1	2	0.5	no	49	9	18.4	no	NA	NA	NA	NA	NA	NA	NA	1012	SelleckChem	S1047	1059	SelleckChem	S1555
Breast	1372:1059	Trametinib	MEK1, MEK2	ERK MAPK signaling	Targeted	FDA approved	AZD8055	MTORC1, MTORC2	PI3K/MTOR signaling	Targeted	Early clinical trials	1	0.1	0.01	no	49	2	4.1	no	NA	NA	NA	NA	NA	NA	NA	1372	SelleckChem	S2673	1059	SelleckChem	S1555
Breast	1007:1059	Docetaxel	Microtubule stabiliser	Mitosis	Chemotherapeutic	FDA approved in breast	AZD8055	MTORC1, MTORC2	PI3K/MTOR signaling	Targeted	Early clinical trials	1	0.001	0.00025	no	49	0	0	no	NA	NA	NA	NA	NA	NA	NA	1007	SelleckChem	S1148	1059	SelleckChem	S1555
Breast	1005:1059	Cisplatin	DNA crosslinker	DNA replication	Chemotherapeutic	FDA approved	AZD8055	MTORC1, MTORC2	PI3K/MTOR signaling	Targeted	Early clinical trials	1	4	1	no	49	0	0	no	NA	NA	NA	NA	NA	NA	NA	1005	SelleckChem	S1166	1059	SelleckChem	S1555
Breast	1190:1059	Gemcitabine	Pyrimidine antimetabolite	DNA replication	Chemotherapeutic	FDA approved in breast	AZD8055	MTORC1, MTORC2	PI3K/MTOR signaling	Targeted	Early clinical trials	1	0.1	0.01	no	49	0	0	no	NA	NA	NA	NA	NA	NA	NA	1190	SelleckChem	S1714	1059	SelleckChem	S1555
Breast	1049:1059	PD173074	FGFR1, FGFR2, FGFR3	RTK signaling	Targeted	Experimental only	AZD8055	MTORC1, MTORC2	PI3K/MTOR signaling	Targeted	Early clinical trials	1	10	2.5	no	49	1	2	no	NA	NA	NA	NA	NA	NA	NA	1049	SelleckChem	S1264	1059	SelleckChem	S1555
Breast	1047:1059	Nutlin-3a (-)	MDM2	p53 pathway	Targeted	Experimental only	AZD8055	MTORC1, MTORC2	PI3K/MTOR signaling	Targeted	Early clinical trials	1	10	2.5	no	49	3	6.1	no	NA	NA	NA	NA	NA	NA	NA	1047	SelleckChem	S8059	1059	SelleckChem	S1555
Breast	1058:1059	Pictilisib	PI3K (class 1)	PI3K/MTOR signaling	Targeted	Early clinical trials	AZD8055	MTORC1, MTORC2	PI3K/MTOR signaling	Targeted	Early clinical trials	1	0.5	0.125	no	49	0	0	no	NA	NA	NA	NA	NA	NA	NA	1058	SelleckChem	S1065	1059	SelleckChem	S1555
Breast	1375:1059	Temozolomide	DNA alkylating agent	DNA replication	Chemotherapeutic	FDA approved	AZD8055	MTORC1, MTORC2	PI3K/MTOR signaling	Targeted	Early clinical trials	1	30	7.5	no	49	0	0	no	NA	NA	NA	NA	NA	NA	NA	1375	SelleckChem	S1237	1059	SelleckChem	S1555
Breast	1559:1059	Luminespib	HSP90	Protein stability and degradation	Targeted	Early clinical trials	AZD8055	MTORC1, MTORC2	PI3K/MTOR signaling	Targeted	Early clinical trials	1	0.01	0.0025	no	49	0	0	no	NA	NA	NA	NA	NA	NA	NA	1559	SelleckChem	S1069	1059	SelleckChem	S1555
Breast	1191:1059	Bortezomib	Proteasome	Protein stability and degradation	Targeted	FDA approved	AZD8055	MTORC1, MTORC2	PI3K/MTOR signaling	Targeted	Early clinical trials	1	0.0025	0.000625	no	49	0	0	no	NA	NA	NA	NA	NA	NA	NA	1191	SelleckChem	S1013	1059	SelleckChem	S1555
Breast	1021:1059	Axitinib	PDGFR, KIT, VEGFR	RTK signaling	Targeted	FDA approved	AZD8055	MTORC1, MTORC2	PI3K/MTOR signaling	Targeted	Early clinical trials	1	4	1	no	49	0	0	no	NA	NA	NA	NA	NA	NA	NA	1021	SelleckChem	S1005	1059	SelleckChem	S1555
Breast	1011:1059	Navitoclax	BCL2, BCL-XL, BCL-W	Apoptosis regulation	Targeted	Advanced clinical trials	AZD8055	MTORC1, MTORC2	PI3K/MTOR signaling	Targeted	Early clinical trials	1	2.5	0.625	no	49	17	34.7	no	NA	NA	NA	NA	NA	NA	NA	1011	SelleckChem	S1001	1059	SelleckChem	S1555
Breast	1558:1059	Lapatinib	EGFR, ERBB2	EGFR signaling	Targeted	FDA approved in breast	AZD8055	MTORC1, MTORC2	PI3K/MTOR signaling	Targeted	Early clinical trials	1	2.5	0.625	no	49	5	10.2	no	NA	NA	NA	NA	NA	NA	NA	1558	SelleckChem	S2111	1059	SelleckChem	S1555
Breast	1549:1059	Sapitinib	EGFR, ERBB2, ERBB3	EGFR signaling	Targeted	Advanced clinical trials	AZD8055	MTORC1, MTORC2	PI3K/MTOR signaling	Targeted	Early clinical trials	1	2	0.5	no	49	1	2	no	NA	NA	NA	NA	NA	NA	NA	1549	SelleckChem	S2192	1059	SelleckChem	S1555
Breast	1561:1059	Taselisib	PI3K (beta sparing)	PI3K/MTOR signaling	Targeted	Advanced clinical trials	AZD8055	MTORC1, MTORC2	PI3K/MTOR signaling	Targeted	Early clinical trials	1	1	0.1	no	49	3	6.1	no	NA	NA	NA	NA	NA	NA	NA	1561	SelleckChem	S7103	1059	SelleckChem	S1555
Breast	1594:1059	OSI-027	MTORC1, MTORC2	PI3K/MTOR signaling	Targeted	Early clinical trials	AZD8055	MTORC1, MTORC2	PI3K/MTOR signaling	Targeted	Early clinical trials	1	1	0.25	no	49	0	0	no	NA	NA	NA	NA	NA	NA	NA	1594	SelleckChem	S2624	1059	SelleckChem	S1555
Breast	1179:1059	MK-1775	WEE1, PLK1	Cell cycle	Targeted	Early clinical trials	AZD8055	MTORC1, MTORC2	PI3K/MTOR signaling	Targeted	Early clinical trials	1	2.5	0.625	no	49	3	6.1	no	NA	NA	NA	NA	NA	NA	NA	1179	SelleckChem	S1525	1059	SelleckChem	S1555
Breast	1510:1059	Linsitinib	IGF1R	IGF1R signaling	Targeted	Advanced clinical trials	AZD8055	MTORC1, MTORC2	PI3K/MTOR signaling	Targeted	Early clinical trials	1	10	2.5	no	49	2	4.1	no	NA	NA	NA	NA	NA	NA	NA	1510	SelleckChem	S1091	1059	SelleckChem	S1555
Breast	1053:1059	MK-2206	AKT1, AKT2	PI3K/MTOR signaling	Targeted	Early clinical trials	AZD8055	MTORC1, MTORC2	PI3K/MTOR signaling	Targeted	Early clinical trials	1	1	0.25	no	49	11	22.4	no	NA	NA	NA	NA	NA	NA	NA	1053	SelleckChem	S1078	1059	SelleckChem	S1555
Breast	1017:1059	Olaparib	PARP1, PARP2	Genome integrity	Targeted	FDA approved	AZD8055	MTORC1, MTORC2	PI3K/MTOR signaling	Targeted	Early clinical trials	1	10	2.5	no	49	0	0	no	NA	NA	NA	NA	NA	NA	NA	1017	SelleckChem	S1060	1059	SelleckChem	S1555
Breast	1022:1059	AZD7762	CHEK1, CHEK2	Cell cycle	Targeted	Early clinical trials	AZD8055	MTORC1, MTORC2	PI3K/MTOR signaling	Targeted	Early clinical trials	1	0.25	0.0625	no	49	1	2	no	NA	NA	NA	NA	NA	NA	NA	1022	SelleckChem	S1532	1059	SelleckChem	S1555
Breast	1558:1080	Lapatinib	EGFR, ERBB2	EGFR signaling	Targeted	FDA approved in breast	Paclitaxel	Microtubule stabiliser	Mitosis	Chemotherapeutic	FDA approved in breast	0.1	2.5	0.625	no	48	3	6.2	no	NA	NA	NA	NA	NA	NA	NA	1558	SelleckChem	S2111	1080	SelleckChem	S1150
Breast	1549:1080	Sapitinib	EGFR, ERBB2, ERBB3	EGFR signaling	Targeted	Advanced clinical trials	Paclitaxel	Microtubule stabiliser	Mitosis	Chemotherapeutic	FDA approved in breast	0.1	2	0.5	no	48	1	2.1	no	NA	NA	NA	NA	NA	NA	NA	1549	SelleckChem	S2192	1080	SelleckChem	S1150
Breast	1191:1080	Bortezomib	Proteasome	Protein stability and degradation	Targeted	FDA approved	Paclitaxel	Microtubule stabiliser	Mitosis	Chemotherapeutic	FDA approved in breast	0.1	0.0025	0.000625	no	48	0	0	no	NA	NA	NA	NA	NA	NA	NA	1191	SelleckChem	S1013	1080	SelleckChem	S1150
Breast	1561:1080	Taselisib	PI3K (beta sparing)	PI3K/MTOR signaling	Targeted	Advanced clinical trials	Paclitaxel	Microtubule stabiliser	Mitosis	Chemotherapeutic	FDA approved in breast	0.1	1	0.1	no	48	2	4.2	no	NA	NA	NA	NA	NA	NA	NA	1561	SelleckChem	S7103	1080	SelleckChem	S1150
Breast	1594:1080	OSI-027	MTORC1, MTORC2	PI3K/MTOR signaling	Targeted	Early clinical trials	Paclitaxel	Microtubule stabiliser	Mitosis	Chemotherapeutic	FDA approved in breast	0.1	1	0.25	no	48	0	0	no	NA	NA	NA	NA	NA	NA	NA	1594	SelleckChem	S2624	1080	SelleckChem	S1150
Breast	1011:1080	Navitoclax	BCL2, BCL-XL, BCL-W	Apoptosis regulation	Targeted	Advanced clinical trials	Paclitaxel	Microtubule stabiliser	Mitosis	Chemotherapeutic	FDA approved in breast	0.1	2.5	0.625	no	48	22	45.8	no	NA	NA	NA	NA	NA	NA	NA	1011	SelleckChem	S1001	1080	SelleckChem	S1150
Breast	1053:1080	MK-2206	AKT1, AKT2	PI3K/MTOR signaling	Targeted	Early clinical trials	Paclitaxel	Microtubule stabiliser	Mitosis	Chemotherapeutic	FDA approved in breast	0.1	1	0.25	no	48	4	8.3	no	NA	NA	NA	NA	NA	NA	NA	1053	SelleckChem	S1078	1080	SelleckChem	S1150
Breast	1179:1080	MK-1775	WEE1, PLK1	Cell cycle	Targeted	Early clinical trials	Paclitaxel	Microtubule stabiliser	Mitosis	Chemotherapeutic	FDA approved in breast	0.1	2.5	0.625	no	48	0	0	no	NA	NA	NA	NA	NA	NA	NA	1179	SelleckChem	S1525	1080	SelleckChem	S1150
Breast	1022:1080	AZD7762	CHEK1, CHEK2	Cell cycle	Targeted	Early clinical trials	Paclitaxel	Microtubule stabiliser	Mitosis	Chemotherapeutic	FDA approved in breast	0.1	0.25	0.0625	no	48	0	0	no	NA	NA	NA	NA	NA	NA	NA	1022	SelleckChem	S1532	1080	SelleckChem	S1150
Breast	1073:1080	5-Fluorouracil	Antimetabolite (DNA & RNA)	Other	Chemotherapeutic	FDA approved in breast	Paclitaxel	Microtubule stabiliser	Mitosis	Chemotherapeutic	FDA approved in breast	0.1	10	2.5	no	48	0	0	no	NA	NA	NA	NA	NA	NA	NA	1073	SelleckChem	S1209	1080	SelleckChem	S1150
Breast	1190:1080	Gemcitabine	Pyrimidine antimetabolite	DNA replication	Chemotherapeutic	FDA approved in breast	Paclitaxel	Microtubule stabiliser	Mitosis	Chemotherapeutic	FDA approved in breast	0.1	0.1	0.01	no	48	0	0	no	NA	NA	NA	NA	NA	NA	NA	1190	SelleckChem	S1714	1080	SelleckChem	S1150
Breast	1054:1080	Palbociclib	CDK4, CDK6	Cell cycle	Targeted	FDA approved in breast	Paclitaxel	Microtubule stabiliser	Mitosis	Chemotherapeutic	FDA approved in breast	0.1	4	1	no	48	0	0	no	NA	NA	NA	NA	NA	NA	NA	1054	SelleckChem	S1116	1080	SelleckChem	S1150
Breast	1083:1080	Crizotinib	MET, ALK, ROS1	RTK signaling	Targeted	FDA approved	Paclitaxel	Microtubule stabiliser	Mitosis	Chemotherapeutic	FDA approved in breast	0.1	2.5	0.625	no	48	0	0	no	NA	NA	NA	NA	NA	NA	NA	1083	SelleckChem	S1068	1080	SelleckChem	S1150
Breast	1012:1080	Vorinostat	HDAC inhibitor Class I, IIa, IIb, IV	Chromatin histone acetylation	Targeted	FDA approved	Paclitaxel	Microtubule stabiliser	Mitosis	Chemotherapeutic	FDA approved in breast	0.1	2	0.5	no	48	1	2.1	no	NA	NA	NA	NA	NA	NA	NA	1012	SelleckChem	S1047	1080	SelleckChem	S1150
Breast	1372:1080	Trametinib	MEK1, MEK2	ERK MAPK signaling	Targeted	FDA approved	Paclitaxel	Microtubule stabiliser	Mitosis	Chemotherapeutic	FDA approved in breast	0.1	0.1	0.01	no	48	1	2.1	no	NA	NA	NA	NA	NA	NA	NA	1372	SelleckChem	S2673	1080	SelleckChem	S1150
Breast	1007:1080	Docetaxel	Microtubule stabiliser	Mitosis	Chemotherapeutic	FDA approved in breast	Paclitaxel	Microtubule stabiliser	Mitosis	Chemotherapeutic	FDA approved in breast	0.1	0.001	0.00025	no	48	0	0	no	NA	NA	NA	NA	NA	NA	NA	1007	SelleckChem	S1148	1080	SelleckChem	S1150
Breast	1005:1080	Cisplatin	DNA crosslinker	DNA replication	Chemotherapeutic	FDA approved	Paclitaxel	Microtubule stabiliser	Mitosis	Chemotherapeutic	FDA approved in breast	0.1	4	1	no	48	0	0	yes	34	14	41.2	0	0	0	0	1005	SelleckChem	S1166	1080	SelleckChem	S1150
Breast	1049:1080	PD173074	FGFR1, FGFR2, FGFR3	RTK signaling	Targeted	Experimental only	Paclitaxel	Microtubule stabiliser	Mitosis	Chemotherapeutic	FDA approved in breast	0.1	10	2.5	no	48	1	2.1	no	NA	NA	NA	NA	NA	NA	NA	1049	SelleckChem	S1264	1080	SelleckChem	S1150
Breast	1047:1080	Nutlin-3a (-)	MDM2	p53 pathway	Targeted	Experimental only	Paclitaxel	Microtubule stabiliser	Mitosis	Chemotherapeutic	FDA approved in breast	0.1	10	2.5	no	48	1	2.1	no	NA	NA	NA	NA	NA	NA	NA	1047	SelleckChem	S8059	1080	SelleckChem	S1150
Breast	1058:1080	Pictilisib	PI3K (class 1)	PI3K/MTOR signaling	Targeted	Early clinical trials	Paclitaxel	Microtubule stabiliser	Mitosis	Chemotherapeutic	FDA approved in breast	0.1	0.5	0.125	no	48	1	2.1	no	NA	NA	NA	NA	NA	NA	NA	1058	SelleckChem	S1065	1080	SelleckChem	S1150
Breast	1375:1080	Temozolomide	DNA alkylating agent	DNA replication	Chemotherapeutic	FDA approved	Paclitaxel	Microtubule stabiliser	Mitosis	Chemotherapeutic	FDA approved in breast	0.1	30	7.5	no	48	0	0	no	NA	NA	NA	NA	NA	NA	NA	1375	SelleckChem	S1237	1080	SelleckChem	S1150
Breast	1559:1080	Luminespib	HSP90	Protein stability and degradation	Targeted	Early clinical trials	Paclitaxel	Microtubule stabiliser	Mitosis	Chemotherapeutic	FDA approved in breast	0.1	0.01	0.0025	no	48	1	2.1	no	NA	NA	NA	NA	NA	NA	NA	1559	SelleckChem	S1069	1080	SelleckChem	S1150
Breast	1021:1080	Axitinib	PDGFR, KIT, VEGFR	RTK signaling	Targeted	FDA approved	Paclitaxel	Microtubule stabiliser	Mitosis	Chemotherapeutic	FDA approved in breast	0.1	4	1	no	48	0	0	no	NA	NA	NA	NA	NA	NA	NA	1021	SelleckChem	S1005	1080	SelleckChem	S1150
Breast	1510:1080	Linsitinib	IGF1R	IGF1R signaling	Targeted	Advanced clinical trials	Paclitaxel	Microtubule stabiliser	Mitosis	Chemotherapeutic	FDA approved in breast	0.1	10	2.5	no	48	0	0	no	NA	NA	NA	NA	NA	NA	NA	1510	SelleckChem	S1091	1080	SelleckChem	S1150
Breast	1017:1080	Olaparib	PARP1, PARP2	Genome integrity	Targeted	FDA approved	Paclitaxel	Microtubule stabiliser	Mitosis	Chemotherapeutic	FDA approved in breast	0.1	10	2.5	no	48	0	0	no	NA	NA	NA	NA	NA	NA	NA	1017	SelleckChem	S1060	1080	SelleckChem	S1150
Breast	1053:1373	MK-2206	AKT1, AKT2	PI3K/MTOR signaling	Targeted	Early clinical trials	Dabrafenib	BRAF	ERK MAPK signaling	Targeted	FDA approved	10	1	0.25	no	48	2	4.2	no	NA	NA	NA	NA	NA	NA	NA	1053	SelleckChem	S1078	1373	SelleckChem	S2807
Breast	1594:1373	OSI-027	MTORC1, MTORC2	PI3K/MTOR signaling	Targeted	Early clinical trials	Dabrafenib	BRAF	ERK MAPK signaling	Targeted	FDA approved	10	1	0.25	no	48	0	0	no	NA	NA	NA	NA	NA	NA	NA	1594	SelleckChem	S2624	1373	SelleckChem	S2807
Breast	1179:1373	MK-1775	WEE1, PLK1	Cell cycle	Targeted	Early clinical trials	Dabrafenib	BRAF	ERK MAPK signaling	Targeted	FDA approved	10	2.5	0.625	no	48	0	0	no	NA	NA	NA	NA	NA	NA	NA	1179	SelleckChem	S1525	1373	SelleckChem	S2807
Breast	1022:1373	AZD7762	CHEK1, CHEK2	Cell cycle	Targeted	Early clinical trials	Dabrafenib	BRAF	ERK MAPK signaling	Targeted	FDA approved	10	0.25	0.0625	no	48	0	0	no	NA	NA	NA	NA	NA	NA	NA	1022	SelleckChem	S1532	1373	SelleckChem	S2807
Breast	1073:1373	5-Fluorouracil	Antimetabolite (DNA & RNA)	Other	Chemotherapeutic	FDA approved in breast	Dabrafenib	BRAF	ERK MAPK signaling	Targeted	FDA approved	10	10	2.5	no	48	0	0	no	NA	NA	NA	NA	NA	NA	NA	1073	SelleckChem	S1209	1373	SelleckChem	S2807
Breast	1190:1373	Gemcitabine	Pyrimidine antimetabolite	DNA replication	Chemotherapeutic	FDA approved in breast	Dabrafenib	BRAF	ERK MAPK signaling	Targeted	FDA approved	10	0.1	0.01	no	48	0	0	no	NA	NA	NA	NA	NA	NA	NA	1190	SelleckChem	S1714	1373	SelleckChem	S2807
Breast	1054:1373	Palbociclib	CDK4, CDK6	Cell cycle	Targeted	FDA approved in breast	Dabrafenib	BRAF	ERK MAPK signaling	Targeted	FDA approved	10	4	1	no	48	0	0	no	NA	NA	NA	NA	NA	NA	NA	1054	SelleckChem	S1116	1373	SelleckChem	S2807
Breast	1083:1373	Crizotinib	MET, ALK, ROS1	RTK signaling	Targeted	FDA approved	Dabrafenib	BRAF	ERK MAPK signaling	Targeted	FDA approved	10	2.5	0.625	no	48	0	0	no	NA	NA	NA	NA	NA	NA	NA	1083	SelleckChem	S1068	1373	SelleckChem	S2807
Breast	1012:1373	Vorinostat	HDAC inhibitor Class I, IIa, IIb, IV	Chromatin histone acetylation	Targeted	FDA approved	Dabrafenib	BRAF	ERK MAPK signaling	Targeted	FDA approved	10	2	0.5	no	48	0	0	no	NA	NA	NA	NA	NA	NA	NA	1012	SelleckChem	S1047	1373	SelleckChem	S2807
Breast	1372:1373	Trametinib	MEK1, MEK2	ERK MAPK signaling	Targeted	FDA approved	Dabrafenib	BRAF	ERK MAPK signaling	Targeted	FDA approved	10	0.1	0.01	no	48	1	2.1	no	NA	NA	NA	NA	NA	NA	NA	1372	SelleckChem	S2673	1373	SelleckChem	S2807
Breast	1007:1373	Docetaxel	Microtubule stabiliser	Mitosis	Chemotherapeutic	FDA approved in breast	Dabrafenib	BRAF	ERK MAPK signaling	Targeted	FDA approved	10	0.001	0.00025	no	48	0	0	no	NA	NA	NA	NA	NA	NA	NA	1007	SelleckChem	S1148	1373	SelleckChem	S2807
Breast	1005:1373	Cisplatin	DNA crosslinker	DNA replication	Chemotherapeutic	FDA approved	Dabrafenib	BRAF	ERK MAPK signaling	Targeted	FDA approved	10	4	1	no	48	0	0	no	NA	NA	NA	NA	NA	NA	NA	1005	SelleckChem	S1166	1373	SelleckChem	S2807
Breast	1049:1373	PD173074	FGFR1, FGFR2, FGFR3	RTK signaling	Targeted	Experimental only	Dabrafenib	BRAF	ERK MAPK signaling	Targeted	FDA approved	10	10	2.5	no	48	0	0	no	NA	NA	NA	NA	NA	NA	NA	1049	SelleckChem	S1264	1373	SelleckChem	S2807
Breast	1047:1373	Nutlin-3a (-)	MDM2	p53 pathway	Targeted	Experimental only	Dabrafenib	BRAF	ERK MAPK signaling	Targeted	FDA approved	10	10	2.5	no	48	0	0	no	NA	NA	NA	NA	NA	NA	NA	1047	SelleckChem	S8059	1373	SelleckChem	S2807
Breast	1058:1373	Pictilisib	PI3K (class 1)	PI3K/MTOR signaling	Targeted	Early clinical trials	Dabrafenib	BRAF	ERK MAPK signaling	Targeted	FDA approved	10	0.5	0.125	no	48	0	0	no	NA	NA	NA	NA	NA	NA	NA	1058	SelleckChem	S1065	1373	SelleckChem	S2807
Breast	1375:1373	Temozolomide	DNA alkylating agent	DNA replication	Chemotherapeutic	FDA approved	Dabrafenib	BRAF	ERK MAPK signaling	Targeted	FDA approved	10	30	7.5	no	48	0	0	no	NA	NA	NA	NA	NA	NA	NA	1375	SelleckChem	S1237	1373	SelleckChem	S2807
Breast	1559:1373	Luminespib	HSP90	Protein stability and degradation	Targeted	Early clinical trials	Dabrafenib	BRAF	ERK MAPK signaling	Targeted	FDA approved	10	0.01	0.0025	no	48	0	0	no	NA	NA	NA	NA	NA	NA	NA	1559	SelleckChem	S1069	1373	SelleckChem	S2807
Breast	1191:1373	Bortezomib	Proteasome	Protein stability and degradation	Targeted	FDA approved	Dabrafenib	BRAF	ERK MAPK signaling	Targeted	FDA approved	10	0.0025	0.000625	no	48	0	0	no	NA	NA	NA	NA	NA	NA	NA	1191	SelleckChem	S1013	1373	SelleckChem	S2807
Breast	1021:1373	Axitinib	PDGFR, KIT, VEGFR	RTK signaling	Targeted	FDA approved	Dabrafenib	BRAF	ERK MAPK signaling	Targeted	FDA approved	10	4	1	no	48	1	2.1	no	NA	NA	NA	NA	NA	NA	NA	1021	SelleckChem	S1005	1373	SelleckChem	S2807
Breast	1011:1373	Navitoclax	BCL2, BCL-XL, BCL-W	Apoptosis regulation	Targeted	Advanced clinical trials	Dabrafenib	BRAF	ERK MAPK signaling	Targeted	FDA approved	10	2.5	0.625	no	48	1	2.1	no	NA	NA	NA	NA	NA	NA	NA	1011	SelleckChem	S1001	1373	SelleckChem	S2807
Breast	1558:1373	Lapatinib	EGFR, ERBB2	EGFR signaling	Targeted	FDA approved in breast	Dabrafenib	BRAF	ERK MAPK signaling	Targeted	FDA approved	10	2.5	0.625	no	48	0	0	no	NA	NA	NA	NA	NA	NA	NA	1558	SelleckChem	S2111	1373	SelleckChem	S2807
Breast	1549:1373	Sapitinib	EGFR, ERBB2, ERBB3	EGFR signaling	Targeted	Advanced clinical trials	Dabrafenib	BRAF	ERK MAPK signaling	Targeted	FDA approved	10	2	0.5	no	48	0	0	no	NA	NA	NA	NA	NA	NA	NA	1549	SelleckChem	S2192	1373	SelleckChem	S2807
Breast	1561:1373	Taselisib	PI3K (beta sparing)	PI3K/MTOR signaling	Targeted	Advanced clinical trials	Dabrafenib	BRAF	ERK MAPK signaling	Targeted	FDA approved	10	1	0.1	no	48	2	4.2	no	NA	NA	NA	NA	NA	NA	NA	1561	SelleckChem	S7103	1373	SelleckChem	S2807
Breast	1510:1373	Linsitinib	IGF1R	IGF1R signaling	Targeted	Advanced clinical trials	Dabrafenib	BRAF	ERK MAPK signaling	Targeted	FDA approved	10	10	2.5	no	48	1	2.1	no	NA	NA	NA	NA	NA	NA	NA	1510	SelleckChem	S1091	1373	SelleckChem	S2807
Breast	1017:1373	Olaparib	PARP1, PARP2	Genome integrity	Targeted	FDA approved	Dabrafenib	BRAF	ERK MAPK signaling	Targeted	FDA approved	10	10	2.5	no	48	0	0	no	NA	NA	NA	NA	NA	NA	NA	1017	SelleckChem	S1060	1373	SelleckChem	S2807
Breast	1017:1553	Olaparib	PARP1, PARP2	Genome integrity	Targeted	FDA approved	Uprosertib	AKT1, AKT2, AKT3	PI3K/MTOR signaling	Targeted	Early clinical trials	10	10	2.5	no	48	1	2.1	no	NA	NA	NA	NA	NA	NA	NA	1017	SelleckChem	S1060	1553	SelleckChem	S7492
Breast	1021:1553	Axitinib	PDGFR, KIT, VEGFR	RTK signaling	Targeted	FDA approved	Uprosertib	AKT1, AKT2, AKT3	PI3K/MTOR signaling	Targeted	Early clinical trials	10	4	1	no	48	2	4.2	no	NA	NA	NA	NA	NA	NA	NA	1021	SelleckChem	S1005	1553	SelleckChem	S7492
Breast	1058:1553	Pictilisib	PI3K (class 1)	PI3K/MTOR signaling	Targeted	Early clinical trials	Uprosertib	AKT1, AKT2, AKT3	PI3K/MTOR signaling	Targeted	Early clinical trials	10	0.5	0.125	no	48	0	0	yes	34	12	35.3	2	5.9	0	0	1058	SelleckChem	S1065	1553	SelleckChem	S7492
Breast	1191:1553	Bortezomib	Proteasome	Protein stability and degradation	Targeted	FDA approved	Uprosertib	AKT1, AKT2, AKT3	PI3K/MTOR signaling	Targeted	Early clinical trials	10	0.0025	0.000625	no	48	2	4.2	no	NA	NA	NA	NA	NA	NA	NA	1191	SelleckChem	S1013	1553	SelleckChem	S7492
Breast	1549:1553	Sapitinib	EGFR, ERBB2, ERBB3	EGFR signaling	Targeted	Advanced clinical trials	Uprosertib	AKT1, AKT2, AKT3	PI3K/MTOR signaling	Targeted	Early clinical trials	10	2	0.5	no	48	4	8.3	no	NA	NA	NA	NA	NA	NA	NA	1549	SelleckChem	S2192	1553	SelleckChem	S7492
Breast	1054:1553	Palbociclib	CDK4, CDK6	Cell cycle	Targeted	FDA approved in breast	Uprosertib	AKT1, AKT2, AKT3	PI3K/MTOR signaling	Targeted	Early clinical trials	10	4	1	no	48	2	4.2	no	NA	NA	NA	NA	NA	NA	NA	1054	SelleckChem	S1116	1553	SelleckChem	S7492
Breast	1073:1553	5-Fluorouracil	Antimetabolite (DNA & RNA)	Other	Chemotherapeutic	FDA approved in breast	Uprosertib	AKT1, AKT2, AKT3	PI3K/MTOR signaling	Targeted	Early clinical trials	10	10	2.5	no	48	0	0	no	NA	NA	NA	NA	NA	NA	NA	1073	SelleckChem	S1209	1553	SelleckChem	S7492
Breast	1049:1553	PD173074	FGFR1, FGFR2, FGFR3	RTK signaling	Targeted	Experimental only	Uprosertib	AKT1, AKT2, AKT3	PI3K/MTOR signaling	Targeted	Early clinical trials	10	10	2.5	no	48	6	12.5	no	NA	NA	NA	NA	NA	NA	NA	1049	SelleckChem	S1264	1553	SelleckChem	S7492
Breast	1022:1553	AZD7762	CHEK1, CHEK2	Cell cycle	Targeted	Early clinical trials	Uprosertib	AKT1, AKT2, AKT3	PI3K/MTOR signaling	Targeted	Early clinical trials	10	0.25	0.0625	no	48	0	0	no	NA	NA	NA	NA	NA	NA	NA	1022	SelleckChem	S1532	1553	SelleckChem	S7492
Breast	1558:1553	Lapatinib	EGFR, ERBB2	EGFR signaling	Targeted	FDA approved in breast	Uprosertib	AKT1, AKT2, AKT3	PI3K/MTOR signaling	Targeted	Early clinical trials	10	2.5	0.625	no	48	4	8.3	no	NA	NA	NA	NA	NA	NA	NA	1558	SelleckChem	S2111	1553	SelleckChem	S7492
Breast	1047:1553	Nutlin-3a (-)	MDM2	p53 pathway	Targeted	Experimental only	Uprosertib	AKT1, AKT2, AKT3	PI3K/MTOR signaling	Targeted	Early clinical trials	10	10	2.5	no	48	4	8.3	no	NA	NA	NA	NA	NA	NA	NA	1047	SelleckChem	S8059	1553	SelleckChem	S7492
Breast	1561:1553	Taselisib	PI3K (beta sparing)	PI3K/MTOR signaling	Targeted	Advanced clinical trials	Uprosertib	AKT1, AKT2, AKT3	PI3K/MTOR signaling	Targeted	Early clinical trials	10	1	0.1	no	48	1	2.1	no	NA	NA	NA	NA	NA	NA	NA	1561	SelleckChem	S7103	1553	SelleckChem	S7492
Breast	1375:1553	Temozolomide	DNA alkylating agent	DNA replication	Chemotherapeutic	FDA approved	Uprosertib	AKT1, AKT2, AKT3	PI3K/MTOR signaling	Targeted	Early clinical trials	10	30	7.5	no	48	0	0	no	NA	NA	NA	NA	NA	NA	NA	1375	SelleckChem	S1237	1553	SelleckChem	S7492
Breast	1190:1553	Gemcitabine	Pyrimidine antimetabolite	DNA replication	Chemotherapeutic	FDA approved in breast	Uprosertib	AKT1, AKT2, AKT3	PI3K/MTOR signaling	Targeted	Early clinical trials	10	0.1	0.01	no	48	1	2.1	no	NA	NA	NA	NA	NA	NA	NA	1190	SelleckChem	S1714	1553	SelleckChem	S7492
Breast	1372:1553	Trametinib	MEK1, MEK2	ERK MAPK signaling	Targeted	FDA approved	Uprosertib	AKT1, AKT2, AKT3	PI3K/MTOR signaling	Targeted	Early clinical trials	10	0.1	0.01	no	48	10	20.8	no	NA	NA	NA	NA	NA	NA	NA	1372	SelleckChem	S2673	1553	SelleckChem	S7492
Breast	1007:1553	Docetaxel	Microtubule stabiliser	Mitosis	Chemotherapeutic	FDA approved in breast	Uprosertib	AKT1, AKT2, AKT3	PI3K/MTOR signaling	Targeted	Early clinical trials	10	0.001	0.00025	no	48	0	0	no	NA	NA	NA	NA	NA	NA	NA	1007	SelleckChem	S1148	1553	SelleckChem	S7492
Breast	1510:1553	Linsitinib	IGF1R	IGF1R signaling	Targeted	Advanced clinical trials	Uprosertib	AKT1, AKT2, AKT3	PI3K/MTOR signaling	Targeted	Early clinical trials	10	10	2.5	no	48	4	8.3	no	NA	NA	NA	NA	NA	NA	NA	1510	SelleckChem	S1091	1553	SelleckChem	S7492
Breast	1083:1553	Crizotinib	MET, ALK, ROS1	RTK signaling	Targeted	FDA approved	Uprosertib	AKT1, AKT2, AKT3	PI3K/MTOR signaling	Targeted	Early clinical trials	10	2.5	0.625	no	48	1	2.1	no	NA	NA	NA	NA	NA	NA	NA	1083	SelleckChem	S1068	1553	SelleckChem	S7492
Breast	1179:1553	MK-1775	WEE1, PLK1	Cell cycle	Targeted	Early clinical trials	Uprosertib	AKT1, AKT2, AKT3	PI3K/MTOR signaling	Targeted	Early clinical trials	10	2.5	0.625	no	48	7	14.6	no	NA	NA	NA	NA	NA	NA	NA	1179	SelleckChem	S1525	1553	SelleckChem	S7492
Breast	1005:1553	Cisplatin	DNA crosslinker	DNA replication	Chemotherapeutic	FDA approved	Uprosertib	AKT1, AKT2, AKT3	PI3K/MTOR signaling	Targeted	Early clinical trials	10	4	1	no	48	1	2.1	no	NA	NA	NA	NA	NA	NA	NA	1005	SelleckChem	S1166	1553	SelleckChem	S7492
Breast	1012:1553	Vorinostat	HDAC inhibitor Class I, IIa, IIb, IV	Chromatin histone acetylation	Targeted	FDA approved	Uprosertib	AKT1, AKT2, AKT3	PI3K/MTOR signaling	Targeted	Early clinical trials	10	2	0.5	no	48	6	12.5	no	NA	NA	NA	NA	NA	NA	NA	1012	SelleckChem	S1047	1553	SelleckChem	S7492
Breast	1011:1553	Navitoclax	BCL2, BCL-XL, BCL-W	Apoptosis regulation	Targeted	Advanced clinical trials	Uprosertib	AKT1, AKT2, AKT3	PI3K/MTOR signaling	Targeted	Early clinical trials	10	2.5	0.625	no	48	11	22.9	no	NA	NA	NA	NA	NA	NA	NA	1011	SelleckChem	S1001	1553	SelleckChem	S7492
Breast	1559:1553	Luminespib	HSP90	Protein stability and degradation	Targeted	Early clinical trials	Uprosertib	AKT1, AKT2, AKT3	PI3K/MTOR signaling	Targeted	Early clinical trials	10	0.01	0.0025	no	48	0	0	no	NA	NA	NA	NA	NA	NA	NA	1559	SelleckChem	S1069	1553	SelleckChem	S7492
Breast	1594:1553	OSI-027	MTORC1, MTORC2	PI3K/MTOR signaling	Targeted	Early clinical trials	Uprosertib	AKT1, AKT2, AKT3	PI3K/MTOR signaling	Targeted	Early clinical trials	10	1	0.25	no	48	8	16.7	no	NA	NA	NA	NA	NA	NA	NA	1594	SelleckChem	S2624	1553	SelleckChem	S7492
Breast	1053:1553	MK-2206	AKT1, AKT2	PI3K/MTOR signaling	Targeted	Early clinical trials	Uprosertib	AKT1, AKT2, AKT3	PI3K/MTOR signaling	Targeted	Early clinical trials	10	1	0.25	no	48	0	0	no	NA	NA	NA	NA	NA	NA	NA	1053	SelleckChem	S1078	1553	SelleckChem	S7492
Breast	1054:1560	Palbociclib	CDK4, CDK6	Cell cycle	Targeted	FDA approved in breast	Alpelisib	PI3Kalpha	PI3K/MTOR signaling	Targeted	Advanced clinical trials	10	4	1	no	48	0	0	no	NA	NA	NA	NA	NA	NA	NA	1054	SelleckChem	S1116	1560	SelleckChem	S2814
Breast	1073:1560	5-Fluorouracil	Antimetabolite (DNA & RNA)	Other	Chemotherapeutic	FDA approved in breast	Alpelisib	PI3Kalpha	PI3K/MTOR signaling	Targeted	Advanced clinical trials	10	10	2.5	no	48	1	2.1	no	NA	NA	NA	NA	NA	NA	NA	1073	SelleckChem	S1209	1560	SelleckChem	S2814
Breast	1083:1560	Crizotinib	MET, ALK, ROS1	RTK signaling	Targeted	FDA approved	Alpelisib	PI3Kalpha	PI3K/MTOR signaling	Targeted	Advanced clinical trials	10	2.5	0.625	no	48	4	8.3	no	NA	NA	NA	NA	NA	NA	NA	1083	SelleckChem	S1068	1560	SelleckChem	S2814
Breast	1012:1560	Vorinostat	HDAC inhibitor Class I, IIa, IIb, IV	Chromatin histone acetylation	Targeted	FDA approved	Alpelisib	PI3Kalpha	PI3K/MTOR signaling	Targeted	Advanced clinical trials	10	2	0.5	no	48	6	12.5	no	NA	NA	NA	NA	NA	NA	NA	1012	SelleckChem	S1047	1560	SelleckChem	S2814
Breast	1372:1560	Trametinib	MEK1, MEK2	ERK MAPK signaling	Targeted	FDA approved	Alpelisib	PI3Kalpha	PI3K/MTOR signaling	Targeted	Advanced clinical trials	10	0.1	0.01	no	48	4	8.3	no	NA	NA	NA	NA	NA	NA	NA	1372	SelleckChem	S2673	1560	SelleckChem	S2814
Breast	1007:1560	Docetaxel	Microtubule stabiliser	Mitosis	Chemotherapeutic	FDA approved in breast	Alpelisib	PI3Kalpha	PI3K/MTOR signaling	Targeted	Advanced clinical trials	10	0.001	0.00025	no	48	1	2.1	no	NA	NA	NA	NA	NA	NA	NA	1007	SelleckChem	S1148	1560	SelleckChem	S2814
Breast	1005:1560	Cisplatin	DNA crosslinker	DNA replication	Chemotherapeutic	FDA approved	Alpelisib	PI3Kalpha	PI3K/MTOR signaling	Targeted	Advanced clinical trials	10	4	1	no	48	0	0	no	NA	NA	NA	NA	NA	NA	NA	1005	SelleckChem	S1166	1560	SelleckChem	S2814
Breast	1190:1560	Gemcitabine	Pyrimidine antimetabolite	DNA replication	Chemotherapeutic	FDA approved in breast	Alpelisib	PI3Kalpha	PI3K/MTOR signaling	Targeted	Advanced clinical trials	10	0.1	0.01	no	48	1	2.1	no	NA	NA	NA	NA	NA	NA	NA	1190	SelleckChem	S1714	1560	SelleckChem	S2814
Breast	1049:1560	PD173074	FGFR1, FGFR2, FGFR3	RTK signaling	Targeted	Experimental only	Alpelisib	PI3Kalpha	PI3K/MTOR signaling	Targeted	Advanced clinical trials	10	10	2.5	no	48	3	6.2	no	NA	NA	NA	NA	NA	NA	NA	1049	SelleckChem	S1264	1560	SelleckChem	S2814
Breast	1047:1560	Nutlin-3a (-)	MDM2	p53 pathway	Targeted	Experimental only	Alpelisib	PI3Kalpha	PI3K/MTOR signaling	Targeted	Advanced clinical trials	10	10	2.5	no	48	5	10.4	no	NA	NA	NA	NA	NA	NA	NA	1047	SelleckChem	S8059	1560	SelleckChem	S2814
Breast	1058:1560	Pictilisib	PI3K (class 1)	PI3K/MTOR signaling	Targeted	Early clinical trials	Alpelisib	PI3Kalpha	PI3K/MTOR signaling	Targeted	Advanced clinical trials	10	0.5	0.125	no	48	0	0	no	NA	NA	NA	NA	NA	NA	NA	1058	SelleckChem	S1065	1560	SelleckChem	S2814
Breast	1375:1560	Temozolomide	DNA alkylating agent	DNA replication	Chemotherapeutic	FDA approved	Alpelisib	PI3Kalpha	PI3K/MTOR signaling	Targeted	Advanced clinical trials	10	30	7.5	no	48	1	2.1	no	NA	NA	NA	NA	NA	NA	NA	1375	SelleckChem	S1237	1560	SelleckChem	S2814
Breast	1559:1560	Luminespib	HSP90	Protein stability and degradation	Targeted	Early clinical trials	Alpelisib	PI3Kalpha	PI3K/MTOR signaling	Targeted	Advanced clinical trials	10	0.01	0.0025	no	48	0	0	no	NA	NA	NA	NA	NA	NA	NA	1559	SelleckChem	S1069	1560	SelleckChem	S2814
Breast	1191:1560	Bortezomib	Proteasome	Protein stability and degradation	Targeted	FDA approved	Alpelisib	PI3Kalpha	PI3K/MTOR signaling	Targeted	Advanced clinical trials	10	0.0025	0.000625	no	48	1	2.1	no	NA	NA	NA	NA	NA	NA	NA	1191	SelleckChem	S1013	1560	SelleckChem	S2814
Breast	1021:1560	Axitinib	PDGFR, KIT, VEGFR	RTK signaling	Targeted	FDA approved	Alpelisib	PI3Kalpha	PI3K/MTOR signaling	Targeted	Advanced clinical trials	10	4	1	no	48	4	8.3	no	NA	NA	NA	NA	NA	NA	NA	1021	SelleckChem	S1005	1560	SelleckChem	S2814
Breast	1011:1560	Navitoclax	BCL2, BCL-XL, BCL-W	Apoptosis regulation	Targeted	Advanced clinical trials	Alpelisib	PI3Kalpha	PI3K/MTOR signaling	Targeted	Advanced clinical trials	10	2.5	0.625	no	48	13	27.1	no	NA	NA	NA	NA	NA	NA	NA	1011	SelleckChem	S1001	1560	SelleckChem	S2814
Breast	1558:1560	Lapatinib	EGFR, ERBB2	EGFR signaling	Targeted	FDA approved in breast	Alpelisib	PI3Kalpha	PI3K/MTOR signaling	Targeted	Advanced clinical trials	10	2.5	0.625	no	48	5	10.4	no	NA	NA	NA	NA	NA	NA	NA	1558	SelleckChem	S2111	1560	SelleckChem	S2814
Breast	1549:1560	Sapitinib	EGFR, ERBB2, ERBB3	EGFR signaling	Targeted	Advanced clinical trials	Alpelisib	PI3Kalpha	PI3K/MTOR signaling	Targeted	Advanced clinical trials	10	2	0.5	no	48	4	8.3	no	NA	NA	NA	NA	NA	NA	NA	1549	SelleckChem	S2192	1560	SelleckChem	S2814
Breast	1561:1560	Taselisib	PI3K (beta sparing)	PI3K/MTOR signaling	Targeted	Advanced clinical trials	Alpelisib	PI3Kalpha	PI3K/MTOR signaling	Targeted	Advanced clinical trials	10	1	0.1	no	48	0	0	no	NA	NA	NA	NA	NA	NA	NA	1561	SelleckChem	S7103	1560	SelleckChem	S2814
Breast	1594:1560	OSI-027	MTORC1, MTORC2	PI3K/MTOR signaling	Targeted	Early clinical trials	Alpelisib	PI3Kalpha	PI3K/MTOR signaling	Targeted	Advanced clinical trials	10	1	0.25	no	48	4	8.3	no	NA	NA	NA	NA	NA	NA	NA	1594	SelleckChem	S2624	1560	SelleckChem	S2814
Breast	1179:1560	MK-1775	WEE1, PLK1	Cell cycle	Targeted	Early clinical trials	Alpelisib	PI3Kalpha	PI3K/MTOR signaling	Targeted	Advanced clinical trials	10	2.5	0.625	no	48	4	8.3	no	NA	NA	NA	NA	NA	NA	NA	1179	SelleckChem	S1525	1560	SelleckChem	S2814
Breast	1510:1560	Linsitinib	IGF1R	IGF1R signaling	Targeted	Advanced clinical trials	Alpelisib	PI3Kalpha	PI3K/MTOR signaling	Targeted	Advanced clinical trials	10	10	2.5	no	48	2	4.2	no	NA	NA	NA	NA	NA	NA	NA	1510	SelleckChem	S1091	1560	SelleckChem	S2814
Breast	1053:1560	MK-2206	AKT1, AKT2	PI3K/MTOR signaling	Targeted	Early clinical trials	Alpelisib	PI3Kalpha	PI3K/MTOR signaling	Targeted	Advanced clinical trials	10	1	0.25	no	48	9	18.8	no	NA	NA	NA	NA	NA	NA	NA	1053	SelleckChem	S1078	1560	SelleckChem	S2814
Breast	1017:1560	Olaparib	PARP1, PARP2	Genome integrity	Targeted	FDA approved	Alpelisib	PI3Kalpha	PI3K/MTOR signaling	Targeted	Advanced clinical trials	10	10	2.5	no	48	1	2.1	no	NA	NA	NA	NA	NA	NA	NA	1017	SelleckChem	S1060	1560	SelleckChem	S2814
Breast	1022:1560	AZD7762	CHEK1, CHEK2	Cell cycle	Targeted	Early clinical trials	Alpelisib	PI3Kalpha	PI3K/MTOR signaling	Targeted	Advanced clinical trials	10	0.25	0.0625	no	48	2	4.2	no	NA	NA	NA	NA	NA	NA	NA	1022	SelleckChem	S1532	1560	SelleckChem	S2814
Breast	1017:1564	Olaparib	PARP1, PARP2	Genome integrity	Targeted	FDA approved	SCH772984	ERK1, ERK2	ERK MAPK signaling	Targeted	Experimental only	5	10	2.5	yes	45	1	2.2	no	NA	NA	NA	NA	NA	NA	NA	1017	SelleckChem	S1060	1564	SelleckChem	S7101
Breast	1021:1564	Axitinib	PDGFR, KIT, VEGFR	RTK signaling	Targeted	FDA approved	SCH772984	ERK1, ERK2	ERK MAPK signaling	Targeted	Experimental only	5	4	1	no	45	1	2.2	no	NA	NA	NA	NA	NA	NA	NA	1021	SelleckChem	S1005	1564	SelleckChem	S7101
Breast	1058:1564	Pictilisib	PI3K (class 1)	PI3K/MTOR signaling	Targeted	Early clinical trials	SCH772984	ERK1, ERK2	ERK MAPK signaling	Targeted	Experimental only	5	0.5	0.125	no	45	3	6.7	no	NA	NA	NA	NA	NA	NA	NA	1058	SelleckChem	S1065	1564	SelleckChem	S7101
Breast	1191:1564	Bortezomib	Proteasome	Protein stability and degradation	Targeted	FDA approved	SCH772984	ERK1, ERK2	ERK MAPK signaling	Targeted	Experimental only	5	0.0025	0.000625	no	45	2	4.4	no	NA	NA	NA	NA	NA	NA	NA	1191	SelleckChem	S1013	1564	SelleckChem	S7101
Breast	1549:1564	Sapitinib	EGFR, ERBB2, ERBB3	EGFR signaling	Targeted	Advanced clinical trials	SCH772984	ERK1, ERK2	ERK MAPK signaling	Targeted	Experimental only	5	2	0.5	no	45	2	4.4	no	NA	NA	NA	NA	NA	NA	NA	1549	SelleckChem	S2192	1564	SelleckChem	S7101
Breast	1054:1564	Palbociclib	CDK4, CDK6	Cell cycle	Targeted	FDA approved in breast	SCH772984	ERK1, ERK2	ERK MAPK signaling	Targeted	Experimental only	5	4	1	yes	45	0	0	no	NA	NA	NA	NA	NA	NA	NA	1054	SelleckChem	S1116	1564	SelleckChem	S7101
Breast	1073:1564	5-Fluorouracil	Antimetabolite (DNA & RNA)	Other	Chemotherapeutic	FDA approved in breast	SCH772984	ERK1, ERK2	ERK MAPK signaling	Targeted	Experimental only	5	10	2.5	yes	45	0	0	no	NA	NA	NA	NA	NA	NA	NA	1073	SelleckChem	S1209	1564	SelleckChem	S7101
Breast	1049:1564	PD173074	FGFR1, FGFR2, FGFR3	RTK signaling	Targeted	Experimental only	SCH772984	ERK1, ERK2	ERK MAPK signaling	Targeted	Experimental only	5	10	2.5	no	45	2	4.4	no	NA	NA	NA	NA	NA	NA	NA	1049	SelleckChem	S1264	1564	SelleckChem	S7101
Breast	1022:1564	AZD7762	CHEK1, CHEK2	Cell cycle	Targeted	Early clinical trials	SCH772984	ERK1, ERK2	ERK MAPK signaling	Targeted	Experimental only	5	0.25	0.0625	yes	45	0	0	no	NA	NA	NA	NA	NA	NA	NA	1022	SelleckChem	S1532	1564	SelleckChem	S7101
Breast	1558:1564	Lapatinib	EGFR, ERBB2	EGFR signaling	Targeted	FDA approved in breast	SCH772984	ERK1, ERK2	ERK MAPK signaling	Targeted	Experimental only	5	2.5	0.625	no	45	2	4.4	no	NA	NA	NA	NA	NA	NA	NA	1558	SelleckChem	S2111	1564	SelleckChem	S7101
Breast	1047:1564	Nutlin-3a (-)	MDM2	p53 pathway	Targeted	Experimental only	SCH772984	ERK1, ERK2	ERK MAPK signaling	Targeted	Experimental only	5	10	2.5	no	45	1	2.2	no	NA	NA	NA	NA	NA	NA	NA	1047	SelleckChem	S8059	1564	SelleckChem	S7101
Breast	1561:1564	Taselisib	PI3K (beta sparing)	PI3K/MTOR signaling	Targeted	Advanced clinical trials	SCH772984	ERK1, ERK2	ERK MAPK signaling	Targeted	Experimental only	5	1	0.1	yes	45	12	26.7	yes	32	7	21.9	6	18.8	3	42.9	1561	SelleckChem	S7103	1564	SelleckChem	S7101
Breast	1375:1564	Temozolomide	DNA alkylating agent	DNA replication	Chemotherapeutic	FDA approved	SCH772984	ERK1, ERK2	ERK MAPK signaling	Targeted	Experimental only	5	30	7.5	no	45	0	0	no	NA	NA	NA	NA	NA	NA	NA	1375	SelleckChem	S1237	1564	SelleckChem	S7101
Breast	1190:1564	Gemcitabine	Pyrimidine antimetabolite	DNA replication	Chemotherapeutic	FDA approved in breast	SCH772984	ERK1, ERK2	ERK MAPK signaling	Targeted	Experimental only	5	0.1	0.01	no	45	1	2.2	no	NA	NA	NA	NA	NA	NA	NA	1190	SelleckChem	S1714	1564	SelleckChem	S7101
Breast	1372:1564	Trametinib	MEK1, MEK2	ERK MAPK signaling	Targeted	FDA approved	SCH772984	ERK1, ERK2	ERK MAPK signaling	Targeted	Experimental only	5	0.1	0.01	yes	45	1	2.2	no	NA	NA	NA	NA	NA	NA	NA	1372	SelleckChem	S2673	1564	SelleckChem	S7101
Breast	1007:1564	Docetaxel	Microtubule stabiliser	Mitosis	Chemotherapeutic	FDA approved in breast	SCH772984	ERK1, ERK2	ERK MAPK signaling	Targeted	Experimental only	5	0.001	0.00025	no	45	0	0	no	NA	NA	NA	NA	NA	NA	NA	1007	SelleckChem	S1148	1564	SelleckChem	S7101
Breast	1510:1564	Linsitinib	IGF1R	IGF1R signaling	Targeted	Advanced clinical trials	SCH772984	ERK1, ERK2	ERK MAPK signaling	Targeted	Experimental only	5	10	2.5	yes	45	8	17.8	yes	32	12	37.5	1	3.1	0	0	1510	SelleckChem	S1091	1564	SelleckChem	S7101
Breast	1083:1564	Crizotinib	MET, ALK, ROS1	RTK signaling	Targeted	FDA approved	SCH772984	ERK1, ERK2	ERK MAPK signaling	Targeted	Experimental only	5	2.5	0.625	yes	45	1	2.2	no	NA	NA	NA	NA	NA	NA	NA	1083	SelleckChem	S1068	1564	SelleckChem	S7101
Breast	1179:1564	MK-1775	WEE1, PLK1	Cell cycle	Targeted	Early clinical trials	SCH772984	ERK1, ERK2	ERK MAPK signaling	Targeted	Experimental only	5	2.5	0.625	yes	45	2	4.4	no	NA	NA	NA	NA	NA	NA	NA	1179	SelleckChem	S1525	1564	SelleckChem	S7101
Breast	1005:1564	Cisplatin	DNA crosslinker	DNA replication	Chemotherapeutic	FDA approved	SCH772984	ERK1, ERK2	ERK MAPK signaling	Targeted	Experimental only	5	4	1	no	45	1	2.2	no	NA	NA	NA	NA	NA	NA	NA	1005	SelleckChem	S1166	1564	SelleckChem	S7101
Breast	1012:1564	Vorinostat	HDAC inhibitor Class I, IIa, IIb, IV	Chromatin histone acetylation	Targeted	FDA approved	SCH772984	ERK1, ERK2	ERK MAPK signaling	Targeted	Experimental only	5	2	0.5	no	45	9	20	yes	32	9	28.1	12	37.5	5	55.6	1012	SelleckChem	S1047	1564	SelleckChem	S7101
Breast	1011:1564	Navitoclax	BCL2, BCL-XL, BCL-W	Apoptosis regulation	Targeted	Advanced clinical trials	SCH772984	ERK1, ERK2	ERK MAPK signaling	Targeted	Experimental only	5	2.5	0.625	yes	45	13	28.9	yes	32	12	37.5	7	21.9	4	33.3	1011	SelleckChem	S1001	1564	SelleckChem	S7101
Breast	1559:1564	Luminespib	HSP90	Protein stability and degradation	Targeted	Early clinical trials	SCH772984	ERK1, ERK2	ERK MAPK signaling	Targeted	Experimental only	5	0.01	0.0025	no	45	2	4.4	no	NA	NA	NA	NA	NA	NA	NA	1559	SelleckChem	S1069	1564	SelleckChem	S7101
Breast	1594:1564	OSI-027	MTORC1, MTORC2	PI3K/MTOR signaling	Targeted	Early clinical trials	SCH772984	ERK1, ERK2	ERK MAPK signaling	Targeted	Experimental only	5	1	0.25	no	45	2	4.4	no	NA	NA	NA	NA	NA	NA	NA	1594	SelleckChem	S2624	1564	SelleckChem	S7101
Breast	1053:1564	MK-2206	AKT1, AKT2	PI3K/MTOR signaling	Targeted	Early clinical trials	SCH772984	ERK1, ERK2	ERK MAPK signaling	Targeted	Experimental only	5	1	0.25	yes	45	7	15.6	no	NA	NA	NA	NA	NA	NA	NA	1053	SelleckChem	S1078	1564	SelleckChem	S7101
Breast	1054:1593	Palbociclib	CDK4, CDK6	Cell cycle	Targeted	FDA approved in breast	Entinostat	HDAC1, HDAC3	Chromatin histone acetylation	Targeted	Advanced clinical trials	2	4	1	no	47	0	0	no	NA	NA	NA	NA	NA	NA	NA	1054	SelleckChem	S1116	1593	SelleckChem	S1053
Breast	1073:1593	5-Fluorouracil	Antimetabolite (DNA & RNA)	Other	Chemotherapeutic	FDA approved in breast	Entinostat	HDAC1, HDAC3	Chromatin histone acetylation	Targeted	Advanced clinical trials	2	10	2.5	no	47	0	0	no	NA	NA	NA	NA	NA	NA	NA	1073	SelleckChem	S1209	1593	SelleckChem	S1053
Breast	1083:1593	Crizotinib	MET, ALK, ROS1	RTK signaling	Targeted	FDA approved	Entinostat	HDAC1, HDAC3	Chromatin histone acetylation	Targeted	Advanced clinical trials	2	2.5	0.625	no	47	0	0	no	NA	NA	NA	NA	NA	NA	NA	1083	SelleckChem	S1068	1593	SelleckChem	S1053
Breast	1012:1593	Vorinostat	HDAC inhibitor Class I, IIa, IIb, IV	Chromatin histone acetylation	Targeted	FDA approved	Entinostat	HDAC1, HDAC3	Chromatin histone acetylation	Targeted	Advanced clinical trials	2	2	0.5	no	47	1	2.1	no	NA	NA	NA	NA	NA	NA	NA	1012	SelleckChem	S1047	1593	SelleckChem	S1053
Breast	1372:1593	Trametinib	MEK1, MEK2	ERK MAPK signaling	Targeted	FDA approved	Entinostat	HDAC1, HDAC3	Chromatin histone acetylation	Targeted	Advanced clinical trials	2	0.1	0.01	no	47	2	4.3	no	NA	NA	NA	NA	NA	NA	NA	1372	SelleckChem	S2673	1593	SelleckChem	S1053
Breast	1007:1593	Docetaxel	Microtubule stabiliser	Mitosis	Chemotherapeutic	FDA approved in breast	Entinostat	HDAC1, HDAC3	Chromatin histone acetylation	Targeted	Advanced clinical trials	2	0.001	0.00025	no	47	1	2.1	no	NA	NA	NA	NA	NA	NA	NA	1007	SelleckChem	S1148	1593	SelleckChem	S1053
Breast	1005:1593	Cisplatin	DNA crosslinker	DNA replication	Chemotherapeutic	FDA approved	Entinostat	HDAC1, HDAC3	Chromatin histone acetylation	Targeted	Advanced clinical trials	2	4	1	no	47	3	6.4	yes	33	10	30.3	5	15.2	3	30	1005	SelleckChem	S1166	1593	SelleckChem	S1053
Breast	1190:1593	Gemcitabine	Pyrimidine antimetabolite	DNA replication	Chemotherapeutic	FDA approved in breast	Entinostat	HDAC1, HDAC3	Chromatin histone acetylation	Targeted	Advanced clinical trials	2	0.1	0.01	no	47	3	6.4	no	NA	NA	NA	NA	NA	NA	NA	1190	SelleckChem	S1714	1593	SelleckChem	S1053
Breast	1049:1593	PD173074	FGFR1, FGFR2, FGFR3	RTK signaling	Targeted	Experimental only	Entinostat	HDAC1, HDAC3	Chromatin histone acetylation	Targeted	Advanced clinical trials	2	10	2.5	no	47	1	2.1	no	NA	NA	NA	NA	NA	NA	NA	1049	SelleckChem	S1264	1593	SelleckChem	S1053
Breast	1047:1593	Nutlin-3a (-)	MDM2	p53 pathway	Targeted	Experimental only	Entinostat	HDAC1, HDAC3	Chromatin histone acetylation	Targeted	Advanced clinical trials	2	10	2.5	no	47	1	2.1	no	NA	NA	NA	NA	NA	NA	NA	1047	SelleckChem	S8059	1593	SelleckChem	S1053
Breast	1058:1593	Pictilisib	PI3K (class 1)	PI3K/MTOR signaling	Targeted	Early clinical trials	Entinostat	HDAC1, HDAC3	Chromatin histone acetylation	Targeted	Advanced clinical trials	2	0.5	0.125	no	47	7	14.9	no	NA	NA	NA	NA	NA	NA	NA	1058	SelleckChem	S1065	1593	SelleckChem	S1053
Breast	1375:1593	Temozolomide	DNA alkylating agent	DNA replication	Chemotherapeutic	FDA approved	Entinostat	HDAC1, HDAC3	Chromatin histone acetylation	Targeted	Advanced clinical trials	2	30	7.5	no	47	0	0	no	NA	NA	NA	NA	NA	NA	NA	1375	SelleckChem	S1237	1593	SelleckChem	S1053
Breast	1559:1593	Luminespib	HSP90	Protein stability and degradation	Targeted	Early clinical trials	Entinostat	HDAC1, HDAC3	Chromatin histone acetylation	Targeted	Advanced clinical trials	2	0.01	0.0025	no	47	0	0	no	NA	NA	NA	NA	NA	NA	NA	1559	SelleckChem	S1069	1593	SelleckChem	S1053
Breast	1191:1593	Bortezomib	Proteasome	Protein stability and degradation	Targeted	FDA approved	Entinostat	HDAC1, HDAC3	Chromatin histone acetylation	Targeted	Advanced clinical trials	2	0.0025	0.000625	no	47	6	12.8	no	NA	NA	NA	NA	NA	NA	NA	1191	SelleckChem	S1013	1593	SelleckChem	S1053
Breast	1021:1593	Axitinib	PDGFR, KIT, VEGFR	RTK signaling	Targeted	FDA approved	Entinostat	HDAC1, HDAC3	Chromatin histone acetylation	Targeted	Advanced clinical trials	2	4	1	no	47	1	2.1	no	NA	NA	NA	NA	NA	NA	NA	1021	SelleckChem	S1005	1593	SelleckChem	S1053
Breast	1011:1593	Navitoclax	BCL2, BCL-XL, BCL-W	Apoptosis regulation	Targeted	Advanced clinical trials	Entinostat	HDAC1, HDAC3	Chromatin histone acetylation	Targeted	Advanced clinical trials	2	2.5	0.625	no	47	14	29.8	no	NA	NA	NA	NA	NA	NA	NA	1011	SelleckChem	S1001	1593	SelleckChem	S1053
Breast	1558:1593	Lapatinib	EGFR, ERBB2	EGFR signaling	Targeted	FDA approved in breast	Entinostat	HDAC1, HDAC3	Chromatin histone acetylation	Targeted	Advanced clinical trials	2	2.5	0.625	no	47	4	8.5	no	NA	NA	NA	NA	NA	NA	NA	1558	SelleckChem	S2111	1593	SelleckChem	S1053
Breast	1549:1593	Sapitinib	EGFR, ERBB2, ERBB3	EGFR signaling	Targeted	Advanced clinical trials	Entinostat	HDAC1, HDAC3	Chromatin histone acetylation	Targeted	Advanced clinical trials	2	2	0.5	no	47	5	10.6	no	NA	NA	NA	NA	NA	NA	NA	1549	SelleckChem	S2192	1593	SelleckChem	S1053
Breast	1561:1593	Taselisib	PI3K (beta sparing)	PI3K/MTOR signaling	Targeted	Advanced clinical trials	Entinostat	HDAC1, HDAC3	Chromatin histone acetylation	Targeted	Advanced clinical trials	2	1	0.1	no	47	8	17	no	NA	NA	NA	NA	NA	NA	NA	1561	SelleckChem	S7103	1593	SelleckChem	S1053
Breast	1594:1593	OSI-027	MTORC1, MTORC2	PI3K/MTOR signaling	Targeted	Early clinical trials	Entinostat	HDAC1, HDAC3	Chromatin histone acetylation	Targeted	Advanced clinical trials	2	1	0.25	no	47	3	6.4	no	NA	NA	NA	NA	NA	NA	NA	1594	SelleckChem	S2624	1593	SelleckChem	S1053
Breast	1179:1593	MK-1775	WEE1, PLK1	Cell cycle	Targeted	Early clinical trials	Entinostat	HDAC1, HDAC3	Chromatin histone acetylation	Targeted	Advanced clinical trials	2	2.5	0.625	no	47	4	8.5	no	NA	NA	NA	NA	NA	NA	NA	1179	SelleckChem	S1525	1593	SelleckChem	S1053
Breast	1510:1593	Linsitinib	IGF1R	IGF1R signaling	Targeted	Advanced clinical trials	Entinostat	HDAC1, HDAC3	Chromatin histone acetylation	Targeted	Advanced clinical trials	2	10	2.5	no	47	1	2.1	no	NA	NA	NA	NA	NA	NA	NA	1510	SelleckChem	S1091	1593	SelleckChem	S1053
Breast	1053:1593	MK-2206	AKT1, AKT2	PI3K/MTOR signaling	Targeted	Early clinical trials	Entinostat	HDAC1, HDAC3	Chromatin histone acetylation	Targeted	Advanced clinical trials	2	1	0.25	no	47	6	12.8	no	NA	NA	NA	NA	NA	NA	NA	1053	SelleckChem	S1078	1593	SelleckChem	S1053
Breast	1017:1593	Olaparib	PARP1, PARP2	Genome integrity	Targeted	FDA approved	Entinostat	HDAC1, HDAC3	Chromatin histone acetylation	Targeted	Advanced clinical trials	2	10	2.5	no	47	1	2.1	no	NA	NA	NA	NA	NA	NA	NA	1017	SelleckChem	S1060	1593	SelleckChem	S1053
Breast	1022:1593	AZD7762	CHEK1, CHEK2	Cell cycle	Targeted	Early clinical trials	Entinostat	HDAC1, HDAC3	Chromatin histone acetylation	Targeted	Advanced clinical trials	2	0.25	0.0625	no	47	0	0	no	NA	NA	NA	NA	NA	NA	NA	1022	SelleckChem	S1532	1593	SelleckChem	S1053
Breast	1375:1632	Temozolomide	DNA alkylating agent	DNA replication	Chemotherapeutic	FDA approved	Ribociclib	CDK4, CDK6	Cell cycle	Targeted	FDA approved in breast	4	30	7.5	no	47	0	0	no	NA	NA	NA	NA	NA	NA	NA	1375	SelleckChem	S1237	1632	SelleckChem	S7440
Breast	1190:1632	Gemcitabine	Pyrimidine antimetabolite	DNA replication	Chemotherapeutic	FDA approved in breast	Ribociclib	CDK4, CDK6	Cell cycle	Targeted	FDA approved in breast	4	0.1	0.01	no	47	1	2.1	no	NA	NA	NA	NA	NA	NA	NA	1190	SelleckChem	S1714	1632	SelleckChem	S7440
Breast	1058:1632	Pictilisib	PI3K (class 1)	PI3K/MTOR signaling	Targeted	Early clinical trials	Ribociclib	CDK4, CDK6	Cell cycle	Targeted	FDA approved in breast	4	0.5	0.125	no	47	1	2.1	no	NA	NA	NA	NA	NA	NA	NA	1058	SelleckChem	S1065	1632	SelleckChem	S7440
Breast	1047:1632	Nutlin-3a (-)	MDM2	p53 pathway	Targeted	Experimental only	Ribociclib	CDK4, CDK6	Cell cycle	Targeted	FDA approved in breast	4	10	2.5	no	47	2	4.3	no	NA	NA	NA	NA	NA	NA	NA	1047	SelleckChem	S8059	1632	SelleckChem	S7440
Breast	1561:1632	Taselisib	PI3K (beta sparing)	PI3K/MTOR signaling	Targeted	Advanced clinical trials	Ribociclib	CDK4, CDK6	Cell cycle	Targeted	FDA approved in breast	4	1	0.1	no	47	1	2.1	no	NA	NA	NA	NA	NA	NA	NA	1561	SelleckChem	S7103	1632	SelleckChem	S7440
Breast	1073:1632	5-Fluorouracil	Antimetabolite (DNA & RNA)	Other	Chemotherapeutic	FDA approved in breast	Ribociclib	CDK4, CDK6	Cell cycle	Targeted	FDA approved in breast	4	10	2.5	no	47	0	0	no	NA	NA	NA	NA	NA	NA	NA	1073	SelleckChem	S1209	1632	SelleckChem	S7440
Breast	1372:1632	Trametinib	MEK1, MEK2	ERK MAPK signaling	Targeted	FDA approved	Ribociclib	CDK4, CDK6	Cell cycle	Targeted	FDA approved in breast	4	0.1	0.01	no	47	2	4.3	no	NA	NA	NA	NA	NA	NA	NA	1372	SelleckChem	S2673	1632	SelleckChem	S7440
Breast	1007:1632	Docetaxel	Microtubule stabiliser	Mitosis	Chemotherapeutic	FDA approved in breast	Ribociclib	CDK4, CDK6	Cell cycle	Targeted	FDA approved in breast	4	0.001	0.00025	no	47	0	0	no	NA	NA	NA	NA	NA	NA	NA	1007	SelleckChem	S1148	1632	SelleckChem	S7440
Breast	1054:1632	Palbociclib	CDK4, CDK6	Cell cycle	Targeted	FDA approved in breast	Ribociclib	CDK4, CDK6	Cell cycle	Targeted	FDA approved in breast	4	4	1	no	47	0	0	no	NA	NA	NA	NA	NA	NA	NA	1054	SelleckChem	S1116	1632	SelleckChem	S7440
Breast	1510:1632	Linsitinib	IGF1R	IGF1R signaling	Targeted	Advanced clinical trials	Ribociclib	CDK4, CDK6	Cell cycle	Targeted	FDA approved in breast	4	10	2.5	no	47	1	2.1	no	NA	NA	NA	NA	NA	NA	NA	1510	SelleckChem	S1091	1632	SelleckChem	S7440
Breast	1083:1632	Crizotinib	MET, ALK, ROS1	RTK signaling	Targeted	FDA approved	Ribociclib	CDK4, CDK6	Cell cycle	Targeted	FDA approved in breast	4	2.5	0.625	no	47	1	2.1	no	NA	NA	NA	NA	NA	NA	NA	1083	SelleckChem	S1068	1632	SelleckChem	S7440
Breast	1022:1632	AZD7762	CHEK1, CHEK2	Cell cycle	Targeted	Early clinical trials	Ribociclib	CDK4, CDK6	Cell cycle	Targeted	FDA approved in breast	4	0.25	0.0625	no	47	0	0	no	NA	NA	NA	NA	NA	NA	NA	1022	SelleckChem	S1532	1632	SelleckChem	S7440
Breast	1549:1632	Sapitinib	EGFR, ERBB2, ERBB3	EGFR signaling	Targeted	Advanced clinical trials	Ribociclib	CDK4, CDK6	Cell cycle	Targeted	FDA approved in breast	4	2	0.5	no	47	1	2.1	no	NA	NA	NA	NA	NA	NA	NA	1549	SelleckChem	S2192	1632	SelleckChem	S7440
Breast	1179:1632	MK-1775	WEE1, PLK1	Cell cycle	Targeted	Early clinical trials	Ribociclib	CDK4, CDK6	Cell cycle	Targeted	FDA approved in breast	4	2.5	0.625	no	47	2	4.3	no	NA	NA	NA	NA	NA	NA	NA	1179	SelleckChem	S1525	1632	SelleckChem	S7440
Breast	1005:1632	Cisplatin	DNA crosslinker	DNA replication	Chemotherapeutic	FDA approved	Ribociclib	CDK4, CDK6	Cell cycle	Targeted	FDA approved in breast	4	4	1	no	47	1	2.1	no	NA	NA	NA	NA	NA	NA	NA	1005	SelleckChem	S1166	1632	SelleckChem	S7440
Breast	1012:1632	Vorinostat	HDAC inhibitor Class I, IIa, IIb, IV	Chromatin histone acetylation	Targeted	FDA approved	Ribociclib	CDK4, CDK6	Cell cycle	Targeted	FDA approved in breast	4	2	0.5	no	47	3	6.4	no	NA	NA	NA	NA	NA	NA	NA	1012	SelleckChem	S1047	1632	SelleckChem	S7440
Breast	1011:1632	Navitoclax	BCL2, BCL-XL, BCL-W	Apoptosis regulation	Targeted	Advanced clinical trials	Ribociclib	CDK4, CDK6	Cell cycle	Targeted	FDA approved in breast	4	2.5	0.625	no	47	5	10.6	no	NA	NA	NA	NA	NA	NA	NA	1011	SelleckChem	S1001	1632	SelleckChem	S7440
Breast	1017:1632	Olaparib	PARP1, PARP2	Genome integrity	Targeted	FDA approved	Ribociclib	CDK4, CDK6	Cell cycle	Targeted	FDA approved in breast	4	10	2.5	no	47	0	0	no	NA	NA	NA	NA	NA	NA	NA	1017	SelleckChem	S1060	1632	SelleckChem	S7440
Breast	1559:1632	Luminespib	HSP90	Protein stability and degradation	Targeted	Early clinical trials	Ribociclib	CDK4, CDK6	Cell cycle	Targeted	FDA approved in breast	4	0.01	0.0025	no	47	0	0	no	NA	NA	NA	NA	NA	NA	NA	1559	SelleckChem	S1069	1632	SelleckChem	S7440
Breast	1021:1632	Axitinib	PDGFR, KIT, VEGFR	RTK signaling	Targeted	FDA approved	Ribociclib	CDK4, CDK6	Cell cycle	Targeted	FDA approved in breast	4	4	1	no	47	1	2.1	no	NA	NA	NA	NA	NA	NA	NA	1021	SelleckChem	S1005	1632	SelleckChem	S7440
Breast	1558:1632	Lapatinib	EGFR, ERBB2	EGFR signaling	Targeted	FDA approved in breast	Ribociclib	CDK4, CDK6	Cell cycle	Targeted	FDA approved in breast	4	2.5	0.625	no	47	4	8.5	no	NA	NA	NA	NA	NA	NA	NA	1558	SelleckChem	S2111	1632	SelleckChem	S7440
Breast	1594:1632	OSI-027	MTORC1, MTORC2	PI3K/MTOR signaling	Targeted	Early clinical trials	Ribociclib	CDK4, CDK6	Cell cycle	Targeted	FDA approved in breast	4	1	0.25	no	47	1	2.1	no	NA	NA	NA	NA	NA	NA	NA	1594	SelleckChem	S2624	1632	SelleckChem	S7440
Breast	1053:1632	MK-2206	AKT1, AKT2	PI3K/MTOR signaling	Targeted	Early clinical trials	Ribociclib	CDK4, CDK6	Cell cycle	Targeted	FDA approved in breast	4	1	0.25	no	47	1	2.1	no	NA	NA	NA	NA	NA	NA	NA	1053	SelleckChem	S1078	1632	SelleckChem	S7440
Breast	1049:1632	PD173074	FGFR1, FGFR2, FGFR3	RTK signaling	Targeted	Experimental only	Ribociclib	CDK4, CDK6	Cell cycle	Targeted	FDA approved in breast	4	10	2.5	no	47	1	2.1	no	NA	NA	NA	NA	NA	NA	NA	1049	SelleckChem	S1264	1632	SelleckChem	S7440
Breast	1191:1632	Bortezomib	Proteasome	Protein stability and degradation	Targeted	FDA approved	Ribociclib	CDK4, CDK6	Cell cycle	Targeted	FDA approved in breast	4	0.0025	0.000625	no	47	1	2.1	no	NA	NA	NA	NA	NA	NA	NA	1191	SelleckChem	S1013	1632	SelleckChem	S7440
Breast	1375:1909	Temozolomide	DNA alkylating agent	DNA replication	Chemotherapeutic	FDA approved	Venetoclax	BCL2	Apoptosis regulation	Targeted	Advanced clinical trials	1	30	7.5	no	47	0	0	no	NA	NA	NA	NA	NA	NA	NA	1375	SelleckChem	S1237	1909	SelleckChem	S8048
Breast	1559:1909	Luminespib	HSP90	Protein stability and degradation	Targeted	Early clinical trials	Venetoclax	BCL2	Apoptosis regulation	Targeted	Advanced clinical trials	1	0.01	0.0025	no	47	1	2.1	no	NA	NA	NA	NA	NA	NA	NA	1559	SelleckChem	S1069	1909	SelleckChem	S8048
Breast	1191:1909	Bortezomib	Proteasome	Protein stability and degradation	Targeted	FDA approved	Venetoclax	BCL2	Apoptosis regulation	Targeted	Advanced clinical trials	1	0.0025	0.000625	no	47	1	2.1	no	NA	NA	NA	NA	NA	NA	NA	1191	SelleckChem	S1013	1909	SelleckChem	S8048
Breast	1021:1909	Axitinib	PDGFR, KIT, VEGFR	RTK signaling	Targeted	FDA approved	Venetoclax	BCL2	Apoptosis regulation	Targeted	Advanced clinical trials	1	4	1	no	47	2	4.3	no	NA	NA	NA	NA	NA	NA	NA	1021	SelleckChem	S1005	1909	SelleckChem	S8048
Breast	1083:1909	Crizotinib	MET, ALK, ROS1	RTK signaling	Targeted	FDA approved	Venetoclax	BCL2	Apoptosis regulation	Targeted	Advanced clinical trials	1	2.5	0.625	no	47	2	4.3	no	NA	NA	NA	NA	NA	NA	NA	1083	SelleckChem	S1068	1909	SelleckChem	S8048
Breast	1005:1909	Cisplatin	DNA crosslinker	DNA replication	Chemotherapeutic	FDA approved	Venetoclax	BCL2	Apoptosis regulation	Targeted	Advanced clinical trials	1	4	1	no	47	1	2.1	no	NA	NA	NA	NA	NA	NA	NA	1005	SelleckChem	S1166	1909	SelleckChem	S8048
Breast	1372:1909	Trametinib	MEK1, MEK2	ERK MAPK signaling	Targeted	FDA approved	Venetoclax	BCL2	Apoptosis regulation	Targeted	Advanced clinical trials	1	0.1	0.01	no	47	0	0	no	NA	NA	NA	NA	NA	NA	NA	1372	SelleckChem	S2673	1909	SelleckChem	S8048
Breast	1012:1909	Vorinostat	HDAC inhibitor Class I, IIa, IIb, IV	Chromatin histone acetylation	Targeted	FDA approved	Venetoclax	BCL2	Apoptosis regulation	Targeted	Advanced clinical trials	1	2	0.5	no	47	2	4.3	no	NA	NA	NA	NA	NA	NA	NA	1012	SelleckChem	S1047	1909	SelleckChem	S8048
Breast	1011:1909	Navitoclax	BCL2, BCL-XL, BCL-W	Apoptosis regulation	Targeted	Advanced clinical trials	Venetoclax	BCL2	Apoptosis regulation	Targeted	Advanced clinical trials	1	2.5	0.625	no	47	1	2.1	no	NA	NA	NA	NA	NA	NA	NA	1011	SelleckChem	S1001	1909	SelleckChem	S8048
Breast	1558:1909	Lapatinib	EGFR, ERBB2	EGFR signaling	Targeted	FDA approved in breast	Venetoclax	BCL2	Apoptosis regulation	Targeted	Advanced clinical trials	1	2.5	0.625	no	47	2	4.3	no	NA	NA	NA	NA	NA	NA	NA	1558	SelleckChem	S2111	1909	SelleckChem	S8048
Breast	1561:1909	Taselisib	PI3K (beta sparing)	PI3K/MTOR signaling	Targeted	Advanced clinical trials	Venetoclax	BCL2	Apoptosis regulation	Targeted	Advanced clinical trials	1	1	0.1	no	47	3	6.4	no	NA	NA	NA	NA	NA	NA	NA	1561	SelleckChem	S7103	1909	SelleckChem	S8048
Breast	1594:1909	OSI-027	MTORC1, MTORC2	PI3K/MTOR signaling	Targeted	Early clinical trials	Venetoclax	BCL2	Apoptosis regulation	Targeted	Advanced clinical trials	1	1	0.25	no	47	1	2.1	no	NA	NA	NA	NA	NA	NA	NA	1594	SelleckChem	S2624	1909	SelleckChem	S8048
Breast	1179:1909	MK-1775	WEE1, PLK1	Cell cycle	Targeted	Early clinical trials	Venetoclax	BCL2	Apoptosis regulation	Targeted	Advanced clinical trials	1	2.5	0.625	no	47	5	10.6	no	NA	NA	NA	NA	NA	NA	NA	1179	SelleckChem	S1525	1909	SelleckChem	S8048
Breast	1054:1909	Palbociclib	CDK4, CDK6	Cell cycle	Targeted	FDA approved in breast	Venetoclax	BCL2	Apoptosis regulation	Targeted	Advanced clinical trials	1	4	1	no	47	1	2.1	no	NA	NA	NA	NA	NA	NA	NA	1054	SelleckChem	S1116	1909	SelleckChem	S8048
Breast	1510:1909	Linsitinib	IGF1R	IGF1R signaling	Targeted	Advanced clinical trials	Venetoclax	BCL2	Apoptosis regulation	Targeted	Advanced clinical trials	1	10	2.5	no	47	4	8.5	no	NA	NA	NA	NA	NA	NA	NA	1510	SelleckChem	S1091	1909	SelleckChem	S8048
Breast	1053:1909	MK-2206	AKT1, AKT2	PI3K/MTOR signaling	Targeted	Early clinical trials	Venetoclax	BCL2	Apoptosis regulation	Targeted	Advanced clinical trials	1	1	0.25	no	47	3	6.4	no	NA	NA	NA	NA	NA	NA	NA	1053	SelleckChem	S1078	1909	SelleckChem	S8048
Breast	1017:1909	Olaparib	PARP1, PARP2	Genome integrity	Targeted	FDA approved	Venetoclax	BCL2	Apoptosis regulation	Targeted	Advanced clinical trials	1	10	2.5	no	47	1	2.1	no	NA	NA	NA	NA	NA	NA	NA	1017	SelleckChem	S1060	1909	SelleckChem	S8048
Breast	1007:1909	Docetaxel	Microtubule stabiliser	Mitosis	Chemotherapeutic	FDA approved in breast	Venetoclax	BCL2	Apoptosis regulation	Targeted	Advanced clinical trials	1	0.001	0.00025	no	47	2	4.3	no	NA	NA	NA	NA	NA	NA	NA	1007	SelleckChem	S1148	1909	SelleckChem	S8048
Breast	1549:1909	Sapitinib	EGFR, ERBB2, ERBB3	EGFR signaling	Targeted	Advanced clinical trials	Venetoclax	BCL2	Apoptosis regulation	Targeted	Advanced clinical trials	1	2	0.5	no	47	2	4.3	no	NA	NA	NA	NA	NA	NA	NA	1549	SelleckChem	S2192	1909	SelleckChem	S8048
Breast	1058:1909	Pictilisib	PI3K (class 1)	PI3K/MTOR signaling	Targeted	Early clinical trials	Venetoclax	BCL2	Apoptosis regulation	Targeted	Advanced clinical trials	1	0.5	0.125	no	47	1	2.1	no	NA	NA	NA	NA	NA	NA	NA	1058	SelleckChem	S1065	1909	SelleckChem	S8048
Breast	1047:1909	Nutlin-3a (-)	MDM2	p53 pathway	Targeted	Experimental only	Venetoclax	BCL2	Apoptosis regulation	Targeted	Advanced clinical trials	1	10	2.5	no	47	1	2.1	no	NA	NA	NA	NA	NA	NA	NA	1047	SelleckChem	S8059	1909	SelleckChem	S8048
Breast	1022:1909	AZD7762	CHEK1, CHEK2	Cell cycle	Targeted	Early clinical trials	Venetoclax	BCL2	Apoptosis regulation	Targeted	Advanced clinical trials	1	0.25	0.0625	no	47	1	2.1	no	NA	NA	NA	NA	NA	NA	NA	1022	SelleckChem	S1532	1909	SelleckChem	S8048
Breast	1073:1909	5-Fluorouracil	Antimetabolite (DNA & RNA)	Other	Chemotherapeutic	FDA approved in breast	Venetoclax	BCL2	Apoptosis regulation	Targeted	Advanced clinical trials	1	10	2.5	no	47	1	2.1	no	NA	NA	NA	NA	NA	NA	NA	1073	SelleckChem	S1209	1909	SelleckChem	S8048
Breast	1190:1909	Gemcitabine	Pyrimidine antimetabolite	DNA replication	Chemotherapeutic	FDA approved in breast	Venetoclax	BCL2	Apoptosis regulation	Targeted	Advanced clinical trials	1	0.1	0.01	no	47	2	4.3	no	NA	NA	NA	NA	NA	NA	NA	1190	SelleckChem	S1714	1909	SelleckChem	S8048
Breast	1049:1909	PD173074	FGFR1, FGFR2, FGFR3	RTK signaling	Targeted	Experimental only	Venetoclax	BCL2	Apoptosis regulation	Targeted	Advanced clinical trials	1	10	2.5	no	47	0	0	no	NA	NA	NA	NA	NA	NA	NA	1049	SelleckChem	S1264	1909	SelleckChem	S8048
Breast	1561:2169	Taselisib	PI3K (beta sparing)	PI3K/MTOR signaling	Targeted	Advanced clinical trials	AZD6482	PI3Kbeta	PI3K/MTOR signaling	Targeted	Experimental only	10	1	0.1	no	48	4	8.3	no	NA	NA	NA	NA	NA	NA	NA	1561	SelleckChem	S7103	2169	SelleckChem	S1462
Breast	1073:2169	5-Fluorouracil	Antimetabolite (DNA & RNA)	Other	Chemotherapeutic	FDA approved in breast	AZD6482	PI3Kbeta	PI3K/MTOR signaling	Targeted	Experimental only	10	10	2.5	no	48	0	0	no	NA	NA	NA	NA	NA	NA	NA	1073	SelleckChem	S1209	2169	SelleckChem	S1462
Breast	1372:2169	Trametinib	MEK1, MEK2	ERK MAPK signaling	Targeted	FDA approved	AZD6482	PI3Kbeta	PI3K/MTOR signaling	Targeted	Experimental only	10	0.1	0.01	no	48	4	8.3	no	NA	NA	NA	NA	NA	NA	NA	1372	SelleckChem	S2673	2169	SelleckChem	S1462
Breast	1007:2169	Docetaxel	Microtubule stabiliser	Mitosis	Chemotherapeutic	FDA approved in breast	AZD6482	PI3Kbeta	PI3K/MTOR signaling	Targeted	Experimental only	10	0.001	0.00025	no	48	0	0	no	NA	NA	NA	NA	NA	NA	NA	1007	SelleckChem	S1148	2169	SelleckChem	S1462
Breast	1054:2169	Palbociclib	CDK4, CDK6	Cell cycle	Targeted	FDA approved in breast	AZD6482	PI3Kbeta	PI3K/MTOR signaling	Targeted	Experimental only	10	4	1	no	48	1	2.1	no	NA	NA	NA	NA	NA	NA	NA	1054	SelleckChem	S1116	2169	SelleckChem	S1462
Breast	1510:2169	Linsitinib	IGF1R	IGF1R signaling	Targeted	Advanced clinical trials	AZD6482	PI3Kbeta	PI3K/MTOR signaling	Targeted	Experimental only	10	10	2.5	no	48	6	12.5	no	NA	NA	NA	NA	NA	NA	NA	1510	SelleckChem	S1091	2169	SelleckChem	S1462
Breast	1083:2169	Crizotinib	MET, ALK, ROS1	RTK signaling	Targeted	FDA approved	AZD6482	PI3Kbeta	PI3K/MTOR signaling	Targeted	Experimental only	10	2.5	0.625	no	48	1	2.1	no	NA	NA	NA	NA	NA	NA	NA	1083	SelleckChem	S1068	2169	SelleckChem	S1462
Breast	1022:2169	AZD7762	CHEK1, CHEK2	Cell cycle	Targeted	Early clinical trials	AZD6482	PI3Kbeta	PI3K/MTOR signaling	Targeted	Experimental only	10	0.25	0.0625	no	48	1	2.1	no	NA	NA	NA	NA	NA	NA	NA	1022	SelleckChem	S1532	2169	SelleckChem	S1462
Breast	1549:2169	Sapitinib	EGFR, ERBB2, ERBB3	EGFR signaling	Targeted	Advanced clinical trials	AZD6482	PI3Kbeta	PI3K/MTOR signaling	Targeted	Experimental only	10	2	0.5	no	48	4	8.3	no	NA	NA	NA	NA	NA	NA	NA	1549	SelleckChem	S2192	2169	SelleckChem	S1462
Breast	1179:2169	MK-1775	WEE1, PLK1	Cell cycle	Targeted	Early clinical trials	AZD6482	PI3Kbeta	PI3K/MTOR signaling	Targeted	Experimental only	10	2.5	0.625	no	48	9	18.8	no	NA	NA	NA	NA	NA	NA	NA	1179	SelleckChem	S1525	2169	SelleckChem	S1462
Breast	1375:2169	Temozolomide	DNA alkylating agent	DNA replication	Chemotherapeutic	FDA approved	AZD6482	PI3Kbeta	PI3K/MTOR signaling	Targeted	Experimental only	10	30	7.5	no	48	1	2.1	no	NA	NA	NA	NA	NA	NA	NA	1375	SelleckChem	S1237	2169	SelleckChem	S1462
Breast	1005:2169	Cisplatin	DNA crosslinker	DNA replication	Chemotherapeutic	FDA approved	AZD6482	PI3Kbeta	PI3K/MTOR signaling	Targeted	Experimental only	10	4	1	no	48	0	0	no	NA	NA	NA	NA	NA	NA	NA	1005	SelleckChem	S1166	2169	SelleckChem	S1462
Breast	1012:2169	Vorinostat	HDAC inhibitor Class I, IIa, IIb, IV	Chromatin histone acetylation	Targeted	FDA approved	AZD6482	PI3Kbeta	PI3K/MTOR signaling	Targeted	Experimental only	10	2	0.5	no	48	9	18.8	no	NA	NA	NA	NA	NA	NA	NA	1012	SelleckChem	S1047	2169	SelleckChem	S1462
Breast	1053:2169	MK-2206	AKT1, AKT2	PI3K/MTOR signaling	Targeted	Early clinical trials	AZD6482	PI3Kbeta	PI3K/MTOR signaling	Targeted	Experimental only	10	1	0.25	no	48	1	2.1	no	NA	NA	NA	NA	NA	NA	NA	1053	SelleckChem	S1078	2169	SelleckChem	S1462
Breast	1049:2169	PD173074	FGFR1, FGFR2, FGFR3	RTK signaling	Targeted	Experimental only	AZD6482	PI3Kbeta	PI3K/MTOR signaling	Targeted	Experimental only	10	10	2.5	no	48	2	4.2	no	NA	NA	NA	NA	NA	NA	NA	1049	SelleckChem	S1264	2169	SelleckChem	S1462
Breast	1594:2169	OSI-027	MTORC1, MTORC2	PI3K/MTOR signaling	Targeted	Early clinical trials	AZD6482	PI3Kbeta	PI3K/MTOR signaling	Targeted	Experimental only	10	1	0.25	no	48	0	0	no	NA	NA	NA	NA	NA	NA	NA	1594	SelleckChem	S2624	2169	SelleckChem	S1462
Breast	1017:2169	Olaparib	PARP1, PARP2	Genome integrity	Targeted	FDA approved	AZD6482	PI3Kbeta	PI3K/MTOR signaling	Targeted	Experimental only	10	10	2.5	no	48	0	0	no	NA	NA	NA	NA	NA	NA	NA	1017	SelleckChem	S1060	2169	SelleckChem	S1462
Breast	1021:2169	Axitinib	PDGFR, KIT, VEGFR	RTK signaling	Targeted	FDA approved	AZD6482	PI3Kbeta	PI3K/MTOR signaling	Targeted	Experimental only	10	4	1	no	48	5	10.4	no	NA	NA	NA	NA	NA	NA	NA	1021	SelleckChem	S1005	2169	SelleckChem	S1462
Breast	1058:2169	Pictilisib	PI3K (class 1)	PI3K/MTOR signaling	Targeted	Early clinical trials	AZD6482	PI3Kbeta	PI3K/MTOR signaling	Targeted	Experimental only	10	0.5	0.125	no	48	1	2.1	no	NA	NA	NA	NA	NA	NA	NA	1058	SelleckChem	S1065	2169	SelleckChem	S1462
Breast	1191:2169	Bortezomib	Proteasome	Protein stability and degradation	Targeted	FDA approved	AZD6482	PI3Kbeta	PI3K/MTOR signaling	Targeted	Experimental only	10	0.0025	0.000625	no	48	0	0	no	NA	NA	NA	NA	NA	NA	NA	1191	SelleckChem	S1013	2169	SelleckChem	S1462
Breast	1558:2169	Lapatinib	EGFR, ERBB2	EGFR signaling	Targeted	FDA approved in breast	AZD6482	PI3Kbeta	PI3K/MTOR signaling	Targeted	Experimental only	10	2.5	0.625	no	48	4	8.3	no	NA	NA	NA	NA	NA	NA	NA	1558	SelleckChem	S2111	2169	SelleckChem	S1462
Breast	1047:2169	Nutlin-3a (-)	MDM2	p53 pathway	Targeted	Experimental only	AZD6482	PI3Kbeta	PI3K/MTOR signaling	Targeted	Experimental only	10	10	2.5	no	48	4	8.3	no	NA	NA	NA	NA	NA	NA	NA	1047	SelleckChem	S8059	2169	SelleckChem	S1462
Breast	1190:2169	Gemcitabine	Pyrimidine antimetabolite	DNA replication	Chemotherapeutic	FDA approved in breast	AZD6482	PI3Kbeta	PI3K/MTOR signaling	Targeted	Experimental only	10	0.1	0.01	no	48	1	2.1	no	NA	NA	NA	NA	NA	NA	NA	1190	SelleckChem	S1714	2169	SelleckChem	S1462
Breast	1011:2169	Navitoclax	BCL2, BCL-XL, BCL-W	Apoptosis regulation	Targeted	Advanced clinical trials	AZD6482	PI3Kbeta	PI3K/MTOR signaling	Targeted	Experimental only	10	2.5	0.625	no	48	13	27.1	no	NA	NA	NA	NA	NA	NA	NA	1011	SelleckChem	S1001	2169	SelleckChem	S1462
Breast	1559:2169	Luminespib	HSP90	Protein stability and degradation	Targeted	Early clinical trials	AZD6482	PI3Kbeta	PI3K/MTOR signaling	Targeted	Experimental only	10	0.01	0.0025	no	48	1	2.1	no	NA	NA	NA	NA	NA	NA	NA	1559	SelleckChem	S1069	2169	SelleckChem	S1462
Breast	1049:2172	PD173074	FGFR1, FGFR2, FGFR3	RTK signaling	Targeted	Experimental only	JQ1	BRD2, BRD3, BRD4, BRDT	Chromatin other	Targeted	Experimental only	10	10	2.5	no	48	4	8.3	no	NA	NA	NA	NA	NA	NA	NA	1049	SelleckChem	S1264	2172	SelleckChem	S7110
Breast	1594:2172	OSI-027	MTORC1, MTORC2	PI3K/MTOR signaling	Targeted	Early clinical trials	JQ1	BRD2, BRD3, BRD4, BRDT	Chromatin other	Targeted	Experimental only	10	1	0.25	no	48	2	4.2	no	NA	NA	NA	NA	NA	NA	NA	1594	SelleckChem	S2624	2172	SelleckChem	S7110
Breast	1012:2172	Vorinostat	HDAC inhibitor Class I, IIa, IIb, IV	Chromatin histone acetylation	Targeted	FDA approved	JQ1	BRD2, BRD3, BRD4, BRDT	Chromatin other	Targeted	Experimental only	10	2	0.5	no	48	20	41.7	yes	34	18	52.9	14	41.2	11	61.1	1012	SelleckChem	S1047	2172	SelleckChem	S7110
Breast	1179:2172	MK-1775	WEE1, PLK1	Cell cycle	Targeted	Early clinical trials	JQ1	BRD2, BRD3, BRD4, BRDT	Chromatin other	Targeted	Experimental only	10	2.5	0.625	no	48	5	10.4	no	NA	NA	NA	NA	NA	NA	NA	1179	SelleckChem	S1525	2172	SelleckChem	S7110
Breast	1083:2172	Crizotinib	MET, ALK, ROS1	RTK signaling	Targeted	FDA approved	JQ1	BRD2, BRD3, BRD4, BRDT	Chromatin other	Targeted	Experimental only	10	2.5	0.625	no	48	2	4.2	no	NA	NA	NA	NA	NA	NA	NA	1083	SelleckChem	S1068	2172	SelleckChem	S7110
Breast	1053:2172	MK-2206	AKT1, AKT2	PI3K/MTOR signaling	Targeted	Early clinical trials	JQ1	BRD2, BRD3, BRD4, BRDT	Chromatin other	Targeted	Experimental only	10	1	0.25	no	48	5	10.4	no	NA	NA	NA	NA	NA	NA	NA	1053	SelleckChem	S1078	2172	SelleckChem	S7110
Breast	1017:2172	Olaparib	PARP1, PARP2	Genome integrity	Targeted	FDA approved	JQ1	BRD2, BRD3, BRD4, BRDT	Chromatin other	Targeted	Experimental only	10	10	2.5	no	48	2	4.2	no	NA	NA	NA	NA	NA	NA	NA	1017	SelleckChem	S1060	2172	SelleckChem	S7110
Breast	1021:2172	Axitinib	PDGFR, KIT, VEGFR	RTK signaling	Targeted	FDA approved	JQ1	BRD2, BRD3, BRD4, BRDT	Chromatin other	Targeted	Experimental only	10	4	1	no	48	8	16.7	no	NA	NA	NA	NA	NA	NA	NA	1021	SelleckChem	S1005	2172	SelleckChem	S7110
Breast	1058:2172	Pictilisib	PI3K (class 1)	PI3K/MTOR signaling	Targeted	Early clinical trials	JQ1	BRD2, BRD3, BRD4, BRDT	Chromatin other	Targeted	Experimental only	10	0.5	0.125	no	48	3	6.2	no	NA	NA	NA	NA	NA	NA	NA	1058	SelleckChem	S1065	2172	SelleckChem	S7110
Breast	1191:2172	Bortezomib	Proteasome	Protein stability and degradation	Targeted	FDA approved	JQ1	BRD2, BRD3, BRD4, BRDT	Chromatin other	Targeted	Experimental only	10	0.0025	0.000625	no	48	14	29.2	yes	34	17	50	5	14.7	4	23.5	1191	SelleckChem	S1013	2172	SelleckChem	S7110
Breast	1549:2172	Sapitinib	EGFR, ERBB2, ERBB3	EGFR signaling	Targeted	Advanced clinical trials	JQ1	BRD2, BRD3, BRD4, BRDT	Chromatin other	Targeted	Experimental only	10	2	0.5	no	48	7	14.6	no	NA	NA	NA	NA	NA	NA	NA	1549	SelleckChem	S2192	2172	SelleckChem	S7110
Breast	1054:2172	Palbociclib	CDK4, CDK6	Cell cycle	Targeted	FDA approved in breast	JQ1	BRD2, BRD3, BRD4, BRDT	Chromatin other	Targeted	Experimental only	10	4	1	no	48	1	2.1	no	NA	NA	NA	NA	NA	NA	NA	1054	SelleckChem	S1116	2172	SelleckChem	S7110
Breast	1073:2172	5-Fluorouracil	Antimetabolite (DNA & RNA)	Other	Chemotherapeutic	FDA approved in breast	JQ1	BRD2, BRD3, BRD4, BRDT	Chromatin other	Targeted	Experimental only	10	10	2.5	no	48	1	2.1	no	NA	NA	NA	NA	NA	NA	NA	1073	SelleckChem	S1209	2172	SelleckChem	S7110
Breast	1022:2172	AZD7762	CHEK1, CHEK2	Cell cycle	Targeted	Early clinical trials	JQ1	BRD2, BRD3, BRD4, BRDT	Chromatin other	Targeted	Experimental only	10	0.25	0.0625	no	48	2	4.2	no	NA	NA	NA	NA	NA	NA	NA	1022	SelleckChem	S1532	2172	SelleckChem	S7110
Breast	1558:2172	Lapatinib	EGFR, ERBB2	EGFR signaling	Targeted	FDA approved in breast	JQ1	BRD2, BRD3, BRD4, BRDT	Chromatin other	Targeted	Experimental only	10	2.5	0.625	no	48	8	16.7	no	NA	NA	NA	NA	NA	NA	NA	1558	SelleckChem	S2111	2172	SelleckChem	S7110
Breast	1047:2172	Nutlin-3a (-)	MDM2	p53 pathway	Targeted	Experimental only	JQ1	BRD2, BRD3, BRD4, BRDT	Chromatin other	Targeted	Experimental only	10	10	2.5	no	48	4	8.3	no	NA	NA	NA	NA	NA	NA	NA	1047	SelleckChem	S8059	2172	SelleckChem	S7110
Breast	1561:2172	Taselisib	PI3K (beta sparing)	PI3K/MTOR signaling	Targeted	Advanced clinical trials	JQ1	BRD2, BRD3, BRD4, BRDT	Chromatin other	Targeted	Experimental only	10	1	0.1	no	48	7	14.6	no	NA	NA	NA	NA	NA	NA	NA	1561	SelleckChem	S7103	2172	SelleckChem	S7110
Breast	1375:2172	Temozolomide	DNA alkylating agent	DNA replication	Chemotherapeutic	FDA approved	JQ1	BRD2, BRD3, BRD4, BRDT	Chromatin other	Targeted	Experimental only	10	30	7.5	no	48	0	0	no	NA	NA	NA	NA	NA	NA	NA	1375	SelleckChem	S1237	2172	SelleckChem	S7110
Breast	1190:2172	Gemcitabine	Pyrimidine antimetabolite	DNA replication	Chemotherapeutic	FDA approved in breast	JQ1	BRD2, BRD3, BRD4, BRDT	Chromatin other	Targeted	Experimental only	10	0.1	0.01	no	48	6	12.5	no	NA	NA	NA	NA	NA	NA	NA	1190	SelleckChem	S1714	2172	SelleckChem	S7110
Breast	1372:2172	Trametinib	MEK1, MEK2	ERK MAPK signaling	Targeted	FDA approved	JQ1	BRD2, BRD3, BRD4, BRDT	Chromatin other	Targeted	Experimental only	10	0.1	0.01	no	48	5	10.4	no	NA	NA	NA	NA	NA	NA	NA	1372	SelleckChem	S2673	2172	SelleckChem	S7110
Breast	1007:2172	Docetaxel	Microtubule stabiliser	Mitosis	Chemotherapeutic	FDA approved in breast	JQ1	BRD2, BRD3, BRD4, BRDT	Chromatin other	Targeted	Experimental only	10	0.001	0.00025	no	48	2	4.2	no	NA	NA	NA	NA	NA	NA	NA	1007	SelleckChem	S1148	2172	SelleckChem	S7110
Breast	1510:2172	Linsitinib	IGF1R	IGF1R signaling	Targeted	Advanced clinical trials	JQ1	BRD2, BRD3, BRD4, BRDT	Chromatin other	Targeted	Experimental only	10	10	2.5	no	48	6	12.5	no	NA	NA	NA	NA	NA	NA	NA	1510	SelleckChem	S1091	2172	SelleckChem	S7110
Breast	1005:2172	Cisplatin	DNA crosslinker	DNA replication	Chemotherapeutic	FDA approved	JQ1	BRD2, BRD3, BRD4, BRDT	Chromatin other	Targeted	Experimental only	10	4	1	no	48	5	10.4	no	NA	NA	NA	NA	NA	NA	NA	1005	SelleckChem	S1166	2172	SelleckChem	S7110
Breast	1011:2172	Navitoclax	BCL2, BCL-XL, BCL-W	Apoptosis regulation	Targeted	Advanced clinical trials	JQ1	BRD2, BRD3, BRD4, BRDT	Chromatin other	Targeted	Experimental only	10	2.5	0.625	no	48	12	25	yes	34	17	50	11	32.4	10	58.8	1011	SelleckChem	S1001	2172	SelleckChem	S7110
Breast	1559:2172	Luminespib	HSP90	Protein stability and degradation	Targeted	Early clinical trials	JQ1	BRD2, BRD3, BRD4, BRDT	Chromatin other	Targeted	Experimental only	10	0.01	0.0025	no	48	0	0	no	NA	NA	NA	NA	NA	NA	NA	1559	SelleckChem	S1069	2172	SelleckChem	S7110
Colon	1549:1003	Sapitinib	EGFR, ERBB2, ERBB3	EGFR signaling	Targeted	Advanced clinical trials	Camptothecin	TOP1	DNA replication	Chemotherapeutic	FDA approved in colon	0.1	2	0.5	no	46	0	0	no	NA	NA	NA	NA	NA	NA	NA	1549	SelleckChem	S2192	1003	SelleckChem	S1288
Colon	1032:1003	Afatinib	EGFR, ERBB2	EGFR signaling	Targeted	FDA approved	Camptothecin	TOP1	DNA replication	Chemotherapeutic	FDA approved in colon	0.1	1	0.25	no	46	3	6.5	no	NA	NA	NA	NA	NA	NA	NA	1032	SelleckChem	S1011	1003	SelleckChem	S1288
Colon	1083:1003	Crizotinib	MET, ALK, ROS1	RTK signaling	Targeted	FDA approved	Camptothecin	TOP1	DNA replication	Chemotherapeutic	FDA approved in colon	0.1	2.5	0.625	no	46	1	2.2	no	NA	NA	NA	NA	NA	NA	NA	1083	SelleckChem	S1068	1003	SelleckChem	S1288
Colon	1372:1003	Trametinib	MEK1, MEK2	ERK MAPK signaling	Targeted	FDA approved	Camptothecin	TOP1	DNA replication	Chemotherapeutic	FDA approved in colon	0.1	0.1	0.01	no	46	1	2.2	no	NA	NA	NA	NA	NA	NA	NA	1372	SelleckChem	S2673	1003	SelleckChem	S1288
Colon	1564:1003	SCH772984	ERK1, ERK2	ERK MAPK signaling	Targeted	Experimental only	Camptothecin	TOP1	DNA replication	Chemotherapeutic	FDA approved in colon	0.1	0.5	0.05	no	46	0	0	no	NA	NA	NA	NA	NA	NA	NA	1564	SelleckChem	S7101	1003	SelleckChem	S1288
Colon	1073:1003	5-Fluorouracil	Antimetabolite (DNA & RNA)	Other	Chemotherapeutic	FDA approved in colon	Camptothecin	TOP1	DNA replication	Chemotherapeutic	FDA approved in colon	0.1	10	2.5	no	46	0	0	no	NA	NA	NA	NA	NA	NA	NA	1073	SelleckChem	S1209	1003	SelleckChem	S1288
Colon	1089:1003	Oxaliplatin	DNA alkylating agent	DNA replication	Chemotherapeutic	FDA approved in colon	Camptothecin	TOP1	DNA replication	Chemotherapeutic	FDA approved in colon	0.1	5	1	no	46	1	2.2	no	NA	NA	NA	NA	NA	NA	NA	1089	SelleckChem	S1224	1003	SelleckChem	S1288
Colon	1054:1003	Palbociclib	CDK4, CDK6	Cell cycle	Targeted	FDA approved	Camptothecin	TOP1	DNA replication	Chemotherapeutic	FDA approved in colon	0.1	4	1	no	46	0	0	no	NA	NA	NA	NA	NA	NA	NA	1054	SelleckChem	S1116	1003	SelleckChem	S1288
Colon	1047:1003	Nutlin-3a (-)	MDM2	p53 pathway	Targeted	Experimental only	Camptothecin	TOP1	DNA replication	Chemotherapeutic	FDA approved in colon	0.1	10	2.5	no	46	0	0	no	NA	NA	NA	NA	NA	NA	NA	1047	SelleckChem	S8059	1003	SelleckChem	S1288
Colon	1598:1003	LGK974	PORCN	WNT signaling	Targeted	Early clinical trials	Camptothecin	TOP1	DNA replication	Chemotherapeutic	FDA approved in colon	0.1	10	2.5	no	46	0	0	no	NA	NA	NA	NA	NA	NA	NA	1598	SelleckChem	S7143	1003	SelleckChem	S1288
Colon	1053:1003	MK-2206	AKT1, AKT2	PI3K/MTOR signaling	Targeted	Early clinical trials	Camptothecin	TOP1	DNA replication	Chemotherapeutic	FDA approved in colon	0.1	10	1	no	46	0	0	no	NA	NA	NA	NA	NA	NA	NA	1053	SelleckChem	S1078	1003	SelleckChem	S1288
Colon	2048:1003	Vinorelbine	Microtubule destabiliser	Mitosis	Chemotherapeutic	FDA approved	Camptothecin	TOP1	DNA replication	Chemotherapeutic	FDA approved in colon	0.1	0.01	0.0025	no	46	0	0	no	NA	NA	NA	NA	NA	NA	NA	2048	SelleckChem	S4269	1003	SelleckChem	S1288
Colon	1510:1003	Linsitinib	IGF1R	IGF1R signaling	Targeted	Advanced clinical trials	Camptothecin	TOP1	DNA replication	Chemotherapeutic	FDA approved in colon	0.1	10	1	no	46	0	0	no	NA	NA	NA	NA	NA	NA	NA	1510	SelleckChem	S1091	1003	SelleckChem	S1288
Colon	1194:1003	SB505124	TGFBR1, ACVR1B, ACVR1C	RTK signaling	Targeted	Experimental only	Camptothecin	TOP1	DNA replication	Chemotherapeutic	FDA approved in colon	0.1	2.5	0.625	no	46	0	0	no	NA	NA	NA	NA	NA	NA	NA	1194	SelleckChem	S2186	1003	SelleckChem	S1288
Colon	1373:1003	Dabrafenib	BRAF	ERK MAPK signaling	Targeted	FDA approved	Camptothecin	TOP1	DNA replication	Chemotherapeutic	FDA approved in colon	0.1	10	1	no	46	0	0	no	NA	NA	NA	NA	NA	NA	NA	1373	SelleckChem	S2807	1003	SelleckChem	S1288
Colon	1017:1003	Olaparib	PARP1, PARP2	Genome integrity	Targeted	FDA approved	Camptothecin	TOP1	DNA replication	Chemotherapeutic	FDA approved in colon	0.1	10	2.5	no	46	1	2.2	no	NA	NA	NA	NA	NA	NA	NA	1017	SelleckChem	S1060	1003	SelleckChem	S1288
Colon	1011:1003	Navitoclax	BCL2, BCL-XL, BCL-W	Apoptosis regulation	Targeted	Advanced clinical trials	Camptothecin	TOP1	DNA replication	Chemotherapeutic	FDA approved in colon	0.1	1	0.1	no	46	8	17.4	no	NA	NA	NA	NA	NA	NA	NA	1011	SelleckChem	S1001	1003	SelleckChem	S1288
Colon	1561:1003	Taselisib	PI3K (beta sparing)	PI3K/MTOR signaling	Targeted	Advanced clinical trials	Camptothecin	TOP1	DNA replication	Chemotherapeutic	FDA approved in colon	0.1	1	0.1	no	46	0	0	no	NA	NA	NA	NA	NA	NA	NA	1561	SelleckChem	S7103	1003	SelleckChem	S1288
Colon	2171:1003	BMS-754807	IGF1R, IR	IGF1R signaling	Targeted	Early clinical trials	Camptothecin	TOP1	DNA replication	Chemotherapeutic	FDA approved in colon	0.1	0.5	0.05	no	46	0	0	no	NA	NA	NA	NA	NA	NA	NA	2171	SelleckChem	S1124	1003	SelleckChem	S1288
Colon	1179:1003	MK-1775	WEE1, PLK1	Cell cycle	Targeted	Early clinical trials	Camptothecin	TOP1	DNA replication	Chemotherapeutic	FDA approved in colon	0.1	1	0.25	no	46	10	21.7	yes	NA	NA	NA	NA	NA	NA	NA	1179	SelleckChem	S1525	1003	SelleckChem	S1288
Colon	1025:1003	SB216763	GSK3A, GSK3B	WNT signaling	Targeted	Experimental only	Camptothecin	TOP1	DNA replication	Chemotherapeutic	FDA approved in colon	0.1	10	2.5	no	46	0	0	no	NA	NA	NA	NA	NA	NA	NA	1025	SelleckChem	S1075	1003	SelleckChem	S1288
Colon	1022:1003	AZD7762	CHEK1, CHEK2	Cell cycle	Targeted	Early clinical trials	Camptothecin	TOP1	DNA replication	Chemotherapeutic	FDA approved in colon	0.1	0.25	0.0625	no	46	23	50	yes	NA	NA	NA	NA	NA	NA	NA	1022	SelleckChem	S1532	1003	SelleckChem	S1288
Colon	1786:1003	AZD4547	FGFR1, FGFR2, FGFR3	RTK signaling	Targeted	Advanced clinical trials	Camptothecin	TOP1	DNA replication	Chemotherapeutic	FDA approved in colon	0.1	10	2.5	no	46	0	0	no	NA	NA	NA	NA	NA	NA	NA	1786	SelleckChem	S2801	1003	SelleckChem	S1288
Colon	1032|1372:1003	Afatinib|Trametinib	EGFR, ERBB2|MEK1, MEK2	EGFR signaling | ERK MAPK signaling	Targeted	FDA approved	Camptothecin	TOP1	DNA replication	Chemotherapeutic	FDA approved in colon	0.1	0.5|0.03	0.125|0.003	no	46	0	0	no	NA	NA	NA	NA	NA	NA	NA	1032|1372	SelleckChem | SelleckChem	S1011 | S2673	1003	SelleckChem	S1288
Colon	1059:1003	AZD8055	MTORC1, MTORC2	PI3K/MTOR signaling	Targeted	Early clinical trials	Camptothecin	TOP1	DNA replication	Chemotherapeutic	FDA approved in colon	0.1	0.5	0.125	no	46	0	0	no	NA	NA	NA	NA	NA	NA	NA	1059	SelleckChem	S1555	1003	SelleckChem	S1288
Colon	2048:1011	Vinorelbine	Microtubule destabiliser	Mitosis	Chemotherapeutic	FDA approved	Navitoclax	BCL2, BCL-XL, BCL-W	Apoptosis regulation	Targeted	Advanced clinical trials	10	0.01	0.0025	no	45	19	42.2	yes	36	28	77.8	19	52.8	15	53.6	2048	SelleckChem	S4269	1011	SelleckChem	S1001
Colon	1373:1011	Dabrafenib	BRAF	ERK MAPK signaling	Targeted	FDA approved	Navitoclax	BCL2, BCL-XL, BCL-W	Apoptosis regulation	Targeted	Advanced clinical trials	10	10	1	no	45	0	0	no	NA	NA	NA	NA	NA	NA	NA	1373	SelleckChem	S2807	1011	SelleckChem	S1001
Colon	1089:1011	Oxaliplatin	DNA alkylating agent	DNA replication	Chemotherapeutic	FDA approved in colon	Navitoclax	BCL2, BCL-XL, BCL-W	Apoptosis regulation	Targeted	Advanced clinical trials	10	5	1	no	44	7	15.9	no	NA	NA	NA	NA	NA	NA	NA	1089	SelleckChem	S1224	1011	SelleckChem	S1001
Colon	1017:1011	Olaparib	PARP1, PARP2	Genome integrity	Targeted	FDA approved	Navitoclax	BCL2, BCL-XL, BCL-W	Apoptosis regulation	Targeted	Advanced clinical trials	10	10	2.5	yes	45	5	11.1	no	NA	NA	NA	NA	NA	NA	NA	1017	SelleckChem	S1060	1011	SelleckChem	S1001
Colon	1073:1011	5-Fluorouracil	Antimetabolite (DNA & RNA)	Other	Chemotherapeutic	FDA approved in colon	Navitoclax	BCL2, BCL-XL, BCL-W	Apoptosis regulation	Targeted	Advanced clinical trials	10	10	2.5	yes	45	6	13.3	no	NA	NA	NA	NA	NA	NA	NA	1073	SelleckChem	S1209	1011	SelleckChem	S1001
Colon	1561:1011	Taselisib	PI3K (beta sparing)	PI3K/MTOR signaling	Targeted	Advanced clinical trials	Navitoclax	BCL2, BCL-XL, BCL-W	Apoptosis regulation	Targeted	Advanced clinical trials	10	1	0.1	yes	45	7	15.6	no	NA	NA	NA	NA	NA	NA	NA	1561	SelleckChem	S7103	1011	SelleckChem	S1001
Colon	2171:1011	BMS-754807	IGF1R, IR	IGF1R signaling	Targeted	Early clinical trials	Navitoclax	BCL2, BCL-XL, BCL-W	Apoptosis regulation	Targeted	Advanced clinical trials	10	0.5	0.05	no	45	11	24.4	no	NA	NA	NA	NA	NA	NA	NA	2171	SelleckChem	S1124	1011	SelleckChem	S1001
Colon	1047:1011	Nutlin-3a (-)	MDM2	p53 pathway	Targeted	Experimental only	Navitoclax	BCL2, BCL-XL, BCL-W	Apoptosis regulation	Targeted	Advanced clinical trials	10	10	2.5	no	45	6	13.3	no	NA	NA	NA	NA	NA	NA	NA	1047	SelleckChem	S8059	1011	SelleckChem	S1001
Colon	1564:1011	SCH772984	ERK1, ERK2	ERK MAPK signaling	Targeted	Experimental only	Navitoclax	BCL2, BCL-XL, BCL-W	Apoptosis regulation	Targeted	Advanced clinical trials	10	0.5	0.05	no	45	6	13.3	no	NA	NA	NA	NA	NA	NA	NA	1564	SelleckChem	S7101	1011	SelleckChem	S1001
Colon	1179:1011	MK-1775	WEE1, PLK1	Cell cycle	Targeted	Early clinical trials	Navitoclax	BCL2, BCL-XL, BCL-W	Apoptosis regulation	Targeted	Advanced clinical trials	10	1	0.25	yes	45	7	15.6	no	NA	NA	NA	NA	NA	NA	NA	1179	SelleckChem	S1525	1011	SelleckChem	S1001
Colon	1510:1011	Linsitinib	IGF1R	IGF1R signaling	Targeted	Advanced clinical trials	Navitoclax	BCL2, BCL-XL, BCL-W	Apoptosis regulation	Targeted	Advanced clinical trials	10	10	1	yes	45	8	17.8	no	NA	NA	NA	NA	NA	NA	NA	1510	SelleckChem	S1091	1011	SelleckChem	S1001
Colon	1003:1011	Camptothecin	TOP1	DNA replication	Chemotherapeutic	FDA approved in colon	Navitoclax	BCL2, BCL-XL, BCL-W	Apoptosis regulation	Targeted	Advanced clinical trials	10	0.025	0.0025	no	45	10	22.2	no	NA	NA	NA	NA	NA	NA	NA	1003	SelleckChem	S1288	1011	SelleckChem	S1001
Colon	1025:1011	SB216763	GSK3A, GSK3B	WNT signaling	Targeted	Experimental only	Navitoclax	BCL2, BCL-XL, BCL-W	Apoptosis regulation	Targeted	Advanced clinical trials	10	10	2.5	no	45	6	13.3	no	NA	NA	NA	NA	NA	NA	NA	1025	SelleckChem	S1075	1011	SelleckChem	S1001
Colon	1022:1011	AZD7762	CHEK1, CHEK2	Cell cycle	Targeted	Early clinical trials	Navitoclax	BCL2, BCL-XL, BCL-W	Apoptosis regulation	Targeted	Advanced clinical trials	10	0.25	0.0625	yes	45	6	13.3	no	NA	NA	NA	NA	NA	NA	NA	1022	SelleckChem	S1532	1011	SelleckChem	S1001
Colon	1549:1011	Sapitinib	EGFR, ERBB2, ERBB3	EGFR signaling	Targeted	Advanced clinical trials	Navitoclax	BCL2, BCL-XL, BCL-W	Apoptosis regulation	Targeted	Advanced clinical trials	10	2	0.5	no	45	6	13.3	no	NA	NA	NA	NA	NA	NA	NA	1549	SelleckChem	S2192	1011	SelleckChem	S1001
Colon	1194:1011	SB505124	TGFBR1, ACVR1B, ACVR1C	RTK signaling	Targeted	Experimental only	Navitoclax	BCL2, BCL-XL, BCL-W	Apoptosis regulation	Targeted	Advanced clinical trials	10	2.5	0.625	no	45	2	4.4	no	NA	NA	NA	NA	NA	NA	NA	1194	SelleckChem	S2186	1011	SelleckChem	S1001
Colon	1786:1011	AZD4547	FGFR1, FGFR2, FGFR3	RTK signaling	Targeted	Advanced clinical trials	Navitoclax	BCL2, BCL-XL, BCL-W	Apoptosis regulation	Targeted	Advanced clinical trials	10	10	2.5	no	45	6	13.3	no	NA	NA	NA	NA	NA	NA	NA	1786	SelleckChem	S2801	1011	SelleckChem	S1001
Colon	1032:1011	Afatinib	EGFR, ERBB2	EGFR signaling	Targeted	FDA approved	Navitoclax	BCL2, BCL-XL, BCL-W	Apoptosis regulation	Targeted	Advanced clinical trials	10	1	0.25	no	45	8	17.8	no	NA	NA	NA	NA	NA	NA	NA	1032	SelleckChem	S1011	1011	SelleckChem	S1001
Colon	1598:1011	LGK974	PORCN	WNT signaling	Targeted	Early clinical trials	Navitoclax	BCL2, BCL-XL, BCL-W	Apoptosis regulation	Targeted	Advanced clinical trials	10	10	2.5	no	45	2	4.4	no	NA	NA	NA	NA	NA	NA	NA	1598	SelleckChem	S7143	1011	SelleckChem	S1001
Colon	1032|1372:1011	Afatinib|Trametinib	EGFR, ERBB2|MEK1, MEK2	EGFR signaling | ERK MAPK signaling	Targeted	FDA approved	Navitoclax	BCL2, BCL-XL, BCL-W	Apoptosis regulation	Targeted	Advanced clinical trials	10	0.5|0.03	0.125|0.003	no	45	9	20	no	NA	NA	NA	NA	NA	NA	NA	1032|1372	SelleckChem | SelleckChem	S1011 | S2673	1011	SelleckChem	S1001
Colon	1059:1011	AZD8055	MTORC1, MTORC2	PI3K/MTOR signaling	Targeted	Early clinical trials	Navitoclax	BCL2, BCL-XL, BCL-W	Apoptosis regulation	Targeted	Advanced clinical trials	10	0.5	0.125	no	45	3	6.7	no	NA	NA	NA	NA	NA	NA	NA	1059	SelleckChem	S1555	1011	SelleckChem	S1001
Colon	1054:1011	Palbociclib	CDK4, CDK6	Cell cycle	Targeted	FDA approved	Navitoclax	BCL2, BCL-XL, BCL-W	Apoptosis regulation	Targeted	Advanced clinical trials	10	4	1	yes	45	0	0	no	NA	NA	NA	NA	NA	NA	NA	1054	SelleckChem	S1116	1011	SelleckChem	S1001
Colon	1083:1011	Crizotinib	MET, ALK, ROS1	RTK signaling	Targeted	FDA approved	Navitoclax	BCL2, BCL-XL, BCL-W	Apoptosis regulation	Targeted	Advanced clinical trials	10	2.5	0.625	yes	45	9	20	no	NA	NA	NA	NA	NA	NA	NA	1083	SelleckChem	S1068	1011	SelleckChem	S1001
Colon	1372:1011	Trametinib	MEK1, MEK2	ERK MAPK signaling	Targeted	FDA approved	Navitoclax	BCL2, BCL-XL, BCL-W	Apoptosis regulation	Targeted	Advanced clinical trials	10	0.1	0.01	yes	45	8	17.8	yes	36	21	58.3	18	50	13	61.9	1372	SelleckChem	S2673	1011	SelleckChem	S1001
Colon	1053:1011	MK-2206	AKT1, AKT2	PI3K/MTOR signaling	Targeted	Early clinical trials	Navitoclax	BCL2, BCL-XL, BCL-W	Apoptosis regulation	Targeted	Advanced clinical trials	10	10	1	yes	45	8	17.8	no	NA	NA	NA	NA	NA	NA	NA	1053	SelleckChem	S1078	1011	SelleckChem	S1001
Colon	2171:1022	BMS-754807	IGF1R, IR	IGF1R signaling	Targeted	Early clinical trials	AZD7762	CHEK1, CHEK2	Cell cycle	Targeted	Early clinical trials	1	0.5	0.05	no	47	2	4.3	no	NA	NA	NA	NA	NA	NA	NA	2171	SelleckChem	S1124	1022	SelleckChem	S1532
Colon	1047:1022	Nutlin-3a (-)	MDM2	p53 pathway	Targeted	Experimental only	AZD7762	CHEK1, CHEK2	Cell cycle	Targeted	Early clinical trials	1	10	2.5	no	47	1	2.1	no	NA	NA	NA	NA	NA	NA	NA	1047	SelleckChem	S8059	1022	SelleckChem	S1532
Colon	1564:1022	SCH772984	ERK1, ERK2	ERK MAPK signaling	Targeted	Experimental only	AZD7762	CHEK1, CHEK2	Cell cycle	Targeted	Early clinical trials	1	0.5	0.05	no	47	1	2.1	no	NA	NA	NA	NA	NA	NA	NA	1564	SelleckChem	S7101	1022	SelleckChem	S1532
Colon	1011:1022	Navitoclax	BCL2, BCL-XL, BCL-W	Apoptosis regulation	Targeted	Advanced clinical trials	AZD7762	CHEK1, CHEK2	Cell cycle	Targeted	Early clinical trials	1	1	0.1	yes	47	8	17	no	NA	NA	NA	NA	NA	NA	NA	1011	SelleckChem	S1001	1022	SelleckChem	S1532
Colon	1179:1022	MK-1775	WEE1, PLK1	Cell cycle	Targeted	Early clinical trials	AZD7762	CHEK1, CHEK2	Cell cycle	Targeted	Early clinical trials	1	1	0.25	yes	47	29	61.7	yes	NA	NA	NA	NA	NA	NA	NA	1179	SelleckChem	S1525	1022	SelleckChem	S1532
Colon	1510:1022	Linsitinib	IGF1R	IGF1R signaling	Targeted	Advanced clinical trials	AZD7762	CHEK1, CHEK2	Cell cycle	Targeted	Early clinical trials	1	10	1	yes	47	3	6.4	no	NA	NA	NA	NA	NA	NA	NA	1510	SelleckChem	S1091	1022	SelleckChem	S1532
Colon	1003:1022	Camptothecin	TOP1	DNA replication	Chemotherapeutic	FDA approved in colon	AZD7762	CHEK1, CHEK2	Cell cycle	Targeted	Early clinical trials	1	0.025	0.0025	no	47	19	40.4	yes	NA	NA	NA	NA	NA	NA	NA	1003	SelleckChem	S1288	1022	SelleckChem	S1532
Colon	1025:1022	SB216763	GSK3A, GSK3B	WNT signaling	Targeted	Experimental only	AZD7762	CHEK1, CHEK2	Cell cycle	Targeted	Early clinical trials	1	10	2.5	no	47	1	2.1	no	NA	NA	NA	NA	NA	NA	NA	1025	SelleckChem	S1075	1022	SelleckChem	S1532
Colon	1549:1022	Sapitinib	EGFR, ERBB2, ERBB3	EGFR signaling	Targeted	Advanced clinical trials	AZD7762	CHEK1, CHEK2	Cell cycle	Targeted	Early clinical trials	1	2	0.5	no	47	1	2.1	no	NA	NA	NA	NA	NA	NA	NA	1549	SelleckChem	S2192	1022	SelleckChem	S1532
Colon	1194:1022	SB505124	TGFBR1, ACVR1B, ACVR1C	RTK signaling	Targeted	Experimental only	AZD7762	CHEK1, CHEK2	Cell cycle	Targeted	Early clinical trials	1	2.5	0.625	no	47	0	0	no	NA	NA	NA	NA	NA	NA	NA	1194	SelleckChem	S2186	1022	SelleckChem	S1532
Colon	1786:1022	AZD4547	FGFR1, FGFR2, FGFR3	RTK signaling	Targeted	Advanced clinical trials	AZD7762	CHEK1, CHEK2	Cell cycle	Targeted	Early clinical trials	1	10	2.5	no	47	0	0	no	NA	NA	NA	NA	NA	NA	NA	1786	SelleckChem	S2801	1022	SelleckChem	S1532
Colon	1032:1022	Afatinib	EGFR, ERBB2	EGFR signaling	Targeted	FDA approved	AZD7762	CHEK1, CHEK2	Cell cycle	Targeted	Early clinical trials	1	1	0.25	no	47	3	6.4	no	NA	NA	NA	NA	NA	NA	NA	1032	SelleckChem	S1011	1022	SelleckChem	S1532
Colon	1598:1022	LGK974	PORCN	WNT signaling	Targeted	Early clinical trials	AZD7762	CHEK1, CHEK2	Cell cycle	Targeted	Early clinical trials	1	10	2.5	no	47	0	0	no	NA	NA	NA	NA	NA	NA	NA	1598	SelleckChem	S7143	1022	SelleckChem	S1532
Colon	1032|1372:1022	Afatinib|Trametinib	EGFR, ERBB2|MEK1, MEK2	EGFR signaling | ERK MAPK signaling	Targeted	FDA approved	AZD7762	CHEK1, CHEK2	Cell cycle	Targeted	Early clinical trials	1	0.5|0.03	0.125|0.003	no	47	3	6.4	no	NA	NA	NA	NA	NA	NA	NA	1032|1372	SelleckChem | SelleckChem	S1011 | S2673	1022	SelleckChem	S1532
Colon	1561:1022	Taselisib	PI3K (beta sparing)	PI3K/MTOR signaling	Targeted	Advanced clinical trials	AZD7762	CHEK1, CHEK2	Cell cycle	Targeted	Early clinical trials	1	1	0.1	yes	47	2	4.3	no	NA	NA	NA	NA	NA	NA	NA	1561	SelleckChem	S7103	1022	SelleckChem	S1532
Colon	1017:1022	Olaparib	PARP1, PARP2	Genome integrity	Targeted	FDA approved	AZD7762	CHEK1, CHEK2	Cell cycle	Targeted	Early clinical trials	1	10	2.5	yes	47	7	14.9	no	NA	NA	NA	NA	NA	NA	NA	1017	SelleckChem	S1060	1022	SelleckChem	S1532
Colon	1059:1022	AZD8055	MTORC1, MTORC2	PI3K/MTOR signaling	Targeted	Early clinical trials	AZD7762	CHEK1, CHEK2	Cell cycle	Targeted	Early clinical trials	1	0.5	0.125	no	47	0	0	no	NA	NA	NA	NA	NA	NA	NA	1059	SelleckChem	S1555	1022	SelleckChem	S1532
Colon	1054:1022	Palbociclib	CDK4, CDK6	Cell cycle	Targeted	FDA approved	AZD7762	CHEK1, CHEK2	Cell cycle	Targeted	Early clinical trials	1	4	1	yes	47	1	2.1	no	NA	NA	NA	NA	NA	NA	NA	1054	SelleckChem	S1116	1022	SelleckChem	S1532
Colon	1083:1022	Crizotinib	MET, ALK, ROS1	RTK signaling	Targeted	FDA approved	AZD7762	CHEK1, CHEK2	Cell cycle	Targeted	Early clinical trials	1	2.5	0.625	yes	47	2	4.3	no	NA	NA	NA	NA	NA	NA	NA	1083	SelleckChem	S1068	1022	SelleckChem	S1532
Colon	1372:1022	Trametinib	MEK1, MEK2	ERK MAPK signaling	Targeted	FDA approved	AZD7762	CHEK1, CHEK2	Cell cycle	Targeted	Early clinical trials	1	0.1	0.01	yes	47	3	6.4	no	NA	NA	NA	NA	NA	NA	NA	1372	SelleckChem	S2673	1022	SelleckChem	S1532
Colon	1073:1022	5-Fluorouracil	Antimetabolite (DNA & RNA)	Other	Chemotherapeutic	FDA approved in colon	AZD7762	CHEK1, CHEK2	Cell cycle	Targeted	Early clinical trials	1	10	2.5	yes	47	13	27.7	yes	37	23	62.2	7	18.9	7	30.4	1073	SelleckChem	S1209	1022	SelleckChem	S1532
Colon	1089:1022	Oxaliplatin	DNA alkylating agent	DNA replication	Chemotherapeutic	FDA approved in colon	AZD7762	CHEK1, CHEK2	Cell cycle	Targeted	Early clinical trials	1	5	1	no	47	1	2.1	no	NA	NA	NA	NA	NA	NA	NA	1089	SelleckChem	S1224	1022	SelleckChem	S1532
Colon	1053:1022	MK-2206	AKT1, AKT2	PI3K/MTOR signaling	Targeted	Early clinical trials	AZD7762	CHEK1, CHEK2	Cell cycle	Targeted	Early clinical trials	1	10	1	yes	47	5	10.6	no	NA	NA	NA	NA	NA	NA	NA	1053	SelleckChem	S1078	1022	SelleckChem	S1532
Colon	2048:1022	Vinorelbine	Microtubule destabiliser	Mitosis	Chemotherapeutic	FDA approved	AZD7762	CHEK1, CHEK2	Cell cycle	Targeted	Early clinical trials	1	0.01	0.0025	no	47	2	4.3	no	NA	NA	NA	NA	NA	NA	NA	2048	SelleckChem	S4269	1022	SelleckChem	S1532
Colon	1373:1022	Dabrafenib	BRAF	ERK MAPK signaling	Targeted	FDA approved	AZD7762	CHEK1, CHEK2	Cell cycle	Targeted	Early clinical trials	1	10	1	no	47	3	6.4	no	NA	NA	NA	NA	NA	NA	NA	1373	SelleckChem	S2807	1022	SelleckChem	S1532
Colon	1073:1032	5-Fluorouracil	Antimetabolite (DNA & RNA)	Other	Chemotherapeutic	FDA approved in colon	Afatinib	EGFR, ERBB2	EGFR signaling	Targeted	FDA approved	10	10	2.5	no	45	0	0	no	NA	NA	NA	NA	NA	NA	NA	1073	SelleckChem	S1209	1032	SelleckChem	S1011
Colon	1089:1032	Oxaliplatin	DNA alkylating agent	DNA replication	Chemotherapeutic	FDA approved in colon	Afatinib	EGFR, ERBB2	EGFR signaling	Targeted	FDA approved	10	5	1	no	45	0	0	no	NA	NA	NA	NA	NA	NA	NA	1089	SelleckChem	S1224	1032	SelleckChem	S1011
Colon	2171:1032	BMS-754807	IGF1R, IR	IGF1R signaling	Targeted	Early clinical trials	Afatinib	EGFR, ERBB2	EGFR signaling	Targeted	FDA approved	10	0.5	0.05	no	45	4	8.9	no	NA	NA	NA	NA	NA	NA	NA	2171	SelleckChem	S1124	1032	SelleckChem	S1011
Colon	1025:1032	SB216763	GSK3A, GSK3B	WNT signaling	Targeted	Experimental only	Afatinib	EGFR, ERBB2	EGFR signaling	Targeted	FDA approved	10	10	2.5	no	45	0	0	no	NA	NA	NA	NA	NA	NA	NA	1025	SelleckChem	S1075	1032	SelleckChem	S1011
Colon	1017:1032	Olaparib	PARP1, PARP2	Genome integrity	Targeted	FDA approved	Afatinib	EGFR, ERBB2	EGFR signaling	Targeted	FDA approved	10	10	2.5	no	45	0	0	no	NA	NA	NA	NA	NA	NA	NA	1017	SelleckChem	S1060	1032	SelleckChem	S1011
Colon	1011:1032	Navitoclax	BCL2, BCL-XL, BCL-W	Apoptosis regulation	Targeted	Advanced clinical trials	Afatinib	EGFR, ERBB2	EGFR signaling	Targeted	FDA approved	10	1	0.1	no	45	10	22.2	no	NA	NA	NA	NA	NA	NA	NA	1011	SelleckChem	S1001	1032	SelleckChem	S1011
Colon	1003:1032	Camptothecin	TOP1	DNA replication	Chemotherapeutic	FDA approved in colon	Afatinib	EGFR, ERBB2	EGFR signaling	Targeted	FDA approved	10	0.025	0.0025	no	45	1	2.2	no	NA	NA	NA	NA	NA	NA	NA	1003	SelleckChem	S1288	1032	SelleckChem	S1011
Colon	1194:1032	SB505124	TGFBR1, ACVR1B, ACVR1C	RTK signaling	Targeted	Experimental only	Afatinib	EGFR, ERBB2	EGFR signaling	Targeted	FDA approved	10	2.5	0.625	no	45	0	0	no	NA	NA	NA	NA	NA	NA	NA	1194	SelleckChem	S2186	1032	SelleckChem	S1011
Colon	1054:1032	Palbociclib	CDK4, CDK6	Cell cycle	Targeted	FDA approved	Afatinib	EGFR, ERBB2	EGFR signaling	Targeted	FDA approved	10	4	1	no	45	0	0	no	NA	NA	NA	NA	NA	NA	NA	1054	SelleckChem	S1116	1032	SelleckChem	S1011
Colon	1053:1032	MK-2206	AKT1, AKT2	PI3K/MTOR signaling	Targeted	Early clinical trials	Afatinib	EGFR, ERBB2	EGFR signaling	Targeted	FDA approved	10	10	1	no	45	9	20	yes	NA	NA	NA	NA	NA	NA	NA	1053	SelleckChem	S1078	1032	SelleckChem	S1011
Colon	1083:1032	Crizotinib	MET, ALK, ROS1	RTK signaling	Targeted	FDA approved	Afatinib	EGFR, ERBB2	EGFR signaling	Targeted	FDA approved	10	2.5	0.625	no	45	2	4.4	no	NA	NA	NA	NA	NA	NA	NA	1083	SelleckChem	S1068	1032	SelleckChem	S1011
Colon	1510:1032	Linsitinib	IGF1R	IGF1R signaling	Targeted	Advanced clinical trials	Afatinib	EGFR, ERBB2	EGFR signaling	Targeted	FDA approved	10	10	1	no	45	4	8.9	no	NA	NA	NA	NA	NA	NA	NA	1510	SelleckChem	S1091	1032	SelleckChem	S1011
Colon	1786:1032	AZD4547	FGFR1, FGFR2, FGFR3	RTK signaling	Targeted	Advanced clinical trials	Afatinib	EGFR, ERBB2	EGFR signaling	Targeted	FDA approved	10	10	2.5	no	45	1	2.2	no	NA	NA	NA	NA	NA	NA	NA	1786	SelleckChem	S2801	1032	SelleckChem	S1011
Colon	1372:1032	Trametinib	MEK1, MEK2	ERK MAPK signaling	Targeted	FDA approved	Afatinib	EGFR, ERBB2	EGFR signaling	Targeted	FDA approved	10	0.1	0.01	no	45	3	6.7	no	NA	NA	NA	NA	NA	NA	NA	1372	SelleckChem	S2673	1032	SelleckChem	S1011
Colon	1022:1032	AZD7762	CHEK1, CHEK2	Cell cycle	Targeted	Early clinical trials	Afatinib	EGFR, ERBB2	EGFR signaling	Targeted	FDA approved	10	0.25	0.0625	no	45	1	2.2	no	NA	NA	NA	NA	NA	NA	NA	1022	SelleckChem	S1532	1032	SelleckChem	S1011
Colon	1598:1032	LGK974	PORCN	WNT signaling	Targeted	Early clinical trials	Afatinib	EGFR, ERBB2	EGFR signaling	Targeted	FDA approved	10	10	2.5	no	45	0	0	no	NA	NA	NA	NA	NA	NA	NA	1598	SelleckChem	S7143	1032	SelleckChem	S1011
Colon	1564:1032	SCH772984	ERK1, ERK2	ERK MAPK signaling	Targeted	Experimental only	Afatinib	EGFR, ERBB2	EGFR signaling	Targeted	FDA approved	10	0.5	0.05	no	45	5	11.1	no	NA	NA	NA	NA	NA	NA	NA	1564	SelleckChem	S7101	1032	SelleckChem	S1011
Colon	2048:1032	Vinorelbine	Microtubule destabiliser	Mitosis	Chemotherapeutic	FDA approved	Afatinib	EGFR, ERBB2	EGFR signaling	Targeted	FDA approved	10	0.01	0.0025	no	45	6	13.3	yes	35	23	65.7	10	28.6	6	26.1	2048	SelleckChem	S4269	1032	SelleckChem	S1011
Colon	1373:1032	Dabrafenib	BRAF	ERK MAPK signaling	Targeted	FDA approved	Afatinib	EGFR, ERBB2	EGFR signaling	Targeted	FDA approved	10	10	1	no	45	4	8.9	yes	35	26	74.3	4	11.4	3	11.5	1373	SelleckChem	S2807	1032	SelleckChem	S1011
Colon	1032|1372:1032	Afatinib|Trametinib	EGFR, ERBB2|MEK1, MEK2	EGFR signaling | ERK MAPK signaling	Targeted	FDA approved	Afatinib	EGFR, ERBB2	EGFR signaling	Targeted	FDA approved	10	0.5|0.03	0.125|0.003	no	45	3	6.7	no	NA	NA	NA	NA	NA	NA	NA	1032|1372	SelleckChem | SelleckChem	S1011 | S2673	1032	SelleckChem	S1011
Colon	1179:1032	MK-1775	WEE1, PLK1	Cell cycle	Targeted	Early clinical trials	Afatinib	EGFR, ERBB2	EGFR signaling	Targeted	FDA approved	10	1	0.25	no	45	5	11.1	no	NA	NA	NA	NA	NA	NA	NA	1179	SelleckChem	S1525	1032	SelleckChem	S1011
Colon	1561:1032	Taselisib	PI3K (beta sparing)	PI3K/MTOR signaling	Targeted	Advanced clinical trials	Afatinib	EGFR, ERBB2	EGFR signaling	Targeted	FDA approved	10	1	0.1	no	45	2	4.4	no	NA	NA	NA	NA	NA	NA	NA	1561	SelleckChem	S7103	1032	SelleckChem	S1011
Colon	1059:1032	AZD8055	MTORC1, MTORC2	PI3K/MTOR signaling	Targeted	Early clinical trials	Afatinib	EGFR, ERBB2	EGFR signaling	Targeted	FDA approved	10	0.5	0.125	no	45	0	0	no	NA	NA	NA	NA	NA	NA	NA	1059	SelleckChem	S1555	1032	SelleckChem	S1011
Colon	1549:1032	Sapitinib	EGFR, ERBB2, ERBB3	EGFR signaling	Targeted	Advanced clinical trials	Afatinib	EGFR, ERBB2	EGFR signaling	Targeted	FDA approved	10	2	0.5	no	45	0	0	no	NA	NA	NA	NA	NA	NA	NA	1549	SelleckChem	S2192	1032	SelleckChem	S1011
Colon	1047:1032	Nutlin-3a (-)	MDM2	p53 pathway	Targeted	Experimental only	Afatinib	EGFR, ERBB2	EGFR signaling	Targeted	FDA approved	10	10	2.5	no	45	2	4.4	no	NA	NA	NA	NA	NA	NA	NA	1047	SelleckChem	S8059	1032	SelleckChem	S1011
Colon	1194:1047	SB505124	TGFBR1, ACVR1B, ACVR1C	RTK signaling	Targeted	Experimental only	Nutlin-3a (-)	MDM2	p53 pathway	Targeted	Experimental only	10	2.5	0.625	no	47	0	0	no	NA	NA	NA	NA	NA	NA	NA	1194	SelleckChem	S2186	1047	SelleckChem	S8059
Colon	1054:1047	Palbociclib	CDK4, CDK6	Cell cycle	Targeted	FDA approved	Nutlin-3a (-)	MDM2	p53 pathway	Targeted	Experimental only	10	4	1	no	47	0	0	no	NA	NA	NA	NA	NA	NA	NA	1054	SelleckChem	S1116	1047	SelleckChem	S8059
Colon	1053:1047	MK-2206	AKT1, AKT2	PI3K/MTOR signaling	Targeted	Early clinical trials	Nutlin-3a (-)	MDM2	p53 pathway	Targeted	Experimental only	10	10	1	no	47	1	2.1	no	NA	NA	NA	NA	NA	NA	NA	1053	SelleckChem	S1078	1047	SelleckChem	S8059
Colon	1083:1047	Crizotinib	MET, ALK, ROS1	RTK signaling	Targeted	FDA approved	Nutlin-3a (-)	MDM2	p53 pathway	Targeted	Experimental only	10	2.5	0.625	no	47	1	2.1	no	NA	NA	NA	NA	NA	NA	NA	1083	SelleckChem	S1068	1047	SelleckChem	S8059
Colon	1510:1047	Linsitinib	IGF1R	IGF1R signaling	Targeted	Advanced clinical trials	Nutlin-3a (-)	MDM2	p53 pathway	Targeted	Experimental only	10	10	1	no	47	2	4.3	no	NA	NA	NA	NA	NA	NA	NA	1510	SelleckChem	S1091	1047	SelleckChem	S8059
Colon	1786:1047	AZD4547	FGFR1, FGFR2, FGFR3	RTK signaling	Targeted	Advanced clinical trials	Nutlin-3a (-)	MDM2	p53 pathway	Targeted	Experimental only	10	10	2.5	no	47	2	4.3	no	NA	NA	NA	NA	NA	NA	NA	1786	SelleckChem	S2801	1047	SelleckChem	S8059
Colon	1372:1047	Trametinib	MEK1, MEK2	ERK MAPK signaling	Targeted	FDA approved	Nutlin-3a (-)	MDM2	p53 pathway	Targeted	Experimental only	10	0.1	0.01	no	47	3	6.4	no	NA	NA	NA	NA	NA	NA	NA	1372	SelleckChem	S2673	1047	SelleckChem	S8059
Colon	1032:1047	Afatinib	EGFR, ERBB2	EGFR signaling	Targeted	FDA approved	Nutlin-3a (-)	MDM2	p53 pathway	Targeted	Experimental only	10	1	0.25	no	47	2	4.3	no	NA	NA	NA	NA	NA	NA	NA	1032	SelleckChem	S1011	1047	SelleckChem	S8059
Colon	2171:1047	BMS-754807	IGF1R, IR	IGF1R signaling	Targeted	Early clinical trials	Nutlin-3a (-)	MDM2	p53 pathway	Targeted	Experimental only	10	0.5	0.05	no	47	4	8.5	no	NA	NA	NA	NA	NA	NA	NA	2171	SelleckChem	S1124	1047	SelleckChem	S8059
Colon	1003:1047	Camptothecin	TOP1	DNA replication	Chemotherapeutic	FDA approved in colon	Nutlin-3a (-)	MDM2	p53 pathway	Targeted	Experimental only	10	0.025	0.0025	no	47	0	0	no	NA	NA	NA	NA	NA	NA	NA	1003	SelleckChem	S1288	1047	SelleckChem	S8059
Colon	1017:1047	Olaparib	PARP1, PARP2	Genome integrity	Targeted	FDA approved	Nutlin-3a (-)	MDM2	p53 pathway	Targeted	Experimental only	10	10	2.5	no	47	1	2.1	no	NA	NA	NA	NA	NA	NA	NA	1017	SelleckChem	S1060	1047	SelleckChem	S8059
Colon	1025:1047	SB216763	GSK3A, GSK3B	WNT signaling	Targeted	Experimental only	Nutlin-3a (-)	MDM2	p53 pathway	Targeted	Experimental only	10	10	2.5	no	47	1	2.1	no	NA	NA	NA	NA	NA	NA	NA	1025	SelleckChem	S1075	1047	SelleckChem	S8059
Colon	1022:1047	AZD7762	CHEK1, CHEK2	Cell cycle	Targeted	Early clinical trials	Nutlin-3a (-)	MDM2	p53 pathway	Targeted	Experimental only	10	0.25	0.0625	no	47	0	0	no	NA	NA	NA	NA	NA	NA	NA	1022	SelleckChem	S1532	1047	SelleckChem	S8059
Colon	1598:1047	LGK974	PORCN	WNT signaling	Targeted	Early clinical trials	Nutlin-3a (-)	MDM2	p53 pathway	Targeted	Experimental only	10	10	2.5	no	47	0	0	no	NA	NA	NA	NA	NA	NA	NA	1598	SelleckChem	S7143	1047	SelleckChem	S8059
Colon	1564:1047	SCH772984	ERK1, ERK2	ERK MAPK signaling	Targeted	Experimental only	Nutlin-3a (-)	MDM2	p53 pathway	Targeted	Experimental only	10	0.5	0.05	no	47	1	2.1	no	NA	NA	NA	NA	NA	NA	NA	1564	SelleckChem	S7101	1047	SelleckChem	S8059
Colon	2048:1047	Vinorelbine	Microtubule destabiliser	Mitosis	Chemotherapeutic	FDA approved	Nutlin-3a (-)	MDM2	p53 pathway	Targeted	Experimental only	10	0.01	0.0025	no	47	11	23.4	yes	37	17	45.9	7	18.9	5	29.4	2048	SelleckChem	S4269	1047	SelleckChem	S8059
Colon	1373:1047	Dabrafenib	BRAF	ERK MAPK signaling	Targeted	FDA approved	Nutlin-3a (-)	MDM2	p53 pathway	Targeted	Experimental only	10	10	1	no	47	1	2.1	no	NA	NA	NA	NA	NA	NA	NA	1373	SelleckChem	S2807	1047	SelleckChem	S8059
Colon	1032|1372:1047	Afatinib|Trametinib	EGFR, ERBB2|MEK1, MEK2	EGFR signaling | ERK MAPK signaling	Targeted	FDA approved	Nutlin-3a (-)	MDM2	p53 pathway	Targeted	Experimental only	10	0.5|0.03	0.125|0.003	no	47	2	4.3	no	NA	NA	NA	NA	NA	NA	NA	1032|1372	SelleckChem | SelleckChem	S1011 | S2673	1047	SelleckChem	S8059
Colon	1179:1047	MK-1775	WEE1, PLK1	Cell cycle	Targeted	Early clinical trials	Nutlin-3a (-)	MDM2	p53 pathway	Targeted	Experimental only	10	1	0.25	no	47	2	4.3	no	NA	NA	NA	NA	NA	NA	NA	1179	SelleckChem	S1525	1047	SelleckChem	S8059
Colon	1073:1047	5-Fluorouracil	Antimetabolite (DNA & RNA)	Other	Chemotherapeutic	FDA approved in colon	Nutlin-3a (-)	MDM2	p53 pathway	Targeted	Experimental only	10	10	2.5	no	47	1	2.1	no	NA	NA	NA	NA	NA	NA	NA	1073	SelleckChem	S1209	1047	SelleckChem	S8059
Colon	1561:1047	Taselisib	PI3K (beta sparing)	PI3K/MTOR signaling	Targeted	Advanced clinical trials	Nutlin-3a (-)	MDM2	p53 pathway	Targeted	Experimental only	10	1	0.1	no	47	0	0	no	NA	NA	NA	NA	NA	NA	NA	1561	SelleckChem	S7103	1047	SelleckChem	S8059
Colon	1059:1047	AZD8055	MTORC1, MTORC2	PI3K/MTOR signaling	Targeted	Early clinical trials	Nutlin-3a (-)	MDM2	p53 pathway	Targeted	Experimental only	10	0.5	0.125	no	47	1	2.1	no	NA	NA	NA	NA	NA	NA	NA	1059	SelleckChem	S1555	1047	SelleckChem	S8059
Colon	1549:1047	Sapitinib	EGFR, ERBB2, ERBB3	EGFR signaling	Targeted	Advanced clinical trials	Nutlin-3a (-)	MDM2	p53 pathway	Targeted	Experimental only	10	2	0.5	no	47	1	2.1	no	NA	NA	NA	NA	NA	NA	NA	1549	SelleckChem	S2192	1047	SelleckChem	S8059
Colon	1011:1047	Navitoclax	BCL2, BCL-XL, BCL-W	Apoptosis regulation	Targeted	Advanced clinical trials	Nutlin-3a (-)	MDM2	p53 pathway	Targeted	Experimental only	10	1	0.1	no	47	6	12.8	no	NA	NA	NA	NA	NA	NA	NA	1011	SelleckChem	S1001	1047	SelleckChem	S8059
Colon	1089:1047	Oxaliplatin	DNA alkylating agent	DNA replication	Chemotherapeutic	FDA approved in colon	Nutlin-3a (-)	MDM2	p53 pathway	Targeted	Experimental only	10	5	1	no	47	0	0	no	NA	NA	NA	NA	NA	NA	NA	1089	SelleckChem	S1224	1047	SelleckChem	S8059
Colon	1073:1053	5-Fluorouracil	Antimetabolite (DNA & RNA)	Other	Chemotherapeutic	FDA approved in colon	MK-2206	AKT1, AKT2	PI3K/MTOR signaling	Targeted	Early clinical trials	10	10	2.5	yes	47	0	0	no	NA	NA	NA	NA	NA	NA	NA	1073	SelleckChem	S1209	1053	SelleckChem	S1078
Colon	1089:1053	Oxaliplatin	DNA alkylating agent	DNA replication	Chemotherapeutic	FDA approved in colon	MK-2206	AKT1, AKT2	PI3K/MTOR signaling	Targeted	Early clinical trials	10	5	1	no	47	0	0	no	NA	NA	NA	NA	NA	NA	NA	1089	SelleckChem	S1224	1053	SelleckChem	S1078
Colon	2171:1053	BMS-754807	IGF1R, IR	IGF1R signaling	Targeted	Early clinical trials	MK-2206	AKT1, AKT2	PI3K/MTOR signaling	Targeted	Early clinical trials	10	0.5	0.05	no	47	6	12.8	no	NA	NA	NA	NA	NA	NA	NA	2171	SelleckChem	S1124	1053	SelleckChem	S1078
Colon	1025:1053	SB216763	GSK3A, GSK3B	WNT signaling	Targeted	Experimental only	MK-2206	AKT1, AKT2	PI3K/MTOR signaling	Targeted	Early clinical trials	10	10	2.5	no	47	0	0	no	NA	NA	NA	NA	NA	NA	NA	1025	SelleckChem	S1075	1053	SelleckChem	S1078
Colon	1017:1053	Olaparib	PARP1, PARP2	Genome integrity	Targeted	FDA approved	MK-2206	AKT1, AKT2	PI3K/MTOR signaling	Targeted	Early clinical trials	10	10	2.5	yes	47	1	2.1	no	NA	NA	NA	NA	NA	NA	NA	1017	SelleckChem	S1060	1053	SelleckChem	S1078
Colon	1011:1053	Navitoclax	BCL2, BCL-XL, BCL-W	Apoptosis regulation	Targeted	Advanced clinical trials	MK-2206	AKT1, AKT2	PI3K/MTOR signaling	Targeted	Early clinical trials	10	1	0.1	yes	47	6	12.8	no	NA	NA	NA	NA	NA	NA	NA	1011	SelleckChem	S1001	1053	SelleckChem	S1078
Colon	1003:1053	Camptothecin	TOP1	DNA replication	Chemotherapeutic	FDA approved in colon	MK-2206	AKT1, AKT2	PI3K/MTOR signaling	Targeted	Early clinical trials	10	0.025	0.0025	no	47	1	2.1	no	NA	NA	NA	NA	NA	NA	NA	1003	SelleckChem	S1288	1053	SelleckChem	S1078
Colon	1194:1053	SB505124	TGFBR1, ACVR1B, ACVR1C	RTK signaling	Targeted	Experimental only	MK-2206	AKT1, AKT2	PI3K/MTOR signaling	Targeted	Early clinical trials	10	2.5	0.625	no	47	6	12.8	no	NA	NA	NA	NA	NA	NA	NA	1194	SelleckChem	S2186	1053	SelleckChem	S1078
Colon	1054:1053	Palbociclib	CDK4, CDK6	Cell cycle	Targeted	FDA approved	MK-2206	AKT1, AKT2	PI3K/MTOR signaling	Targeted	Early clinical trials	10	4	1	yes	47	3	6.4	no	NA	NA	NA	NA	NA	NA	NA	1054	SelleckChem	S1116	1053	SelleckChem	S1078
Colon	1083:1053	Crizotinib	MET, ALK, ROS1	RTK signaling	Targeted	FDA approved	MK-2206	AKT1, AKT2	PI3K/MTOR signaling	Targeted	Early clinical trials	10	2.5	0.625	yes	47	4	8.5	no	NA	NA	NA	NA	NA	NA	NA	1083	SelleckChem	S1068	1053	SelleckChem	S1078
Colon	1510:1053	Linsitinib	IGF1R	IGF1R signaling	Targeted	Advanced clinical trials	MK-2206	AKT1, AKT2	PI3K/MTOR signaling	Targeted	Early clinical trials	10	10	1	yes	47	12	25.5	yes	NA	NA	NA	NA	NA	NA	NA	1510	SelleckChem	S1091	1053	SelleckChem	S1078
Colon	1786:1053	AZD4547	FGFR1, FGFR2, FGFR3	RTK signaling	Targeted	Advanced clinical trials	MK-2206	AKT1, AKT2	PI3K/MTOR signaling	Targeted	Early clinical trials	10	10	2.5	no	47	13	27.7	yes	NA	NA	NA	NA	NA	NA	NA	1786	SelleckChem	S2801	1053	SelleckChem	S1078
Colon	1372:1053	Trametinib	MEK1, MEK2	ERK MAPK signaling	Targeted	FDA approved	MK-2206	AKT1, AKT2	PI3K/MTOR signaling	Targeted	Early clinical trials	10	0.1	0.01	yes	47	15	31.9	yes	NA	NA	NA	NA	NA	NA	NA	1372	SelleckChem	S2673	1053	SelleckChem	S1078
Colon	1032:1053	Afatinib	EGFR, ERBB2	EGFR signaling	Targeted	FDA approved	MK-2206	AKT1, AKT2	PI3K/MTOR signaling	Targeted	Early clinical trials	10	1	0.25	no	47	7	14.9	yes	NA	NA	NA	NA	NA	NA	NA	1032	SelleckChem	S1011	1053	SelleckChem	S1078
Colon	1022:1053	AZD7762	CHEK1, CHEK2	Cell cycle	Targeted	Early clinical trials	MK-2206	AKT1, AKT2	PI3K/MTOR signaling	Targeted	Early clinical trials	10	0.25	0.0625	yes	47	6	12.8	no	NA	NA	NA	NA	NA	NA	NA	1022	SelleckChem	S1532	1053	SelleckChem	S1078
Colon	1598:1053	LGK974	PORCN	WNT signaling	Targeted	Early clinical trials	MK-2206	AKT1, AKT2	PI3K/MTOR signaling	Targeted	Early clinical trials	10	10	2.5	no	47	0	0	no	NA	NA	NA	NA	NA	NA	NA	1598	SelleckChem	S7143	1053	SelleckChem	S1078
Colon	1564:1053	SCH772984	ERK1, ERK2	ERK MAPK signaling	Targeted	Experimental only	MK-2206	AKT1, AKT2	PI3K/MTOR signaling	Targeted	Early clinical trials	10	0.5	0.05	no	47	15	31.9	yes	NA	NA	NA	NA	NA	NA	NA	1564	SelleckChem	S7101	1053	SelleckChem	S1078
Colon	2048:1053	Vinorelbine	Microtubule destabiliser	Mitosis	Chemotherapeutic	FDA approved	MK-2206	AKT1, AKT2	PI3K/MTOR signaling	Targeted	Early clinical trials	10	0.01	0.0025	no	47	12	25.5	yes	NA	NA	NA	NA	NA	NA	NA	2048	SelleckChem	S4269	1053	SelleckChem	S1078
Colon	1373:1053	Dabrafenib	BRAF	ERK MAPK signaling	Targeted	FDA approved	MK-2206	AKT1, AKT2	PI3K/MTOR signaling	Targeted	Early clinical trials	10	10	1	no	47	6	12.8	yes	NA	NA	NA	NA	NA	NA	NA	1373	SelleckChem	S2807	1053	SelleckChem	S1078
Colon	1032|1372:1053	Afatinib|Trametinib	EGFR, ERBB2|MEK1, MEK2	EGFR signaling | ERK MAPK signaling	Targeted	FDA approved	MK-2206	AKT1, AKT2	PI3K/MTOR signaling	Targeted	Early clinical trials	10	0.5|0.03	0.125|0.003	no	47	19	40.4	no	NA	NA	NA	NA	NA	NA	NA	1032|1372	SelleckChem | SelleckChem	S1011 | S2673	1053	SelleckChem	S1078
Colon	1179:1053	MK-1775	WEE1, PLK1	Cell cycle	Targeted	Early clinical trials	MK-2206	AKT1, AKT2	PI3K/MTOR signaling	Targeted	Early clinical trials	10	1	0.25	yes	47	5	10.6	no	NA	NA	NA	NA	NA	NA	NA	1179	SelleckChem	S1525	1053	SelleckChem	S1078
Colon	1561:1053	Taselisib	PI3K (beta sparing)	PI3K/MTOR signaling	Targeted	Advanced clinical trials	MK-2206	AKT1, AKT2	PI3K/MTOR signaling	Targeted	Early clinical trials	10	1	0.1	yes	47	3	6.4	no	NA	NA	NA	NA	NA	NA	NA	1561	SelleckChem	S7103	1053	SelleckChem	S1078
Colon	1059:1053	AZD8055	MTORC1, MTORC2	PI3K/MTOR signaling	Targeted	Early clinical trials	MK-2206	AKT1, AKT2	PI3K/MTOR signaling	Targeted	Early clinical trials	10	0.5	0.125	no	47	7	14.9	yes	NA	NA	NA	NA	NA	NA	NA	1059	SelleckChem	S1555	1053	SelleckChem	S1078
Colon	1549:1053	Sapitinib	EGFR, ERBB2, ERBB3	EGFR signaling	Targeted	Advanced clinical trials	MK-2206	AKT1, AKT2	PI3K/MTOR signaling	Targeted	Early clinical trials	10	2	0.5	no	47	6	12.8	no	NA	NA	NA	NA	NA	NA	NA	1549	SelleckChem	S2192	1053	SelleckChem	S1078
Colon	1047:1053	Nutlin-3a (-)	MDM2	p53 pathway	Targeted	Experimental only	MK-2206	AKT1, AKT2	PI3K/MTOR signaling	Targeted	Early clinical trials	10	10	2.5	no	47	3	6.4	no	NA	NA	NA	NA	NA	NA	NA	1047	SelleckChem	S8059	1053	SelleckChem	S1078
Colon	1047:1054	Nutlin-3a (-)	MDM2	p53 pathway	Targeted	Experimental only	Palbociclib	CDK4, CDK6	Cell cycle	Targeted	FDA approved	4	10	2.5	no	47	0	0	no	NA	NA	NA	NA	NA	NA	NA	1047	SelleckChem	S8059	1054	SelleckChem	S1116
Colon	1372:1054	Trametinib	MEK1, MEK2	ERK MAPK signaling	Targeted	FDA approved	Palbociclib	CDK4, CDK6	Cell cycle	Targeted	FDA approved	4	0.1	0.01	yes	47	2	4.3	no	NA	NA	NA	NA	NA	NA	NA	1372	SelleckChem	S2673	1054	SelleckChem	S1116
Colon	1598:1054	LGK974	PORCN	WNT signaling	Targeted	Early clinical trials	Palbociclib	CDK4, CDK6	Cell cycle	Targeted	FDA approved	4	10	2.5	no	47	0	0	no	NA	NA	NA	NA	NA	NA	NA	1598	SelleckChem	S7143	1054	SelleckChem	S1116
Colon	1053:1054	MK-2206	AKT1, AKT2	PI3K/MTOR signaling	Targeted	Early clinical trials	Palbociclib	CDK4, CDK6	Cell cycle	Targeted	FDA approved	4	10	1	yes	47	7	14.9	no	NA	NA	NA	NA	NA	NA	NA	1053	SelleckChem	S1078	1054	SelleckChem	S1116
Colon	2048:1054	Vinorelbine	Microtubule destabiliser	Mitosis	Chemotherapeutic	FDA approved	Palbociclib	CDK4, CDK6	Cell cycle	Targeted	FDA approved	4	0.01	0.0025	no	47	0	0	no	NA	NA	NA	NA	NA	NA	NA	2048	SelleckChem	S4269	1054	SelleckChem	S1116
Colon	1510:1054	Linsitinib	IGF1R	IGF1R signaling	Targeted	Advanced clinical trials	Palbociclib	CDK4, CDK6	Cell cycle	Targeted	FDA approved	4	10	1	yes	47	1	2.1	no	NA	NA	NA	NA	NA	NA	NA	1510	SelleckChem	S1091	1054	SelleckChem	S1116
Colon	1194:1054	SB505124	TGFBR1, ACVR1B, ACVR1C	RTK signaling	Targeted	Experimental only	Palbociclib	CDK4, CDK6	Cell cycle	Targeted	FDA approved	4	2.5	0.625	no	47	1	2.1	no	NA	NA	NA	NA	NA	NA	NA	1194	SelleckChem	S2186	1054	SelleckChem	S1116
Colon	1083:1054	Crizotinib	MET, ALK, ROS1	RTK signaling	Targeted	FDA approved	Palbociclib	CDK4, CDK6	Cell cycle	Targeted	FDA approved	4	2.5	0.625	yes	47	2	4.3	no	NA	NA	NA	NA	NA	NA	NA	1083	SelleckChem	S1068	1054	SelleckChem	S1116
Colon	1373:1054	Dabrafenib	BRAF	ERK MAPK signaling	Targeted	FDA approved	Palbociclib	CDK4, CDK6	Cell cycle	Targeted	FDA approved	4	10	1	no	47	1	2.1	no	NA	NA	NA	NA	NA	NA	NA	1373	SelleckChem	S2807	1054	SelleckChem	S1116
Colon	1089:1054	Oxaliplatin	DNA alkylating agent	DNA replication	Chemotherapeutic	FDA approved in colon	Palbociclib	CDK4, CDK6	Cell cycle	Targeted	FDA approved	4	5	1	no	47	0	0	no	NA	NA	NA	NA	NA	NA	NA	1089	SelleckChem	S1224	1054	SelleckChem	S1116
Colon	1017:1054	Olaparib	PARP1, PARP2	Genome integrity	Targeted	FDA approved	Palbociclib	CDK4, CDK6	Cell cycle	Targeted	FDA approved	4	10	2.5	yes	47	0	0	no	NA	NA	NA	NA	NA	NA	NA	1017	SelleckChem	S1060	1054	SelleckChem	S1116
Colon	1011:1054	Navitoclax	BCL2, BCL-XL, BCL-W	Apoptosis regulation	Targeted	Advanced clinical trials	Palbociclib	CDK4, CDK6	Cell cycle	Targeted	FDA approved	4	1	0.1	yes	47	1	2.1	no	NA	NA	NA	NA	NA	NA	NA	1011	SelleckChem	S1001	1054	SelleckChem	S1116
Colon	1073:1054	5-Fluorouracil	Antimetabolite (DNA & RNA)	Other	Chemotherapeutic	FDA approved in colon	Palbociclib	CDK4, CDK6	Cell cycle	Targeted	FDA approved	4	10	2.5	yes	47	1	2.1	no	NA	NA	NA	NA	NA	NA	NA	1073	SelleckChem	S1209	1054	SelleckChem	S1116
Colon	1561:1054	Taselisib	PI3K (beta sparing)	PI3K/MTOR signaling	Targeted	Advanced clinical trials	Palbociclib	CDK4, CDK6	Cell cycle	Targeted	FDA approved	4	1	0.1	yes	47	7	14.9	no	NA	NA	NA	NA	NA	NA	NA	1561	SelleckChem	S7103	1054	SelleckChem	S1116
Colon	2171:1054	BMS-754807	IGF1R, IR	IGF1R signaling	Targeted	Early clinical trials	Palbociclib	CDK4, CDK6	Cell cycle	Targeted	FDA approved	4	0.5	0.05	no	47	2	4.3	no	NA	NA	NA	NA	NA	NA	NA	2171	SelleckChem	S1124	1054	SelleckChem	S1116
Colon	1564:1054	SCH772984	ERK1, ERK2	ERK MAPK signaling	Targeted	Experimental only	Palbociclib	CDK4, CDK6	Cell cycle	Targeted	FDA approved	4	0.5	0.05	no	47	1	2.1	no	NA	NA	NA	NA	NA	NA	NA	1564	SelleckChem	S7101	1054	SelleckChem	S1116
Colon	1179:1054	MK-1775	WEE1, PLK1	Cell cycle	Targeted	Early clinical trials	Palbociclib	CDK4, CDK6	Cell cycle	Targeted	FDA approved	4	1	0.25	yes	47	0	0	no	NA	NA	NA	NA	NA	NA	NA	1179	SelleckChem	S1525	1054	SelleckChem	S1116
Colon	1003:1054	Camptothecin	TOP1	DNA replication	Chemotherapeutic	FDA approved in colon	Palbociclib	CDK4, CDK6	Cell cycle	Targeted	FDA approved	4	0.025	0.0025	no	47	0	0	no	NA	NA	NA	NA	NA	NA	NA	1003	SelleckChem	S1288	1054	SelleckChem	S1116
Colon	1025:1054	SB216763	GSK3A, GSK3B	WNT signaling	Targeted	Experimental only	Palbociclib	CDK4, CDK6	Cell cycle	Targeted	FDA approved	4	10	2.5	no	47	2	4.3	no	NA	NA	NA	NA	NA	NA	NA	1025	SelleckChem	S1075	1054	SelleckChem	S1116
Colon	1022:1054	AZD7762	CHEK1, CHEK2	Cell cycle	Targeted	Early clinical trials	Palbociclib	CDK4, CDK6	Cell cycle	Targeted	FDA approved	4	0.25	0.0625	yes	47	0	0	no	NA	NA	NA	NA	NA	NA	NA	1022	SelleckChem	S1532	1054	SelleckChem	S1116
Colon	1549:1054	Sapitinib	EGFR, ERBB2, ERBB3	EGFR signaling	Targeted	Advanced clinical trials	Palbociclib	CDK4, CDK6	Cell cycle	Targeted	FDA approved	4	2	0.5	no	47	2	4.3	no	NA	NA	NA	NA	NA	NA	NA	1549	SelleckChem	S2192	1054	SelleckChem	S1116
Colon	1786:1054	AZD4547	FGFR1, FGFR2, FGFR3	RTK signaling	Targeted	Advanced clinical trials	Palbociclib	CDK4, CDK6	Cell cycle	Targeted	FDA approved	4	10	2.5	no	47	2	4.3	no	NA	NA	NA	NA	NA	NA	NA	1786	SelleckChem	S2801	1054	SelleckChem	S1116
Colon	1032:1054	Afatinib	EGFR, ERBB2	EGFR signaling	Targeted	FDA approved	Palbociclib	CDK4, CDK6	Cell cycle	Targeted	FDA approved	4	1	0.25	no	47	1	2.1	no	NA	NA	NA	NA	NA	NA	NA	1032	SelleckChem	S1011	1054	SelleckChem	S1116
Colon	1032|1372:1054	Afatinib|Trametinib	EGFR, ERBB2|MEK1, MEK2	EGFR signaling | ERK MAPK signaling	Targeted	FDA approved	Palbociclib	CDK4, CDK6	Cell cycle	Targeted	FDA approved	4	0.5|0.03	0.125|0.003	no	47	4	8.5	no	NA	NA	NA	NA	NA	NA	NA	1032|1372	SelleckChem | SelleckChem	S1011 | S2673	1054	SelleckChem	S1116
Colon	1059:1054	AZD8055	MTORC1, MTORC2	PI3K/MTOR signaling	Targeted	Early clinical trials	Palbociclib	CDK4, CDK6	Cell cycle	Targeted	FDA approved	4	0.5	0.125	no	47	1	2.1	no	NA	NA	NA	NA	NA	NA	NA	1059	SelleckChem	S1555	1054	SelleckChem	S1116
Colon	1549:1059	Sapitinib	EGFR, ERBB2, ERBB3	EGFR signaling	Targeted	Advanced clinical trials	AZD8055	MTORC1, MTORC2	PI3K/MTOR signaling	Targeted	Early clinical trials	1	2	0.5	no	46	1	2.2	no	NA	NA	NA	NA	NA	NA	NA	1549	SelleckChem	S2192	1059	SelleckChem	S1555
Colon	1032:1059	Afatinib	EGFR, ERBB2	EGFR signaling	Targeted	FDA approved	AZD8055	MTORC1, MTORC2	PI3K/MTOR signaling	Targeted	Early clinical trials	1	1	0.25	no	46	1	2.2	no	NA	NA	NA	NA	NA	NA	NA	1032	SelleckChem	S1011	1059	SelleckChem	S1555
Colon	1083:1059	Crizotinib	MET, ALK, ROS1	RTK signaling	Targeted	FDA approved	AZD8055	MTORC1, MTORC2	PI3K/MTOR signaling	Targeted	Early clinical trials	1	2.5	0.625	no	46	0	0	no	NA	NA	NA	NA	NA	NA	NA	1083	SelleckChem	S1068	1059	SelleckChem	S1555
Colon	1372:1059	Trametinib	MEK1, MEK2	ERK MAPK signaling	Targeted	FDA approved	AZD8055	MTORC1, MTORC2	PI3K/MTOR signaling	Targeted	Early clinical trials	1	0.1	0.01	no	46	4	8.7	no	NA	NA	NA	NA	NA	NA	NA	1372	SelleckChem	S2673	1059	SelleckChem	S1555
Colon	1564:1059	SCH772984	ERK1, ERK2	ERK MAPK signaling	Targeted	Experimental only	AZD8055	MTORC1, MTORC2	PI3K/MTOR signaling	Targeted	Early clinical trials	1	0.5	0.05	no	46	2	4.3	no	NA	NA	NA	NA	NA	NA	NA	1564	SelleckChem	S7101	1059	SelleckChem	S1555
Colon	1073:1059	5-Fluorouracil	Antimetabolite (DNA & RNA)	Other	Chemotherapeutic	FDA approved in colon	AZD8055	MTORC1, MTORC2	PI3K/MTOR signaling	Targeted	Early clinical trials	1	10	2.5	no	46	0	0	no	NA	NA	NA	NA	NA	NA	NA	1073	SelleckChem	S1209	1059	SelleckChem	S1555
Colon	1089:1059	Oxaliplatin	DNA alkylating agent	DNA replication	Chemotherapeutic	FDA approved in colon	AZD8055	MTORC1, MTORC2	PI3K/MTOR signaling	Targeted	Early clinical trials	1	5	1	no	46	0	0	no	NA	NA	NA	NA	NA	NA	NA	1089	SelleckChem	S1224	1059	SelleckChem	S1555
Colon	1054:1059	Palbociclib	CDK4, CDK6	Cell cycle	Targeted	FDA approved	AZD8055	MTORC1, MTORC2	PI3K/MTOR signaling	Targeted	Early clinical trials	1	4	1	no	46	2	4.3	no	NA	NA	NA	NA	NA	NA	NA	1054	SelleckChem	S1116	1059	SelleckChem	S1555
Colon	1047:1059	Nutlin-3a (-)	MDM2	p53 pathway	Targeted	Experimental only	AZD8055	MTORC1, MTORC2	PI3K/MTOR signaling	Targeted	Early clinical trials	1	10	2.5	no	46	1	2.2	no	NA	NA	NA	NA	NA	NA	NA	1047	SelleckChem	S8059	1059	SelleckChem	S1555
Colon	1598:1059	LGK974	PORCN	WNT signaling	Targeted	Early clinical trials	AZD8055	MTORC1, MTORC2	PI3K/MTOR signaling	Targeted	Early clinical trials	1	10	2.5	no	46	0	0	no	NA	NA	NA	NA	NA	NA	NA	1598	SelleckChem	S7143	1059	SelleckChem	S1555
Colon	1053:1059	MK-2206	AKT1, AKT2	PI3K/MTOR signaling	Targeted	Early clinical trials	AZD8055	MTORC1, MTORC2	PI3K/MTOR signaling	Targeted	Early clinical trials	1	10	1	no	46	4	8.7	yes	NA	NA	NA	NA	NA	NA	NA	1053	SelleckChem	S1078	1059	SelleckChem	S1555
Colon	2048:1059	Vinorelbine	Microtubule destabiliser	Mitosis	Chemotherapeutic	FDA approved	AZD8055	MTORC1, MTORC2	PI3K/MTOR signaling	Targeted	Early clinical trials	1	0.01	0.0025	no	46	0	0	no	NA	NA	NA	NA	NA	NA	NA	2048	SelleckChem	S4269	1059	SelleckChem	S1555
Colon	1510:1059	Linsitinib	IGF1R	IGF1R signaling	Targeted	Advanced clinical trials	AZD8055	MTORC1, MTORC2	PI3K/MTOR signaling	Targeted	Early clinical trials	1	10	1	no	46	10	21.7	yes	36	22	61.1	1	2.8	0	0	1510	SelleckChem	S1091	1059	SelleckChem	S1555
Colon	1194:1059	SB505124	TGFBR1, ACVR1B, ACVR1C	RTK signaling	Targeted	Experimental only	AZD8055	MTORC1, MTORC2	PI3K/MTOR signaling	Targeted	Early clinical trials	1	2.5	0.625	no	46	1	2.2	no	NA	NA	NA	NA	NA	NA	NA	1194	SelleckChem	S2186	1059	SelleckChem	S1555
Colon	1373:1059	Dabrafenib	BRAF	ERK MAPK signaling	Targeted	FDA approved	AZD8055	MTORC1, MTORC2	PI3K/MTOR signaling	Targeted	Early clinical trials	1	10	1	no	46	1	2.2	no	NA	NA	NA	NA	NA	NA	NA	1373	SelleckChem	S2807	1059	SelleckChem	S1555
Colon	1017:1059	Olaparib	PARP1, PARP2	Genome integrity	Targeted	FDA approved	AZD8055	MTORC1, MTORC2	PI3K/MTOR signaling	Targeted	Early clinical trials	1	10	2.5	no	46	0	0	no	NA	NA	NA	NA	NA	NA	NA	1017	SelleckChem	S1060	1059	SelleckChem	S1555
Colon	1011:1059	Navitoclax	BCL2, BCL-XL, BCL-W	Apoptosis regulation	Targeted	Advanced clinical trials	AZD8055	MTORC1, MTORC2	PI3K/MTOR signaling	Targeted	Early clinical trials	1	1	0.1	no	46	6	13	no	NA	NA	NA	NA	NA	NA	NA	1011	SelleckChem	S1001	1059	SelleckChem	S1555
Colon	1561:1059	Taselisib	PI3K (beta sparing)	PI3K/MTOR signaling	Targeted	Advanced clinical trials	AZD8055	MTORC1, MTORC2	PI3K/MTOR signaling	Targeted	Early clinical trials	1	1	0.1	no	46	3	6.5	no	NA	NA	NA	NA	NA	NA	NA	1561	SelleckChem	S7103	1059	SelleckChem	S1555
Colon	2171:1059	BMS-754807	IGF1R, IR	IGF1R signaling	Targeted	Early clinical trials	AZD8055	MTORC1, MTORC2	PI3K/MTOR signaling	Targeted	Early clinical trials	1	0.5	0.05	no	46	1	2.2	no	NA	NA	NA	NA	NA	NA	NA	2171	SelleckChem	S1124	1059	SelleckChem	S1555
Colon	1179:1059	MK-1775	WEE1, PLK1	Cell cycle	Targeted	Early clinical trials	AZD8055	MTORC1, MTORC2	PI3K/MTOR signaling	Targeted	Early clinical trials	1	1	0.25	no	46	2	4.3	no	NA	NA	NA	NA	NA	NA	NA	1179	SelleckChem	S1525	1059	SelleckChem	S1555
Colon	1003:1059	Camptothecin	TOP1	DNA replication	Chemotherapeutic	FDA approved in colon	AZD8055	MTORC1, MTORC2	PI3K/MTOR signaling	Targeted	Early clinical trials	1	0.025	0.0025	no	46	1	2.2	no	NA	NA	NA	NA	NA	NA	NA	1003	SelleckChem	S1288	1059	SelleckChem	S1555
Colon	1025:1059	SB216763	GSK3A, GSK3B	WNT signaling	Targeted	Experimental only	AZD8055	MTORC1, MTORC2	PI3K/MTOR signaling	Targeted	Early clinical trials	1	10	2.5	no	46	0	0	no	NA	NA	NA	NA	NA	NA	NA	1025	SelleckChem	S1075	1059	SelleckChem	S1555
Colon	1022:1059	AZD7762	CHEK1, CHEK2	Cell cycle	Targeted	Early clinical trials	AZD8055	MTORC1, MTORC2	PI3K/MTOR signaling	Targeted	Early clinical trials	1	0.25	0.0625	no	46	2	4.3	no	NA	NA	NA	NA	NA	NA	NA	1022	SelleckChem	S1532	1059	SelleckChem	S1555
Colon	1786:1059	AZD4547	FGFR1, FGFR2, FGFR3	RTK signaling	Targeted	Advanced clinical trials	AZD8055	MTORC1, MTORC2	PI3K/MTOR signaling	Targeted	Early clinical trials	1	10	2.5	no	46	0	0	no	NA	NA	NA	NA	NA	NA	NA	1786	SelleckChem	S2801	1059	SelleckChem	S1555
Colon	1032|1372:1059	Afatinib|Trametinib	EGFR, ERBB2|MEK1, MEK2	EGFR signaling | ERK MAPK signaling	Targeted	FDA approved	AZD8055	MTORC1, MTORC2	PI3K/MTOR signaling	Targeted	Early clinical trials	1	0.5|0.03	0.125|0.003	no	46	3	6.5	no	NA	NA	NA	NA	NA	NA	NA	1032|1372	SelleckChem | SelleckChem	S1011 | S2673	1059	SelleckChem	S1555
Colon	1549:1073	Sapitinib	EGFR, ERBB2, ERBB3	EGFR signaling	Targeted	Advanced clinical trials	5-Fluorouracil	Antimetabolite (DNA & RNA)	Other	Chemotherapeutic	FDA approved in colon	20	2	0.5	no	47	0	0	no	NA	NA	NA	NA	NA	NA	NA	1549	SelleckChem	S2192	1073	SelleckChem	S1209
Colon	1032:1073	Afatinib	EGFR, ERBB2	EGFR signaling	Targeted	FDA approved	5-Fluorouracil	Antimetabolite (DNA & RNA)	Other	Chemotherapeutic	FDA approved in colon	20	1	0.25	no	47	1	2.1	no	NA	NA	NA	NA	NA	NA	NA	1032	SelleckChem	S1011	1073	SelleckChem	S1209
Colon	1083:1073	Crizotinib	MET, ALK, ROS1	RTK signaling	Targeted	FDA approved	5-Fluorouracil	Antimetabolite (DNA & RNA)	Other	Chemotherapeutic	FDA approved in colon	20	2.5	0.625	yes	47	0	0	no	NA	NA	NA	NA	NA	NA	NA	1083	SelleckChem	S1068	1073	SelleckChem	S1209
Colon	1372:1073	Trametinib	MEK1, MEK2	ERK MAPK signaling	Targeted	FDA approved	5-Fluorouracil	Antimetabolite (DNA & RNA)	Other	Chemotherapeutic	FDA approved in colon	20	0.1	0.01	yes	47	0	0	no	NA	NA	NA	NA	NA	NA	NA	1372	SelleckChem	S2673	1073	SelleckChem	S1209
Colon	1564:1073	SCH772984	ERK1, ERK2	ERK MAPK signaling	Targeted	Experimental only	5-Fluorouracil	Antimetabolite (DNA & RNA)	Other	Chemotherapeutic	FDA approved in colon	20	0.5	0.05	no	47	0	0	no	NA	NA	NA	NA	NA	NA	NA	1564	SelleckChem	S7101	1073	SelleckChem	S1209
Colon	1089:1073	Oxaliplatin	DNA alkylating agent	DNA replication	Chemotherapeutic	FDA approved in colon	5-Fluorouracil	Antimetabolite (DNA & RNA)	Other	Chemotherapeutic	FDA approved in colon	20	5	1	no	47	0	0	no	NA	NA	NA	NA	NA	NA	NA	1089	SelleckChem	S1224	1073	SelleckChem	S1209
Colon	1054:1073	Palbociclib	CDK4, CDK6	Cell cycle	Targeted	FDA approved	5-Fluorouracil	Antimetabolite (DNA & RNA)	Other	Chemotherapeutic	FDA approved in colon	20	4	1	yes	47	0	0	no	NA	NA	NA	NA	NA	NA	NA	1054	SelleckChem	S1116	1073	SelleckChem	S1209
Colon	1047:1073	Nutlin-3a (-)	MDM2	p53 pathway	Targeted	Experimental only	5-Fluorouracil	Antimetabolite (DNA & RNA)	Other	Chemotherapeutic	FDA approved in colon	20	10	2.5	no	47	0	0	no	NA	NA	NA	NA	NA	NA	NA	1047	SelleckChem	S8059	1073	SelleckChem	S1209
Colon	1598:1073	LGK974	PORCN	WNT signaling	Targeted	Early clinical trials	5-Fluorouracil	Antimetabolite (DNA & RNA)	Other	Chemotherapeutic	FDA approved in colon	20	10	2.5	no	47	0	0	no	NA	NA	NA	NA	NA	NA	NA	1598	SelleckChem	S7143	1073	SelleckChem	S1209
Colon	1053:1073	MK-2206	AKT1, AKT2	PI3K/MTOR signaling	Targeted	Early clinical trials	5-Fluorouracil	Antimetabolite (DNA & RNA)	Other	Chemotherapeutic	FDA approved in colon	20	10	1	yes	47	0	0	no	NA	NA	NA	NA	NA	NA	NA	1053	SelleckChem	S1078	1073	SelleckChem	S1209
Colon	2048:1073	Vinorelbine	Microtubule destabiliser	Mitosis	Chemotherapeutic	FDA approved	5-Fluorouracil	Antimetabolite (DNA & RNA)	Other	Chemotherapeutic	FDA approved in colon	20	0.01	0.0025	no	47	0	0	no	NA	NA	NA	NA	NA	NA	NA	2048	SelleckChem	S4269	1073	SelleckChem	S1209
Colon	1510:1073	Linsitinib	IGF1R	IGF1R signaling	Targeted	Advanced clinical trials	5-Fluorouracil	Antimetabolite (DNA & RNA)	Other	Chemotherapeutic	FDA approved in colon	20	10	1	yes	47	0	0	no	NA	NA	NA	NA	NA	NA	NA	1510	SelleckChem	S1091	1073	SelleckChem	S1209
Colon	1194:1073	SB505124	TGFBR1, ACVR1B, ACVR1C	RTK signaling	Targeted	Experimental only	5-Fluorouracil	Antimetabolite (DNA & RNA)	Other	Chemotherapeutic	FDA approved in colon	20	2.5	0.625	no	47	1	2.1	no	NA	NA	NA	NA	NA	NA	NA	1194	SelleckChem	S2186	1073	SelleckChem	S1209
Colon	1373:1073	Dabrafenib	BRAF	ERK MAPK signaling	Targeted	FDA approved	5-Fluorouracil	Antimetabolite (DNA & RNA)	Other	Chemotherapeutic	FDA approved in colon	20	10	1	no	47	0	0	no	NA	NA	NA	NA	NA	NA	NA	1373	SelleckChem	S2807	1073	SelleckChem	S1209
Colon	1017:1073	Olaparib	PARP1, PARP2	Genome integrity	Targeted	FDA approved	5-Fluorouracil	Antimetabolite (DNA & RNA)	Other	Chemotherapeutic	FDA approved in colon	20	10	2.5	yes	47	0	0	no	NA	NA	NA	NA	NA	NA	NA	1017	SelleckChem	S1060	1073	SelleckChem	S1209
Colon	1011:1073	Navitoclax	BCL2, BCL-XL, BCL-W	Apoptosis regulation	Targeted	Advanced clinical trials	5-Fluorouracil	Antimetabolite (DNA & RNA)	Other	Chemotherapeutic	FDA approved in colon	20	1	0.1	yes	47	8	17	no	NA	NA	NA	NA	NA	NA	NA	1011	SelleckChem	S1001	1073	SelleckChem	S1209
Colon	1561:1073	Taselisib	PI3K (beta sparing)	PI3K/MTOR signaling	Targeted	Advanced clinical trials	5-Fluorouracil	Antimetabolite (DNA & RNA)	Other	Chemotherapeutic	FDA approved in colon	20	1	0.1	yes	47	0	0	no	NA	NA	NA	NA	NA	NA	NA	1561	SelleckChem	S7103	1073	SelleckChem	S1209
Colon	2171:1073	BMS-754807	IGF1R, IR	IGF1R signaling	Targeted	Early clinical trials	5-Fluorouracil	Antimetabolite (DNA & RNA)	Other	Chemotherapeutic	FDA approved in colon	20	0.5	0.05	no	47	0	0	no	NA	NA	NA	NA	NA	NA	NA	2171	SelleckChem	S1124	1073	SelleckChem	S1209
Colon	1179:1073	MK-1775	WEE1, PLK1	Cell cycle	Targeted	Early clinical trials	5-Fluorouracil	Antimetabolite (DNA & RNA)	Other	Chemotherapeutic	FDA approved in colon	20	1	0.25	yes	47	3	6.4	no	NA	NA	NA	NA	NA	NA	NA	1179	SelleckChem	S1525	1073	SelleckChem	S1209
Colon	1003:1073	Camptothecin	TOP1	DNA replication	Chemotherapeutic	FDA approved in colon	5-Fluorouracil	Antimetabolite (DNA & RNA)	Other	Chemotherapeutic	FDA approved in colon	20	0.025	0.0025	no	47	0	0	no	NA	NA	NA	NA	NA	NA	NA	1003	SelleckChem	S1288	1073	SelleckChem	S1209
Colon	1025:1073	SB216763	GSK3A, GSK3B	WNT signaling	Targeted	Experimental only	5-Fluorouracil	Antimetabolite (DNA & RNA)	Other	Chemotherapeutic	FDA approved in colon	20	10	2.5	no	47	0	0	no	NA	NA	NA	NA	NA	NA	NA	1025	SelleckChem	S1075	1073	SelleckChem	S1209
Colon	1022:1073	AZD7762	CHEK1, CHEK2	Cell cycle	Targeted	Early clinical trials	5-Fluorouracil	Antimetabolite (DNA & RNA)	Other	Chemotherapeutic	FDA approved in colon	20	0.25	0.0625	yes	47	14	29.8	yes	37	25	67.6	15	40.5	12	48	1022	SelleckChem	S1532	1073	SelleckChem	S1209
Colon	1786:1073	AZD4547	FGFR1, FGFR2, FGFR3	RTK signaling	Targeted	Advanced clinical trials	5-Fluorouracil	Antimetabolite (DNA & RNA)	Other	Chemotherapeutic	FDA approved in colon	20	10	2.5	no	47	0	0	no	NA	NA	NA	NA	NA	NA	NA	1786	SelleckChem	S2801	1073	SelleckChem	S1209
Colon	1032|1372:1073	Afatinib|Trametinib	EGFR, ERBB2|MEK1, MEK2	EGFR signaling | ERK MAPK signaling	Targeted	FDA approved	5-Fluorouracil	Antimetabolite (DNA & RNA)	Other	Chemotherapeutic	FDA approved in colon	20	0.5|0.03	0.125|0.003	no	47	0	0	no	NA	NA	NA	NA	NA	NA	NA	1032|1372	SelleckChem | SelleckChem	S1011 | S2673	1073	SelleckChem	S1209
Colon	1059:1073	AZD8055	MTORC1, MTORC2	PI3K/MTOR signaling	Targeted	Early clinical trials	5-Fluorouracil	Antimetabolite (DNA & RNA)	Other	Chemotherapeutic	FDA approved in colon	20	0.5	0.125	no	47	0	0	no	NA	NA	NA	NA	NA	NA	NA	1059	SelleckChem	S1555	1073	SelleckChem	S1209
Colon	1073:1083	5-Fluorouracil	Antimetabolite (DNA & RNA)	Other	Chemotherapeutic	FDA approved in colon	Crizotinib	MET, ALK, ROS1	RTK signaling	Targeted	FDA approved	10	10	2.5	yes	47	0	0	no	NA	NA	NA	NA	NA	NA	NA	1073	SelleckChem	S1209	1083	SelleckChem	S1068
Colon	1089:1083	Oxaliplatin	DNA alkylating agent	DNA replication	Chemotherapeutic	FDA approved in colon	Crizotinib	MET, ALK, ROS1	RTK signaling	Targeted	FDA approved	10	5	1	no	47	0	0	no	NA	NA	NA	NA	NA	NA	NA	1089	SelleckChem	S1224	1083	SelleckChem	S1068
Colon	2171:1083	BMS-754807	IGF1R, IR	IGF1R signaling	Targeted	Early clinical trials	Crizotinib	MET, ALK, ROS1	RTK signaling	Targeted	FDA approved	10	0.5	0.05	no	47	1	2.1	no	NA	NA	NA	NA	NA	NA	NA	2171	SelleckChem	S1124	1083	SelleckChem	S1068
Colon	1025:1083	SB216763	GSK3A, GSK3B	WNT signaling	Targeted	Experimental only	Crizotinib	MET, ALK, ROS1	RTK signaling	Targeted	FDA approved	10	10	2.5	no	47	0	0	no	NA	NA	NA	NA	NA	NA	NA	1025	SelleckChem	S1075	1083	SelleckChem	S1068
Colon	1017:1083	Olaparib	PARP1, PARP2	Genome integrity	Targeted	FDA approved	Crizotinib	MET, ALK, ROS1	RTK signaling	Targeted	FDA approved	10	10	2.5	yes	47	0	0	no	NA	NA	NA	NA	NA	NA	NA	1017	SelleckChem	S1060	1083	SelleckChem	S1068
Colon	1011:1083	Navitoclax	BCL2, BCL-XL, BCL-W	Apoptosis regulation	Targeted	Advanced clinical trials	Crizotinib	MET, ALK, ROS1	RTK signaling	Targeted	FDA approved	10	1	0.1	yes	47	6	12.8	no	NA	NA	NA	NA	NA	NA	NA	1011	SelleckChem	S1001	1083	SelleckChem	S1068
Colon	1003:1083	Camptothecin	TOP1	DNA replication	Chemotherapeutic	FDA approved in colon	Crizotinib	MET, ALK, ROS1	RTK signaling	Targeted	FDA approved	10	0.025	0.0025	no	47	0	0	no	NA	NA	NA	NA	NA	NA	NA	1003	SelleckChem	S1288	1083	SelleckChem	S1068
Colon	1194:1083	SB505124	TGFBR1, ACVR1B, ACVR1C	RTK signaling	Targeted	Experimental only	Crizotinib	MET, ALK, ROS1	RTK signaling	Targeted	FDA approved	10	2.5	0.625	no	47	2	4.3	no	NA	NA	NA	NA	NA	NA	NA	1194	SelleckChem	S2186	1083	SelleckChem	S1068
Colon	1054:1083	Palbociclib	CDK4, CDK6	Cell cycle	Targeted	FDA approved	Crizotinib	MET, ALK, ROS1	RTK signaling	Targeted	FDA approved	10	4	1	yes	47	0	0	no	NA	NA	NA	NA	NA	NA	NA	1054	SelleckChem	S1116	1083	SelleckChem	S1068
Colon	1053:1083	MK-2206	AKT1, AKT2	PI3K/MTOR signaling	Targeted	Early clinical trials	Crizotinib	MET, ALK, ROS1	RTK signaling	Targeted	FDA approved	10	10	1	yes	47	0	0	no	NA	NA	NA	NA	NA	NA	NA	1053	SelleckChem	S1078	1083	SelleckChem	S1068
Colon	1510:1083	Linsitinib	IGF1R	IGF1R signaling	Targeted	Advanced clinical trials	Crizotinib	MET, ALK, ROS1	RTK signaling	Targeted	FDA approved	10	10	1	yes	47	1	2.1	no	NA	NA	NA	NA	NA	NA	NA	1510	SelleckChem	S1091	1083	SelleckChem	S1068
Colon	1786:1083	AZD4547	FGFR1, FGFR2, FGFR3	RTK signaling	Targeted	Advanced clinical trials	Crizotinib	MET, ALK, ROS1	RTK signaling	Targeted	FDA approved	10	10	2.5	no	47	0	0	no	NA	NA	NA	NA	NA	NA	NA	1786	SelleckChem	S2801	1083	SelleckChem	S1068
Colon	1372:1083	Trametinib	MEK1, MEK2	ERK MAPK signaling	Targeted	FDA approved	Crizotinib	MET, ALK, ROS1	RTK signaling	Targeted	FDA approved	10	0.1	0.01	yes	47	2	4.3	no	NA	NA	NA	NA	NA	NA	NA	1372	SelleckChem	S2673	1083	SelleckChem	S1068
Colon	1032:1083	Afatinib	EGFR, ERBB2	EGFR signaling	Targeted	FDA approved	Crizotinib	MET, ALK, ROS1	RTK signaling	Targeted	FDA approved	10	1	0.25	no	47	1	2.1	no	NA	NA	NA	NA	NA	NA	NA	1032	SelleckChem	S1011	1083	SelleckChem	S1068
Colon	1022:1083	AZD7762	CHEK1, CHEK2	Cell cycle	Targeted	Early clinical trials	Crizotinib	MET, ALK, ROS1	RTK signaling	Targeted	FDA approved	10	0.25	0.0625	yes	47	0	0	no	NA	NA	NA	NA	NA	NA	NA	1022	SelleckChem	S1532	1083	SelleckChem	S1068
Colon	1598:1083	LGK974	PORCN	WNT signaling	Targeted	Early clinical trials	Crizotinib	MET, ALK, ROS1	RTK signaling	Targeted	FDA approved	10	10	2.5	no	47	0	0	no	NA	NA	NA	NA	NA	NA	NA	1598	SelleckChem	S7143	1083	SelleckChem	S1068
Colon	1564:1083	SCH772984	ERK1, ERK2	ERK MAPK signaling	Targeted	Experimental only	Crizotinib	MET, ALK, ROS1	RTK signaling	Targeted	FDA approved	10	0.5	0.05	no	47	1	2.1	no	NA	NA	NA	NA	NA	NA	NA	1564	SelleckChem	S7101	1083	SelleckChem	S1068
Colon	2048:1083	Vinorelbine	Microtubule destabiliser	Mitosis	Chemotherapeutic	FDA approved	Crizotinib	MET, ALK, ROS1	RTK signaling	Targeted	FDA approved	10	0.01	0.0025	no	47	0	0	no	NA	NA	NA	NA	NA	NA	NA	2048	SelleckChem	S4269	1083	SelleckChem	S1068
Colon	1373:1083	Dabrafenib	BRAF	ERK MAPK signaling	Targeted	FDA approved	Crizotinib	MET, ALK, ROS1	RTK signaling	Targeted	FDA approved	10	10	1	no	47	1	2.1	no	NA	NA	NA	NA	NA	NA	NA	1373	SelleckChem	S2807	1083	SelleckChem	S1068
Colon	1032|1372:1083	Afatinib|Trametinib	EGFR, ERBB2|MEK1, MEK2	EGFR signaling | ERK MAPK signaling	Targeted	FDA approved	Crizotinib	MET, ALK, ROS1	RTK signaling	Targeted	FDA approved	10	0.5|0.03	0.125|0.003	no	47	4	8.5	no	NA	NA	NA	NA	NA	NA	NA	1032|1372	SelleckChem | SelleckChem	S1011 | S2673	1083	SelleckChem	S1068
Colon	1179:1083	MK-1775	WEE1, PLK1	Cell cycle	Targeted	Early clinical trials	Crizotinib	MET, ALK, ROS1	RTK signaling	Targeted	FDA approved	10	1	0.25	yes	47	0	0	no	NA	NA	NA	NA	NA	NA	NA	1179	SelleckChem	S1525	1083	SelleckChem	S1068
Colon	1561:1083	Taselisib	PI3K (beta sparing)	PI3K/MTOR signaling	Targeted	Advanced clinical trials	Crizotinib	MET, ALK, ROS1	RTK signaling	Targeted	FDA approved	10	1	0.1	yes	47	0	0	no	NA	NA	NA	NA	NA	NA	NA	1561	SelleckChem	S7103	1083	SelleckChem	S1068
Colon	1059:1083	AZD8055	MTORC1, MTORC2	PI3K/MTOR signaling	Targeted	Early clinical trials	Crizotinib	MET, ALK, ROS1	RTK signaling	Targeted	FDA approved	10	0.5	0.125	no	47	0	0	no	NA	NA	NA	NA	NA	NA	NA	1059	SelleckChem	S1555	1083	SelleckChem	S1068
Colon	1549:1083	Sapitinib	EGFR, ERBB2, ERBB3	EGFR signaling	Targeted	Advanced clinical trials	Crizotinib	MET, ALK, ROS1	RTK signaling	Targeted	FDA approved	10	2	0.5	no	47	3	6.4	no	NA	NA	NA	NA	NA	NA	NA	1549	SelleckChem	S2192	1083	SelleckChem	S1068
Colon	1047:1083	Nutlin-3a (-)	MDM2	p53 pathway	Targeted	Experimental only	Crizotinib	MET, ALK, ROS1	RTK signaling	Targeted	FDA approved	10	10	2.5	no	47	0	0	no	NA	NA	NA	NA	NA	NA	NA	1047	SelleckChem	S8059	1083	SelleckChem	S1068
Colon	1073:1089	5-Fluorouracil	Antimetabolite (DNA & RNA)	Other	Chemotherapeutic	FDA approved in colon	Oxaliplatin	DNA alkylating agent	DNA replication	Chemotherapeutic	FDA approved in colon	10	10	2.5	no	47	0	0	no	NA	NA	NA	NA	NA	NA	NA	1073	SelleckChem	S1209	1089	SelleckChem	S1224
Colon	2171:1089	BMS-754807	IGF1R, IR	IGF1R signaling	Targeted	Early clinical trials	Oxaliplatin	DNA alkylating agent	DNA replication	Chemotherapeutic	FDA approved in colon	10	0.5	0.05	no	47	0	0	no	NA	NA	NA	NA	NA	NA	NA	2171	SelleckChem	S1124	1089	SelleckChem	S1224
Colon	1025:1089	SB216763	GSK3A, GSK3B	WNT signaling	Targeted	Experimental only	Oxaliplatin	DNA alkylating agent	DNA replication	Chemotherapeutic	FDA approved in colon	10	10	2.5	no	47	0	0	no	NA	NA	NA	NA	NA	NA	NA	1025	SelleckChem	S1075	1089	SelleckChem	S1224
Colon	1017:1089	Olaparib	PARP1, PARP2	Genome integrity	Targeted	FDA approved	Oxaliplatin	DNA alkylating agent	DNA replication	Chemotherapeutic	FDA approved in colon	10	10	2.5	no	47	0	0	no	NA	NA	NA	NA	NA	NA	NA	1017	SelleckChem	S1060	1089	SelleckChem	S1224
Colon	1011:1089	Navitoclax	BCL2, BCL-XL, BCL-W	Apoptosis regulation	Targeted	Advanced clinical trials	Oxaliplatin	DNA alkylating agent	DNA replication	Chemotherapeutic	FDA approved in colon	10	1	0.1	no	47	4	8.5	no	NA	NA	NA	NA	NA	NA	NA	1011	SelleckChem	S1001	1089	SelleckChem	S1224
Colon	1003:1089	Camptothecin	TOP1	DNA replication	Chemotherapeutic	FDA approved in colon	Oxaliplatin	DNA alkylating agent	DNA replication	Chemotherapeutic	FDA approved in colon	10	0.025	0.0025	no	47	0	0	no	NA	NA	NA	NA	NA	NA	NA	1003	SelleckChem	S1288	1089	SelleckChem	S1224
Colon	1194:1089	SB505124	TGFBR1, ACVR1B, ACVR1C	RTK signaling	Targeted	Experimental only	Oxaliplatin	DNA alkylating agent	DNA replication	Chemotherapeutic	FDA approved in colon	10	2.5	0.625	no	47	0	0	no	NA	NA	NA	NA	NA	NA	NA	1194	SelleckChem	S2186	1089	SelleckChem	S1224
Colon	1054:1089	Palbociclib	CDK4, CDK6	Cell cycle	Targeted	FDA approved	Oxaliplatin	DNA alkylating agent	DNA replication	Chemotherapeutic	FDA approved in colon	10	4	1	no	47	0	0	no	NA	NA	NA	NA	NA	NA	NA	1054	SelleckChem	S1116	1089	SelleckChem	S1224
Colon	1053:1089	MK-2206	AKT1, AKT2	PI3K/MTOR signaling	Targeted	Early clinical trials	Oxaliplatin	DNA alkylating agent	DNA replication	Chemotherapeutic	FDA approved in colon	10	10	1	no	47	0	0	no	NA	NA	NA	NA	NA	NA	NA	1053	SelleckChem	S1078	1089	SelleckChem	S1224
Colon	1083:1089	Crizotinib	MET, ALK, ROS1	RTK signaling	Targeted	FDA approved	Oxaliplatin	DNA alkylating agent	DNA replication	Chemotherapeutic	FDA approved in colon	10	2.5	0.625	no	47	0	0	no	NA	NA	NA	NA	NA	NA	NA	1083	SelleckChem	S1068	1089	SelleckChem	S1224
Colon	1510:1089	Linsitinib	IGF1R	IGF1R signaling	Targeted	Advanced clinical trials	Oxaliplatin	DNA alkylating agent	DNA replication	Chemotherapeutic	FDA approved in colon	10	10	1	no	47	0	0	no	NA	NA	NA	NA	NA	NA	NA	1510	SelleckChem	S1091	1089	SelleckChem	S1224
Colon	1786:1089	AZD4547	FGFR1, FGFR2, FGFR3	RTK signaling	Targeted	Advanced clinical trials	Oxaliplatin	DNA alkylating agent	DNA replication	Chemotherapeutic	FDA approved in colon	10	10	2.5	no	47	0	0	no	NA	NA	NA	NA	NA	NA	NA	1786	SelleckChem	S2801	1089	SelleckChem	S1224
Colon	1372:1089	Trametinib	MEK1, MEK2	ERK MAPK signaling	Targeted	FDA approved	Oxaliplatin	DNA alkylating agent	DNA replication	Chemotherapeutic	FDA approved in colon	10	0.1	0.01	no	47	0	0	no	NA	NA	NA	NA	NA	NA	NA	1372	SelleckChem	S2673	1089	SelleckChem	S1224
Colon	1032:1089	Afatinib	EGFR, ERBB2	EGFR signaling	Targeted	FDA approved	Oxaliplatin	DNA alkylating agent	DNA replication	Chemotherapeutic	FDA approved in colon	10	1	0.25	no	47	1	2.1	no	NA	NA	NA	NA	NA	NA	NA	1032	SelleckChem	S1011	1089	SelleckChem	S1224
Colon	1022:1089	AZD7762	CHEK1, CHEK2	Cell cycle	Targeted	Early clinical trials	Oxaliplatin	DNA alkylating agent	DNA replication	Chemotherapeutic	FDA approved in colon	10	0.25	0.0625	no	47	1	2.1	no	NA	NA	NA	NA	NA	NA	NA	1022	SelleckChem	S1532	1089	SelleckChem	S1224
Colon	1598:1089	LGK974	PORCN	WNT signaling	Targeted	Early clinical trials	Oxaliplatin	DNA alkylating agent	DNA replication	Chemotherapeutic	FDA approved in colon	10	10	2.5	no	47	0	0	no	NA	NA	NA	NA	NA	NA	NA	1598	SelleckChem	S7143	1089	SelleckChem	S1224
Colon	1564:1089	SCH772984	ERK1, ERK2	ERK MAPK signaling	Targeted	Experimental only	Oxaliplatin	DNA alkylating agent	DNA replication	Chemotherapeutic	FDA approved in colon	10	0.5	0.05	no	47	0	0	no	NA	NA	NA	NA	NA	NA	NA	1564	SelleckChem	S7101	1089	SelleckChem	S1224
Colon	2048:1089	Vinorelbine	Microtubule destabiliser	Mitosis	Chemotherapeutic	FDA approved	Oxaliplatin	DNA alkylating agent	DNA replication	Chemotherapeutic	FDA approved in colon	10	0.01	0.0025	no	47	0	0	no	NA	NA	NA	NA	NA	NA	NA	2048	SelleckChem	S4269	1089	SelleckChem	S1224
Colon	1373:1089	Dabrafenib	BRAF	ERK MAPK signaling	Targeted	FDA approved	Oxaliplatin	DNA alkylating agent	DNA replication	Chemotherapeutic	FDA approved in colon	10	10	1	no	47	0	0	no	NA	NA	NA	NA	NA	NA	NA	1373	SelleckChem	S2807	1089	SelleckChem	S1224
Colon	1032|1372:1089	Afatinib|Trametinib	EGFR, ERBB2|MEK1, MEK2	EGFR signaling | ERK MAPK signaling	Targeted	FDA approved	Oxaliplatin	DNA alkylating agent	DNA replication	Chemotherapeutic	FDA approved in colon	10	0.5|0.03	0.125|0.003	no	47	0	0	no	NA	NA	NA	NA	NA	NA	NA	1032|1372	SelleckChem | SelleckChem	S1011 | S2673	1089	SelleckChem	S1224
Colon	1179:1089	MK-1775	WEE1, PLK1	Cell cycle	Targeted	Early clinical trials	Oxaliplatin	DNA alkylating agent	DNA replication	Chemotherapeutic	FDA approved in colon	10	1	0.25	no	47	0	0	no	NA	NA	NA	NA	NA	NA	NA	1179	SelleckChem	S1525	1089	SelleckChem	S1224
Colon	1561:1089	Taselisib	PI3K (beta sparing)	PI3K/MTOR signaling	Targeted	Advanced clinical trials	Oxaliplatin	DNA alkylating agent	DNA replication	Chemotherapeutic	FDA approved in colon	10	1	0.1	no	47	0	0	no	NA	NA	NA	NA	NA	NA	NA	1561	SelleckChem	S7103	1089	SelleckChem	S1224
Colon	1059:1089	AZD8055	MTORC1, MTORC2	PI3K/MTOR signaling	Targeted	Early clinical trials	Oxaliplatin	DNA alkylating agent	DNA replication	Chemotherapeutic	FDA approved in colon	10	0.5	0.125	no	47	0	0	no	NA	NA	NA	NA	NA	NA	NA	1059	SelleckChem	S1555	1089	SelleckChem	S1224
Colon	1549:1089	Sapitinib	EGFR, ERBB2, ERBB3	EGFR signaling	Targeted	Advanced clinical trials	Oxaliplatin	DNA alkylating agent	DNA replication	Chemotherapeutic	FDA approved in colon	10	2	0.5	no	47	0	0	no	NA	NA	NA	NA	NA	NA	NA	1549	SelleckChem	S2192	1089	SelleckChem	S1224
Colon	1047:1089	Nutlin-3a (-)	MDM2	p53 pathway	Targeted	Experimental only	Oxaliplatin	DNA alkylating agent	DNA replication	Chemotherapeutic	FDA approved in colon	10	10	2.5	no	47	1	2.1	no	NA	NA	NA	NA	NA	NA	NA	1047	SelleckChem	S8059	1089	SelleckChem	S1224
Colon	1549:1179	Sapitinib	EGFR, ERBB2, ERBB3	EGFR signaling	Targeted	Advanced clinical trials	MK-1775	WEE1, PLK1	Cell cycle	Targeted	Early clinical trials	10	2	0.5	no	47	0	0	no	NA	NA	NA	NA	NA	NA	NA	1549	SelleckChem	S2192	1179	SelleckChem	S1525
Colon	1032:1179	Afatinib	EGFR, ERBB2	EGFR signaling	Targeted	FDA approved	MK-1775	WEE1, PLK1	Cell cycle	Targeted	Early clinical trials	10	1	0.25	no	47	0	0	no	NA	NA	NA	NA	NA	NA	NA	1032	SelleckChem	S1011	1179	SelleckChem	S1525
Colon	1083:1179	Crizotinib	MET, ALK, ROS1	RTK signaling	Targeted	FDA approved	MK-1775	WEE1, PLK1	Cell cycle	Targeted	Early clinical trials	10	2.5	0.625	yes	47	0	0	no	NA	NA	NA	NA	NA	NA	NA	1083	SelleckChem	S1068	1179	SelleckChem	S1525
Colon	1372:1179	Trametinib	MEK1, MEK2	ERK MAPK signaling	Targeted	FDA approved	MK-1775	WEE1, PLK1	Cell cycle	Targeted	Early clinical trials	10	0.1	0.01	yes	47	0	0	no	NA	NA	NA	NA	NA	NA	NA	1372	SelleckChem	S2673	1179	SelleckChem	S1525
Colon	1564:1179	SCH772984	ERK1, ERK2	ERK MAPK signaling	Targeted	Experimental only	MK-1775	WEE1, PLK1	Cell cycle	Targeted	Early clinical trials	10	0.5	0.05	no	47	0	0	no	NA	NA	NA	NA	NA	NA	NA	1564	SelleckChem	S7101	1179	SelleckChem	S1525
Colon	1073:1179	5-Fluorouracil	Antimetabolite (DNA & RNA)	Other	Chemotherapeutic	FDA approved in colon	MK-1775	WEE1, PLK1	Cell cycle	Targeted	Early clinical trials	10	10	2.5	yes	47	0	0	no	NA	NA	NA	NA	NA	NA	NA	1073	SelleckChem	S1209	1179	SelleckChem	S1525
Colon	1089:1179	Oxaliplatin	DNA alkylating agent	DNA replication	Chemotherapeutic	FDA approved in colon	MK-1775	WEE1, PLK1	Cell cycle	Targeted	Early clinical trials	10	5	1	no	47	0	0	no	NA	NA	NA	NA	NA	NA	NA	1089	SelleckChem	S1224	1179	SelleckChem	S1525
Colon	1054:1179	Palbociclib	CDK4, CDK6	Cell cycle	Targeted	FDA approved	MK-1775	WEE1, PLK1	Cell cycle	Targeted	Early clinical trials	10	4	1	yes	47	0	0	no	NA	NA	NA	NA	NA	NA	NA	1054	SelleckChem	S1116	1179	SelleckChem	S1525
Colon	1047:1179	Nutlin-3a (-)	MDM2	p53 pathway	Targeted	Experimental only	MK-1775	WEE1, PLK1	Cell cycle	Targeted	Early clinical trials	10	10	2.5	no	47	0	0	no	NA	NA	NA	NA	NA	NA	NA	1047	SelleckChem	S8059	1179	SelleckChem	S1525
Colon	1598:1179	LGK974	PORCN	WNT signaling	Targeted	Early clinical trials	MK-1775	WEE1, PLK1	Cell cycle	Targeted	Early clinical trials	10	10	2.5	no	47	0	0	no	NA	NA	NA	NA	NA	NA	NA	1598	SelleckChem	S7143	1179	SelleckChem	S1525
Colon	1053:1179	MK-2206	AKT1, AKT2	PI3K/MTOR signaling	Targeted	Early clinical trials	MK-1775	WEE1, PLK1	Cell cycle	Targeted	Early clinical trials	10	10	1	yes	47	0	0	no	NA	NA	NA	NA	NA	NA	NA	1053	SelleckChem	S1078	1179	SelleckChem	S1525
[truncated: 1,014 more rows]
