# Supplementary material for: Effective drug combinations in breast, colon and pancreatic cancer cells
Source: Nature. 2022 Feb 23;603(7899):166–73. doi: 10.1038/s41586-022-04437-2 (PMC8891012; doi:10.1038/s41586-022-04437-2)
Supplement: Supplementary file 5 — Detail of 125 cancer cell lines used in this study. [file 41586_2022_4437_MOESM5_ESM.xlsx]

## Sheet: Supplementary table 2_Cell line
Tissue	Cell line	SIDM	COSMIC ID	Replicate cell line	In validation screen	PAM50	CRIS	MSI status	TP53	KRAS	BRAF	PIK3CA	PTEN	Supplier:Cat.No.	Growth Properties	Screen Media	Seeding Density 1536well
Breast	AU565	SIDM00898	910704	yes	yes	Her2	NA	MSS	mut	wt	wt	wt	wt	ATCC:CRL-2351	Adherent	RPMI	500
Breast	BT-20	SIDM00893	906801	no	yes	Basal	NA	MSS	mut	wt	wt	mut	wt	ATCC:HTB-19	Adherent	DMEM/F12	1250
Breast	BT-474	SIDM00963	946359	yes	yes	LumA	NA	MSS	mut	wt	wt	mut	wt	DSMZ:ACC-64	Adherent	RPMI	1250
Breast	BT-483	SIDM00892	949093	no	no	LumA	NA	MSS	mut	wt	wt	mut	wt	ATCC:HTB-121	Adherent	RPMI	1250
Breast	BT-549	SIDM00122	905951	no	yes	Basal	NA	MSS	mut	wt	wt	wt	mut	NCI:BT-549	Adherent	RPMI	625
Breast	CAL-120	SIDM00940	906826	no	yes	Basal	NA	MSS	mut	wt	wt	wt	wt	DSMZ:ACC-459	Adherent	DMEM/F12	150
Breast	CAL-148	SIDM00938	924106	no	yes	Her2	NA	MSS	mut	wt	wt	mut	mut	DSMZ:ACC-460	Suspension	DMEM/F12	600
Breast	CAL-51	SIDM00933	910927	no	yes	Basal	NA	MSS	wt	wt	wt	mut	mut	DSMZ:ACC-302	Adherent	DMEM/F12	300
Breast	CAL-85-1	SIDM00928	910852	yes	yes	Basal	NA	MSS	mut	wt	wt	wt	wt	DSMZ:ACC-440	Adherent	DMEM/F12	400
Breast	CAMA-1	SIDM00920	946382	no	no	LumB	NA	MSS	mut	wt	wt	wt	mut	ATCC:HTB-21	Adherent	DMEM/F12	625
Breast	COLO-824	SIDM00954	906812	no	yes	Basal	NA	MSS	mut	wt	wt	wt	wt	DSMZ:ACC-200	Semi Adherent	RPMI	800
Breast	DU-4475	SIDM01001	906844	no	yes	LumB	NA	MSS	wt	wt	mut	wt	wt	DSMZ:ACC-427	Suspension	RPMI	1000
Breast	EFM-19	SIDM01056	906851	no	yes	LumA	NA	MSS	mut	wt	wt	mut	wt	DSMZ:ACC-231	Adherent	RPMI	1500
Breast	EFM-192A	SIDM01002	1290798	no	yes	Her2	NA	MSS	mut	wt	wt	mut	wt	DSMZ:ACC-258	Adherent	RPMI	625
Breast	EVSA-T	SIDM01042	906862	no	yes	LumA	NA	MSS	mut	wt	wt	wt	mut	DSMZ:ACC-433	Adherent	DMEM/F12	150
Breast	HCC1143	SIDM00866	749710	no	yes	Basal	NA	MSS	mut	wt	wt	wt	wt	ATCC:CRL-2321	Adherent	RPMI	400
Breast	HCC1187	SIDM00885	749711	no	yes	Basal	NA	MSS	wt	wt	wt	wt	wt	ATCC:CRL-2322	Semi Adherent	RPMI	3000
Breast	HCC1395	SIDM00884	749712	no	yes	Basal	NA	MSS	mut	wt	wt	wt	wt	ATCC:CRL-2324	Adherent	RPMI	800
Breast	HCC1419	SIDM00882	907045	no	no	Her2	NA	MSS	mut	wt	wt	wt	wt	ATCC:CRL-2326	Adherent	RPMI	400
Breast	HCC1428	SIDM00881	1290905	no	yes	LumB	NA	MSS	wt	wt	wt	wt	wt	ATCC:CRL-2327	Adherent	RPMI	1250
Breast	HCC1500	SIDM00879	1303900	no	no	LumA	NA	MSS	wt	wt	wt	wt	wt	ATCC:CRL-2329	Adherent	RPMI	1500
Breast	HCC1569	SIDM00878	907046	no	yes	Basal	NA	MSI	mut	wt	wt	wt	mut	ATCC:CRL-2330	Adherent	RPMI	325
Breast	HCC1599	SIDM00877	749713	no	yes	Basal	NA	MSS	mut	wt	wt	wt	wt	ATCC:CRL-2331	Suspension	RPMI	1250
Breast	HCC1806	SIDM00875	907047	no	no	Normal	NA	MSS	mut	wt	wt	wt	wt	ATCC:CRL-2335	Adherent	RPMI	325
Breast	HCC1937	SIDM00874	749714	yes	yes	Basal	NA	MSS	mut	wt	wt	wt	wt	ATCC:CRL-2336	Adherent	RPMI	400
Breast	HCC1954	SIDM00872	749709	no	no	Her2	NA	MSS	mut	wt	wt	mut	wt	ATCC:CRL-2338	Adherent	RPMI	1000
Breast	HCC202	SIDM00870	1290906	no	no	Her2	NA	MSS	mut	wt	wt	mut	wt	ATCC:CRL-2316	Adherent	RPMI	1250
Breast	HCC2157	SIDM00774	749715	no	yes	Basal	NA	MSS	mut	wt	wt	wt	wt	ATCC:CRL-2340	Suspension	DMEM/F12	625
Breast	HCC2218	SIDM00772	749716	no	no	LumA	NA	MSS	mut	wt	wt	wt	wt	ATCC:CRL-2343	Suspension	RPMI	2000
Breast	HCC38	SIDM00675	749717	no	yes	Basal	NA	MSS	mut	wt	wt	wt	wt	ATCC:CRL-2314	Adherent	RPMI	625
Breast	HCC70	SIDM00673	907048	no	yes	Basal	NA	MSS	mut	wt	wt	wt	mut	ATCC:CRL-2315	Adherent	RPMI	1000
Breast	HDQ-P1	SIDM01062	1290922	no	no	Normal	NA	MSS	mut	wt	wt	wt	wt	DSMZ:ACC-494	Adherent	DMEM/F12	300
Breast	Hs-578-T	SIDM00135	905957	no	yes	Basal	NA	MSS	mut	wt	wt	wt	wt	NCI:HS 578T	Adherent	DMEM/F12	125
Breast	JIMT-1	SIDM01037	1298157	no	yes	Basal	NA	NA	mut	wt	wt	mut	wt	DSMZ:ACC-589	Adherent	DMEM/F12	325
Breast	MCF7	SIDM00148	905946	no	no	LumA	NA	MSS	wt	wt	wt	mut	wt	NCI:MCF7	Adherent	DMEM/F12	150
Breast	MDA-MB-157	SIDM00529	925338	no	yes	Basal	NA	MSS	mut	wt	wt	wt	wt	ECACC:92020422	Adherent	DMEM/F12	1250
Breast	MDA-MB-175-VII	SIDM00633	908120	no	no	LumA	NA	MSS	wt	wt	wt	wt	wt	ATCC:HTB-25	Adherent	DMEM/F12	1000
Breast	MDA-MB-231	SIDM00146	905960	no	yes	Basal	NA	MSS	mut	mut	mut	wt	wt	NCI:MDA-MB-231	Adherent	DMEM/F12	100
Breast	MDA-MB-330	SIDM00631	1330941	no	no	LumA	NA	MSS	mut	wt	wt	wt	wt	ATCC:HTB-127	Adherent	DMEM/F12	1250
Breast	MDA-MB-361	SIDM00528	908121	no	yes	LumA	NA	MSS	mut	wt	wt	mut	wt	ECACC:92020423	Adherent	DMEM/F12	1250
Breast	MDA-MB-415	SIDM00630	924240	no	no	LumA	NA	MSS	mut	wt	wt	wt	mut	ATCC:HTB-128	Adherent	DMEM/F12	400
Breast	MDA-MB-436	SIDM00629	1240172	no	yes	Basal	NA	MSS	mut	wt	wt	wt	wt	ATCC:HTB-130	Adherent	DMEM/F12	400
Breast	MDA-MB-453	SIDM00272	908122	no	yes	Her2	NA	MSS	wt	wt	wt	mut	wt	RIKEN:RCB1192	Adherent	DMEM/F12	400
Breast	MDA-MB-468	SIDM00628	908123	no	yes	Basal	NA	MSS	mut	wt	wt	wt	mut	ATCC:HTB-132	Adherent	DMEM/F12	400
Breast	MFM-223	SIDM00332	910948	yes	no	LumB	NA	MSS	mut	wt	wt	mut	wt	DSMZ:ACC-422	Adherent	DMEM/F12	450
Breast	MRK-nu-1	SIDM00562	908151	no	yes	Basal	NA	MSS	wt	wt	wt	wt	wt	JCRB:JCRB0628	Suspension	DMEM/F12	625
Breast	OCUB-M	SIDM00241	909256	no	yes	Her2	NA	MSS	mut	wt	wt	mut	wt	RIKEN:RCB0881	Adherent	DMEM/F12	625
Breast	T47D	SIDM00097	905945	no	yes	LumB	NA	MSS	mut	wt	wt	mut	wt	NCI:T-47D	Adherent	RPMI	500
Breast	UACC-812	SIDM01187	910910	no	no	LumA	NA	MSS	wt	wt	wt	wt	wt	ATCC:CRL-1897	Adherent	DMEM/F12	625
Breast	UACC-893	SIDM01186	909778	no	no	Her2	NA	MSS	mut	wt	wt	mut	wt	ATCC:CRL-1902	Adherent	DMEM/F12	800
Breast	ZR-75-30	SIDM00971	909907	no	no	LumA	NA	MSS	wt	wt	wt	wt	wt	ATCC:CRL-1504	Adherent	RPMI	625
Colon	C2BBe1	SIDM01233	910700	no	yes	NA	CRIS-D	MSS	mut	wt	wt	wt	wt	ATCC:CRL-2102	Adherent	DMEM/F12	400
Colon	CaR-1	SIDM00488	924108	no	yes	NA	CRIS-B	MSS	mut	wt	wt	wt	wt	JCRB:JCRB0207	Adherent	DMEM/F12	625
Colon	CCK-81	SIDM00487	1240123	no	yes	NA	CRIS-C	MSI	mut	wt	wt	mut	wt	JCRB:JCRB0208	Adherent	RPMI	300
Colon	CL-11	SIDM00944	1290769	no	yes	NA	CRIS-D	MSS	mut	mut	wt	wt	wt	DSMZ:ACC-467	Adherent	DMEM/F12	625
Colon	CL-34	SIDM00945	1290771	no	yes	NA		NA	mut	wt	mut	wt	wt	DSMZ:ACC-520	Adherent	DMEM/F12	625
Colon	CL-40	SIDM00960	1240124	no	yes	NA	CRIS-A	MSS	mut	mut	wt	mut	wt	DSMZ:ACC-535	Adherent	DMEM/F12	400
Colon	COLO-205	SIDM00826	905961	no	yes	NA	CRIS-E	MSS	wt	wt	mut	wt	wt	ECACC:87061208	Semi Adherent	RPMI	700
Colon	COLO-320-HSR	SIDM00842	910569	no	yes	NA	CRIS-D	MSS	mut	wt	wt	wt	wt	ATCC:CCL-220.1	Suspension	RPMI	625
Colon	COLO-678	SIDM00957	910689	no	no	NA	CRIS-D	MSS	wt	mut	wt	wt	wt	DSMZ:ACC-194	Semi Adherent	RPMI	800
Colon	CW-2	SIDM00282	910554	no	yes	NA	CRIS-E	MSI	wt	wt	wt	wt	mut	RIKEN:RCB0778	Adherent	RPMI	625
Colon	DiFi	SIDM00049	1789883	no	no	NA		MSS	mut	wt	wt	wt	wt	Unknown:Unknown	Adherent	DMEM/F12	300
Colon	GP5d	SIDM00537	907291	no	yes	NA	CRIS-C	MSI	wt	mut	wt	mut	wt	ECACC:95090715	Adherent	DMEM/F12	300
Colon	HCC2998	SIDM00118	905971	no	yes	NA	CRIS-B	MSS	mut	mut	wt	wt	mut	NCI:HCC-2998	Adherent	RPMI	400
Colon	HCT-116	SIDM00783	905936	no	yes	NA	CRIS-D	MSI	wt	mut	wt	mut	wt	NCI:HCT-116	Adherent	RPMI	125
Colon	HCT-15	SIDM00789	905937	yes	yes	NA	CRIS-D	MSI	mut	mut	wt	mut	wt	NCI:HCT-15	Adherent	RPMI	150
Colon	HT-115	SIDM00534	907289	no	yes	NA	CRIS-A	MSS	mut	wt	wt	mut	wt	ECACC:85061104	Adherent	DMEM/F12	400
Colon	HT-29	SIDM00136	905939	yes	yes	NA	CRIS-B	MSS	mut	wt	mut	wt	wt	NCI:HT-29	Adherent	RPMI	200
Colon	HT55	SIDM00541	907287	no	yes	NA	CRIS-D	MSS	mut	wt	mut	wt	wt	ECACC:85061105	Adherent	DMEM/F12	300
Colon	KM12	SIDM00150	905989	no	yes	NA	CRIS-A	MSI	mut	wt	mut	wt	mut	NCI:KM-12	Adherent	RPMI	325
Colon	LoVo	SIDM00839	907790	no	yes	NA	CRIS-B	MSI	wt	mut	wt	wt	wt	JCRB:IFO50067	Adherent	DMEM/F12	300
Colon	LS-1034	SIDM00681	917486	no	yes	NA	CRIS-E	MSS	mut	mut	wt	wt	wt	ATCC:CRL-2158	Adherent	RPMI	400
Colon	LS-123	SIDM00776	907792	no	yes	NA	CRIS-B	MSS	mut	mut	wt	wt	wt	ATCC:CCL-255	Adherent	DMEM/F12	250
Colon	LS-180	SIDM00680	998189	no	yes	NA	CRIS-A	MSI	wt	mut	wt	mut	wt	ATCC:CL-187	Adherent	DMEM/F12	150
Colon	LS-411N	SIDM00660	907794	no	yes	NA	CRIS-A	MSI	mut	wt	mut	wt	mut	ATCC:CRL-2159	Adherent	RPMI	350
Colon	LS-513	SIDM00677	907795	no	no	NA	CRIS-E	MSS	wt	mut	mut	wt	wt	ATCC:CRL-2134	Adherent	RPMI	300
Colon	MDST8	SIDM00527	1240173	no	no	NA	CRIS-D	MSS	wt	wt	mut	wt	wt	ECACC:99011801	Adherent	RPMI	150
Colon	NCI-H508	SIDM00777	908442	no	no	NA	not classified	MSS	mut	wt	wt	mut	wt	ATCC:CCL-253	Semi Adherent	RPMI	325
Colon	NCI-H716	SIDM00779	908458	no	no	NA	CRIS-A	MSS	mut	wt	wt	wt	wt	ATCC:CCL-251	Suspension	RPMI	900
Colon	NCI-H747	SIDM00778	908457	no	no	NA	CRIS-B	MSS	mut	mut	wt	wt	wt	ATCC:CCL-252	Adherent	RPMI	625
Colon	RCM-1	SIDM00359	909263	no	yes	NA	CRIS-B	MSS	mut	mut	wt	wt	wt	JCRB:JCRB0256	Adherent	RPMI	400
Colon	RKO	SIDM01090	909698	no	yes	NA	CRIS-D	MSI	wt	wt	mut	mut	wt	ATCC:CRL-2577	Adherent	DMEM/F12	200
Colon	SK-CO-1	SIDM01096	909718	yes	no	NA	CRIS-B	MSS	wt	mut	wt	wt	wt	ATCC:HTB-39	Adherent	RPMI	625
Colon	SNU-1040	SIDM00217	1659823	no	no	NA	CRIS-D	MSS	mut	wt	wt	mut	mut	KCLB:1040	Adherent	RPMI	1250
Colon	SNU-175	SIDM00216	1659928	no	yes	NA	CRIS-A	MSI	wt	mut	wt	wt	wt	KCLB:175	Suspension	RPMI	600
Colon	SNU-407	SIDM00214	1660034	no	yes	NA	CRIS-B	MSI	mut	mut	wt	mut	wt	KCLB:407	Adherent	RPMI	400
Colon	SNU-81	SIDM00193	1660036	no	yes	NA	CRIS-C	MSS	mut	mut	wt	wt	mut	KCLB:81	Adherent	RPMI	1250
Colon	SNU-C1	SIDM01197	910905	no	yes	NA	CRIS-B	MSS	mut	wt	wt	wt	wt	ATCC:CRL-5972	Suspension	RPMI	625
Colon	SNU-C2B	SIDM00781	909740	no	yes	NA	CRIS-C	MSI	mut	mut	wt	wt	wt	ATCC:CCL-250	Adherent	RPMI	500
Colon	SNU-C5	SIDM00498	1674021	no	yes	NA	CRIS-A	MSI	mut	wt	mut	mut	wt	KCLB:0000C5	Adherent	RPMI	325
Colon	SW1116	SIDM00835	909746	no	yes	NA	CRIS-A	MSS	mut	mut	wt	wt	wt	ATCC:CCL-233	Adherent	DMEM/F12	625
Colon	SW1417	SIDM00812	909747	no	no	NA	CRIS-B	MSS	mut	wt	mut	wt	wt	ATCC:CCL-238	Adherent	DMEM/F12	625
Colon	SW1463	SIDM00834	909748	no	yes	NA	CRIS-B	MSS	mut	mut	wt	wt	wt	ATCC:CCL-234	Adherent	DMEM/F12	400
Colon	SW48	SIDM00837	909751	no	yes	NA	not classified	MSI	wt	wt	wt	wt	wt	ATCC:CCL-231	Adherent	DMEM/F12	250
Colon	SW620	SIDM00841	905962	yes	yes	NA	CRIS-D	MSS	mut	mut	wt	wt	wt	ATCC:CCL-227	Adherent	DMEM/F12	350
Colon	SW837	SIDM00833	909755	no	yes	NA	CRIS-B	MSS	mut	mut	wt	wt	wt	ATCC:CCL-235	Adherent	DMEM/F12	625
Colon	SW948	SIDM00832	909757	no	yes	NA	CRIS-E	MSS	mut	mut	wt	mut	wt	ATCC:CCL-237	Adherent	DMEM/F12	200
Colon	T84	SIDM00782	909761	no	yes	NA	CRIS-C	MSS	mut	mut	wt	mut	wt	ATCC:CCL-248	Adherent	DMEM/F12	625
Pancreas	AsPC-1	SIDM00899	910702	no	yes	NA	NA	MSS	mut	mut	wt	wt	wt	ATCC:CRL-1682	Adherent	RPMI	1000
Pancreas	BxPC-3	SIDM00132	906693	no	yes	NA	NA	MSS	mut	wt	wt	wt	wt	ECACC:93120816	Adherent	RPMI	625
Pancreas	CAPAN-1	SIDM00934	753624	no	yes	NA	NA	MSS	mut	mut	wt	wt	wt	DSMZ:ACC-244	Adherent	DMEM/F12	625
Pancreas	CAPAN-2	SIDM00943	910915	no	no	NA	NA	MSS	wt	mut	wt	wt	wt	DSMZ:ACC-245	Adherent	RPMI	1250
Pancreas	CFPAC-1	SIDM00130	906821	no	yes	NA	NA	MSS	mut	mut	wt	wt	wt	ECACC:91112501	Adherent	RPMI	350
Pancreas	DAN-G	SIDM00950	1290797	no	yes	NA	NA	MSS	mut	mut	wt	wt	wt	DSMZ:ACC-249	Adherent	RPMI	300
Pancreas	HPAC	SIDM00670	1298136	no	yes	NA	NA	MSS	wt	mut	wt	wt	wt	ATCC:CRL-2119	Adherent	DMEM/F12	325
Pancreas	Hs-766T	SIDM00664	1298141	no	yes	NA	NA	MSS	wt	mut	wt	wt	wt	ATCC:HTB-134	Adherent	DMEM/F12	325
Pancreas	HuP-T3	SIDM00533	907285	no	yes	NA	NA	MSS	mut	mut	wt	wt	wt	ECACC:93121055	Adherent	RPMI	625
Pancreas	HuP-T4	SIDM00531	907286	no	yes	NA	NA	MSS	mut	mut	wt	wt	wt	ECACC:93121056	Adherent	DMEM/F12	850
Pancreas	KP-1N	SIDM00583	1298216	yes	yes	NA	NA	MSS	mut	mut	wt	wt	wt	JCRB:JCRB0177.0	Adherent	RPMI	250
Pancreas	KP-2	SIDM00582	1298218	no	yes	NA	NA	NA	mut	mut	wt	wt	wt	JCRB:JCRB0181	Adherent	DMEM/F12	400
Pancreas	KP-3	SIDM00571	1298219	no	yes	NA	NA	MSS	mut	mut	wt	wt	wt	JCRB:JCRB0178.0	Adherent	RPMI	625
Pancreas	KP-4	SIDM00301	753572	yes	yes	NA	NA	MSS	wt	mut	wt	wt	wt	RIKEN:RCB1005	Adherent	DMEM/F12	400
Pancreas	MIA-PaCa-2	SIDM00505	724870	no	yes	NA	NA	MSS	mut	mut	wt	wt	wt	ECACC:85062806	Semi Adherent	DMEM/F12	300
Pancreas	MZ1-PC	SIDM00053	753595	yes	yes	NA	NA	MSS	mut	mut	wt	wt	wt	University of Mainz:Professor T. Woelfel	Adherent	RPMI	625
Pancreas	PA-TU-8902	SIDM00455	1298526	no	yes	NA	NA	MSS	mut	mut	wt	wt	wt	DSMZ:ACC-179	Adherent	DMEM/F12	300
Pancreas	PA-TU-8988T	SIDM00453	1240201	yes	yes	NA	NA	MSS	mut	mut	wt	wt	wt	DSMZ:ACC-162	Adherent	DMEM/F12	250
Pancreas	PANC-02-03	SIDM01139	1298475	no	yes	NA	NA	MSS	mut	mut	wt	wt	wt	ATCC:CRL-2553	Adherent	RPMI	300
Pancreas	PANC-03-27	SIDM01138	925346	no	yes	NA	NA	MSS	mut	mut	wt	wt	wt	ATCC:CRL-2549	Adherent	RPMI	900
Pancreas	PANC-04-03	SIDM01137	1298476	no	yes	NA	NA	MSS	mut	mut	wt	wt	wt	ATCC:CRL-2555	Adherent	RPMI	625
Pancreas	PANC-08-13	SIDM01136	925347	no	yes	NA	NA	MSS	wt	mut	wt	wt	wt	ATCC:CRL-2551	Adherent	RPMI	1250
Pancreas	PANC-10-05	SIDM01135	925348	no	yes	NA	NA	MSS	mut	mut	wt	wt	wt	ATCC:CRL-2547	Adherent	RPMI	400
Pancreas	PL18	SIDM00054	1240208	no	no	NA	NA	MSS	mut	wt	wt	wt	wt	The University of Hong Kong:PL18	Adherent	DMEM/F12	400
Pancreas	PL4	SIDM00042	1298533	no	yes	NA	NA	MSS	mut	mut	wt	wt	wt	Unknown:Unknown	Adherent	DMEM/F12	150
Pancreas	PSN1	SIDM00469	910546	no	yes	NA	NA	MSS	mut	mut	wt	wt	wt	ECACC:94060601	Adherent	RPMI	625
Pancreas	SU8686	SIDM01188	1240218	no	yes	NA	NA	MSS	mut	mut	wt	wt	wt	ATCC:CRL-1837	Adherent	RPMI	1250
Pancreas	SUIT-2	SIDM00371	1240219	yes	yes	NA	NA	MSS	mut	mut	wt	wt	wt	JCRB:JCRB1094	Adherent	RPMI	325
Pancreas	SW1990	SIDM01165	910907	no	yes	NA	NA	MSS	mut	mut	wt	wt	wt	ATCC:CRL-2172	Adherent	DMEM/F12	625
Pancreas	YAPC	SIDM00411	909904	no	yes	NA	NA	MSS	mut	mut	wt	wt	wt	DSMZ:ACC-382	Adherent	RPMI	625
