# Supplementary material for: Effective drug combinations in breast, colon and pancreatic cancer cells
Source: Nature. 2022 Feb 23;603(7899):166–73. doi: 10.1038/s41586-022-04437-2 (PMC8891012; doi:10.1038/s41586-022-04437-2)
Supplement: Supplementary file 6 — All significant and large effect biomarkers. [file 41586_2022_4437_MOESM6_ESM.xlsx]

## Sheet: Supplementary_table_3
COMBI_ID	Anchor_ID	Anchor_name	Anchor_target	Anchor_pathway	Library_ID	Library_name	Library_target	Library_pathway	Feature	Feature_type	Tissue	Genotype	Response_input	Biomarker_effect	ANOVA_feature_pval	ANOVA_FEATURE_FDR	Size_population_without_feature	Size_population_with_feature	Mean_response_input_in_feature_positive_population	Mean_response_input_in_feature_negative_population	Delta_mean_response_input	Feature_neg_Glass_delta	Feature_pos_Glass_delta	Feature_neg_response_input_sd	Feature_pos_response_input_sd	Ave_distance_targets_biomarker	Min_distance_targets_biomarker	Max_distance_targets_biomarker	Library_targets_Uniprots	Anchor_targets_Uniprots	Feature_Uniprots	Combination_targets_Uniprots	Analysis
1559:1003	1559	Luminespib	HSP90	Protein stability and degradation	1003	Camptothecin	TOP1	DNA replication	AXL_up	Binarised gene expression	breast	all	delta Emax	sensitivity	7.12e-07	0.374994	48	3	0.188772	0.013776	0.174996	3.31366	149.959	0.0528106	0.00116696	2.33333	1	4	P11387	P07900, P08238	P30530	P11387,P07900, P08238	Breast
1190:1003	1190	Gemcitabine	Pyrimidine antimetabolite	DNA replication	1003	Camptothecin	TOP1	DNA replication	SIN3A_up	Binarised gene expression	breast	all	delta Emax	resistance	4.75e-05	4.69343	48	3	-0.123806	0.0125004	-0.136307	2.78493	1.50011	0.0489443	0.0908648	3	3	3	P11387		Q96ST3	P11387,	Breast
1190:1003	1190	Gemcitabine	Pyrimidine antimetabolite	DNA replication	1003	Camptothecin	TOP1	DNA replication	ZC3H8_down	Binarised gene expression	breast	all	delta Emax	resistance	4.38e-05	4.43922	48	3	-0.124316	0.0125323	-0.136848	2.79877	1.51503	0.0488958	0.0903274	NA	Inf	#NAME?	P11387		Q8N5P1	P11387,	Breast
1559:1003	1559	Luminespib	HSP90	Protein stability and degradation	1003	Camptothecin	TOP1	DNA replication	SRGN_up	Binarised gene expression	breast	all	delta Emax	sensitivity	7.12e-07	0.374994	48	3	0.188772	0.013776	0.174996	3.31366	149.959	0.0528106	0.00116696	3.33333	3	4	P11387	P07900, P08238	P10124	P11387,P07900, P08238	Breast
1047:1005	1047	Nutlin-3a (-)	MDM2	p53 pathway	1005	Cisplatin	DNA crosslinker	DNA replication	ERRFI1_down	Binarised gene expression	breast	all	combo Emax	sensitivity	2.21e-06	1.28505	48	3	0.267941	0.762917	-0.494977	3.34797	1.79638	0.147844	0.275542	3	3	3		Q00987	Q9UJM3	,Q00987	Breast
1559:1005	1559	Luminespib	HSP90	Protein stability and degradation	1005	Cisplatin	DNA crosslinker	DNA replication	TNFRSF12A_down	Binarised gene expression	breast	all	delta Emax	sensitivity	3.03e-10	0.00287332	48	3	0.270686	0.0294571	0.241229	4.81065	3.13539	0.0501447	0.0769373	2.5	2	3		P07900, P08238	Q9NP84	,P07900, P08238	Breast
1017:1005	1017	Olaparib	PARP1, PARP2	Genome integrity	1005	Cisplatin	DNA crosslinker	DNA replication	RB1_down	Binarised gene expression	breast	all	combo Emax	sensitivity	2.93e-06	1.51465	48	3	0.501429	0.779747	-0.278318	3.1482	3.02597	0.0884057	0.0919764	2.5	2	3		P09874, Q9UGN5	P06400	,P09874, Q9UGN5	Breast
1559:1005	1559	Luminespib	HSP90	Protein stability and degradation	1005	Cisplatin	DNA crosslinker	DNA replication	EGLN3_down	Binarised gene expression	breast	all	delta Emax	sensitivity	2.52e-05	3.32561	48	3	0.211848	0.0331344	0.178714	3.21658	1.04	0.0555603	0.17184	3	3	3		P07900, P08238	Q9H6Z9	,P07900, P08238	Breast
1179:1005	1179	MK-1775	WEE1, PLK1	Cell cycle	1005	Cisplatin	DNA crosslinker	DNA replication	PAM50_LUMA	PAM50	breast	all	combo Emax	resistance	4.69e-05	3.03838	38	13	0.585916	0.297248	0.288668	1.38729	1.62114	0.208081	0.178065	NA	Inf	#NAME?		P30291, P53350	NA	,P30291, P53350	Breast
1047:1005	1047	Nutlin-3a (-)	MDM2	p53 pathway	1005	Cisplatin	DNA crosslinker	DNA replication	TNFRSF12A_down	Binarised gene expression	breast	all	delta Emax	sensitivity	2.65e-08	0.0524544	48	3	0.180282	0.0204836	0.159798	3.9321	4.0077	0.0406395	0.0398729	3	3	3		Q00987	Q9NP84	,Q00987	Breast
1559:1005	1559	Luminespib	HSP90	Protein stability and degradation	1005	Cisplatin	DNA crosslinker	DNA replication	ERRFI1_down	Binarised gene expression	breast	all	delta Emax	sensitivity	5.55e-06	1.32473	48	3	0.222506	0.0324683	0.190038	3.20287	1.63893	0.0593338	0.115953	2	2	2		P07900, P08238	Q9UJM3	,P07900, P08238	Breast
1375:1005	1375	Temozolomide	DNA alkylating agent	DNA replication	1005	Cisplatin	DNA crosslinker	DNA replication	RB1_down	Binarised gene expression	breast	all	combo Emax	sensitivity	8.05e-10	0.00326906	48	3	0.573695	0.84837	-0.274675	4.50179	4.98089	0.0610147	0.0551458	NA	Inf	#NAME?			P06400	,	Breast
1083:1005	1083	Crizotinib	MET, ALK, ROS1	RTK signaling	1005	Cisplatin	DNA crosslinker	DNA replication	ERRFI1_down	Binarised gene expression	breast	all	combo Emax	sensitivity	3.2e-06	1.57468	48	3	0.395161	0.800885	-0.405724	3.34468	1.57429	0.121304	0.257718	2.66667	2	3		P08581, Q9UM73, P08922	Q9UJM3	,P08581, Q9UM73, P08922	Breast
1594:1005	1594	OSI-027	MTORC1, MTORC2	PI3K/MTOR signaling	1005	Cisplatin	DNA crosslinker	DNA replication	PREX2_up	Binarised gene expression	breast	all	delta Emax	sensitivity	2.79e-05	3.51553	48	3	0.182425	0.0414113	0.141014	2.69958	8.41742	0.0522355	0.0167527	NA	Inf	#NAME?		P42345	Q70Z35	,P42345	Breast
1083:1005	1083	Crizotinib	MET, ALK, ROS1	RTK signaling	1005	Cisplatin	DNA crosslinker	DNA replication	STAT6_down	Binarised gene expression	breast	all	combo Emax	sensitivity	2.7e-06	1.4469	45	6	0.514026	0.812084	-0.298058	2.82356	1.16267	0.105561	0.256356	3.33333	3	4		P08581, Q9UM73, P08922	P42226	,P08581, Q9UM73, P08922	Breast
1559:1005	1559	Luminespib	HSP90	Protein stability and degradation	1005	Cisplatin	DNA crosslinker	DNA replication	TNFRSF12A_down	Binarised gene expression	breast	all	combo Emax	sensitivity	3.04e-08	0.0454393	48	3	0.187496	0.758373	-0.570877	3.90549	4.07869	0.146173	0.139966	2.5	2	3		P07900, P08238	Q9NP84	,P07900, P08238	Breast
1047:1005	1047	Nutlin-3a (-)	MDM2	p53 pathway	1005	Cisplatin	DNA crosslinker	DNA replication	RB1_down	Binarised gene expression	breast	all	combo Emax	sensitivity	1.94e-06	1.20161	48	3	0.265875	0.763046	-0.497171	3.36695	1.82628	0.147662	0.272232	1	1	1		Q00987	P06400	,Q00987	Breast
1559:1005	1559	Luminespib	HSP90	Protein stability and degradation	1005	Cisplatin	DNA crosslinker	DNA replication	ERRFI1_down	Binarised gene expression	breast	all	combo Emax	sensitivity	5.88e-06	2.35375	48	3	0.263801	0.753604	-0.489803	3.12871	1.88994	0.156551	0.259163	2	2	2		P07900, P08238	Q9UJM3	,P07900, P08238	Breast
1083:1005	1083	Crizotinib	MET, ALK, ROS1	RTK signaling	1005	Cisplatin	DNA crosslinker	DNA replication	RB1_down	Binarised gene expression	breast	all	combo Emax	sensitivity	5.25e-09	0.0124304	48	3	0.32522	0.805256	-0.480036	4.2579	3.34492	0.11274	0.143512	3	3	3		P08581, Q9UM73, P08922	P06400	,P08581, Q9UM73, P08922	Breast
1375:1005	1375	Temozolomide	DNA alkylating agent	DNA replication	1005	Cisplatin	DNA crosslinker	DNA replication	TNFRSF12A_down	Binarised gene expression	breast	all	combo Emax	sensitivity	1.99e-06	1.20161	48	3	0.617626	0.845625	-0.227998	3.20706	3.26436	0.0710927	0.0698447	NA	Inf	#NAME?			Q9NP84	,	Breast
1007:1005	1007	Docetaxel	Microtubule stabiliser	Mitosis	1005	Cisplatin	DNA crosslinker	DNA replication	PPP1R15A_up	Binarised gene expression	breast	all	combo Emax	sensitivity	1.54e-05	4.57111	48	3	0.419025	0.769985	-0.35096	2.83853	3.35347	0.123641	0.104656	NA	Inf	#NAME?			O75807	,	Breast
1047:1005	1047	Nutlin-3a (-)	MDM2	p53 pathway	1005	Cisplatin	DNA crosslinker	DNA replication	TNFRSF12A_down	Binarised gene expression	breast	all	combo Emax	sensitivity	3.61e-09	0.0093242	48	3	0.18557	0.768065	-0.582496	4.2913	3.80257	0.135739	0.153185	3	3	3		Q00987	Q9NP84	,Q00987	Breast
1559:1005	1559	Luminespib	HSP90	Protein stability and degradation	1005	Cisplatin	DNA crosslinker	DNA replication	PREX2_up	Binarised gene expression	breast	all	combo Emax	sensitivity	3.04e-08	0.0454393	48	3	0.187496	0.758373	-0.570877	3.90549	4.07869	0.146173	0.139966	NA	Inf	#NAME?		P07900, P08238	Q70Z35	,P07900, P08238	Breast
1049:1005	1049	PD173074	FGFR1, FGFR2, FGFR3	RTK signaling	1005	Cisplatin	DNA crosslinker	DNA replication	PDGFRB_up	Binarised gene expression	breast	all	delta Emax	sensitivity	3.15e-05	3.7736	48	3	0.110766	-4.48e-05	0.110811	3.01473	1.19242	0.0367565	0.0929294	2.66667	2	3		P11362, P21802, P22607	P09619	,P11362, P21802, P22607	Breast
1083:1005	1083	Crizotinib	MET, ALK, ROS1	RTK signaling	1005	Cisplatin	DNA crosslinker	DNA replication	PREX2_up	Binarised gene expression	breast	all	combo Emax	sensitivity	7.08e-06	2.64729	48	3	0.406099	0.800201	-0.394102	3.23347	1.42731	0.121882	0.276115	NA	Inf	#NAME?		P08581, Q9UM73, P08922	Q70Z35	,P08581, Q9UM73, P08922	Breast
1372:1005	1372	Trametinib	MEK1, MEK2	ERK MAPK signaling	1005	Cisplatin	DNA crosslinker	DNA replication	RB1_down	Binarised gene expression	breast	all	combo Emax	sensitivity	2.08e-06	1.23448	48	3	0.306133	0.729904	-0.423771	3.42015	1.61821	0.123904	0.261877	3	3	3		Q02750, P36507	P06400	,Q02750, P36507	Breast
1054:1005	1054	Palbociclib	CDK4, CDK6	Cell cycle	1005	Cisplatin	DNA crosslinker	DNA replication	RB1_down	Binarised gene expression	breast	all	combo Emax	sensitivity	4.27e-06	1.95921	48	3	0.607365	0.826058	-0.218693	3.0423	4.62708	0.0718842	0.0472638	2	2	2		P11802, Q00534	P06400	,P11802, Q00534	Breast
1594:1005	1594	OSI-027	MTORC1, MTORC2	PI3K/MTOR signaling	1005	Cisplatin	DNA crosslinker	DNA replication	MECOM_down	Binarised gene expression	breast	all	combo Emax	sensitivity	1.61e-05	4.68177	48	3	0.264147	0.648635	-0.384488	2.88052	2.29497	0.133478	0.167535	4	4	4		P42345	Q03112	,P42345	Breast
1007:1005	1007	Docetaxel	Microtubule stabiliser	Mitosis	1005	Cisplatin	DNA crosslinker	DNA replication	MAGEH1_down	Binarised gene expression	breast	all	delta Emax	sensitivity	3.88e-06	1.10389	47	4	0.137172	0.0177906	0.119381	3.01901	1.35538	0.0395432	0.0880794	NA	Inf	#NAME?			Q9H213	,	Breast
1594:1005	1594	OSI-027	MTORC1, MTORC2	PI3K/MTOR signaling	1005	Cisplatin	DNA crosslinker	DNA replication	RB1_down	Binarised gene expression	breast	all	delta Emax	sensitivity	7.74e-06	1.7203	48	3	0.189709	0.040956	0.148753	2.91544	19.4858	0.0510225	0.0076339	3	3	3		P42345	P06400	,P42345	Breast
1561:1005	1561	Taselisib	PI3K (beta sparing)	PI3K/MTOR signaling	1005	Cisplatin	DNA crosslinker	DNA replication	PAM50_HER2	PAM50	breast	all	combo Emax	sensitivity	7.74e-05	3.03838	42	9	0.338335	0.61067	-0.272335	1.63589	1.38128	0.166475	0.197161	NA	Inf	#NAME?		P42336	NA	,P42336	Breast
1375:1005	1375	Temozolomide	DNA alkylating agent	DNA replication	1005	Cisplatin	DNA crosslinker	DNA replication	PREX2_up	Binarised gene expression	breast	all	combo Emax	sensitivity	1.99e-06	1.20161	48	3	0.617626	0.845625	-0.227998	3.20706	3.26436	0.0710927	0.0698447	NA	Inf	#NAME?			Q70Z35	,	Breast
1559:1005	1559	Luminespib	HSP90	Protein stability and degradation	1005	Cisplatin	DNA crosslinker	DNA replication	RB1_down	Binarised gene expression	breast	all	delta Emax	sensitivity	2.46e-06	0.795309	48	3	0.227759	0.03214	0.19562	3.32809	1.78963	0.0587783	0.109307	2.5	2	3		P07900, P08238	P06400	,P07900, P08238	Breast
1011:1005	1011	Navitoclax	BCL2, BCL-XL, BCL-W	Apoptosis regulation	1005	Cisplatin	DNA crosslinker	DNA replication	TNFRSF12A_down	Binarised gene expression	breast	all	delta Emax	sensitivity	1.19e-05	2.29056	48	3	0.318844	0.0929135	0.22593	2.85761	5.36003	0.0790626	0.0421509	3	3	3		P10415, Q92934, Q92843	Q9NP84	,P10415, Q92934, Q92843	Breast
1191:1005	1191	Bortezomib	Proteasome	Protein stability and degradation	1005	Cisplatin	DNA crosslinker	DNA replication	RB1_down	Binarised gene expression	breast	all	combo Emax	sensitivity	6.38e-06	2.51784	48	3	0.343265	0.756413	-0.413148	3.19899	1.56284	0.129149	0.264357	NA	Inf	#NAME?			P06400	,	Breast
1047:1005	1047	Nutlin-3a (-)	MDM2	p53 pathway	1005	Cisplatin	DNA crosslinker	DNA replication	PREX2_up	Binarised gene expression	breast	all	delta Emax	sensitivity	2.65e-08	0.0524544	48	3	0.180282	0.0204836	0.159798	3.9321	4.0077	0.0406395	0.0398729	NA	Inf	#NAME?		Q00987	Q70Z35	,Q00987	Breast
1375:1005	1375	Temozolomide	DNA alkylating agent	DNA replication	1005	Cisplatin	DNA crosslinker	DNA replication	ERRFI1_down	Binarised gene expression	breast	all	combo Emax	sensitivity	1.37e-06	1.05144	48	3	0.614994	0.845789	-0.230796	3.26537	3.46289	0.0706798	0.0666483	NA	Inf	#NAME?			Q9UJM3	,	Breast
1559:1005	1559	Luminespib	HSP90	Protein stability and degradation	1005	Cisplatin	DNA crosslinker	DNA replication	RB1_down	Binarised gene expression	breast	all	combo Emax	sensitivity	1.49e-07	0.162814	48	3	0.207833	0.757102	-0.549269	3.6678	3.23349	0.149754	0.169869	2.5	2	3		P07900, P08238	P06400	,P07900, P08238	Breast
1007:1005	1007	Docetaxel	Microtubule stabiliser	Mitosis	1005	Cisplatin	DNA crosslinker	DNA replication	EGLN3_down	Binarised gene expression	breast	all	delta Emax	sensitivity	2.45e-05	3.31589	48	3	0.146471	0.0196965	0.126774	3.06336	1.21245	0.041384	0.104561	NA	Inf	#NAME?			Q9H6Z9	,	Breast
1594:1005	1594	OSI-027	MTORC1, MTORC2	PI3K/MTOR signaling	1005	Cisplatin	DNA crosslinker	DNA replication	TNFRSF12A_down	Binarised gene expression	breast	all	delta Emax	sensitivity	2.79e-05	3.51553	48	3	0.182425	0.0414113	0.141014	2.69958	8.41742	0.0522355	0.0167527	2	2	2		P42345	Q9NP84	,P42345	Breast
1011:1005	1011	Navitoclax	BCL2, BCL-XL, BCL-W	Apoptosis regulation	1005	Cisplatin	DNA crosslinker	DNA replication	PREX2_up	Binarised gene expression	breast	all	delta Emax	sensitivity	1.19e-05	2.29056	48	3	0.318844	0.0929135	0.22593	2.85761	5.36003	0.0790626	0.0421509	NA	Inf	#NAME?		P10415, Q92934, Q92843	Q70Z35	,P10415, Q92934, Q92843	Breast
1083:1005	1083	Crizotinib	MET, ALK, ROS1	RTK signaling	1005	Cisplatin	DNA crosslinker	DNA replication	TNFRSF12A_down	Binarised gene expression	breast	all	combo Emax	sensitivity	7.08e-06	2.64729	48	3	0.406099	0.800201	-0.394102	3.23347	1.42731	0.121882	0.276115	3.33333	3	4		P08581, Q9UM73, P08922	Q9NP84	,P08581, Q9UM73, P08922	Breast
1021:1005	1021	Axitinib	PDGFR, KIT, VEGFR	RTK signaling	1005	Cisplatin	DNA crosslinker	DNA replication	RB1_down	Binarised gene expression	breast	all	combo Emax	sensitivity	1.51e-05	4.53194	48	3	0.309226	0.688909	-0.379683	2.8331	3.76092	0.134017	0.100955	2.66667	2	3		P16234, P10721, P17948	P06400	,P16234, P10721, P17948	Breast
1047:1005	1047	Nutlin-3a (-)	MDM2	p53 pathway	1005	Cisplatin	DNA crosslinker	DNA replication	PREX2_up	Binarised gene expression	breast	all	combo Emax	sensitivity	3.61e-09	0.0093242	48	3	0.18557	0.768065	-0.582496	4.2913	3.80257	0.135739	0.153185	NA	Inf	#NAME?		Q00987	Q70Z35	,Q00987	Breast
1559:1005	1559	Luminespib	HSP90	Protein stability and degradation	1005	Cisplatin	DNA crosslinker	DNA replication	PREX2_up	Binarised gene expression	breast	all	delta Emax	sensitivity	3.03e-10	0.00287332	48	3	0.270686	0.0294571	0.241229	4.81065	3.13539	0.0501447	0.0769373	NA	Inf	#NAME?		P07900, P08238	Q70Z35	,P07900, P08238	Breast
1022:1007	1022	AZD7762	CHEK1, CHEK2	Cell cycle	1007	Docetaxel	Microtubule stabiliser	Mitosis	PAM50_LUMA	PAM50	breast	all	combo Emax	resistance	0.000277733	4.166	38	13	0.657875	0.406203	0.251672	1.18814	1.5934	0.21182	0.157946	NA	Inf	#NAME?		O14757, O96017	NA	,O14757, O96017	Breast
1049:1007	1049	PD173074	FGFR1, FGFR2, FGFR3	RTK signaling	1007	Docetaxel	Microtubule stabiliser	Mitosis	PAM50_LUMA	PAM50	breast	all	delta IC50	resistance	5.62e-06	2.86576	38	13	-1.21191	-0.0668285	-1.14508	1.87039	1.24661	0.612212	0.918551	NA	Inf	#NAME?		P11362, P21802, P22607	NA	,P11362, P21802, P22607	Breast
1179:1007	1179	MK-1775	WEE1, PLK1	Cell cycle	1007	Docetaxel	Microtubule stabiliser	Mitosis	PAM50_LUMA	PAM50	breast	all	combo Emax	resistance	0.000120052	3.23637	38	13	0.564429	0.305527	0.258902	1.31608	1.4371	0.196722	0.180156	NA	Inf	#NAME?		P30291, P53350	NA	,P30291, P53350	Breast
1561:1011	1561	Taselisib	PI3K (beta sparing)	PI3K/MTOR signaling	1011	Navitoclax	BCL2, BCL-XL, BCL-W	Apoptosis regulation	chr19.21265164.21265433.ZNF714._HypMET	MOBEM	all	TP53	library IC50	resistance	0.000203564	1.41256	84	12	10.8703	7.66969	3.20064	1.1399	2.25649	2.80782	1.41842	NA	Inf	#NAME?	P10415, Q92934, Q92843	P42336	Q96N38	P10415, Q92934, Q92843,P42336	Pan-tissue molecular basket
1083:1011	1083	Crizotinib	MET, ALK, ROS1	RTK signaling	1011	Navitoclax	BCL2, BCL-XL, BCL-W	Apoptosis regulation	chr15.30685087.30685891.CHRFAM7A._HypMET	MOBEM	all	TP53	delta Emax	sensitivity	3.96e-06	0.327647	74	22	0.173369	0.0759704	0.0973989	1.25804	1.01923	0.0774212	0.095561	NA	Inf	#NAME?	P10415, Q92934, Q92843	P08581, Q9UM73, P08922	Q494W8	P10415, Q92934, Q92843,P08581, Q9UM73, P08922	Pan-tissue molecular basket
1083:1011	1083	Crizotinib	MET, ALK, ROS1	RTK signaling	1011	Navitoclax	BCL2, BCL-XL, BCL-W	Apoptosis regulation	PARP1_up	Binarised gene expression	breast	all	delta IC50	sensitivity	1.97e-05	4.63953	48	3	4.17993	0.994527	3.1854	2.83608	2.37556	1.12317	1.34091	3.33333	2	4	P10415, Q92934, Q92843	P08581, Q9UM73, P08922	P09874	P10415, Q92934, Q92843,P08581, Q9UM73, P08922	Breast
1054:1011	1054	Palbociclib	CDK4, CDK6	Cell cycle	1011	Navitoclax	BCL2, BCL-XL, BCL-W	Apoptosis regulation	chr19.21265164.21265433.ZNF714._HypMET	MOBEM	all	TP53	combo Emax	resistance	0.000304157	1.5655	84	12	0.583162	0.349601	0.233561	1.10424	2.30564	0.211513	0.1013	NA	Inf	#NAME?	P10415, Q92934, Q92843	P11802, Q00534	Q96N38	P10415, Q92934, Q92843,P11802, Q00534	Pan-tissue molecular basket
1561:1011	1561	Taselisib	PI3K (beta sparing)	PI3K/MTOR signaling	1011	Navitoclax	BCL2, BCL-XL, BCL-W	Apoptosis regulation	RMDN3_up	Binarised gene expression	all	all	delta IC50	sensitivity	2.01e-06	1.79869	122	3	5.74422	1.54273	4.20149	2.90103	4.82536	1.44827	0.87071	2.75	2	3	P10415, Q92934, Q92843	P42336	Q96TC7	P10415, Q92934, Q92843,P42336	Pan-tissue
1179:1011	1179	MK-1775	WEE1, PLK1	Cell cycle	1011	Navitoclax	BCL2, BCL-XL, BCL-W	Apoptosis regulation	PSMD4_up	Binarised gene expression	all	TP53	combo Emax	resistance	3.71e-06	1.25671	92	4	0.402578	0.124328	0.278251	2.60399	1.42472	0.106856	0.195302	3	3	3	P10415, Q92934, Q92843	P30291, P53350	P55036	P10415, Q92934, Q92843,P30291, P53350	Pan-tissue molecular basket
1054:1011	1054	Palbociclib	CDK4, CDK6	Cell cycle	1011	Navitoclax	BCL2, BCL-XL, BCL-W	Apoptosis regulation	BMPR2_mut	MOBEM	all	all	delta Emax	sensitivity	0.000487986	4.57866	113	12	0.0322094	-0.0298534	0.0620628	1.06728	1.39902	0.0581503	0.0443617	4.8	4	5	P10415, Q92934, Q92843	P11802, Q00534	Q13873	P10415, Q92934, Q92843,P11802, Q00534	Pan-tissue
1073:1011	1073	5-Fluorouracil	Antimetabolite (DNA & RNA)	Other	1011	Navitoclax	BCL2, BCL-XL, BCL-W	Apoptosis regulation	SMARCA4_mut	MOBEM	all	all	delta Emax	sensitivity	0.000326156	3.75151	119	6	0.155044	0.0373213	0.117723	1.57902	1.11063	0.0745544	0.105997	3	3	3	P10415, Q92934, Q92843		P51532	P10415, Q92934, Q92843,	Pan-tissue
1083:1011	1083	Crizotinib	MET, ALK, ROS1	RTK signaling	1011	Navitoclax	BCL2, BCL-XL, BCL-W	Apoptosis regulation	gain:cnaPANCAN276	MOBEM	all	all	combo Emax	resistance	7.64e-06	0.0528919	119	6	0.542801	0.20482	0.337981	2.04676	1.11825	0.16513	0.302242	NA	Inf	#NAME?	P10415, Q92934, Q92843	P08581, Q9UM73, P08922	NA	P10415, Q92934, Q92843,P08581, Q9UM73, P08922	Pan-tissue
1017:1011	1017	Olaparib	PARP1, PARP2	Genome integrity	1011	Navitoclax	BCL2, BCL-XL, BCL-W	Apoptosis regulation	gain.cnaPANCAN88..PABPC1.UBR5.	MOBEM	all	PIK3CA	combo Emax	resistance	0.00097854	2.44847	26	4	0.576101	0.268513	0.307588	1.94103	2.39335	0.158467	0.128518	3.1	2	4	P10415, Q92934, Q92843	P09874, Q9UGN5	P11940, O95071	P10415, Q92934, Q92843,P09874, Q9UGN5	Pan-tissue molecular basket
1372:1011	1372	Trametinib	MEK1, MEK2	ERK MAPK signaling	1011	Navitoclax	BCL2, BCL-XL, BCL-W	Apoptosis regulation	loss.cnaPANCAN30..LARP4B.	MOBEM	all	KRAS	combo Emax	resistance	0.000434597	2.69592	49	4	0.438763	0.17316	0.265603	1.9846	1.62812	0.133832	0.163135	3	3	3	P10415, Q92934, Q92843	Q02750, P36507	Q92615	P10415, Q92934, Q92843,Q02750, P36507	Pan-tissue molecular basket
1083:1011	1083	Crizotinib	MET, ALK, ROS1	RTK signaling	1011	Navitoclax	BCL2, BCL-XL, BCL-W	Apoptosis regulation	gain.cnaPANCAN279	MOBEM	all	TP53	combo Emax	resistance	2.51e-05	0.253683	93	3	0.642355	0.216269	0.426087	2.59274	3.06656	0.164338	0.138946	NA	Inf	#NAME?	P10415, Q92934, Q92843	P08581, Q9UM73, P08922	NA	P10415, Q92934, Q92843,P08581, Q9UM73, P08922	Pan-tissue molecular basket
1053:1011	1053	MK-2206	AKT1, AKT2	PI3K/MTOR signaling	1011	Navitoclax	BCL2, BCL-XL, BCL-W	Apoptosis regulation	chr21.47602431.47602740.C21orf56._HypMET	MOBEM	all	TP53	library IC50	resistance	0.000526635	2.71132	84	12	10.6957	7.69463	3.00112	1.07981	1.43159	2.77931	2.09636	NA	Inf	#NAME?	P10415, Q92934, Q92843	P31749, P31751	NA	P10415, Q92934, Q92843,P31749, P31751	Pan-tissue molecular basket
1372:1011	1372	Trametinib	MEK1, MEK2	ERK MAPK signaling	1011	Navitoclax	BCL2, BCL-XL, BCL-W	Apoptosis regulation	gain.cnaPANCAN88..PABPC1.UBR5.	MOBEM	all	PIK3CA	combo Emax	resistance	9.35e-06	0.16972	26	4	0.585002	0.189481	0.395521	2.92692	2.69544	0.135132	0.146737	2.7	2	4	P10415, Q92934, Q92843	Q02750, P36507	P11940, O95071	P10415, Q92934, Q92843,Q02750, P36507	Pan-tissue molecular basket
1510:1011	1510	Linsitinib	IGF1R	IGF1R signaling	1011	Navitoclax	BCL2, BCL-XL, BCL-W	Apoptosis regulation	JADE1_down	Binarised gene expression	all	all	delta IC50	sensitivity	1.23e-05	3.39573	119	6	3.39504	1.23824	2.1568	1.91592	1.71955	1.12573	1.25429	3.5	3	4	P10415, Q92934, Q92843	P08069	Q6IE81	P10415, Q92934, Q92843,P08069	Pan-tissue
1022:1011	1022	AZD7762	CHEK1, CHEK2	Cell cycle	1011	Navitoclax	BCL2, BCL-XL, BCL-W	Apoptosis regulation	chr20.42543097.42545137.TOX2._HypMET	MOBEM	all	TP53	combo Emax	resistance	2.63e-06	0.0516763	74	22	0.482945	0.251336	0.231609	1.24471	1.12477	0.186074	0.205916	NA	Inf	#NAME?	P10415, Q92934, Q92843	O14757, O96017	Q96NM4	P10415, Q92934, Q92843,O14757, O96017	Pan-tissue molecular basket
1053:1011	1053	MK-2206	AKT1, AKT2	PI3K/MTOR signaling	1011	Navitoclax	BCL2, BCL-XL, BCL-W	Apoptosis regulation	SMARCA4_mut	MOBEM	all	KRAS	delta Emax	sensitivity	0.000105696	3.21416	49	4	0.174367	0.0420476	0.132319	2.19664	2.03818	0.0602371	0.0649202	3	3	3	P10415, Q92934, Q92843	P31749, P31751	P51532	P10415, Q92934, Q92843,P31749, P31751	Pan-tissue molecular basket
1053:1011	1053	MK-2206	AKT1, AKT2	PI3K/MTOR signaling	1011	Navitoclax	BCL2, BCL-XL, BCL-W	Apoptosis regulation	SMARCA4_mut	MOBEM	all	KRAS	delta IC50	sensitivity	7.04e-05	1.98475	49	4	3.06825	0.693691	2.37456	2.28495	1.85053	1.03922	1.28318	3	3	3	P10415, Q92934, Q92843	P31749, P31751	P51532	P10415, Q92934, Q92843,P31749, P31751	Pan-tissue molecular basket
1559:1011	1559	Luminespib	HSP90	Protein stability and degradation	1011	Navitoclax	BCL2, BCL-XL, BCL-W	Apoptosis regulation	PARP1_up	Binarised gene expression	breast	all	delta IC50	sensitivity	8.78e-06	2.74376	48	3	2.82784	0.128147	2.69969	3.01465	2.11919	0.895523	1.27392	2.8	2	3	P10415, Q92934, Q92843	P07900, P08238	P09874	P10415, Q92934, Q92843,P07900, P08238	Breast
1017:1011	1017	Olaparib	PARP1, PARP2	Genome integrity	1011	Navitoclax	BCL2, BCL-XL, BCL-W	Apoptosis regulation	chr19.21265164.21265433.ZNF714._HypMET	MOBEM	all	KRAS	combo Emax	resistance	6.49e-07	0.0943754	39	14	0.596123	0.288229	0.307893	1.62795	2.58237	0.18913	0.119229	NA	Inf	#NAME?	P10415, Q92934, Q92843	P09874, Q9UGN5	Q96N38	P10415, Q92934, Q92843,P09874, Q9UGN5	Pan-tissue molecular basket
1083:1011	1083	Crizotinib	MET, ALK, ROS1	RTK signaling	1011	Navitoclax	BCL2, BCL-XL, BCL-W	Apoptosis regulation	gain.cnaPANCAN280..ARID4B.FH.	MOBEM	all	PIK3CA	combo Emax	resistance	0.000691164	2.03755	26	4	0.586915	0.189482	0.397433	1.99406	2.78394	0.199308	0.142759	3.83333	3	5	P10415, Q92934, Q92843	P08581, Q9UM73, P08922	Q4LE39, P07954	P10415, Q92934, Q92843,P08581, Q9UM73, P08922	Pan-tissue molecular basket
1073:1011	1073	5-Fluorouracil	Antimetabolite (DNA & RNA)	Other	1011	Navitoclax	BCL2, BCL-XL, BCL-W	Apoptosis regulation	chr14.24803678.24804353.ADCY4..RIPK3._HypMET	MOBEM	all	KRAS	combo Emax	resistance	0.00042342	2.66321	27	26	0.39476	0.207888	0.186871	1.07416	1.00084	0.17397	0.186715	3.66667	3	4	P10415, Q92934, Q92843		Q8NFM4, Q9Y572	P10415, Q92934, Q92843,	Pan-tissue molecular basket
1054:1011	1054	Palbociclib	CDK4, CDK6	Cell cycle	1011	Navitoclax	BCL2, BCL-XL, BCL-W	Apoptosis regulation	SMARCA4_mut	MOBEM	all	all	delta IC50	sensitivity	0.000452917	3.41896	119	6	0.935861	-0.471097	1.40696	1.5222	1.25885	0.924293	1.11766	3.2	3	4	P10415, Q92934, Q92843	P11802, Q00534	P51532	P10415, Q92934, Q92843,P11802, Q00534	Pan-tissue
1561:1011	1561	Taselisib	PI3K (beta sparing)	PI3K/MTOR signaling	1011	Navitoclax	BCL2, BCL-XL, BCL-W	Apoptosis regulation	chr19.21265164.21265433.ZNF714._HypMET	MOBEM	all	KRAS	combo Emax	resistance	4.35e-05	0.715019	39	14	0.398977	0.204495	0.194482	1.40638	1.35731	0.138286	0.143285	NA	Inf	#NAME?	P10415, Q92934, Q92843	P42336	Q96N38	P10415, Q92934, Q92843,P42336	Pan-tissue molecular basket
1054:1011	1054	Palbociclib	CDK4, CDK6	Cell cycle	1011	Navitoclax	BCL2, BCL-XL, BCL-W	Apoptosis regulation	chr21.47602431.47602740.C21orf56._HypMET	MOBEM	all	TP53	combo Emax	resistance	0.000685224	2.80118	84	12	0.571686	0.35124	0.220446	1.06329	1.29037	0.207324	0.170839	NA	Inf	#NAME?	P10415, Q92934, Q92843	P11802, Q00534	NA	P10415, Q92934, Q92843,P11802, Q00534	Pan-tissue molecular basket
1073:1011	1073	5-Fluorouracil	Antimetabolite (DNA & RNA)	Other	1011	Navitoclax	BCL2, BCL-XL, BCL-W	Apoptosis regulation	RB1_down	Binarised gene expression	breast	all	delta IC50	sensitivity	7.59e-06	2.49402	48	3	3.59499	0.299161	3.29583	3.49705	1.09168	0.942463	3.01906	2.66667	2	3	P10415, Q92934, Q92843		P06400	P10415, Q92934, Q92843,	Breast
1022:1011	1022	AZD7762	CHEK1, CHEK2	Cell cycle	1011	Navitoclax	BCL2, BCL-XL, BCL-W	Apoptosis regulation	PARP1_up	Binarised gene expression	breast	all	delta IC50	sensitivity	8.73e-06	2.74376	48	3	2.56105	0.123381	2.43767	3.04667	1.90746	0.800111	1.27797	2.6	2	3	P10415, Q92934, Q92843	O14757, O96017	P09874	P10415, Q92934, Q92843,O14757, O96017	Breast
1073:1011	1073	5-Fluorouracil	Antimetabolite (DNA & RNA)	Other	1011	Navitoclax	BCL2, BCL-XL, BCL-W	Apoptosis regulation	chr20.42543097.42545137.TOX2._HypMET	MOBEM	all	KRAS	combo Emax	resistance	8.93e-05	1.04344	27	26	0.403916	0.199071	0.204844	1.21514	1.12671	0.168577	0.181807	NA	Inf	#NAME?	P10415, Q92934, Q92843		Q96NM4	P10415, Q92934, Q92843,	Pan-tissue molecular basket
1005:1011	1005	Cisplatin	DNA crosslinker	DNA replication	1011	Navitoclax	BCL2, BCL-XL, BCL-W	Apoptosis regulation	ERRFI1_down	Binarised gene expression	breast	all	delta IC50	sensitivity	1.06e-05	3.1505	48	3	4.11468	0.553379	3.5613	3.20607	1.30813	1.1108	2.72244	2.66667	2	3	P10415, Q92934, Q92843		Q9UJM3	P10415, Q92934, Q92843,	Breast
1372:1011	1372	Trametinib	MEK1, MEK2	ERK MAPK signaling	1011	Navitoclax	BCL2, BCL-XL, BCL-W	Apoptosis regulation	ZFP36L1_down	Binarised gene expression	all	TP53	combo Emax	resistance	1.5e-05	2.93937	93	3	0.630649	0.204616	0.426033	2.65123	13.2867	0.160693	0.0320646	4	3	5	P10415, Q92934, Q92843	Q02750, P36507	Q07352	P10415, Q92934, Q92843,Q02750, P36507	Pan-tissue molecular basket
1561:1011	1561	Taselisib	PI3K (beta sparing)	PI3K/MTOR signaling	1011	Navitoclax	BCL2, BCL-XL, BCL-W	Apoptosis regulation	CIP2A_down	Binarised gene expression	all	all	delta Emax	sensitivity	2.47e-06	2.1409	119	6	0.207815	0.0718071	0.136007	2.04284	3.19975	0.0665778	0.0425056	3	2	4	P10415, Q92934, Q92843	P42336	Q8TCG1	P10415, Q92934, Q92843,P42336	Pan-tissue
1561:1011	1561	Taselisib	PI3K (beta sparing)	PI3K/MTOR signaling	1011	Navitoclax	BCL2, BCL-XL, BCL-W	Apoptosis regulation	chr15.30685087.30685891.CHRFAM7A._HypMET	MOBEM	all	TP53	combo Emax	resistance	1.17e-05	0.146429	74	22	0.330821	0.175017	0.155803	1.15735	1.02889	0.134621	0.151429	NA	Inf	#NAME?	P10415, Q92934, Q92843	P42336	Q494W8	P10415, Q92934, Q92843,P42336	Pan-tissue molecular basket
1372:1011	1372	Trametinib	MEK1, MEK2	ERK MAPK signaling	1011	Navitoclax	BCL2, BCL-XL, BCL-W	Apoptosis regulation	PRKCB_up	Binarised gene expression	all	all	combo Emax	resistance	5.43e-06	2.35239	121	4	0.616633	0.203279	0.413355	2.40335	3.2739	0.171991	0.126257	3.4	3	4	P10415, Q92934, Q92843	Q02750, P36507	P05771	P10415, Q92934, Q92843,Q02750, P36507	Pan-tissue
1073:1011	1073	5-Fluorouracil	Antimetabolite (DNA & RNA)	Other	1011	Navitoclax	BCL2, BCL-XL, BCL-W	Apoptosis regulation	chr19.21265164.21265433.ZNF714._HypMET	MOBEM	all	TP53	library IC50	resistance	0.000203564	1.41256	84	12	10.8703	7.66969	3.20064	1.1399	2.25649	2.80782	1.41842	NA	Inf	#NAME?	P10415, Q92934, Q92843		Q96N38	P10415, Q92934, Q92843,	Pan-tissue molecular basket
1053:1011	1053	MK-2206	AKT1, AKT2	PI3K/MTOR signaling	1011	Navitoclax	BCL2, BCL-XL, BCL-W	Apoptosis regulation	chr20.42543097.42545137.TOX2._HypMET	MOBEM	all	KRAS	combo Emax	resistance	3.71e-06	0.227632	27	26	0.4238	0.172576	0.251223	1.68465	1.25238	0.149125	0.200597	NA	Inf	#NAME?	P10415, Q92934, Q92843	P31749, P31751	Q96NM4	P10415, Q92934, Q92843,P31749, P31751	Pan-tissue molecular basket
1073:1011	1073	5-Fluorouracil	Antimetabolite (DNA & RNA)	Other	1011	Navitoclax	BCL2, BCL-XL, BCL-W	Apoptosis regulation	ERRFI1_down	Binarised gene expression	all	all	delta IC50	sensitivity	2.39e-08	0.107371	121	4	4.71376	0.698781	4.01498	3.21496	1.30376	1.24884	3.07954	2.66667	2	3	P10415, Q92934, Q92843		Q9UJM3	P10415, Q92934, Q92843,	Pan-tissue
1179:1011	1179	MK-1775	WEE1, PLK1	Cell cycle	1011	Navitoclax	BCL2, BCL-XL, BCL-W	Apoptosis regulation	TOP2A_down	Binarised gene expression	all	TP53	combo Emax	resistance	2.25e-05	3.47049	90	6	0.33493	0.122654	0.212276	2.01543	1.03707	0.105325	0.204689	3	3	3	P10415, Q92934, Q92843	P30291, P53350	P11388	P10415, Q92934, Q92843,P30291, P53350	Pan-tissue molecular basket
1510:1011	1510	Linsitinib	IGF1R	IGF1R signaling	1011	Navitoclax	BCL2, BCL-XL, BCL-W	Apoptosis regulation	WWTR1_down	Binarised gene expression	all	all	delta IC50	sensitivity	1.22e-06	1.26448	121	4	4.13193	1.24953	2.8824	2.57338	4.4566	1.12008	0.646771	2.5	2	3	P10415, Q92934, Q92843	P08069	Q9GZV5	P10415, Q92934, Q92843,P08069	Pan-tissue
1017:1011	1017	Olaparib	PARP1, PARP2	Genome integrity	1011	Navitoclax	BCL2, BCL-XL, BCL-W	Apoptosis regulation	PARP1_up	Binarised gene expression	all	all	delta IC50	sensitivity	2.46e-06	1.79869	121	4	3.16816	0.50755	2.66061	2.62031	1.22031	1.01538	2.18028	2.4	0	4	P10415, Q92934, Q92843	P09874, Q9UGN5	P09874	P10415, Q92934, Q92843,P09874, Q9UGN5	Pan-tissue
1017:1011	1017	Olaparib	PARP1, PARP2	Genome integrity	1011	Navitoclax	BCL2, BCL-XL, BCL-W	Apoptosis regulation	chr19.21265164.21265433.ZNF714._HypMET	MOBEM	all	TP53	combo Emax	resistance	6.06e-07	0.0175869	84	12	0.601254	0.30392	0.297334	1.59603	2.4435	0.186295	0.121683	NA	Inf	#NAME?	P10415, Q92934, Q92843	P09874, Q9UGN5	Q96N38	P10415, Q92934, Q92843,P09874, Q9UGN5	Pan-tissue molecular basket
1054:1011	1054	Palbociclib	CDK4, CDK6	Cell cycle	1011	Navitoclax	BCL2, BCL-XL, BCL-W	Apoptosis regulation	chr19.21265164.21265433.ZNF714._HypMET	MOBEM	all	KRAS	library IC50	resistance	0.00042732	2.65932	39	14	10.6932	7.86158	2.83165	1.06179	1.9878	2.66686	1.42452	NA	Inf	#NAME?	P10415, Q92934, Q92843	P11802, Q00534	Q96N38	P10415, Q92934, Q92843,P11802, Q00534	Pan-tissue molecular basket
1054:1011	1054	Palbociclib	CDK4, CDK6	Cell cycle	1011	Navitoclax	BCL2, BCL-XL, BCL-W	Apoptosis regulation	chr8.67940691.67940997.LRRC67._HypMET	MOBEM	all	KRAS	combo Emax	sensitivity	0.00060693	3.27536	37	16	0.255468	0.459221	-0.203754	1.02391	1.34496	0.198996	0.151494	NA	Inf	#NAME?	P10415, Q92934, Q92843	P11802, Q00534	Q7Z4L9	P10415, Q92934, Q92843,P11802, Q00534	Pan-tissue molecular basket
1083:1011	1083	Crizotinib	MET, ALK, ROS1	RTK signaling	1011	Navitoclax	BCL2, BCL-XL, BCL-W	Apoptosis regulation	gain:cnaPANCAN280 (ARID4B,FH)	MOBEM	all	all	combo Emax	resistance	4.73e-07	0.0061759	113	12	0.467964	0.194822	0.273142	1.71687	1.09637	0.159093	0.249134	3.83333	3	5	P10415, Q92934, Q92843	P08581, Q9UM73, P08922	Q4LE39, P07954	P10415, Q92934, Q92843,P08581, Q9UM73, P08922	Pan-tissue
1053:1011	1053	MK-2206	AKT1, AKT2	PI3K/MTOR signaling	1011	Navitoclax	BCL2, BCL-XL, BCL-W	Apoptosis regulation	chr8.79428433.79428754.PKIA._HypMET	MOBEM	all	KRAS	combo Emax	sensitivity	0.000154182	1.42956	32	21	0.16476	0.381825	-0.217065	1.02897	1.45821	0.210954	0.148858	3	3	3	P10415, Q92934, Q92843	P31749, P31751	P61925	P10415, Q92934, Q92843,P31749, P31751	Pan-tissue molecular basket
1561:1011	1561	Taselisib	PI3K (beta sparing)	PI3K/MTOR signaling	1011	Navitoclax	BCL2, BCL-XL, BCL-W	Apoptosis regulation	gain.cnaPANCAN272..PIP5K1A.SETDB1.	MOBEM	all	TP53	delta Emax	sensitivity	4.54e-05	1.33603	90	6	0.18955	0.0711563	0.118393	1.80798	1.72923	0.0654837	0.0684661	3.875	3	5	P10415, Q92934, Q92843	P42336	Q99755, Q15047	P10415, Q92934, Q92843,P42336	Pan-tissue molecular basket
1083:1011	1083	Crizotinib	MET, ALK, ROS1	RTK signaling	1011	Navitoclax	BCL2, BCL-XL, BCL-W	Apoptosis regulation	gain.cnaPANCAN88..PABPC1.UBR5.	MOBEM	all	PIK3CA	combo Emax	resistance	1.22e-05	0.195998	26	4	0.65936	0.178336	0.481024	2.85789	2.75537	0.168314	0.174577	3.25	2	5	P10415, Q92934, Q92843	P08581, Q9UM73, P08922	P11940, O95071	P10415, Q92934, Q92843,P08581, Q9UM73, P08922	Pan-tissue molecular basket
1083:1011	1083	Crizotinib	MET, ALK, ROS1	RTK signaling	1011	Navitoclax	BCL2, BCL-XL, BCL-W	Apoptosis regulation	gain.cnaPANCAN273	MOBEM	all	TP53	combo Emax	resistance	8.32e-05	0.60504	91	5	0.52668	0.21326	0.31342	1.97119	1.12585	0.159001	0.278387	NA	Inf	#NAME?	P10415, Q92934, Q92843	P08581, Q9UM73, P08922	NA	P10415, Q92934, Q92843,P08581, Q9UM73, P08922	Pan-tissue molecular basket
1073:1011	1073	5-Fluorouracil	Antimetabolite (DNA & RNA)	Other	1011	Navitoclax	BCL2, BCL-XL, BCL-W	Apoptosis regulation	PARP1_up	Binarised gene expression	breast	all	delta IC50	sensitivity	8.8e-10	0.00416962	48	3	4.40786	0.248357	4.15951	4.73419	2.5051	0.87861	1.66041	2.66667	2	3	P10415, Q92934, Q92843		P09874	P10415, Q92934, Q92843,	Breast
1073:1011	1073	5-Fluorouracil	Antimetabolite (DNA & RNA)	Other	1011	Navitoclax	BCL2, BCL-XL, BCL-W	Apoptosis regulation	PREX2_up	Binarised gene expression	breast	all	delta IC50	sensitivity	2.11e-06	1.19197	48	3	3.74121	0.290023	3.45118	3.66572	1.24544	0.941474	2.77105	NA	Inf	#NAME?	P10415, Q92934, Q92843		Q70Z35	P10415, Q92934, Q92843,	Breast
1073:1011	1073	5-Fluorouracil	Antimetabolite (DNA & RNA)	Other	1011	Navitoclax	BCL2, BCL-XL, BCL-W	Apoptosis regulation	chr19:21265164-21265433(ZNF714)_HypMET	MOBEM	all	all	combo Emax	resistance	0.00035929	1.11229	111	14	0.479041	0.265305	0.213736	1.00972	1.52231	0.211679	0.140402	NA	Inf	#NAME?	P10415, Q92934, Q92843		Q96N38	P10415, Q92934, Q92843,	Pan-tissue
1510:1011	1510	Linsitinib	IGF1R	IGF1R signaling	1011	Navitoclax	BCL2, BCL-XL, BCL-W	Apoptosis regulation	chr20.42543097.42545137.TOX2._HypMET	MOBEM	all	TP53	combo Emax	resistance	3.24e-06	0.0595041	74	22	0.411212	0.212311	0.198901	1.17826	1.29868	0.168809	0.153156	NA	Inf	#NAME?	P10415, Q92934, Q92843	P08069	Q96NM4	P10415, Q92934, Q92843,P08069	Pan-tissue molecular basket
1083:1011	1083	Crizotinib	MET, ALK, ROS1	RTK signaling	1011	Navitoclax	BCL2, BCL-XL, BCL-W	Apoptosis regulation	chr19:21265164-21265433(ZNF714)_HypMET	MOBEM	all	all	delta Emax	sensitivity	9.55e-05	1.82182	111	14	0.183206	0.0864084	0.0967981	1.15998	1.0323	0.0834484	0.0937695	NA	Inf	#NAME?	P10415, Q92934, Q92843	P08581, Q9UM73, P08922	Q96N38	P10415, Q92934, Q92843,P08581, Q9UM73, P08922	Pan-tissue
1083:1011	1083	Crizotinib	MET, ALK, ROS1	RTK signaling	1011	Navitoclax	BCL2, BCL-XL, BCL-W	Apoptosis regulation	gain.cnaPANCAN89..RAD21.	MOBEM	all	PIK3CA	combo Emax	resistance	0.000555	1.77841	25	5	0.548818	0.181204	0.367614	2.14809	1.26872	0.171136	0.289751	3.5	3	4	P10415, Q92934, Q92843	P08581, Q9UM73, P08922	O60216	P10415, Q92934, Q92843,P08581, Q9UM73, P08922	Pan-tissue molecular basket
1053:1011	1053	MK-2206	AKT1, AKT2	PI3K/MTOR signaling	1011	Navitoclax	BCL2, BCL-XL, BCL-W	Apoptosis regulation	chr7.27186927.27187692.HOXA6._HypMET	MOBEM	all	KRAS	combo Emax	sensitivity	5.42e-05	0.826345	38	15	0.117227	0.366314	-0.249087	1.1712	3.30982	0.212677	0.0752571	NA	Inf	#NAME?	P10415, Q92934, Q92843	P31749, P31751	P31267	P10415, Q92934, Q92843,P31749, P31751	Pan-tissue molecular basket
1022:1011	1022	AZD7762	CHEK1, CHEK2	Cell cycle	1011	Navitoclax	BCL2, BCL-XL, BCL-W	Apoptosis regulation	chr19.21265164.21265433.ZNF714._HypMET	MOBEM	all	TP53	library IC50	resistance	0.000203564	1.41256	84	12	10.8703	7.66969	3.20064	1.1399	2.25649	2.80782	1.41842	NA	Inf	#NAME?	P10415, Q92934, Q92843	O14757, O96017	Q96N38	P10415, Q92934, Q92843,O14757, O96017	Pan-tissue molecular basket
1053:1011	1053	MK-2206	AKT1, AKT2	PI3K/MTOR signaling	1011	Navitoclax	BCL2, BCL-XL, BCL-W	Apoptosis regulation	ACVR2A_mut	MOBEM	all	KRAS	combo Emax	sensitivity	0.000798028	3.86592	43	10	0.0978519	0.341857	-0.244005	1.149	3.53104	0.212362	0.0691027	Inf	Inf	Inf	P10415, Q92934, Q92843	P31749, P31751	P27037	P10415, Q92934, Q92843,P31749, P31751	Pan-tissue molecular basket
1017:1011	1017	Olaparib	PARP1, PARP2	Genome integrity	1011	Navitoclax	BCL2, BCL-XL, BCL-W	Apoptosis regulation	chr19.21265164.21265433.ZNF714._HypMET	MOBEM	all	KRAS	library IC50	resistance	0.00042732	2.65932	39	14	10.6932	7.86158	2.83165	1.06179	1.9878	2.66686	1.42452	NA	Inf	#NAME?	P10415, Q92934, Q92843	P09874, Q9UGN5	Q96N38	P10415, Q92934, Q92843,P09874, Q9UGN5	Pan-tissue molecular basket
1083:1011	1083	Crizotinib	MET, ALK, ROS1	RTK signaling	1011	Navitoclax	BCL2, BCL-XL, BCL-W	Apoptosis regulation	gain.cnaPANCAN86	MOBEM	all	PIK3CA	combo Emax	resistance	1.22e-05	0.195998	26	4	0.65936	0.178336	0.481024	2.85789	2.75537	0.168314	0.174577	NA	Inf	#NAME?	P10415, Q92934, Q92843	P08581, Q9UM73, P08922	NA	P10415, Q92934, Q92843,P08581, Q9UM73, P08922	Pan-tissue molecular basket
1053:1011	1053	MK-2206	AKT1, AKT2	PI3K/MTOR signaling	1011	Navitoclax	BCL2, BCL-XL, BCL-W	Apoptosis regulation	chr19.21265164.21265433.ZNF714._HypMET	MOBEM	all	TP53	library IC50	resistance	0.000203564	1.41256	84	12	10.8703	7.66969	3.20064	1.1399	2.25649	2.80782	1.41842	NA	Inf	#NAME?	P10415, Q92934, Q92843	P31749, P31751	Q96N38	P10415, Q92934, Q92843,P31749, P31751	Pan-tissue molecular basket
1073:1011	1073	5-Fluorouracil	Antimetabolite (DNA & RNA)	Other	1011	Navitoclax	BCL2, BCL-XL, BCL-W	Apoptosis regulation	chr19.21265164.21265433.ZNF714._HypMET	MOBEM	all	KRAS	combo Emax	resistance	3.32e-05	0.616691	39	14	0.479041	0.235133	0.243908	1.34381	1.73722	0.181504	0.140402	NA	Inf	#NAME?	P10415, Q92934, Q92843		Q96N38	P10415, Q92934, Q92843,	Pan-tissue molecular basket
1017:1011	1017	Olaparib	PARP1, PARP2	Genome integrity	1011	Navitoclax	BCL2, BCL-XL, BCL-W	Apoptosis regulation	SMARCA4_mut	MOBEM	all	all	delta Emax	sensitivity	9.19e-07	0.108131	119	6	0.159498	0.0316644	0.127834	2.2676	1.22414	0.056374	0.104428	3	2	4	P10415, Q92934, Q92843	P09874, Q9UGN5	P51532	P10415, Q92934, Q92843,P09874, Q9UGN5	Pan-tissue
1083:1011	1083	Crizotinib	MET, ALK, ROS1	RTK signaling	1011	Navitoclax	BCL2, BCL-XL, BCL-W	Apoptosis regulation	gain.cnaPANCAN301..CDK12.ERBB2.MED24.	MOBEM	all	TP53	delta Emax	resistance	0.000217676	3.5504	81	15	0.0205331	0.112691	-0.0921575	1.06755	1.17209	0.0863259	0.0786264	3.55556	2	5	P10415, Q92934, Q92843	P08581, Q9UM73, P08922	Q9NYV4, P04626, O75448	P10415, Q92934, Q92843,P08581, Q9UM73, P08922	Pan-tissue molecular basket
1083:1011	1083	Crizotinib	MET, ALK, ROS1	RTK signaling	1011	Navitoclax	BCL2, BCL-XL, BCL-W	Apoptosis regulation	chr15.30685087.30685891.CHRFAM7A._HypMET	MOBEM	all	TP53	delta IC50	sensitivity	7.66e-06	0.3127	74	22	2.87524	1.36008	1.51516	1.19348	1.03036	1.26953	1.47052	NA	Inf	#NAME?	P10415, Q92934, Q92843	P08581, Q9UM73, P08922	Q494W8	P10415, Q92934, Q92843,P08581, Q9UM73, P08922	Pan-tissue molecular basket
1179:1011	1179	MK-1775	WEE1, PLK1	Cell cycle	1011	Navitoclax	BCL2, BCL-XL, BCL-W	Apoptosis regulation	WDR12_down	Binarised gene expression	all	KRAS	combo Emax	resistance	3.98e-06	2.93954	50	3	0.467601	0.148627	0.318974	3.13892	2.15254	0.101619	0.148185	3.4	3	4	P10415, Q92934, Q92843	P30291, P53350	Q9GZL7	P10415, Q92934, Q92843,P30291, P53350	Pan-tissue molecular basket
1053:1011	1053	MK-2206	AKT1, AKT2	PI3K/MTOR signaling	1011	Navitoclax	BCL2, BCL-XL, BCL-W	Apoptosis regulation	chr13.27131568.27132677.._HypMET	MOBEM	all	KRAS	combo Emax	sensitivity	5.4e-05	0.826345	35	18	0.139319	0.376303	-0.236984	1.1529	1.73832	0.205555	0.13633	NA	Inf	#NAME?	P10415, Q92934, Q92843	P31749, P31751	NA	P10415, Q92934, Q92843,P31749, P31751	Pan-tissue molecular basket
1022:1011	1022	AZD7762	CHEK1, CHEK2	Cell cycle	1011	Navitoclax	BCL2, BCL-XL, BCL-W	Apoptosis regulation	chr21:47602431-47602740(C21orf56)_HypMET	MOBEM	all	all	combo Emax	resistance	0.000363631	1.12096	111	14	0.498064	0.278886	0.219178	1.03605	1.07563	0.211551	0.203767	3.6	3	4	P10415, Q92934, Q92843	O14757, O96017	Q8TC57	P10415, Q92934, Q92843,O14757, O96017	Pan-tissue
1561:1011	1561	Taselisib	PI3K (beta sparing)	PI3K/MTOR signaling	1011	Navitoclax	BCL2, BCL-XL, BCL-W	Apoptosis regulation	chr21.47602431.47602740.C21orf56._HypMET	MOBEM	all	TP53	library IC50	resistance	0.000526635	2.71132	84	12	10.6957	7.69463	3.00112	1.07981	1.43159	2.77931	2.09636	NA	Inf	#NAME?	P10415, Q92934, Q92843	P42336	NA	P10415, Q92934, Q92843,P42336	Pan-tissue molecular basket
1083:1011	1083	Crizotinib	MET, ALK, ROS1	RTK signaling	1011	Navitoclax	BCL2, BCL-XL, BCL-W	Apoptosis regulation	gain.cnaPANCAN278..MDM4.PIK3C2B.ZC3H11A.	MOBEM	all	TP53	combo Emax	resistance	2.51e-05	0.253683	93	3	0.642355	0.216269	0.426087	2.59274	3.06656	0.164338	0.138946	3.27778	1	5	P10415, Q92934, Q92843	P08581, Q9UM73, P08922	O15151, O00750, O75152	P10415, Q92934, Q92843,P08581, Q9UM73, P08922	Pan-tissue molecular basket
1053:1011	1053	MK-2206	AKT1, AKT2	PI3K/MTOR signaling	1011	Navitoclax	BCL2, BCL-XL, BCL-W	Apoptosis regulation	chr1.143912736.143916156.FAM72D._HypMET	MOBEM	all	KRAS	combo Emax	sensitivity	5.82e-05	0.863562	32	21	0.157801	0.386392	-0.228591	1.1089	1.54071	0.206143	0.148367	3.6	3	4	P10415, Q92934, Q92843	P31749, P31751	Q6L9T8	P10415, Q92934, Q92843,P31749, P31751	Pan-tissue molecular basket
1053:1011	1053	MK-2206	AKT1, AKT2	PI3K/MTOR signaling	1011	Navitoclax	BCL2, BCL-XL, BCL-W	Apoptosis regulation	chr8.67940691.67940997.LRRC67._HypMET	MOBEM	all	KRAS	combo Emax	sensitivity	1.51e-05	0.444112	37	16	0.114964	0.374025	-0.259062	1.28864	2.16113	0.201035	0.119873	NA	Inf	#NAME?	P10415, Q92934, Q92843	P31749, P31751	Q7Z4L9	P10415, Q92934, Q92843,P31749, P31751	Pan-tissue molecular basket
1022:1011	1022	AZD7762	CHEK1, CHEK2	Cell cycle	1011	Navitoclax	BCL2, BCL-XL, BCL-W	Apoptosis regulation	chr15.30685087.30685891.CHRFAM7A._HypMET	MOBEM	all	TP53	combo Emax	resistance	2.63e-06	0.0516763	74	22	0.482945	0.251336	0.231609	1.24471	1.12477	0.186074	0.205916	NA	Inf	#NAME?	P10415, Q92934, Q92843	O14757, O96017	Q494W8	P10415, Q92934, Q92843,O14757, O96017	Pan-tissue molecular basket
1510:1011	1510	Linsitinib	IGF1R	IGF1R signaling	1011	Navitoclax	BCL2, BCL-XL, BCL-W	Apoptosis regulation	chr19.21265164.21265433.ZNF714._HypMET	MOBEM	all	TP53	combo Emax	resistance	4.46e-05	0.389552	84	12	0.454382	0.229823	0.224559	1.30079	1.51812	0.172633	0.147919	NA	Inf	#NAME?	P10415, Q92934, Q92843	P08069	Q96N38	P10415, Q92934, Q92843,P08069	Pan-tissue molecular basket
1053:1011	1053	MK-2206	AKT1, AKT2	PI3K/MTOR signaling	1011	Navitoclax	BCL2, BCL-XL, BCL-W	Apoptosis regulation	AURKB_down	Binarised gene expression	all	TP53	combo Emax	resistance	3.62e-05	4.43219	91	5	0.585548	0.228907	0.356642	1.98127	2.30851	0.180007	0.15449	2.6	2	3	P10415, Q92934, Q92843	P31749, P31751	Q96GD4	P10415, Q92934, Q92843,P31749, P31751	Pan-tissue molecular basket
1053:1011	1053	MK-2206	AKT1, AKT2	PI3K/MTOR signaling	1011	Navitoclax	BCL2, BCL-XL, BCL-W	Apoptosis regulation	chr19.21265164.21265433.ZNF714._HypMET	MOBEM	all	KRAS	library IC50	resistance	0.00042732	2.65932	39	14	10.6932	7.86158	2.83165	1.06179	1.9878	2.66686	1.42452	NA	Inf	#NAME?	P10415, Q92934, Q92843	P31749, P31751	Q96N38	P10415, Q92934, Q92843,P31749, P31751	Pan-tissue molecular basket
1022:1011	1022	AZD7762	CHEK1, CHEK2	Cell cycle	1011	Navitoclax	BCL2, BCL-XL, BCL-W	Apoptosis regulation	chr19.21265164.21265433.ZNF714._HypMET	MOBEM	all	KRAS	combo Emax	resistance	4.8e-07	0.0924679	39	14	0.606015	0.29261	0.313405	1.68855	2.28611	0.185606	0.137091	NA	Inf	#NAME?	P10415, Q92934, Q92843	O14757, O96017	Q96N38	P10415, Q92934, Q92843,O14757, O96017	Pan-tissue molecular basket
1510:1011	1510	Linsitinib	IGF1R	IGF1R signaling	1011	Navitoclax	BCL2, BCL-XL, BCL-W	Apoptosis regulation	gain.cnaPANCAN279	MOBEM	all	TP53	combo Emax	resistance	0.000531368	2.33972	93	3	0.613107	0.246434	0.366673	2.09327	2.98976	0.175168	0.122643	NA	Inf	#NAME?	P10415, Q92934, Q92843	P08069	NA	P10415, Q92934, Q92843,P08069	Pan-tissue molecular basket
1561:1011	1561	Taselisib	PI3K (beta sparing)	PI3K/MTOR signaling	1011	Navitoclax	BCL2, BCL-XL, BCL-W	Apoptosis regulation	CIP2A_down	Binarised gene expression	all	all	delta IC50	sensitivity	4.83e-06	2.41229	119	6	4.40777	1.5042	2.90358	1.97384	3.46972	1.47103	0.836834	3	2	4	P10415, Q92934, Q92843	P42336	Q8TCG1	P10415, Q92934, Q92843,P42336	Pan-tissue
1083:1011	1083	Crizotinib	MET, ALK, ROS1	RTK signaling	1011	Navitoclax	BCL2, BCL-XL, BCL-W	Apoptosis regulation	chr21.47602431.47602740.C21orf56._HypMET	MOBEM	all	TP53	library IC50	resistance	0.000526635	2.71132	84	12	10.6957	7.69463	3.00112	1.07981	1.43159	2.77931	2.09636	NA	Inf	#NAME?	P10415, Q92934, Q92843	P08581, Q9UM73, P08922	NA	P10415, Q92934, Q92843,P08581, Q9UM73, P08922	Pan-tissue molecular basket
1083:1011	1083	Crizotinib	MET, ALK, ROS1	RTK signaling	1011	Navitoclax	BCL2, BCL-XL, BCL-W	Apoptosis regulation	chr19.21265164.21265433.ZNF714._HypMET	MOBEM	all	KRAS	library IC50	resistance	0.00042732	2.65932	39	14	10.6932	7.86158	2.83165	1.06179	1.9878	2.66686	1.42452	NA	Inf	#NAME?	P10415, Q92934, Q92843	P08581, Q9UM73, P08922	Q96N38	P10415, Q92934, Q92843,P08581, Q9UM73, P08922	Pan-tissue molecular basket
1510:1011	1510	Linsitinib	IGF1R	IGF1R signaling	1011	Navitoclax	BCL2, BCL-XL, BCL-W	Apoptosis regulation	gain.cnaPANCAN278..MDM4.PIK3C2B.ZC3H11A.	MOBEM	all	TP53	combo Emax	resistance	0.000531368	2.33972	93	3	0.613107	0.246434	0.366673	2.09327	2.98976	0.175168	0.122643	2.83333	1	4	P10415, Q92934, Q92843	P08069	O15151, O00750, O75152	P10415, Q92934, Q92843,P08069	Pan-tissue molecular basket
1017:1011	1017	Olaparib	PARP1, PARP2	Genome integrity	1011	Navitoclax	BCL2, BCL-XL, BCL-W	Apoptosis regulation	chr19.21265164.21265433.ZNF714._HypMET	MOBEM	all	TP53	library IC50	resistance	0.000203564	1.41256	84	12	10.8703	7.66969	3.20064	1.1399	2.25649	2.80782	1.41842	NA	Inf	#NAME?	P10415, Q92934, Q92843	P09874, Q9UGN5	Q96N38	P10415, Q92934, Q92843,P09874, Q9UGN5	Pan-tissue molecular basket
1017:1011	1017	Olaparib	PARP1, PARP2	Genome integrity	1011	Navitoclax	BCL2, BCL-XL, BCL-W	Apoptosis regulation	chr16.56659107.56659660.MT1E._HypMET	MOBEM	all	TP53	combo Emax	resistance	0.000709441	2.87342	85	11	0.533151	0.316232	0.21692	1.11853	1.1525	0.193932	0.188216	NA	Inf	#NAME?	P10415, Q92934, Q92843	P09874, Q9UGN5	P04732	P10415, Q92934, Q92843,P09874, Q9UGN5	Pan-tissue molecular basket
1179:1011	1179	MK-1775	WEE1, PLK1	Cell cycle	1011	Navitoclax	BCL2, BCL-XL, BCL-W	Apoptosis regulation	gain:cnaPANCAN108 (CHD9,CYLD)	MOBEM	all	all	delta Emax	sensitivity	0.000217738	2.95563	120	5	0.192163	0.0811194	0.111043	1.74399	1.61664	0.063672	0.0686876	3.2	3	4	P10415, Q92934, Q92843	P30291, P53350	Q3L8U1, Q9NQC7	P10415, Q92934, Q92843,P30291, P53350	Pan-tissue
1017:1011	1017	Olaparib	PARP1, PARP2	Genome integrity	1011	Navitoclax	BCL2, BCL-XL, BCL-W	Apoptosis regulation	PARP1_up	Binarised gene expression	breast	all	delta IC50	sensitivity	1.4e-14	3.98e-07	48	3	4.1716	0.370028	3.80157	6.74837	3.64283	0.563332	1.04358	2.4	0	4	P10415, Q92934, Q92843	P09874, Q9UGN5	P09874	P10415, Q92934, Q92843,P09874, Q9UGN5	Breast
1054:1011	1054	Palbociclib	CDK4, CDK6	Cell cycle	1011	Navitoclax	BCL2, BCL-XL, BCL-W	Apoptosis regulation	gain.cnaPANCAN272..PIP5K1A.SETDB1.	MOBEM	all	TP53	combo Emax	resistance	0.000776624	3.06131	90	6	0.658466	0.360151	0.298314	1.43955	2.41357	0.207227	0.123599	3.6	1	5	P10415, Q92934, Q92843	P11802, Q00534	Q99755, Q15047	P10415, Q92934, Q92843,P11802, Q00534	Pan-tissue molecular basket
1510:1011	1510	Linsitinib	IGF1R	IGF1R signaling	1011	Navitoclax	BCL2, BCL-XL, BCL-W	Apoptosis regulation	loss.cnaPANCAN144..BNC2.CDKN2A.JAK2.PSIP1.	MOBEM	all	KRAS	combo Emax	resistance	0.000171567	1.53291	29	24	0.389259	0.203264	0.185995	1.18659	1.05068	0.156748	0.177024	3.625	2	4	P10415, Q92934, Q92843	P08069	Q6ZN30, P42771, O60674, O75475	P10415, Q92934, Q92843,P08069	Pan-tissue molecular basket
1005:1011	1005	Cisplatin	DNA crosslinker	DNA replication	1011	Navitoclax	BCL2, BCL-XL, BCL-W	Apoptosis regulation	PARP1_up	Binarised gene expression	breast	all	delta IC50	sensitivity	6.39e-06	2.27004	48	3	4.18088	0.549241	3.63164	3.27547	1.39218	1.10874	2.6086	2.66667	2	3	P10415, Q92934, Q92843		P09874	P10415, Q92934, Q92843,	Breast
1510:1011	1510	Linsitinib	IGF1R	IGF1R signaling	1011	Navitoclax	BCL2, BCL-XL, BCL-W	Apoptosis regulation	MAGI2_down	Binarised gene expression	all	TP53	delta IC50	sensitivity	7.96e-06	3.29129	93	3	4.09092	1.22472	2.8662	2.75724	4.06195	1.03952	0.705623	4	4	4	P10415, Q92934, Q92843	P08069	Q86UL8	P10415, Q92934, Q92843,P08069	Pan-tissue molecular basket
1372:1011	1372	Trametinib	MEK1, MEK2	ERK MAPK signaling	1011	Navitoclax	BCL2, BCL-XL, BCL-W	Apoptosis regulation	PSMD4_up	Binarised gene expression	all	all	combo Emax	resistance	2.07e-08	0.139375	119	6	0.607549	0.196789	0.410759	2.52834	2.15968	0.162462	0.190194	3	3	3	P10415, Q92934, Q92843	Q02750, P36507	P55036	P10415, Q92934, Q92843,Q02750, P36507	Pan-tissue
1561:1011	1561	Taselisib	PI3K (beta sparing)	PI3K/MTOR signaling	1011	Navitoclax	BCL2, BCL-XL, BCL-W	Apoptosis regulation	gain:cnaPANCAN273	MOBEM	all	all	delta IC50	sensitivity	4.75e-05	0.765225	117	8	3.77377	1.49791	2.27586	1.56618	1.24814	1.45313	1.8234	NA	Inf	#NAME?	P10415, Q92934, Q92843	P42336	NA	P10415, Q92934, Q92843,P42336	Pan-tissue
1053:1011	1053	MK-2206	AKT1, AKT2	PI3K/MTOR signaling	1011	Navitoclax	BCL2, BCL-XL, BCL-W	Apoptosis regulation	chr5.101632049.101632373.SLCO4C1._HypMET	MOBEM	all	KRAS	combo Emax	sensitivity	2.33e-05	0.520266	31	22	0.157271	0.394142	-0.236871	1.17028	1.58488	0.202406	0.149457	NA	Inf	#NAME?	P10415, Q92934, Q92843	P31749, P31751	Q6ZQN7	P10415, Q92934, Q92843,P31749, P31751	Pan-tissue molecular basket
1053:1011	1053	MK-2206	AKT1, AKT2	PI3K/MTOR signaling	1011	Navitoclax	BCL2, BCL-XL, BCL-W	Apoptosis regulation	chr19.22018594.22018827.ZNF43._HypMET	MOBEM	all	KRAS	combo Emax	sensitivity	9.4e-06	0.355398	31	22	0.151883	0.397965	-0.246082	1.24476	1.64771	0.197694	0.149348	NA	Inf	#NAME?	P10415, Q92934, Q92843	P31749, P31751	P17038	P10415, Q92934, Q92843,P31749, P31751	Pan-tissue molecular basket
1017:1011	1017	Olaparib	PARP1, PARP2	Genome integrity	1011	Navitoclax	BCL2, BCL-XL, BCL-W	Apoptosis regulation	chr21.47602431.47602740.C21orf56._HypMET	MOBEM	all	TP53	library IC50	resistance	0.000526635	2.71132	84	12	10.6957	7.69463	3.00112	1.07981	1.43159	2.77931	2.09636	NA	Inf	#NAME?	P10415, Q92934, Q92843	P09874, Q9UGN5	NA	P10415, Q92934, Q92843,P09874, Q9UGN5	Pan-tissue molecular basket
1372:1011	1372	Trametinib	MEK1, MEK2	ERK MAPK signaling	1011	Navitoclax	BCL2, BCL-XL, BCL-W	Apoptosis regulation	chr19.21265164.21265433.ZNF714._HypMET	MOBEM	all	TP53	library IC50	resistance	0.000203564	1.41256	84	12	10.8703	7.66969	3.20064	1.1399	2.25649	2.80782	1.41842	NA	Inf	#NAME?	P10415, Q92934, Q92843	Q02750, P36507	Q96N38	P10415, Q92934, Q92843,Q02750, P36507	Pan-tissue molecular basket
1053:1011	1053	MK-2206	AKT1, AKT2	PI3K/MTOR signaling	1011	Navitoclax	BCL2, BCL-XL, BCL-W	Apoptosis regulation	chr21:47602431-47602740(C21orf56)_HypMET	MOBEM	all	all	combo Emax	resistance	5.53e-05	0.254214	111	14	0.433358	0.214087	0.21927	1.18958	1.14815	0.184325	0.190977	3.2	3	4	P10415, Q92934, Q92843	P31749, P31751	Q8TC57	P10415, Q92934, Q92843,P31749, P31751	Pan-tissue
1047:1011	1047	Nutlin-3a (-)	MDM2	p53 pathway	1011	Navitoclax	BCL2, BCL-XL, BCL-W	Apoptosis regulation	PREX2_up	Binarised gene expression	breast	all	delta IC50	sensitivity	1.64e-07	0.1943	48	3	5.18799	0.875976	4.31201	3.7659	2.22524	1.14502	1.93777	NA	Inf	#NAME?	P10415, Q92934, Q92843	Q00987	Q70Z35	P10415, Q92934, Q92843,Q00987	Breast
1017:1011	1017	Olaparib	PARP1, PARP2	Genome integrity	1011	Navitoclax	BCL2, BCL-XL, BCL-W	Apoptosis regulation	chr21:47602431-47602740(C21orf56)_HypMET	MOBEM	all	all	combo Emax	resistance	3.01e-05	0.155125	111	14	0.542697	0.295698	0.246999	1.24889	1.09336	0.197774	0.225909	3.6	3	4	P10415, Q92934, Q92843	P09874, Q9UGN5	Q8TC57	P10415, Q92934, Q92843,P09874, Q9UGN5	Pan-tissue
1053:1011	1053	MK-2206	AKT1, AKT2	PI3K/MTOR signaling	1011	Navitoclax	BCL2, BCL-XL, BCL-W	Apoptosis regulation	CDKN2A_mut	MOBEM	all	all	combo Emax	resistance	0.000669565	1.81845	121	4	0.562533	0.227939	0.334594	1.77969	1.58245	0.188007	0.211441	3.4	3	4	P10415, Q92934, Q92843	P31749, P31751	P42771	P10415, Q92934, Q92843,P31749, P31751	Pan-tissue
1083:1011	1083	Crizotinib	MET, ALK, ROS1	RTK signaling	1011	Navitoclax	BCL2, BCL-XL, BCL-W	Apoptosis regulation	chr20.42543097.42545137.TOX2._HypMET	MOBEM	all	TP53	delta IC50	sensitivity	7.66e-06	0.3127	74	22	2.87524	1.36008	1.51516	1.19348	1.03036	1.26953	1.47052	NA	Inf	#NAME?	P10415, Q92934, Q92843	P08581, Q9UM73, P08922	Q96NM4	P10415, Q92934, Q92843,P08581, Q9UM73, P08922	Pan-tissue molecular basket
1054:1011	1054	Palbociclib	CDK4, CDK6	Cell cycle	1011	Navitoclax	BCL2, BCL-XL, BCL-W	Apoptosis regulation	chr21.47602431.47602740.C21orf56._HypMET	MOBEM	all	TP53	library IC50	resistance	0.000526635	2.71132	84	12	10.6957	7.69463	3.00112	1.07981	1.43159	2.77931	2.09636	NA	Inf	#NAME?	P10415, Q92934, Q92843	P11802, Q00534	NA	P10415, Q92934, Q92843,P11802, Q00534	Pan-tissue molecular basket
1005:1011	1005	Cisplatin	DNA crosslinker	DNA replication	1011	Navitoclax	BCL2, BCL-XL, BCL-W	Apoptosis regulation	RB1_down	Binarised gene expression	breast	all	delta IC50	sensitivity	6.08e-08	0.108044	48	3	4.69491	0.517115	4.17779	3.92063	2.41686	1.06559	1.7286	2.66667	2	3	P10415, Q92934, Q92843		P06400	P10415, Q92934, Q92843,	Breast
1179:1011	1179	MK-1775	WEE1, PLK1	Cell cycle	1011	Navitoclax	BCL2, BCL-XL, BCL-W	Apoptosis regulation	MAGI2_down	Binarised gene expression	all	TP53	combo Emax	resistance	3.74e-06	1.25671	93	3	0.445388	0.125939	0.319449	2.94674	1.67794	0.108408	0.190382	4.2	4	5	P10415, Q92934, Q92843	P30291, P53350	Q86UL8	P10415, Q92934, Q92843,P30291, P53350	Pan-tissue molecular basket
1083:1011	1083	Crizotinib	MET, ALK, ROS1	RTK signaling	1011	Navitoclax	BCL2, BCL-XL, BCL-W	Apoptosis regulation	UBE2Z_up	Binarised gene expression	all	all	combo Emax	resistance	2.88e-06	2.03642	119	6	0.556247	0.204142	0.352105	2.15685	1.14366	0.16325	0.307875	3.66667	3	4	P10415, Q92934, Q92843	P08581, Q9UM73, P08922	Q9H832	P10415, Q92934, Q92843,P08581, Q9UM73, P08922	Pan-tissue
1017:1011	1017	Olaparib	PARP1, PARP2	Genome integrity	1011	Navitoclax	BCL2, BCL-XL, BCL-W	Apoptosis regulation	ERRFI1_down	Binarised gene expression	all	all	delta IC50	sensitivity	4.49e-09	0.0604773	121	4	3.72294	0.489211	3.23373	3.38712	1.42159	0.954712	2.27473	2.8	2	3	P10415, Q92934, Q92843	P09874, Q9UGN5	Q9UJM3	P10415, Q92934, Q92843,P09874, Q9UGN5	Pan-tissue
1083:1011	1083	Crizotinib	MET, ALK, ROS1	RTK signaling	1011	Navitoclax	BCL2, BCL-XL, BCL-W	Apoptosis regulation	chr21:47602431-47602740(C21orf56)_HypMET	MOBEM	all	all	delta Emax	sensitivity	0.000359202	3.92969	111	14	0.176254	0.0872853	0.0889686	1.04163	1.03591	0.0854132	0.0858845	3.83333	3	5	P10415, Q92934, Q92843	P08581, Q9UM73, P08922	Q8TC57	P10415, Q92934, Q92843,P08581, Q9UM73, P08922	Pan-tissue
1372:1011	1372	Trametinib	MEK1, MEK2	ERK MAPK signaling	1011	Navitoclax	BCL2, BCL-XL, BCL-W	Apoptosis regulation	gain:cnaPANCAN272 (PIP5K1A,SETDB1)	MOBEM	all	all	combo Emax	resistance	2.65e-08	0.000606863	113	12	0.484138	0.188085	0.296054	1.91052	1.24814	0.15496	0.237196	4	3	5	P10415, Q92934, Q92843	Q02750, P36507	Q99755, Q15047	P10415, Q92934, Q92843,Q02750, P36507	Pan-tissue
1022:1011	1022	AZD7762	CHEK1, CHEK2	Cell cycle	1011	Navitoclax	BCL2, BCL-XL, BCL-W	Apoptosis regulation	chr19:21265164-21265433(ZNF714)_HypMET	MOBEM	all	all	combo Emax	resistance	7.77e-09	0.000223138	111	14	0.606015	0.265271	0.340745	1.70914	2.48553	0.199366	0.137091	NA	Inf	#NAME?	P10415, Q92934, Q92843	O14757, O96017	Q96N38	P10415, Q92934, Q92843,O14757, O96017	Pan-tissue
1073:1011	1073	5-Fluorouracil	Antimetabolite (DNA & RNA)	Other	1011	Navitoclax	BCL2, BCL-XL, BCL-W	Apoptosis regulation	chr19.37957726.37958390.ZNF569._HypMET	MOBEM	all	KRAS	combo Emax	sensitivity	0.000861882	4.02356	33	20	0.185413	0.368742	-0.18333	1.00012	1.00903	0.183308	0.18169	2.66667	2	3	P10415, Q92934, Q92843		Q5MCW4	P10415, Q92934, Q92843,	Pan-tissue molecular basket
1073:1011	1073	5-Fluorouracil	Antimetabolite (DNA & RNA)	Other	1011	Navitoclax	BCL2, BCL-XL, BCL-W	Apoptosis regulation	TNFRSF12A_down	Binarised gene expression	breast	all	delta IC50	sensitivity	2.11e-06	1.19197	48	3	3.74121	0.290023	3.45118	3.66572	1.24544	0.941474	2.77105	3	3	3	P10415, Q92934, Q92843		Q9NP84	P10415, Q92934, Q92843,	Breast
1047:1011	1047	Nutlin-3a (-)	MDM2	p53 pathway	1011	Navitoclax	BCL2, BCL-XL, BCL-W	Apoptosis regulation	TNFRSF12A_down	Binarised gene expression	breast	all	delta IC50	sensitivity	1.64e-07	0.1943	48	3	5.18799	0.875976	4.31201	3.7659	2.22524	1.14502	1.93777	3	3	3	P10415, Q92934, Q92843	Q00987	Q9NP84	P10415, Q92934, Q92843,Q00987	Breast
1372:1011	1372	Trametinib	MEK1, MEK2	ERK MAPK signaling	1011	Navitoclax	BCL2, BCL-XL, BCL-W	Apoptosis regulation	gain.cnaPANCAN272..PIP5K1A.SETDB1.	MOBEM	all	TP53	combo Emax	resistance	5.46e-07	0.016686	90	6	0.54479	0.196139	0.348651	2.27013	2.23061	0.153582	0.156303	4	3	5	P10415, Q92934, Q92843	Q02750, P36507	Q99755, Q15047	P10415, Q92934, Q92843,Q02750, P36507	Pan-tissue molecular basket
1073:1011	1073	5-Fluorouracil	Antimetabolite (DNA & RNA)	Other	1011	Navitoclax	BCL2, BCL-XL, BCL-W	Apoptosis regulation	chr15.30685087.30685891.CHRFAM7A._HypMET	MOBEM	all	KRAS	combo Emax	resistance	8.93e-05	1.04344	27	26	0.403916	0.199071	0.204844	1.21514	1.12671	0.168577	0.181807	NA	Inf	#NAME?	P10415, Q92934, Q92843		Q494W8	P10415, Q92934, Q92843,	Pan-tissue molecular basket
1054:1011	1054	Palbociclib	CDK4, CDK6	Cell cycle	1011	Navitoclax	BCL2, BCL-XL, BCL-W	Apoptosis regulation	ARFGEF1_mut	MOBEM	all	all	delta Emax	sensitivity	0.000413319	4.14751	117	8	0.0468657	-0.0287338	0.0755995	1.32292	1.39548	0.0571459	0.0541745	3.6	3	4	P10415, Q92934, Q92843	P11802, Q00534	Q9Y6D6	P10415, Q92934, Q92843,P11802, Q00534	Pan-tissue
1017:1011	1017	Olaparib	PARP1, PARP2	Genome integrity	1011	Navitoclax	BCL2, BCL-XL, BCL-W	Apoptosis regulation	gain.cnaPANCAN86	MOBEM	all	PIK3CA	combo Emax	resistance	0.00097854	2.44847	26	4	0.576101	0.268513	0.307588	1.94103	2.39335	0.158467	0.128518	NA	Inf	#NAME?	P10415, Q92934, Q92843	P09874, Q9UGN5	NA	P10415, Q92934, Q92843,P09874, Q9UGN5	Pan-tissue molecular basket
1179:1011	1179	MK-1775	WEE1, PLK1	Cell cycle	1011	Navitoclax	BCL2, BCL-XL, BCL-W	Apoptosis regulation	AURKB_down	Binarised gene expression	all	TP53	combo Emax	resistance	5.35e-07	0.354067	91	5	0.390475	0.121935	0.26854	2.56717	1.52723	0.104606	0.175834	2.8	2	3	P10415, Q92934, Q92843	P30291, P53350	Q96GD4	P10415, Q92934, Q92843,P30291, P53350	Pan-tissue molecular basket
1053:1011	1053	MK-2206	AKT1, AKT2	PI3K/MTOR signaling	1011	Navitoclax	BCL2, BCL-XL, BCL-W	Apoptosis regulation	chr18.5543437.5544241.EPB41L3._HypMET	MOBEM	all	KRAS	combo Emax	sensitivity	8.32e-05	1.01165	33	20	0.154786	0.381292	-0.226505	1.10256	1.50436	0.205435	0.150565	2.8	2	4	P10415, Q92934, Q92843	P31749, P31751	Q9Y2J2	P10415, Q92934, Q92843,P31749, P31751	Pan-tissue molecular basket
1053:1011	1053	MK-2206	AKT1, AKT2	PI3K/MTOR signaling	1011	Navitoclax	BCL2, BCL-XL, BCL-W	Apoptosis regulation	chr15.30685087.30685891.CHRFAM7A._HypMET	MOBEM	all	TP53	combo Emax	resistance	6.25e-09	0.000656744	74	22	0.44337	0.189245	0.254125	1.6067	1.39875	0.158166	0.18168	NA	Inf	#NAME?	P10415, Q92934, Q92843	P31749, P31751	Q494W8	P10415, Q92934, Q92843,P31749, P31751	Pan-tissue molecular basket
1053:1011	1053	MK-2206	AKT1, AKT2	PI3K/MTOR signaling	1011	Navitoclax	BCL2, BCL-XL, BCL-W	Apoptosis regulation	chr20:42543097-42545137(TOX2)_HypMET	MOBEM	all	all	combo Emax	resistance	6.75e-09	0.00020112	98	27	0.421676	0.188219	0.233457	1.41341	1.18499	0.165173	0.197011	NA	Inf	#NAME?	P10415, Q92934, Q92843	P31749, P31751	Q96NM4	P10415, Q92934, Q92843,P31749, P31751	Pan-tissue
1017:1011	1017	Olaparib	PARP1, PARP2	Genome integrity	1011	Navitoclax	BCL2, BCL-XL, BCL-W	Apoptosis regulation	DNASE1L3_up	Binarised gene expression	all	TP53	delta IC50	sensitivity	4.19e-07	0.993974	93	3	2.9798	0.324715	2.65509	3.34593	1.40706	0.793527	1.88698	3.8	3	4	P10415, Q92934, Q92843	P09874, Q9UGN5	Q13609	P10415, Q92934, Q92843,P09874, Q9UGN5	Pan-tissue molecular basket
1561:1011	1561	Taselisib	PI3K (beta sparing)	PI3K/MTOR signaling	1011	Navitoclax	BCL2, BCL-XL, BCL-W	Apoptosis regulation	chr20.42543097.42545137.TOX2._HypMET	MOBEM	all	TP53	combo Emax	resistance	1.17e-05	0.146429	74	22	0.330821	0.175017	0.155803	1.15735	1.02889	0.134621	0.151429	NA	Inf	#NAME?	P10415, Q92934, Q92843	P42336	Q96NM4	P10415, Q92934, Q92843,P42336	Pan-tissue molecular basket
1372:1011	1372	Trametinib	MEK1, MEK2	ERK MAPK signaling	1011	Navitoclax	BCL2, BCL-XL, BCL-W	Apoptosis regulation	gain.cnaPANCAN367..ARFGAP1.GNAS.	MOBEM	all	PIK3CA	combo Emax	resistance	1.95e-05	0.256151	22	8	0.459523	0.163197	0.296327	2.55966	1.51774	0.115768	0.195241	3	2	4	P10415, Q92934, Q92843	Q02750, P36507	Q8N6T3, P63092	P10415, Q92934, Q92843,Q02750, P36507	Pan-tissue molecular basket
1017:1011	1017	Olaparib	PARP1, PARP2	Genome integrity	1011	Navitoclax	BCL2, BCL-XL, BCL-W	Apoptosis regulation	SMARCA4_mut	MOBEM	all	all	delta IC50	sensitivity	0.00052481	3.72987	119	6	2.15907	0.513712	1.64536	1.52422	1.04379	1.07948	1.57633	3	2	4	P10415, Q92934, Q92843	P09874, Q9UGN5	P51532	P10415, Q92934, Q92843,P09874, Q9UGN5	Pan-tissue
1054:1011	1054	Palbociclib	CDK4, CDK6	Cell cycle	1011	Navitoclax	BCL2, BCL-XL, BCL-W	Apoptosis regulation	CSDE1_mut	MOBEM	all	all	delta Emax	sensitivity	0.000396764	4.08709	121	4	0.0781677	-0.0272694	0.105437	1.86299	1.50408	0.0565957	0.0701005	3.4	3	4	P10415, Q92934, Q92843	P11802, Q00534	O75534	P10415, Q92934, Q92843,P11802, Q00534	Pan-tissue
1083:1011	1083	Crizotinib	MET, ALK, ROS1	RTK signaling	1011	Navitoclax	BCL2, BCL-XL, BCL-W	Apoptosis regulation	gain.cnaPANCAN276	MOBEM	all	TP53	combo Emax	resistance	2.51e-05	0.253683	93	3	0.642355	0.216269	0.426087	2.59274	3.06656	0.164338	0.138946	NA	Inf	#NAME?	P10415, Q92934, Q92843	P08581, Q9UM73, P08922	NA	P10415, Q92934, Q92843,P08581, Q9UM73, P08922	Pan-tissue molecular basket
1073:1011	1073	5-Fluorouracil	Antimetabolite (DNA & RNA)	Other	1011	Navitoclax	BCL2, BCL-XL, BCL-W	Apoptosis regulation	gain.cnaPANCAN86	MOBEM	all	PIK3CA	combo Emax	resistance	0.000291152	1.22299	26	4	0.622032	0.223594	0.398439	2.16685	2.93416	0.18388	0.135793	NA	Inf	#NAME?	P10415, Q92934, Q92843		NA	P10415, Q92934, Q92843,	Pan-tissue molecular basket
1510:1011	1510	Linsitinib	IGF1R	IGF1R signaling	1011	Navitoclax	BCL2, BCL-XL, BCL-W	Apoptosis regulation	chr15.30685087.30685891.CHRFAM7A._HypMET	MOBEM	all	TP53	combo Emax	resistance	3.24e-06	0.0595041	74	22	0.411212	0.212311	0.198901	1.17826	1.29868	0.168809	0.153156	NA	Inf	#NAME?	P10415, Q92934, Q92843	P08069	Q494W8	P10415, Q92934, Q92843,P08069	Pan-tissue molecular basket
1191:1011	1191	Bortezomib	Proteasome	Protein stability and degradation	1011	Navitoclax	BCL2, BCL-XL, BCL-W	Apoptosis regulation	DLL3_down	Binarised gene expression	breast	Basal	delta IC50	sensitivity	2.25e-06	1.43688	19	3	3.72599	0.45882	3.26717	5.54897	1.78623	0.588789	1.82909	NA	Inf	#NAME?	P10415, Q92934, Q92843		Q9NYJ7	P10415, Q92934, Q92843,	Intra-tissue molecular basket
1022:1011	1022	AZD7762	CHEK1, CHEK2	Cell cycle	1011	Navitoclax	BCL2, BCL-XL, BCL-W	Apoptosis regulation	gain:cnaPANCAN129 (MET)	MOBEM	colon	all	delta IC50	sensitivity	5.13e-07	2.64346	41	4	3.82819	0.714235	3.11396	3.11721	2.78478	0.998956	1.11821	3.4	3	4	P10415, Q92934, Q92843	O14757, O96017	P08581	P10415, Q92934, Q92843,O14757, O96017	Colon
1083:1011	1083	Crizotinib	MET, ALK, ROS1	RTK signaling	1011	Navitoclax	BCL2, BCL-XL, BCL-W	Apoptosis regulation	gain.cnaPANCAN272..PIP5K1A.SETDB1.	MOBEM	all	TP53	combo Emax	resistance	8.26e-06	0.115314	90	6	0.531709	0.209442	0.322267	2.01398	1.66255	0.160015	0.193839	4.16667	3	6	P10415, Q92934, Q92843	P08581, Q9UM73, P08922	Q99755, Q15047	P10415, Q92934, Q92843,P08581, Q9UM73, P08922	Pan-tissue molecular basket
1083:1011	1083	Crizotinib	MET, ALK, ROS1	RTK signaling	1011	Navitoclax	BCL2, BCL-XL, BCL-W	Apoptosis regulation	gain.cnaPANCAN393..FOXA1.NKX2.1.PSMA6.	MOBEM	all	PIK3CA	combo Emax	resistance	0.000958182	2.41742	24	6	0.506823	0.176385	0.330437	1.76468	1.41869	0.187251	0.232918	4.33333	3	6	P10415, Q92934, Q92843	P08581, Q9UM73, P08922	P55317, P43699, P60900	P10415, Q92934, Q92843,P08581, Q9UM73, P08922	Pan-tissue molecular basket
1083:1011	1083	Crizotinib	MET, ALK, ROS1	RTK signaling	1011	Navitoclax	BCL2, BCL-XL, BCL-W	Apoptosis regulation	chr21:47602431-47602740(C21orf56)_HypMET	MOBEM	all	all	delta IC50	sensitivity	4.22e-05	0.705287	111	14	3.31394	1.56753	1.74641	1.21021	1.1618	1.44307	1.5032	3.83333	3	5	P10415, Q92934, Q92843	P08581, Q9UM73, P08922	Q8TC57	P10415, Q92934, Q92843,P08581, Q9UM73, P08922	Pan-tissue
1017:1011	1017	Olaparib	PARP1, PARP2	Genome integrity	1011	Navitoclax	BCL2, BCL-XL, BCL-W	Apoptosis regulation	ERRFI1_down	Binarised gene expression	breast	all	delta IC50	sensitivity	9.02e-07	0.712768	48	3	3.26127	0.426924	2.83435	4.1194	1.1132	0.688048	2.54613	2.8	2	3	P10415, Q92934, Q92843	P09874, Q9UGN5	Q9UJM3	P10415, Q92934, Q92843,P09874, Q9UGN5	Breast
1179:1011	1179	MK-1775	WEE1, PLK1	Cell cycle	1011	Navitoclax	BCL2, BCL-XL, BCL-W	Apoptosis regulation	chr19.21265164.21265433.ZNF714._HypMET	MOBEM	all	TP53	library IC50	resistance	0.000203564	1.41256	84	12	10.8703	7.66969	3.20064	1.1399	2.25649	2.80782	1.41842	NA	Inf	#NAME?	P10415, Q92934, Q92843	P30291, P53350	Q96N38	P10415, Q92934, Q92843,P30291, P53350	Pan-tissue molecular basket
1083:1011	1083	Crizotinib	MET, ALK, ROS1	RTK signaling	1011	Navitoclax	BCL2, BCL-XL, BCL-W	Apoptosis regulation	chr21.47602431.47602740.C21orf56._HypMET	MOBEM	all	TP53	delta IC50	sensitivity	5.87e-06	0.271447	84	12	3.4112	1.46389	1.94731	1.45578	1.7468	1.33764	1.11479	NA	Inf	#NAME?	P10415, Q92934, Q92843	P08581, Q9UM73, P08922	NA	P10415, Q92934, Q92843,P08581, Q9UM73, P08922	Pan-tissue molecular basket
1073:1011	1073	5-Fluorouracil	Antimetabolite (DNA & RNA)	Other	1011	Navitoclax	BCL2, BCL-XL, BCL-W	Apoptosis regulation	TNFRSF12A_down	Binarised gene expression	all	all	delta IC50	sensitivity	8.53e-07	0.957611	118	7	3.42139	0.673371	2.74802	2.19226	1.01157	1.25351	2.71658	3	3	3	P10415, Q92934, Q92843		Q9NP84	P10415, Q92934, Q92843,	Pan-tissue
1073:1011	1073	5-Fluorouracil	Antimetabolite (DNA & RNA)	Other	1011	Navitoclax	BCL2, BCL-XL, BCL-W	Apoptosis regulation	ACVR2A_mut	MOBEM	all	KRAS	combo Emax	sensitivity	0.000791796	3.85651	43	10	0.114126	0.342686	-0.22856	1.16441	2.44012	0.196288	0.0936677	Inf	Inf	Inf	P10415, Q92934, Q92843		P27037	P10415, Q92934, Q92843,	Pan-tissue molecular basket
1073:1011	1073	5-Fluorouracil	Antimetabolite (DNA & RNA)	Other	1011	Navitoclax	BCL2, BCL-XL, BCL-W	Apoptosis regulation	chr10.102891010.102891794.TLX1NB..TLX1._HypMET	MOBEM	all	KRAS	combo Emax	sensitivity	0.000516015	3.00078	30	23	0.194281	0.380276	-0.185995	1.02662	1.02902	0.181172	0.18075	5	5	5	P10415, Q92934, Q92843		P0CAT3, P31314	P10415, Q92934, Q92843,	Pan-tissue molecular basket
1510:1011	1510	Linsitinib	IGF1R	IGF1R signaling	1011	Navitoclax	BCL2, BCL-XL, BCL-W	Apoptosis regulation	chr19.21265164.21265433.ZNF714._HypMET	MOBEM	all	TP53	library IC50	resistance	0.000203564	1.41256	84	12	10.8703	7.66969	3.20064	1.1399	2.25649	2.80782	1.41842	NA	Inf	#NAME?	P10415, Q92934, Q92843	P08069	Q96N38	P10415, Q92934, Q92843,P08069	Pan-tissue molecular basket
1053:1011	1053	MK-2206	AKT1, AKT2	PI3K/MTOR signaling	1011	Navitoclax	BCL2, BCL-XL, BCL-W	Apoptosis regulation	chr15:30685087-30685891(CHRFAM7A)_HypMET	MOBEM	all	all	combo Emax	resistance	6.75e-09	0.00020112	98	27	0.421676	0.188219	0.233457	1.41341	1.18499	0.165173	0.197011	NA	Inf	#NAME?	P10415, Q92934, Q92843	P31749, P31751	Q494W8	P10415, Q92934, Q92843,P31749, P31751	Pan-tissue
1053:1011	1053	MK-2206	AKT1, AKT2	PI3K/MTOR signaling	1011	Navitoclax	BCL2, BCL-XL, BCL-W	Apoptosis regulation	chr11.8615397.8615889.STK33._HypMET	MOBEM	all	KRAS	combo Emax	sensitivity	0.000364835	2.40106	34	19	0.16102	0.371146	-0.210125	1.00457	1.34678	0.209169	0.15602	NA	Inf	#NAME?	P10415, Q92934, Q92843	P31749, P31751	Q9BYT3	P10415, Q92934, Q92843,P31749, P31751	Pan-tissue molecular basket
1053:1011	1053	MK-2206	AKT1, AKT2	PI3K/MTOR signaling	1011	Navitoclax	BCL2, BCL-XL, BCL-W	Apoptosis regulation	DLG1_mut	MOBEM	all	all	delta Emax	sensitivity	0.000210013	2.90713	121	4	0.173607	0.0533509	0.120256	1.94122	1.96066	0.0619488	0.0613348	3	3	3	P10415, Q92934, Q92843	P31749, P31751	Q12959	P10415, Q92934, Q92843,P31749, P31751	Pan-tissue
1083:1011	1083	Crizotinib	MET, ALK, ROS1	RTK signaling	1011	Navitoclax	BCL2, BCL-XL, BCL-W	Apoptosis regulation	chr16:56659107-56659660(MT1E)_HypMET	MOBEM	all	all	delta IC50	sensitivity	7.76e-05	1.07261	112	13	3.32666	1.58165	1.74502	1.21198	1.08948	1.4398	1.6017	NA	Inf	#NAME?	P10415, Q92934, Q92843	P08581, Q9UM73, P08922	P04732	P10415, Q92934, Q92843,P08581, Q9UM73, P08922	Pan-tissue
1372:1011	1372	Trametinib	MEK1, MEK2	ERK MAPK signaling	1011	Navitoclax	BCL2, BCL-XL, BCL-W	Apoptosis regulation	PRKCB_up	Binarised gene expression	all	TP53	combo Emax	resistance	8.48e-07	0.495126	92	4	0.616633	0.200595	0.416038	2.67947	3.29516	0.155269	0.126257	3.4	3	4	P10415, Q92934, Q92843	Q02750, P36507	P05771	P10415, Q92934, Q92843,Q02750, P36507	Pan-tissue molecular basket
1073:1011	1073	5-Fluorouracil	Antimetabolite (DNA & RNA)	Other	1011	Navitoclax	BCL2, BCL-XL, BCL-W	Apoptosis regulation	KRAS_up	Binarised gene expression	all	all	delta IC50	sensitivity	1.09e-05	3.24632	122	3	4.4617	0.737889	3.72381	2.78983	1.12686	1.33478	3.30457	3.33333	3	4	P10415, Q92934, Q92843		P01116	P10415, Q92934, Q92843,	Pan-tissue
1073:1011	1073	5-Fluorouracil	Antimetabolite (DNA & RNA)	Other	1011	Navitoclax	BCL2, BCL-XL, BCL-W	Apoptosis regulation	chr8.67940691.67940997.LRRC67._HypMET	MOBEM	all	KRAS	combo Emax	sensitivity	6.43e-05	0.918428	37	16	0.141181	0.36805	-0.226869	1.21754	1.61454	0.186334	0.140516	NA	Inf	#NAME?	P10415, Q92934, Q92843		Q7Z4L9	P10415, Q92934, Q92843,	Pan-tissue molecular basket
1510:1011	1510	Linsitinib	IGF1R	IGF1R signaling	1011	Navitoclax	BCL2, BCL-XL, BCL-W	Apoptosis regulation	chr15.30685087.30685891.CHRFAM7A._HypMET	MOBEM	all	KRAS	combo Emax	resistance	3.34e-05	0.616691	27	26	0.39015	0.188629	0.201521	1.54901	1.07104	0.130097	0.188155	NA	Inf	#NAME?	P10415, Q92934, Q92843	P08069	Q494W8	P10415, Q92934, Q92843,P08069	Pan-tissue molecular basket
1083:1011	1083	Crizotinib	MET, ALK, ROS1	RTK signaling	1011	Navitoclax	BCL2, BCL-XL, BCL-W	Apoptosis regulation	chr16:56659107-56659660(MT1E)_HypMET	MOBEM	all	all	delta Emax	sensitivity	0.000501655	4.61245	112	13	0.177663	0.0879161	0.0897467	1.04594	1.06174	0.0858047	0.0845283	NA	Inf	#NAME?	P10415, Q92934, Q92843	P08581, Q9UM73, P08922	P04732	P10415, Q92934, Q92843,P08581, Q9UM73, P08922	Pan-tissue
1053:1011	1053	MK-2206	AKT1, AKT2	PI3K/MTOR signaling	1011	Navitoclax	BCL2, BCL-XL, BCL-W	Apoptosis regulation	chr10.102891010.102891794.TLX1NB..TLX1._HypMET	MOBEM	all	KRAS	combo Emax	sensitivity	5.78e-06	0.311787	30	23	0.154702	0.404007	-0.249304	1.25821	1.70128	0.198142	0.146539	4.8	4	5	P10415, Q92934, Q92843	P31749, P31751	P0CAT3, P31314	P10415, Q92934, Q92843,P31749, P31751	Pan-tissue molecular basket
1083:1011	1083	Crizotinib	MET, ALK, ROS1	RTK signaling	1011	Navitoclax	BCL2, BCL-XL, BCL-W	Apoptosis regulation	gain.cnaPANCAN109..MMP2.	MOBEM	all	TP53	combo Emax	resistance	0.000628879	2.65138	93	3	0.569824	0.218608	0.351216	2.09954	1.44645	0.167283	0.242812	3	2	4	P10415, Q92934, Q92843	P08581, Q9UM73, P08922	P08253	P10415, Q92934, Q92843,P08581, Q9UM73, P08922	Pan-tissue molecular basket
1054:1011	1054	Palbociclib	CDK4, CDK6	Cell cycle	1011	Navitoclax	BCL2, BCL-XL, BCL-W	Apoptosis regulation	chr19:21265164-21265433(ZNF714)_HypMET	MOBEM	all	all	combo Emax	resistance	0.000190609	0.673156	111	14	0.570533	0.342458	0.228075	1.04526	2.22726	0.218199	0.102402	NA	Inf	#NAME?	P10415, Q92934, Q92843	P11802, Q00534	Q96N38	P10415, Q92934, Q92843,P11802, Q00534	Pan-tissue
1017:1011	1017	Olaparib	PARP1, PARP2	Genome integrity	1011	Navitoclax	BCL2, BCL-XL, BCL-W	Apoptosis regulation	chr15.30685087.30685891.CHRFAM7A._HypMET	MOBEM	all	KRAS	combo Emax	resistance	3.41e-05	0.617061	27	26	0.488872	0.254666	0.234206	1.47969	1.09545	0.158281	0.213799	NA	Inf	#NAME?	P10415, Q92934, Q92843	P09874, Q9UGN5	Q494W8	P10415, Q92934, Q92843,P09874, Q9UGN5	Pan-tissue molecular basket
1510:1011	1510	Linsitinib	IGF1R	IGF1R signaling	1011	Navitoclax	BCL2, BCL-XL, BCL-W	Apoptosis regulation	gain.cnaPANCAN276	MOBEM	all	TP53	combo Emax	resistance	0.000531368	2.33972	93	3	0.613107	0.246434	0.366673	2.09327	2.98976	0.175168	0.122643	NA	Inf	#NAME?	P10415, Q92934, Q92843	P08069	NA	P10415, Q92934, Q92843,P08069	Pan-tissue molecular basket
1191:1011	1191	Bortezomib	Proteasome	Protein stability and degradation	1011	Navitoclax	BCL2, BCL-XL, BCL-W	Apoptosis regulation	DLL3_down	Binarised gene expression	breast	Basal	delta Emax	sensitivity	8.37e-06	2.66924	19	3	0.260411	0.03064	0.229771	4.78645	1.70761	0.0480044	0.134557	NA	Inf	#NAME?	P10415, Q92934, Q92843		Q9NYJ7	P10415, Q92934, Q92843,	Intra-tissue molecular basket
1005:1011	1005	Cisplatin	DNA crosslinker	DNA replication	1011	Navitoclax	BCL2, BCL-XL, BCL-W	Apoptosis regulation	PREX2_up	Binarised gene expression	breast	all	delta IC50	sensitivity	7.95e-13	7.54e-06	48	3	5.47792	0.468176	5.00975	5.622	10.6616	0.891097	0.469886	NA	Inf	#NAME?	P10415, Q92934, Q92843		Q70Z35	P10415, Q92934, Q92843,	Breast
1053:1011	1053	MK-2206	AKT1, AKT2	PI3K/MTOR signaling	1011	Navitoclax	BCL2, BCL-XL, BCL-W	Apoptosis regulation	chr15.30685087.30685891.CHRFAM7A._HypMET	MOBEM	all	KRAS	combo Emax	resistance	3.71e-06	0.227632	27	26	0.4238	0.172576	0.251223	1.68465	1.25238	0.149125	0.200597	NA	Inf	#NAME?	P10415, Q92934, Q92843	P31749, P31751	Q494W8	P10415, Q92934, Q92843,P31749, P31751	Pan-tissue molecular basket
1054:1011	1054	Palbociclib	CDK4, CDK6	Cell cycle	1011	Navitoclax	BCL2, BCL-XL, BCL-W	Apoptosis regulation	SMARCA4_mut	MOBEM	all	KRAS	delta Emax	sensitivity	0.000181829	3.94438	49	4	0.0830826	-0.0344681	0.117551	2.1161	1.87798	0.0555506	0.0625941	3.2	3	4	P10415, Q92934, Q92843	P11802, Q00534	P51532	P10415, Q92934, Q92843,P11802, Q00534	Pan-tissue molecular basket
1017:1011	1017	Olaparib	PARP1, PARP2	Genome integrity	1011	Navitoclax	BCL2, BCL-XL, BCL-W	Apoptosis regulation	chr8.67940691.67940997.LRRC67._HypMET	MOBEM	all	KRAS	combo Emax	sensitivity	0.000532066	3.05463	37	16	0.217061	0.435505	-0.218444	1.02213	1.4437	0.213714	0.151309	NA	Inf	#NAME?	P10415, Q92934, Q92843	P09874, Q9UGN5	Q7Z4L9	P10415, Q92934, Q92843,P09874, Q9UGN5	Pan-tissue molecular basket
1510:1011	1510	Linsitinib	IGF1R	IGF1R signaling	1011	Navitoclax	BCL2, BCL-XL, BCL-W	Apoptosis regulation	chr20.42543097.42545137.TOX2._HypMET	MOBEM	all	KRAS	combo Emax	resistance	3.34e-05	0.616691	27	26	0.39015	0.188629	0.201521	1.54901	1.07104	0.130097	0.188155	NA	Inf	#NAME?	P10415, Q92934, Q92843	P08069	Q96NM4	P10415, Q92934, Q92843,P08069	Pan-tissue molecular basket
1017:1011	1017	Olaparib	PARP1, PARP2	Genome integrity	1011	Navitoclax	BCL2, BCL-XL, BCL-W	Apoptosis regulation	chr20.42543097.42545137.TOX2._HypMET	MOBEM	all	TP53	combo Emax	resistance	4.8e-07	0.0151454	74	22	0.522844	0.287051	0.235793	1.29731	1.37523	0.181755	0.171457	NA	Inf	#NAME?	P10415, Q92934, Q92843	P09874, Q9UGN5	Q96NM4	P10415, Q92934, Q92843,P09874, Q9UGN5	Pan-tissue molecular basket
1017:1011	1017	Olaparib	PARP1, PARP2	Genome integrity	1011	Navitoclax	BCL2, BCL-XL, BCL-W	Apoptosis regulation	ITSN1_down	Binarised gene expression	all	TP53	delta Emax	sensitivity	3.54e-06	2.70068	92	4	0.15165	0.0249491	0.126701	2.5414	2.01381	0.049855	0.0629161	3.8	3	4	P10415, Q92934, Q92843	P09874, Q9UGN5	Q15811	P10415, Q92934, Q92843,P09874, Q9UGN5	Pan-tissue molecular basket
1561:1011	1561	Taselisib	PI3K (beta sparing)	PI3K/MTOR signaling	1011	Navitoclax	BCL2, BCL-XL, BCL-W	Apoptosis regulation	IL33_up	Binarised gene expression	breast	all	combo Emax	resistance	1.64e-05	4.70556	48	3	0.532528	0.154223	0.378305	2.83154	3.21557	0.133604	0.117648	3.75	3	4	P10415, Q92934, Q92843	P42336	O95760	P10415, Q92934, Q92843,P42336	Breast
1372:1011	1372	Trametinib	MEK1, MEK2	ERK MAPK signaling	1011	Navitoclax	BCL2, BCL-XL, BCL-W	Apoptosis regulation	PAK4_up	Binarised gene expression	all	all	combo Emax	resistance	1.12e-06	1.51011	118	7	0.534412	0.197647	0.336765	2.01991	1.62558	0.166723	0.207166	2.4	2	3	P10415, Q92934, Q92843	Q02750, P36507	O96013	P10415, Q92934, Q92843,Q02750, P36507	Pan-tissue
1073:1011	1073	5-Fluorouracil	Antimetabolite (DNA & RNA)	Other	1011	Navitoclax	BCL2, BCL-XL, BCL-W	Apoptosis regulation	chr7.27186927.27187692.HOXA6._HypMET	MOBEM	all	KRAS	combo Emax	sensitivity	0.000710405	3.58297	38	15	0.156099	0.356191	-0.200092	1.00565	1.57606	0.198968	0.126957	NA	Inf	#NAME?	P10415, Q92934, Q92843		P31267	P10415, Q92934, Q92843,	Pan-tissue molecular basket
1083:1011	1083	Crizotinib	MET, ALK, ROS1	RTK signaling	1011	Navitoclax	BCL2, BCL-XL, BCL-W	Apoptosis regulation	chr19.21265164.21265433.ZNF714._HypMET	MOBEM	all	TP53	delta IC50	sensitivity	0.000270768	2.87305	84	12	3.1029	1.50794	1.59496	1.18985	1.03454	1.34047	1.54172	NA	Inf	#NAME?	P10415, Q92934, Q92843	P08581, Q9UM73, P08922	Q96N38	P10415, Q92934, Q92843,P08581, Q9UM73, P08922	Pan-tissue molecular basket
1179:1011	1179	MK-1775	WEE1, PLK1	Cell cycle	1011	Navitoclax	BCL2, BCL-XL, BCL-W	Apoptosis regulation	BRCA2_down	Binarised gene expression	all	all	combo Emax	resistance	1.76e-05	3.80426	122	3	0.469316	0.134153	0.335164	2.63128	1.89197	0.127377	0.177151	2.6	2	3	P10415, Q92934, Q92843	P30291, P53350	P51587	P10415, Q92934, Q92843,P30291, P53350	Pan-tissue
1005:1011	1005	Cisplatin	DNA crosslinker	DNA replication	1011	Navitoclax	BCL2, BCL-XL, BCL-W	Apoptosis regulation	TNFRSF12A_down	Binarised gene expression	breast	all	delta IC50	sensitivity	7.95e-13	7.54e-06	48	3	5.47792	0.468176	5.00975	5.622	10.6616	0.891097	0.469886	3	3	3	P10415, Q92934, Q92843		Q9NP84	P10415, Q92934, Q92843,	Breast
1510:1011	1510	Linsitinib	IGF1R	IGF1R signaling	1011	Navitoclax	BCL2, BCL-XL, BCL-W	Apoptosis regulation	chr8.67940691.67940997.LRRC67._HypMET	MOBEM	all	KRAS	combo Emax	sensitivity	0.000326826	2.23826	37	16	0.15209	0.346039	-0.193949	1.0228	1.95025	0.189626	0.0994482	NA	Inf	#NAME?	P10415, Q92934, Q92843	P08069	Q7Z4L9	P10415, Q92934, Q92843,P08069	Pan-tissue molecular basket
1053:1011	1053	MK-2206	AKT1, AKT2	PI3K/MTOR signaling	1011	Navitoclax	BCL2, BCL-XL, BCL-W	Apoptosis regulation	chr20.42543097.42545137.TOX2._HypMET	MOBEM	all	TP53	combo Emax	resistance	6.25e-09	0.000656744	74	22	0.44337	0.189245	0.254125	1.6067	1.39875	0.158166	0.18168	NA	Inf	#NAME?	P10415, Q92934, Q92843	P31749, P31751	Q96NM4	P10415, Q92934, Q92843,P31749, P31751	Pan-tissue molecular basket
1053:1011	1053	MK-2206	AKT1, AKT2	PI3K/MTOR signaling	1011	Navitoclax	BCL2, BCL-XL, BCL-W	Apoptosis regulation	DLG1_mut	MOBEM	all	TP53	delta Emax	sensitivity	0.00038029	4.78125	93	3	0.188066	0.0515027	0.136563	2.16481	2.06144	0.0630832	0.0662467	3	3	3	P10415, Q92934, Q92843	P31749, P31751	Q12959	P10415, Q92934, Q92843,P31749, P31751	Pan-tissue molecular basket
1372:1011	1372	Trametinib	MEK1, MEK2	ERK MAPK signaling	1011	Navitoclax	BCL2, BCL-XL, BCL-W	Apoptosis regulation	chr19.21265164.21265433.ZNF714._HypMET	MOBEM	all	KRAS	library IC50	resistance	0.00042732	2.65932	39	14	10.6932	7.86158	2.83165	1.06179	1.9878	2.66686	1.42452	NA	Inf	#NAME?	P10415, Q92934, Q92843	Q02750, P36507	Q96N38	P10415, Q92934, Q92843,Q02750, P36507	Pan-tissue molecular basket
1017:1011	1017	Olaparib	PARP1, PARP2	Genome integrity	1011	Navitoclax	BCL2, BCL-XL, BCL-W	Apoptosis regulation	ARFGEF1_mut	MOBEM	all	all	delta Emax	sensitivity	9.88e-07	0.108131	117	8	0.142029	0.0306737	0.111355	1.99343	1.1294	0.0558611	0.0985967	3.4	3	4	P10415, Q92934, Q92843	P09874, Q9UGN5	Q9Y6D6	P10415, Q92934, Q92843,P09874, Q9UGN5	Pan-tissue
1053:1011	1053	MK-2206	AKT1, AKT2	PI3K/MTOR signaling	1011	Navitoclax	BCL2, BCL-XL, BCL-W	Apoptosis regulation	chr19.21265164.21265433.ZNF714._HypMET	MOBEM	all	KRAS	combo Emax	resistance	6.17e-06	0.313892	39	14	0.501531	0.221972	0.279559	1.61259	1.46567	0.173361	0.190738	NA	Inf	#NAME?	P10415, Q92934, Q92843	P31749, P31751	Q96N38	P10415, Q92934, Q92843,P31749, P31751	Pan-tissue molecular basket
1022:1011	1022	AZD7762	CHEK1, CHEK2	Cell cycle	1011	Navitoclax	BCL2, BCL-XL, BCL-W	Apoptosis regulation	chr19.21265164.21265433.ZNF714._HypMET	MOBEM	all	KRAS	library IC50	resistance	0.00042732	2.65932	39	14	10.6932	7.86158	2.83165	1.06179	1.9878	2.66686	1.42452	NA	Inf	#NAME?	P10415, Q92934, Q92843	O14757, O96017	Q96N38	P10415, Q92934, Q92843,O14757, O96017	Pan-tissue molecular basket
1561:1011	1561	Taselisib	PI3K (beta sparing)	PI3K/MTOR signaling	1011	Navitoclax	BCL2, BCL-XL, BCL-W	Apoptosis regulation	gain:cnaPANCAN277 (DHX9)	MOBEM	all	all	delta IC50	sensitivity	0.000248566	2.35902	118	7	3.7164	1.5206	2.1958	1.49071	1.16579	1.47299	1.88353	3	3	3	P10415, Q92934, Q92843	P42336	Q08211	P10415, Q92934, Q92843,P42336	Pan-tissue
1054:1011	1054	Palbociclib	CDK4, CDK6	Cell cycle	1011	Navitoclax	BCL2, BCL-XL, BCL-W	Apoptosis regulation	CSDE1_mut	MOBEM	all	all	delta IC50	sensitivity	0.000439198	3.35456	121	4	1.25428	-0.458368	1.71265	1.85544	1.35909	0.923044	1.26015	3.4	3	4	P10415, Q92934, Q92843	P11802, Q00534	O75534	P10415, Q92934, Q92843,P11802, Q00534	Pan-tissue
1017:1011	1017	Olaparib	PARP1, PARP2	Genome integrity	1011	Navitoclax	BCL2, BCL-XL, BCL-W	Apoptosis regulation	TNFRSF12A_down	Binarised gene expression	breast	all	delta IC50	sensitivity	6.44e-11	0.000366148	48	3	3.85327	0.389924	3.46335	5.41706	2.23102	0.63934	1.55236	3.2	3	4	P10415, Q92934, Q92843	P09874, Q9UGN5	Q9NP84	P10415, Q92934, Q92843,P09874, Q9UGN5	Breast
1083:1011	1083	Crizotinib	MET, ALK, ROS1	RTK signaling	1011	Navitoclax	BCL2, BCL-XL, BCL-W	Apoptosis regulation	gain:cnaPANCAN109 (MMP2)	MOBEM	all	all	combo Emax	resistance	0.000876275	2.24078	122	3	0.569824	0.212467	0.357358	2.0073	1.47175	0.178029	0.242812	3	2	4	P10415, Q92934, Q92843	P08581, Q9UM73, P08922	P08253	P10415, Q92934, Q92843,P08581, Q9UM73, P08922	Pan-tissue
1510:1011	1510	Linsitinib	IGF1R	IGF1R signaling	1011	Navitoclax	BCL2, BCL-XL, BCL-W	Apoptosis regulation	gain.cnaPANCAN88..PABPC1.UBR5.	MOBEM	all	PIK3CA	combo Emax	resistance	0.000321165	1.27335	26	4	0.527639	0.215261	0.312378	2.22439	2.03895	0.140433	0.153205	2.75	2	4	P10415, Q92934, Q92843	P08069	P11940, O95071	P10415, Q92934, Q92843,P08069	Pan-tissue molecular basket
1073:1011	1073	5-Fluorouracil	Antimetabolite (DNA & RNA)	Other	1011	Navitoclax	BCL2, BCL-XL, BCL-W	Apoptosis regulation	chr19.21265164.21265433.ZNF714._HypMET	MOBEM	all	KRAS	library IC50	resistance	0.00042732	2.65932	39	14	10.6932	7.86158	2.83165	1.06179	1.9878	2.66686	1.42452	NA	Inf	#NAME?	P10415, Q92934, Q92843		Q96N38	P10415, Q92934, Q92843,	Pan-tissue molecular basket
1017:1011	1017	Olaparib	PARP1, PARP2	Genome integrity	1011	Navitoclax	BCL2, BCL-XL, BCL-W	Apoptosis regulation	RB1_down	Binarised gene expression	breast	all	delta IC50	sensitivity	1.79e-06	1.19197	48	3	3.20346	0.430537	2.77293	4.03453	1.04858	0.6873	2.64446	2.6	2	3	P10415, Q92934, Q92843	P09874, Q9UGN5	P06400	P10415, Q92934, Q92843,P09874, Q9UGN5	Breast
1083:1011	1083	Crizotinib	MET, ALK, ROS1	RTK signaling	1011	Navitoclax	BCL2, BCL-XL, BCL-W	Apoptosis regulation	chr20.42543097.42545137.TOX2._HypMET	MOBEM	all	TP53	delta Emax	sensitivity	3.96e-06	0.327647	74	22	0.173369	0.0759704	0.0973989	1.25804	1.01923	0.0774212	0.095561	NA	Inf	#NAME?	P10415, Q92934, Q92843	P08581, Q9UM73, P08922	Q96NM4	P10415, Q92934, Q92843,P08581, Q9UM73, P08922	Pan-tissue molecular basket
1372:1011	1372	Trametinib	MEK1, MEK2	ERK MAPK signaling	1011	Navitoclax	BCL2, BCL-XL, BCL-W	Apoptosis regulation	PCSK9_down	Binarised gene expression	all	KRAS	combo Emax	resistance	4.21e-06	2.93954	48	5	0.466024	0.164787	0.301237	2.47951	1.94637	0.121491	0.154769	3.4	3	4	P10415, Q92934, Q92843	Q02750, P36507	Q8NBP7	P10415, Q92934, Q92843,Q02750, P36507	Pan-tissue molecular basket
1017:1011	1017	Olaparib	PARP1, PARP2	Genome integrity	1011	Navitoclax	BCL2, BCL-XL, BCL-W	Apoptosis regulation	TNFRSF12A_down	Binarised gene expression	all	all	delta IC50	sensitivity	3.69e-07	0.552222	118	7	2.65256	0.470494	2.18207	2.29537	1.00667	0.950639	2.16762	3.2	3	4	P10415, Q92934, Q92843	P09874, Q9UGN5	Q9NP84	P10415, Q92934, Q92843,P09874, Q9UGN5	Pan-tissue
1561:1011	1561	Taselisib	PI3K (beta sparing)	PI3K/MTOR signaling	1011	Navitoclax	BCL2, BCL-XL, BCL-W	Apoptosis regulation	gain:cnaPANCAN85 (SOX17)	MOBEM	all	all	delta IC50	sensitivity	0.000336994	2.82614	119	6	3.84619	1.53251	2.31368	1.57739	1.08936	1.46678	2.12388	3.25	3	4	P10415, Q92934, Q92843	P42336	Q9H6I2	P10415, Q92934, Q92843,P42336	Pan-tissue
1017:1011	1017	Olaparib	PARP1, PARP2	Genome integrity	1011	Navitoclax	BCL2, BCL-XL, BCL-W	Apoptosis regulation	chr20.42543097.42545137.TOX2._HypMET	MOBEM	all	KRAS	combo Emax	resistance	3.41e-05	0.617061	27	26	0.488872	0.254666	0.234206	1.47969	1.09545	0.158281	0.213799	NA	Inf	#NAME?	P10415, Q92934, Q92843	P09874, Q9UGN5	Q96NM4	P10415, Q92934, Q92843,P09874, Q9UGN5	Pan-tissue molecular basket
1017:1011	1017	Olaparib	PARP1, PARP2	Genome integrity	1011	Navitoclax	BCL2, BCL-XL, BCL-W	Apoptosis regulation	chr19:21265164-21265433(ZNF714)_HypMET	MOBEM	all	all	combo Emax	resistance	1.16e-07	0.00202311	111	14	0.596123	0.28896	0.307163	1.54164	2.57624	0.199243	0.119229	NA	Inf	#NAME?	P10415, Q92934, Q92843	P09874, Q9UGN5	Q96N38	P10415, Q92934, Q92843,P09874, Q9UGN5	Pan-tissue
1017:1011	1017	Olaparib	PARP1, PARP2	Genome integrity	1011	Navitoclax	BCL2, BCL-XL, BCL-W	Apoptosis regulation	WWTR1_down	Binarised gene expression	all	all	delta IC50	sensitivity	2.69e-07	0.541405	121	4	3.38108	0.500511	2.88057	2.9232	1.2196	0.985415	2.3619	2.8	2	3	P10415, Q92934, Q92843	P09874, Q9UGN5	Q9GZV5	P10415, Q92934, Q92843,P09874, Q9UGN5	Pan-tissue
1054:1011	1054	Palbociclib	CDK4, CDK6	Cell cycle	1011	Navitoclax	BCL2, BCL-XL, BCL-W	Apoptosis regulation	chr19.21265164.21265433.ZNF714._HypMET	MOBEM	all	KRAS	combo Emax	resistance	0.000117632	1.20687	39	14	0.570533	0.335672	0.23486	1.17084	2.29352	0.200591	0.102402	NA	Inf	#NAME?	P10415, Q92934, Q92843	P11802, Q00534	Q96N38	P10415, Q92934, Q92843,P11802, Q00534	Pan-tissue molecular basket
1372:1011	1372	Trametinib	MEK1, MEK2	ERK MAPK signaling	1011	Navitoclax	BCL2, BCL-XL, BCL-W	Apoptosis regulation	STK17B_up	Binarised gene expression	breast	all	delta IC50	sensitivity	2.76e-06	1.33174	48	3	3.42962	0.616697	2.81292	3.31658	1.74571	0.848139	1.61133	NA	Inf	#NAME?	P10415, Q92934, Q92843	Q02750, P36507	O94768	P10415, Q92934, Q92843,Q02750, P36507	Breast
1179:1011	1179	MK-1775	WEE1, PLK1	Cell cycle	1011	Navitoclax	BCL2, BCL-XL, BCL-W	Apoptosis regulation	APAF1_down	Binarised gene expression	all	TP53	combo Emax	resistance	3.8e-06	1.25671	91	5	0.37288	0.122902	0.249978	2.34261	1.39048	0.106709	0.179778	3.2	3	4	P10415, Q92934, Q92843	P30291, P53350	O14727	P10415, Q92934, Q92843,P30291, P53350	Pan-tissue molecular basket
1561:1011	1561	Taselisib	PI3K (beta sparing)	PI3K/MTOR signaling	1011	Navitoclax	BCL2, BCL-XL, BCL-W	Apoptosis regulation	chr19.21265164.21265433.ZNF714._HypMET	MOBEM	all	KRAS	library IC50	resistance	0.00042732	2.65932	39	14	10.6932	7.86158	2.83165	1.06179	1.9878	2.66686	1.42452	NA	Inf	#NAME?	P10415, Q92934, Q92843	P42336	Q96N38	P10415, Q92934, Q92843,P42336	Pan-tissue molecular basket
1053:1011	1053	MK-2206	AKT1, AKT2	PI3K/MTOR signaling	1011	Navitoclax	BCL2, BCL-XL, BCL-W	Apoptosis regulation	chr19:21265164-21265433(ZNF714)_HypMET	MOBEM	all	all	combo Emax	resistance	2.02e-08	0.000488242	111	14	0.501531	0.205489	0.296043	1.72318	1.55209	0.1718	0.190738	NA	Inf	#NAME?	P10415, Q92934, Q92843	P31749, P31751	Q96N38	P10415, Q92934, Q92843,P31749, P31751	Pan-tissue
1083:1011	1083	Crizotinib	MET, ALK, ROS1	RTK signaling	1011	Navitoclax	BCL2, BCL-XL, BCL-W	Apoptosis regulation	chr8.67344497.67344989.RRS1._HypMET	MOBEM	all	TP53	delta IC50	sensitivity	0.000210626	2.47416	88	8	3.4854	1.54566	1.93974	1.40984	1.64644	1.37585	1.17814	3.66667	3	4	P10415, Q92934, Q92843	P08581, Q9UM73, P08922	Q15050	P10415, Q92934, Q92843,P08581, Q9UM73, P08922	Pan-tissue molecular basket
1179:1011	1179	MK-1775	WEE1, PLK1	Cell cycle	1011	Navitoclax	BCL2, BCL-XL, BCL-W	Apoptosis regulation	RMDN3_up	Binarised gene expression	all	all	combo Emax	resistance	5.76e-08	0.258643	122	3	0.546759	0.132248	0.414511	3.48119	1.58811	0.119072	0.261009	2.6	2	3	P10415, Q92934, Q92843	P30291, P53350	Q96TC7	P10415, Q92934, Q92843,P30291, P53350	Pan-tissue
1083:1011	1083	Crizotinib	MET, ALK, ROS1	RTK signaling	1011	Navitoclax	BCL2, BCL-XL, BCL-W	Apoptosis regulation	chr21.47602431.47602740.C21orf56._HypMET	MOBEM	all	TP53	delta Emax	sensitivity	0.00015496	2.8664	84	12	0.188717	0.0853731	0.103343	1.19976	1.37378	0.086137	0.0752255	NA	Inf	#NAME?	P10415, Q92934, Q92843	P08581, Q9UM73, P08922	NA	P10415, Q92934, Q92843,P08581, Q9UM73, P08922	Pan-tissue molecular basket
1561:1011	1561	Taselisib	PI3K (beta sparing)	PI3K/MTOR signaling	1011	Navitoclax	BCL2, BCL-XL, BCL-W	Apoptosis regulation	chr19.21265164.21265433.ZNF714._HypMET	MOBEM	all	TP53	combo Emax	resistance	3.16e-06	0.0586498	84	12	0.393722	0.18458	0.209142	1.53205	1.51309	0.136511	0.138222	NA	Inf	#NAME?	P10415, Q92934, Q92843	P42336	Q96N38	P10415, Q92934, Q92843,P42336	Pan-tissue molecular basket
1022:1011	1022	AZD7762	CHEK1, CHEK2	Cell cycle	1011	Navitoclax	BCL2, BCL-XL, BCL-W	Apoptosis regulation	chr21.47602431.47602740.C21orf56._HypMET	MOBEM	all	TP53	combo Emax	resistance	7.52e-05	0.563486	84	12	0.525105	0.272886	0.252219	1.27534	1.30098	0.197766	0.193868	NA	Inf	#NAME?	P10415, Q92934, Q92843	O14757, O96017	NA	P10415, Q92934, Q92843,O14757, O96017	Pan-tissue molecular basket
1510:1011	1510	Linsitinib	IGF1R	IGF1R signaling	1011	Navitoclax	BCL2, BCL-XL, BCL-W	Apoptosis regulation	chr21.47602431.47602740.C21orf56._HypMET	MOBEM	all	TP53	library IC50	resistance	0.000526635	2.71132	84	12	10.6957	7.69463	3.00112	1.07981	1.43159	2.77931	2.09636	NA	Inf	#NAME?	P10415, Q92934, Q92843	P08069	NA	P10415, Q92934, Q92843,P08069	Pan-tissue molecular basket
1561:1011	1561	Taselisib	PI3K (beta sparing)	PI3K/MTOR signaling	1011	Navitoclax	BCL2, BCL-XL, BCL-W	Apoptosis regulation	gain:cnaPANCAN276	MOBEM	all	all	delta IC50	sensitivity	0.00047654	3.52122	119	6	3.79279	1.5352	2.25759	1.5302	1.10052	1.47535	2.05139	NA	Inf	#NAME?	P10415, Q92934, Q92843	P42336	NA	P10415, Q92934, Q92843,P42336	Pan-tissue
1179:1011	1179	MK-1775	WEE1, PLK1	Cell cycle	1011	Navitoclax	BCL2, BCL-XL, BCL-W	Apoptosis regulation	BRCA2_down	Binarised gene expression	all	TP53	combo Emax	resistance	4.81e-07	0.341144	93	3	0.469316	0.125167	0.34415	3.23176	1.94269	0.10649	0.177151	2.6	2	3	P10415, Q92934, Q92843	P30291, P53350	P51587	P10415, Q92934, Q92843,P30291, P53350	Pan-tissue molecular basket
1083:1011	1083	Crizotinib	MET, ALK, ROS1	RTK signaling	1011	Navitoclax	BCL2, BCL-XL, BCL-W	Apoptosis regulation	gain:cnaPANCAN279	MOBEM	all	all	combo Emax	resistance	5e-06	0.037526	118	7	0.523154	0.203121	0.320033	1.94211	1.13987	0.164786	0.280761	NA	Inf	#NAME?	P10415, Q92934, Q92843	P08581, Q9UM73, P08922	NA	P10415, Q92934, Q92843,P08581, Q9UM73, P08922	Pan-tissue
1510:1011	1510	Linsitinib	IGF1R	IGF1R signaling	1011	Navitoclax	BCL2, BCL-XL, BCL-W	Apoptosis regulation	gain.cnaPANCAN86	MOBEM	all	PIK3CA	combo Emax	resistance	0.000321165	1.27335	26	4	0.527639	0.215261	0.312378	2.22439	2.03895	0.140433	0.153205	NA	Inf	#NAME?	P10415, Q92934, Q92843	P08069	NA	P10415, Q92934, Q92843,P08069	Pan-tissue molecular basket
1053:1011	1053	MK-2206	AKT1, AKT2	PI3K/MTOR signaling	1011	Navitoclax	BCL2, BCL-XL, BCL-W	Apoptosis regulation	gain.cnaPANCAN88..PABPC1.UBR5.	MOBEM	all	PIK3CA	combo Emax	resistance	0.000721348	2.07375	26	4	0.428561	0.150403	0.278157	2.55218	1.01833	0.108988	0.27315	2.9	2	4	P10415, Q92934, Q92843	P31749, P31751	P11940, O95071	P10415, Q92934, Q92843,P31749, P31751	Pan-tissue molecular basket
1073:1011	1073	5-Fluorouracil	Antimetabolite (DNA & RNA)	Other	1011	Navitoclax	BCL2, BCL-XL, BCL-W	Apoptosis regulation	gain.cnaPANCAN88..PABPC1.UBR5.	MOBEM	all	PIK3CA	combo Emax	resistance	0.000291152	1.22299	26	4	0.622032	0.223594	0.398439	2.16685	2.93416	0.18388	0.135793	2.83333	2	4	P10415, Q92934, Q92843		P11940, O95071	P10415, Q92934, Q92843,	Pan-tissue molecular basket
1372:1011	1372	Trametinib	MEK1, MEK2	ERK MAPK signaling	1011	Navitoclax	BCL2, BCL-XL, BCL-W	Apoptosis regulation	gain.cnaPANCAN86	MOBEM	all	PIK3CA	combo Emax	resistance	9.35e-06	0.16972	26	4	0.585002	0.189481	0.395521	2.92692	2.69544	0.135132	0.146737	NA	Inf	#NAME?	P10415, Q92934, Q92843	Q02750, P36507	NA	P10415, Q92934, Q92843,Q02750, P36507	Pan-tissue molecular basket
1053:1011	1053	MK-2206	AKT1, AKT2	PI3K/MTOR signaling	1011	Navitoclax	BCL2, BCL-XL, BCL-W	Apoptosis regulation	chr13.96296143.96297059.DZIP1._HypMET	MOBEM	all	KRAS	combo Emax	sensitivity	2.33e-05	0.520266	31	22	0.157271	0.394142	-0.236871	1.17028	1.58488	0.202406	0.149457	3	3	3	P10415, Q92934, Q92843	P31749, P31751	Q86YF9	P10415, Q92934, Q92843,P31749, P31751	Pan-tissue molecular basket
1017:1011	1017	Olaparib	PARP1, PARP2	Genome integrity	1011	Navitoclax	BCL2, BCL-XL, BCL-W	Apoptosis regulation	chr15.30685087.30685891.CHRFAM7A._HypMET	MOBEM	all	TP53	combo Emax	resistance	4.8e-07	0.0151454	74	22	0.522844	0.287051	0.235793	1.29731	1.37523	0.181755	0.171457	NA	Inf	#NAME?	P10415, Q92934, Q92843	P09874, Q9UGN5	Q494W8	P10415, Q92934, Q92843,P09874, Q9UGN5	Pan-tissue molecular basket
1054:1011	1054	Palbociclib	CDK4, CDK6	Cell cycle	1011	Navitoclax	BCL2, BCL-XL, BCL-W	Apoptosis regulation	SACS_mut	MOBEM	all	KRAS	combo Emax	sensitivity	0.000556884	3.13428	48	5	0.106146	0.428082	-0.321936	1.6799	3.29754	0.191639	0.0976291	NA	Inf	#NAME?	P10415, Q92934, Q92843	P11802, Q00534	Q9NZJ4	P10415, Q92934, Q92843,P11802, Q00534	Pan-tissue molecular basket
1179:1011	1179	MK-1775	WEE1, PLK1	Cell cycle	1011	Navitoclax	BCL2, BCL-XL, BCL-W	Apoptosis regulation	chr21.47602431.47602740.C21orf56._HypMET	MOBEM	all	TP53	library IC50	resistance	0.000526635	2.71132	84	12	10.6957	7.69463	3.00112	1.07981	1.43159	2.77931	2.09636	NA	Inf	#NAME?	P10415, Q92934, Q92843	P30291, P53350	NA	P10415, Q92934, Q92843,P30291, P53350	Pan-tissue molecular basket
1053:1011	1053	MK-2206	AKT1, AKT2	PI3K/MTOR signaling	1011	Navitoclax	BCL2, BCL-XL, BCL-W	Apoptosis regulation	chr19.37957726.37958390.ZNF569._HypMET	MOBEM	all	KRAS	combo Emax	sensitivity	3.86e-05	0.661687	33	20	0.149308	0.384612	-0.235303	1.17634	1.52851	0.200029	0.153943	3.2	2	4	P10415, Q92934, Q92843	P31749, P31751	Q5MCW4	P10415, Q92934, Q92843,P31749, P31751	Pan-tissue molecular basket
1561:1011	1561	Taselisib	PI3K (beta sparing)	PI3K/MTOR signaling	1011	Navitoclax	BCL2, BCL-XL, BCL-W	Apoptosis regulation	gain:cnaPANCAN279	MOBEM	all	all	delta IC50	sensitivity	1.87e-05	0.412025	118	7	4.04158	1.50131	2.54026	1.77099	1.27975	1.43437	1.98497	NA	Inf	#NAME?	P10415, Q92934, Q92843	P42336	NA	P10415, Q92934, Q92843,P42336	Pan-tissue
1179:1011	1179	MK-1775	WEE1, PLK1	Cell cycle	1011	Navitoclax	BCL2, BCL-XL, BCL-W	Apoptosis regulation	NPM1_down	Binarised gene expression	all	KRAS	combo Emax	resistance	3.98e-06	2.93954	50	3	0.467601	0.148627	0.318974	3.13892	2.15254	0.101619	0.148185	2.2	2	3	P10415, Q92934, Q92843	P30291, P53350	P06748	P10415, Q92934, Q92843,P30291, P53350	Pan-tissue molecular basket
1191:1011	1191	Bortezomib	Proteasome	Protein stability and degradation	1011	Navitoclax	BCL2, BCL-XL, BCL-W	Apoptosis regulation	IL33_up	Binarised gene expression	breast	all	delta Emax	sensitivity	1.5e-06	0.578151	48	3	0.246182	0.0376414	0.208541	3.66835	1.33182	0.0568486	0.156583	3.66667	3	4	P10415, Q92934, Q92843		O95760	P10415, Q92934, Q92843,	Breast
1054:1011	1054	Palbociclib	CDK4, CDK6	Cell cycle	1011	Navitoclax	BCL2, BCL-XL, BCL-W	Apoptosis regulation	chr19.21265164.21265433.ZNF714._HypMET	MOBEM	all	TP53	library IC50	resistance	0.000203564	1.41256	84	12	10.8703	7.66969	3.20064	1.1399	2.25649	2.80782	1.41842	NA	Inf	#NAME?	P10415, Q92934, Q92843	P11802, Q00534	Q96N38	P10415, Q92934, Q92843,P11802, Q00534	Pan-tissue molecular basket
1083:1011	1083	Crizotinib	MET, ALK, ROS1	RTK signaling	1011	Navitoclax	BCL2, BCL-XL, BCL-W	Apoptosis regulation	chr19.21265164.21265433.ZNF714._HypMET	MOBEM	all	TP53	library IC50	resistance	0.000203564	1.41256	84	12	10.8703	7.66969	3.20064	1.1399	2.25649	2.80782	1.41842	NA	Inf	#NAME?	P10415, Q92934, Q92843	P08581, Q9UM73, P08922	Q96N38	P10415, Q92934, Q92843,P08581, Q9UM73, P08922	Pan-tissue molecular basket
1083:1011	1083	Crizotinib	MET, ALK, ROS1	RTK signaling	1011	Navitoclax	BCL2, BCL-XL, BCL-W	Apoptosis regulation	chr8:67344497-67344989(RRS1)_HypMET	MOBEM	all	all	delta IC50	sensitivity	0.00010204	1.29009	113	12	3.3721	1.59227	1.77984	1.2396	1.05849	1.43581	1.68149	3.66667	3	4	P10415, Q92934, Q92843	P08581, Q9UM73, P08922	Q15050	P10415, Q92934, Q92843,P08581, Q9UM73, P08922	Pan-tissue
1053:1011	1053	MK-2206	AKT1, AKT2	PI3K/MTOR signaling	1011	Navitoclax	BCL2, BCL-XL, BCL-W	Apoptosis regulation	chr21.47602431.47602740.C21orf56._HypMET	MOBEM	all	TP53	combo Emax	resistance	4.58e-05	0.395243	84	12	0.454606	0.217893	0.236713	1.33119	1.23871	0.177821	0.191097	NA	Inf	#NAME?	P10415, Q92934, Q92843	P31749, P31751	NA	P10415, Q92934, Q92843,P31749, P31751	Pan-tissue molecular basket
1372:1011	1372	Trametinib	MEK1, MEK2	ERK MAPK signaling	1011	Navitoclax	BCL2, BCL-XL, BCL-W	Apoptosis regulation	gain.cnaPANCAN280..ARID4B.FH.	MOBEM	all	PIK3CA	combo Emax	resistance	0.000420532	1.4674	26	4	0.531661	0.197687	0.333973	2.08279	3.13853	0.160349	0.106411	3.4	3	4	P10415, Q92934, Q92843	Q02750, P36507	Q4LE39, P07954	P10415, Q92934, Q92843,Q02750, P36507	Pan-tissue molecular basket
1561:1011	1561	Taselisib	PI3K (beta sparing)	PI3K/MTOR signaling	1011	Navitoclax	BCL2, BCL-XL, BCL-W	Apoptosis regulation	gain.cnaPANCAN85..SOX17.	MOBEM	all	TP53	delta Emax	sensitivity	6.44e-05	1.67231	92	4	0.213464	0.0726902	0.140774	2.12329	2.73383	0.0662998	0.0514933	3.25	3	4	P10415, Q92934, Q92843	P42336	Q9H6I2	P10415, Q92934, Q92843,P42336	Pan-tissue molecular basket
1372:1011	1372	Trametinib	MEK1, MEK2	ERK MAPK signaling	1011	Navitoclax	BCL2, BCL-XL, BCL-W	Apoptosis regulation	gain.cnaPANCAN84..FGFR1.WHSC1L1.	MOBEM	all	KRAS	delta Emax	sensitivity	0.000137902	3.44538	47	6	0.180901	0.0594899	0.121412	1.88747	1.27994	0.0643251	0.0948568	3	3	3	P10415, Q92934, Q92843	Q02750, P36507	P11362, Q9BZ95	P10415, Q92934, Q92843,Q02750, P36507	Pan-tissue molecular basket
1179:1011	1179	MK-1775	WEE1, PLK1	Cell cycle	1011	Navitoclax	BCL2, BCL-XL, BCL-W	Apoptosis regulation	chr19.21265164.21265433.ZNF714._HypMET	MOBEM	all	KRAS	library IC50	resistance	0.00042732	2.65932	39	14	10.6932	7.86158	2.83165	1.06179	1.9878	2.66686	1.42452	NA	Inf	#NAME?	P10415, Q92934, Q92843	P30291, P53350	Q96N38	P10415, Q92934, Q92843,P30291, P53350	Pan-tissue molecular basket
1073:1011	1073	5-Fluorouracil	Antimetabolite (DNA & RNA)	Other	1011	Navitoclax	BCL2, BCL-XL, BCL-W	Apoptosis regulation	chr21.47602431.47602740.C21orf56._HypMET	MOBEM	all	TP53	library IC50	resistance	0.000526635	2.71132	84	12	10.6957	7.69463	3.00112	1.07981	1.43159	2.77931	2.09636	NA	Inf	#NAME?	P10415, Q92934, Q92843		NA	P10415, Q92934, Q92843,	Pan-tissue molecular basket
1191:1011	1191	Bortezomib	Proteasome	Protein stability and degradation	1011	Navitoclax	BCL2, BCL-XL, BCL-W	Apoptosis regulation	IL33_up	Binarised gene expression	breast	all	delta IC50	sensitivity	1.77e-05	4.27684	48	3	3.45583	0.615988	2.83984	3.10429	1.27071	0.914812	2.23485	3.66667	3	4	P10415, Q92934, Q92843		O95760	P10415, Q92934, Q92843,	Breast
1083:1011	1083	Crizotinib	MET, ALK, ROS1	RTK signaling	1011	Navitoclax	BCL2, BCL-XL, BCL-W	Apoptosis regulation	chr19.21265164.21265433.ZNF714._HypMET	MOBEM	all	TP53	delta Emax	sensitivity	5.87e-05	1.57428	84	12	0.193877	0.0846359	0.109241	1.32971	1.1196	0.0821537	0.0975714	NA	Inf	#NAME?	P10415, Q92934, Q92843	P08581, Q9UM73, P08922	Q96N38	P10415, Q92934, Q92843,P08581, Q9UM73, P08922	Pan-tissue molecular basket
1561:1011	1561	Taselisib	PI3K (beta sparing)	PI3K/MTOR signaling	1011	Navitoclax	BCL2, BCL-XL, BCL-W	Apoptosis regulation	chr19:21265164-21265433(ZNF714)_HypMET	MOBEM	all	all	combo Emax	resistance	9.81e-07	0.010916	111	14	0.398977	0.185943	0.213034	1.45925	1.48678	0.145988	0.143285	NA	Inf	#NAME?	P10415, Q92934, Q92843	P42336	Q96N38	P10415, Q92934, Q92843,P42336	Pan-tissue
1179:1011	1179	MK-1775	WEE1, PLK1	Cell cycle	1011	Navitoclax	BCL2, BCL-XL, BCL-W	Apoptosis regulation	NUP93_down	Binarised gene expression	all	TP53	combo Emax	resistance	4.81e-07	0.341144	93	3	0.469316	0.125167	0.34415	3.23176	1.94269	0.10649	0.177151	3.6	3	4	P10415, Q92934, Q92843	P30291, P53350	Q8N1F7	P10415, Q92934, Q92843,P30291, P53350	Pan-tissue molecular basket
1510:1011	1510	Linsitinib	IGF1R	IGF1R signaling	1011	Navitoclax	BCL2, BCL-XL, BCL-W	Apoptosis regulation	chr1.143912736.143916156.FAM72D._HypMET	MOBEM	all	KRAS	combo Emax	sensitivity	0.000114132	1.18447	32	21	0.17056	0.364223	-0.193663	1.02668	1.62393	0.188631	0.119256	3.5	3	4	P10415, Q92934, Q92843	P08069	Q6L9T8	P10415, Q92934, Q92843,P08069	Pan-tissue molecular basket
1053:1011	1053	MK-2206	AKT1, AKT2	PI3K/MTOR signaling	1011	Navitoclax	BCL2, BCL-XL, BCL-W	Apoptosis regulation	chr14.24803678.24804353.ADCY4..RIPK3._HypMET	MOBEM	all	KRAS	combo Emax	resistance	1.18e-05	0.391502	27	26	0.418272	0.177899	0.240372	1.57217	1.17454	0.152892	0.204652	3.4	3	4	P10415, Q92934, Q92843	P31749, P31751	Q8NFM4, Q9Y572	P10415, Q92934, Q92843,P31749, P31751	Pan-tissue molecular basket
1054:1011	1054	Palbociclib	CDK4, CDK6	Cell cycle	1011	Navitoclax	BCL2, BCL-XL, BCL-W	Apoptosis regulation	chr20.42543097.42545137.TOX2._HypMET	MOBEM	all	KRAS	combo Emax	resistance	0.000157857	1.44879	27	26	0.501509	0.297757	0.203753	1.23464	1.03144	0.16503	0.197542	NA	Inf	#NAME?	P10415, Q92934, Q92843	P11802, Q00534	Q96NM4	P10415, Q92934, Q92843,P11802, Q00534	Pan-tissue molecular basket
1179:1011	1179	MK-1775	WEE1, PLK1	Cell cycle	1011	Navitoclax	BCL2, BCL-XL, BCL-W	Apoptosis regulation	DEK_down	Binarised gene expression	all	TP53	combo Emax	resistance	1.64e-06	0.764769	93	3	0.455336	0.125618	0.329719	3.05911	1.82135	0.107783	0.18103	3.6	3	4	P10415, Q92934, Q92843	P30291, P53350	P35659	P10415, Q92934, Q92843,P30291, P53350	Pan-tissue molecular basket
1073:1011	1073	5-Fluorouracil	Antimetabolite (DNA & RNA)	Other	1011	Navitoclax	BCL2, BCL-XL, BCL-W	Apoptosis regulation	ERRFI1_down	Binarised gene expression	breast	all	delta IC50	sensitivity	3.04e-06	1.39616	48	3	3.70052	0.292566	3.40795	3.61704	1.2	0.942195	2.83997	2.66667	2	3	P10415, Q92934, Q92843		Q9UJM3	P10415, Q92934, Q92843,	Breast
1558:1011	1558	Lapatinib	EGFR, ERBB2	EGFR signaling	1011	Navitoclax	BCL2, BCL-XL, BCL-W	Apoptosis regulation	IL33_up	Binarised gene expression	breast	all	combo Emax	resistance	1.07e-05	3.50555	48	3	0.57754	0.17399	0.40355	2.90633	3.26591	0.138852	0.123565	3.6	3	4	P10415, Q92934, Q92843	P00533, P04626	O95760	P10415, Q92934, Q92843,P00533, P04626	Breast
1022:1011	1022	AZD7762	CHEK1, CHEK2	Cell cycle	1011	Navitoclax	BCL2, BCL-XL, BCL-W	Apoptosis regulation	chr8.22422534.22423702.SORBS3._HypMET	MOBEM	all	PIK3CA	combo Emax	resistance	0.000581872	1.8355	18	12	0.429797	0.185366	0.24443	1.48278	1.39267	0.164846	0.175512	3	3	3	P10415, Q92934, Q92843	O14757, O96017	O60504	P10415, Q92934, Q92843,O14757, O96017	Pan-tissue molecular basket
1561:1011	1561	Taselisib	PI3K (beta sparing)	PI3K/MTOR signaling	1011	Navitoclax	BCL2, BCL-XL, BCL-W	Apoptosis regulation	gain.cnaPANCAN85..SOX17.	MOBEM	all	TP53	delta IC50	sensitivity	0.000153947	1.98727	92	4	4.35334	1.51193	2.8414	2.00861	2.23188	1.41461	1.2731	3.25	3	4	P10415, Q92934, Q92843	P42336	Q9H6I2	P10415, Q92934, Q92843,P42336	Pan-tissue molecular basket
1054:1011	1054	Palbociclib	CDK4, CDK6	Cell cycle	1011	Navitoclax	BCL2, BCL-XL, BCL-W	Apoptosis regulation	chr15.30685087.30685891.CHRFAM7A._HypMET	MOBEM	all	KRAS	combo Emax	resistance	0.000157857	1.44879	27	26	0.501509	0.297757	0.203753	1.23464	1.03144	0.16503	0.197542	NA	Inf	#NAME?	P10415, Q92934, Q92843	P11802, Q00534	Q494W8	P10415, Q92934, Q92843,P11802, Q00534	Pan-tissue molecular basket
1017:1011	1017	Olaparib	PARP1, PARP2	Genome integrity	1011	Navitoclax	BCL2, BCL-XL, BCL-W	Apoptosis regulation	PREX2_up	Binarised gene expression	breast	all	delta IC50	sensitivity	6.44e-11	0.000366148	48	3	3.85327	0.389924	3.46335	5.41706	2.23102	0.63934	1.55236	NA	Inf	#NAME?	P10415, Q92934, Q92843	P09874, Q9UGN5	Q70Z35	P10415, Q92934, Q92843,P09874, Q9UGN5	Breast
1053:1011	1053	MK-2206	AKT1, AKT2	PI3K/MTOR signaling	1011	Navitoclax	BCL2, BCL-XL, BCL-W	Apoptosis regulation	chr8.11059011.11059242.XKR6._HypMET	MOBEM	all	KRAS	combo Emax	sensitivity	9.03e-05	1.05073	37	16	0.129573	0.367708	-0.238135	1.16898	1.70451	0.203711	0.139708	NA	Inf	#NAME?	P10415, Q92934, Q92843	P31749, P31751	Q5GH73	P10415, Q92934, Q92843,P31749, P31751	Pan-tissue molecular basket
1372:1011	1372	Trametinib	MEK1, MEK2	ERK MAPK signaling	1011	Navitoclax	BCL2, BCL-XL, BCL-W	Apoptosis regulation	chr21.47602431.47602740.C21orf56._HypMET	MOBEM	all	TP53	library IC50	resistance	0.000526635	2.71132	84	12	10.6957	7.69463	3.00112	1.07981	1.43159	2.77931	2.09636	NA	Inf	#NAME?	P10415, Q92934, Q92843	Q02750, P36507	NA	P10415, Q92934, Q92843,Q02750, P36507	Pan-tissue molecular basket
1017:1011	1017	Olaparib	PARP1, PARP2	Genome integrity	1011	Navitoclax	BCL2, BCL-XL, BCL-W	Apoptosis regulation	chr21.47602431.47602740.C21orf56._HypMET	MOBEM	all	TP53	combo Emax	resistance	1.33e-06	0.0304679	84	12	0.594229	0.304924	0.289305	1.58604	1.66693	0.182407	0.173556	NA	Inf	#NAME?	P10415, Q92934, Q92843	P09874, Q9UGN5	NA	P10415, Q92934, Q92843,P09874, Q9UGN5	Pan-tissue molecular basket
1017:1011	1017	Olaparib	PARP1, PARP2	Genome integrity	1011	Navitoclax	BCL2, BCL-XL, BCL-W	Apoptosis regulation	ARFGEF1_mut	MOBEM	all	all	delta IC50	sensitivity	9.71e-05	1.2474	117	8	2.09499	0.489968	1.60502	1.51477	1.0661	1.05958	1.50551	3.4	3	4	P10415, Q92934, Q92843	P09874, Q9UGN5	Q9Y6D6	P10415, Q92934, Q92843,P09874, Q9UGN5	Pan-tissue
1083:1011	1083	Crizotinib	MET, ALK, ROS1	RTK signaling	1011	Navitoclax	BCL2, BCL-XL, BCL-W	Apoptosis regulation	gain.cnaPANCAN280..ARID4B.FH.	MOBEM	all	TP53	combo Emax	resistance	8.09e-06	0.114207	89	7	0.507994	0.207686	0.300308	1.9084	1.37421	0.157361	0.218531	3.83333	3	5	P10415, Q92934, Q92843	P08581, Q9UM73, P08922	Q4LE39, P07954	P10415, Q92934, Q92843,P08581, Q9UM73, P08922	Pan-tissue molecular basket
1017:1011	1017	Olaparib	PARP1, PARP2	Genome integrity	1011	Navitoclax	BCL2, BCL-XL, BCL-W	Apoptosis regulation	chr21.47602431.47602740.C21orf56._HypMET	MOBEM	all	KRAS	combo Emax	resistance	0.000318634	2.22739	39	14	0.542697	0.307407	0.235289	1.27857	1.04152	0.184026	0.225909	NA	Inf	#NAME?	P10415, Q92934, Q92843	P09874, Q9UGN5	NA	P10415, Q92934, Q92843,P09874, Q9UGN5	Pan-tissue molecular basket
1083:1011	1083	Crizotinib	MET, ALK, ROS1	RTK signaling	1011	Navitoclax	BCL2, BCL-XL, BCL-W	Apoptosis regulation	gain.cnaPANCAN213..MCM3.	MOBEM	all	TP53	combo Emax	resistance	0.000853051	3.25826	91	5	0.484267	0.21559	0.268677	1.6268	1.06654	0.165157	0.251915	3.66667	3	4	P10415, Q92934, Q92843	P08581, Q9UM73, P08922	P25205	P10415, Q92934, Q92843,P08581, Q9UM73, P08922	Pan-tissue molecular basket
1022:1011	1022	AZD7762	CHEK1, CHEK2	Cell cycle	1011	Navitoclax	BCL2, BCL-XL, BCL-W	Apoptosis regulation	chr19.21265164.21265433.ZNF714._HypMET	MOBEM	all	TP53	combo Emax	resistance	5.64e-09	0.000655153	84	12	0.614376	0.260133	0.354243	1.92191	2.69389	0.184319	0.131499	NA	Inf	#NAME?	P10415, Q92934, Q92843	O14757, O96017	Q96N38	P10415, Q92934, Q92843,O14757, O96017	Pan-tissue molecular basket
1510:1011	1510	Linsitinib	IGF1R	IGF1R signaling	1011	Navitoclax	BCL2, BCL-XL, BCL-W	Apoptosis regulation	chr19.21265164.21265433.ZNF714._HypMET	MOBEM	all	KRAS	combo Emax	resistance	6.63e-06	0.313892	39	14	0.467484	0.222875	0.244609	1.53798	1.65096	0.159046	0.148162	NA	Inf	#NAME?	P10415, Q92934, Q92843	P08069	Q96N38	P10415, Q92934, Q92843,P08069	Pan-tissue molecular basket
1510:1011	1510	Linsitinib	IGF1R	IGF1R signaling	1011	Navitoclax	BCL2, BCL-XL, BCL-W	Apoptosis regulation	chr19:21265164-21265433(ZNF714)_HypMET	MOBEM	all	all	combo Emax	resistance	1.62e-06	0.0159416	111	14	0.467484	0.221864	0.24562	1.40842	1.65778	0.174394	0.148162	NA	Inf	#NAME?	P10415, Q92934, Q92843	P08069	Q96N38	P10415, Q92934, Q92843,P08069	Pan-tissue
1510:1011	1510	Linsitinib	IGF1R	IGF1R signaling	1011	Navitoclax	BCL2, BCL-XL, BCL-W	Apoptosis regulation	chr19.21265164.21265433.ZNF714._HypMET	MOBEM	all	KRAS	library IC50	resistance	0.00042732	2.65932	39	14	10.6932	7.86158	2.83165	1.06179	1.9878	2.66686	1.42452	NA	Inf	#NAME?	P10415, Q92934, Q92843	P08069	Q96N38	P10415, Q92934, Q92843,P08069	Pan-tissue molecular basket
1053:1011	1053	MK-2206	AKT1, AKT2	PI3K/MTOR signaling	1011	Navitoclax	BCL2, BCL-XL, BCL-W	Apoptosis regulation	gain.cnaPANCAN86	MOBEM	all	PIK3CA	combo Emax	resistance	0.000721348	2.07375	26	4	0.428561	0.150403	0.278157	2.55218	1.01833	0.108988	0.27315	NA	Inf	#NAME?	P10415, Q92934, Q92843	P31749, P31751	NA	P10415, Q92934, Q92843,P31749, P31751	Pan-tissue molecular basket
1053:1011	1053	MK-2206	AKT1, AKT2	PI3K/MTOR signaling	1011	Navitoclax	BCL2, BCL-XL, BCL-W	Apoptosis regulation	chr19.21265164.21265433.ZNF714._HypMET	MOBEM	all	TP53	combo Emax	resistance	3.52e-07	0.0124818	84	12	0.500173	0.211383	0.28879	1.72844	1.47477	0.167081	0.19582	NA	Inf	#NAME?	P10415, Q92934, Q92843	P31749, P31751	Q96N38	P10415, Q92934, Q92843,P31749, P31751	Pan-tissue molecular basket
1017:1011	1017	Olaparib	PARP1, PARP2	Genome integrity	1011	Navitoclax	BCL2, BCL-XL, BCL-W	Apoptosis regulation	ARFGEF1_mut	MOBEM	all	KRAS	delta Emax	sensitivity	2.18e-05	1.67401	50	3	0.218295	0.0274772	0.190818	2.87897	1.70611	0.06628	0.111844	3.4	3	4	P10415, Q92934, Q92843	P09874, Q9UGN5	Q9Y6D6	P10415, Q92934, Q92843,P09874, Q9UGN5	Pan-tissue molecular basket
1022:1011	1022	AZD7762	CHEK1, CHEK2	Cell cycle	1011	Navitoclax	BCL2, BCL-XL, BCL-W	Apoptosis regulation	chr21.47602431.47602740.C21orf56._HypMET	MOBEM	all	TP53	library IC50	resistance	0.000526635	2.71132	84	12	10.6957	7.69463	3.00112	1.07981	1.43159	2.77931	2.09636	NA	Inf	#NAME?	P10415, Q92934, Q92843	O14757, O96017	NA	P10415, Q92934, Q92843,O14757, O96017	Pan-tissue molecular basket
1510:1013	1510	Linsitinib	IGF1R	IGF1R signaling	1013	Nilotinib	ABL	ABL signaling	MBD4_down	Binarised gene expression	breast	all	delta IC50	sensitivity	7.39e-06	2.49402	48	3	3.09914	0.755684	2.34346	3.26178	1.35628	0.71846	1.72785	4	4	4	P00519	P08069	O95243	P00519,P08069	Breast
1558:1013	1558	Lapatinib	EGFR, ERBB2	EGFR signaling	1013	Nilotinib	ABL	ABL signaling	PAM50_BASAL	PAM50	breast	all	combo Emax	resistance	0.000405218	4.88216	29	22	0.472612	0.268014	0.204598	1.13944	1.00077	0.179561	0.204441	NA	Inf	#NAME?	P00519	P00533, P04626	NA	P00519,P00533, P04626	Breast
1017:1013	1017	Olaparib	PARP1, PARP2	Genome integrity	1013	Nilotinib	ABL	ABL signaling	PARP1_up	Binarised gene expression	breast	all	delta IC50	sensitivity	1.97e-05	4.63953	48	3	2.12411	-0.0502972	2.17441	3.16262	1.15639	0.687534	1.88034	2.33333	0	4	P00519	P09874, Q9UGN5	P09874	P00519,P09874, Q9UGN5	Breast
1375:1013	1375	Temozolomide	DNA alkylating agent	DNA replication	1013	Nilotinib	ABL	ABL signaling	MBD4_down	Binarised gene expression	breast	all	delta IC50	sensitivity	1.84e-06	1.19197	48	3	1.68839	-0.305434	1.99382	3.29145	2.29347	0.605758	0.86935	4	4	4	P00519		O95243	P00519,	Breast
1372:1017	1372	Trametinib	MEK1, MEK2	ERK MAPK signaling	1017	Olaparib	PARP1, PARP2	Genome integrity	chr14.24803678.24804353.ADCY4..RIPK3._HypMET	MOBEM	all	KRAS	delta IC50	sensitivity	2.65e-05	1.17149	27	26	1.93379	0.259293	1.6745	1.3601	1.1916	1.23116	1.40526	3.875	3	5	P09874, Q9UGN5	Q02750, P36507	Q8NFM4, Q9Y572	P09874, Q9UGN5,Q02750, P36507	Pan-tissue molecular basket
1372:1017	1372	Trametinib	MEK1, MEK2	ERK MAPK signaling	1017	Olaparib	PARP1, PARP2	Genome integrity	chr21.47602431.47602740.C21orf56._HypMET	MOBEM	all	TP53	delta Emax	sensitivity	6.53e-05	1.68614	84	12	0.0705651	0.00413768	0.0664274	1.25942	1.62635	0.0527443	0.0408445	NA	Inf	#NAME?	P09874, Q9UGN5	Q02750, P36507	NA	P09874, Q9UGN5,Q02750, P36507	Pan-tissue molecular basket
1510:1017	1510	Linsitinib	IGF1R	IGF1R signaling	1017	Olaparib	PARP1, PARP2	Genome integrity	DNMT3A_up	Binarised gene expression	all	all	library IC50	sensitivity	8.24e-05	4.79202	122	3	7.09352	13.7117	-6.61819	2.46781	1.04304	2.68181	6.34512	3.33333	3	4	P09874, Q9UGN5	P08069	Q9Y6K1	P09874, Q9UGN5,P08069	Pan-tissue
1083:1017	1083	Crizotinib	MET, ALK, ROS1	RTK signaling	1017	Olaparib	PARP1, PARP2	Genome integrity	chr10.102891010.102891794.TLX1NB..TLX1._HypMET	MOBEM	all	TP53	delta IC50	sensitivity	4.49e-07	0.0555395	67	29	1.07096	-0.270513	1.34148	1.21513	1.18497	1.10398	1.13208	5.2	5	6	P09874, Q9UGN5	P08581, Q9UM73, P08922	P0CAT3, P31314	P09874, Q9UGN5,P08581, Q9UM73, P08922	Pan-tissue molecular basket
1372:1017	1372	Trametinib	MEK1, MEK2	ERK MAPK signaling	1017	Olaparib	PARP1, PARP2	Genome integrity	chr6.6007387.6007797.NRN1._HypMET	MOBEM	all	TP53	combo Emax	resistance	1.03e-06	0.024934	63	33	0.707644	0.481152	0.226492	1.17843	1.03615	0.192199	0.21859	NA	Inf	#NAME?	P09874, Q9UGN5	Q02750, P36507	Q9NPD7	P09874, Q9UGN5,Q02750, P36507	Pan-tissue molecular basket
1372:1017	1372	Trametinib	MEK1, MEK2	ERK MAPK signaling	1017	Olaparib	PARP1, PARP2	Genome integrity	chr20:42543097-42545137(TOX2)_HypMET	MOBEM	all	all	delta IC50	sensitivity	7.35e-10	0.00038867	98	27	2.0467	0.0487765	1.99792	1.41218	1.63718	1.41478	1.22034	NA	Inf	#NAME?	P09874, Q9UGN5	Q02750, P36507	Q96NM4	P09874, Q9UGN5,Q02750, P36507	Pan-tissue
1053:1017	1053	MK-2206	AKT1, AKT2	PI3K/MTOR signaling	1017	Olaparib	PARP1, PARP2	Genome integrity	chr1.143912736.143916156.FAM72D._HypMET	MOBEM	all	KRAS	combo Emax	sensitivity	7.38e-05	0.967349	32	21	0.482415	0.677319	-0.194904	1.24561	1.16336	0.156472	0.167536	3.75	3	4	P09874, Q9UGN5	P31749, P31751	Q6L9T8	P09874, Q9UGN5,P31749, P31751	Pan-tissue molecular basket
1372:1017	1372	Trametinib	MEK1, MEK2	ERK MAPK signaling	1017	Olaparib	PARP1, PARP2	Genome integrity	chr1:42127380-42128632(HIVEP3)_HypMET	MOBEM	all	all	combo Emax	resistance	1.4e-08	0.000351098	87	38	0.717931	0.474344	0.243586	1.18291	1.18031	0.205921	0.206375	NA	Inf	#NAME?	P09874, Q9UGN5	Q02750, P36507	Q5T1R4	P09874, Q9UGN5,Q02750, P36507	Pan-tissue
1561:1017	1561	Taselisib	PI3K (beta sparing)	PI3K/MTOR signaling	1017	Olaparib	PARP1, PARP2	Genome integrity	gain:cnaPANCAN303	MOBEM	all	all	combo Emax	sensitivity	2.5e-06	0.0219499	119	6	0.216349	0.553052	-0.336703	2.0493	2.66169	0.164301	0.1265	NA	Inf	#NAME?	P09874, Q9UGN5	P42336	NA	P09874, Q9UGN5,P42336	Pan-tissue
1053:1017	1053	MK-2206	AKT1, AKT2	PI3K/MTOR signaling	1017	Olaparib	PARP1, PARP2	Genome integrity	LGALS12_up	Binarised gene expression	all	TP53	library IC50	sensitivity	1.12e-07	0.0552944	90	6	7.62235	13.9682	-6.34584	2.76527	1.06881	2.29484	5.9373	NA	Inf	#NAME?	P09874, Q9UGN5	P31749, P31751	Q96DT0	P09874, Q9UGN5,P31749, P31751	Pan-tissue molecular basket
1375:1017	1375	Temozolomide	DNA alkylating agent	DNA replication	1017	Olaparib	PARP1, PARP2	Genome integrity	PARP1_up	Binarised gene expression	breast	all	combo Emax	sensitivity	6.98e-06	2.64729	48	3	0.245693	0.775338	-0.529645	3.16869	1.59382	0.167149	0.332311	2	0	4	P09874, Q9UGN5		P09874	P09874, Q9UGN5,	Breast
1054:1017	1054	Palbociclib	CDK4, CDK6	Cell cycle	1017	Olaparib	PARP1, PARP2	Genome integrity	chr14.24803678.24804353.ADCY4..RIPK3._HypMET	MOBEM	all	KRAS	delta IC50	sensitivity	2.61e-05	1.17149	27	26	1.15309	-0.390481	1.54358	1.19736	1.36223	1.28915	1.13312	3.625	3	5	P09874, Q9UGN5	P11802, Q00534	Q8NFM4, Q9Y572	P09874, Q9UGN5,P11802, Q00534	Pan-tissue molecular basket
1011:1017	1011	Navitoclax	BCL2, BCL-XL, BCL-W	Apoptosis regulation	1017	Olaparib	PARP1, PARP2	Genome integrity	loss:cnaPANCAN200	MOBEM	all	all	combo Emax	sensitivity	0.000563006	1.59686	119	6	0.228793	0.571092	-0.342299	1.47939	1.54152	0.231378	0.222053	NA	Inf	#NAME?	P09874, Q9UGN5	P10415, Q92934, Q92843	NA	P09874, Q9UGN5,P10415, Q92934, Q92843	Pan-tissue
1083:1017	1083	Crizotinib	MET, ALK, ROS1	RTK signaling	1017	Olaparib	PARP1, PARP2	Genome integrity	DNMT3A_up	Binarised gene expression	all	all	library IC50	sensitivity	8.24e-05	4.79202	122	3	7.09352	13.7117	-6.61819	2.46781	1.04304	2.68181	6.34512	3.6	3	4	P09874, Q9UGN5	P08581, Q9UM73, P08922	Q9Y6K1	P09874, Q9UGN5,P08581, Q9UM73, P08922	Pan-tissue
1372:1017	1372	Trametinib	MEK1, MEK2	ERK MAPK signaling	1017	Olaparib	PARP1, PARP2	Genome integrity	chr8.67344497.67344989.RRS1._HypMET	MOBEM	all	KRAS	delta IC50	sensitivity	6.97e-05	1.98475	42	11	2.6424	0.67174	1.97066	1.51473	1.30889	1.301	1.50559	3.75	3	4	P09874, Q9UGN5	Q02750, P36507	Q15050	P09874, Q9UGN5,Q02750, P36507	Pan-tissue molecular basket
1022:1017	1022	AZD7762	CHEK1, CHEK2	Cell cycle	1017	Olaparib	PARP1, PARP2	Genome integrity	loss.cnaPANCAN257	MOBEM	all	PIK3CA	combo Emax	sensitivity	0.000146199	0.784757	20	10	0.42725	0.705257	-0.278007	1.82776	1.50104	0.152102	0.18521	NA	Inf	#NAME?	P09874, Q9UGN5	O14757, O96017	NA	P09874, Q9UGN5,O14757, O96017	Pan-tissue molecular basket
1179:1017	1179	MK-1775	WEE1, PLK1	Cell cycle	1017	Olaparib	PARP1, PARP2	Genome integrity	chr15.30685087.30685891.CHRFAM7A._HypMET	MOBEM	all	TP53	delta IC50	sensitivity	2.1e-05	0.57973	74	22	2.26371	0.398239	1.86548	1.03747	1.34507	1.79809	1.3869	NA	Inf	#NAME?	P09874, Q9UGN5	P30291, P53350	Q494W8	P09874, Q9UGN5,P30291, P53350	Pan-tissue molecular basket
1083:1017	1083	Crizotinib	MET, ALK, ROS1	RTK signaling	1017	Olaparib	PARP1, PARP2	Genome integrity	HINT1_up	Binarised gene expression	all	TP53	combo Emax	sensitivity	3.85e-05	4.60777	93	3	0.240948	0.677401	-0.436453	2.57612	1.61302	0.169422	0.270582	NA	Inf	#NAME?	P09874, Q9UGN5	P08581, Q9UM73, P08922	P49773	P09874, Q9UGN5,P08581, Q9UM73, P08922	Pan-tissue molecular basket
1510:1017	1510	Linsitinib	IGF1R	IGF1R signaling	1017	Olaparib	PARP1, PARP2	Genome integrity	gain.cnaPANCAN278..MDM4.PIK3C2B.ZC3H11A.	MOBEM	all	TP53	delta IC50	resistance	0.000398629	3.63048	93	3	-1.53965	0.944565	-2.48422	2.13649	4.52723	1.16276	0.548728	3.11111	2	5	P09874, Q9UGN5	P08069	O15151, O00750, O75152	P09874, Q9UGN5,P08069	Pan-tissue molecular basket
1510:1017	1510	Linsitinib	IGF1R	IGF1R signaling	1017	Olaparib	PARP1, PARP2	Genome integrity	gain.cnaPANCAN279	MOBEM	all	TP53	delta IC50	resistance	0.000398629	3.63048	93	3	-1.53965	0.944565	-2.48422	2.13649	4.52723	1.16276	0.548728	NA	Inf	#NAME?	P09874, Q9UGN5	P08069	NA	P09874, Q9UGN5,P08069	Pan-tissue molecular basket
1054:1017	1054	Palbociclib	CDK4, CDK6	Cell cycle	1017	Olaparib	PARP1, PARP2	Genome integrity	LGALS12_up	Binarised gene expression	all	KRAS	combo Emax	sensitivity	8.72e-06	4.06018	50	3	0.356496	0.706573	-0.350077	3.40382	1.09165	0.102848	0.320688	NA	Inf	#NAME?	P09874, Q9UGN5	P11802, Q00534	Q96DT0	P09874, Q9UGN5,P11802, Q00534	Pan-tissue molecular basket
1510:1017	1510	Linsitinib	IGF1R	IGF1R signaling	1017	Olaparib	PARP1, PARP2	Genome integrity	chr1.1476093.1476669.SSU72._HypMET	MOBEM	all	TP53	delta IC50	resistance	8.57e-08	0.0179773	59	37	0.0751596	1.36347	-1.28831	1.14213	1.37981	1.12799	0.933685	3.33333	3	4	P09874, Q9UGN5	P08069	Q9NP77	P09874, Q9UGN5,P08069	Pan-tissue molecular basket
1054:1017	1054	Palbociclib	CDK4, CDK6	Cell cycle	1017	Olaparib	PARP1, PARP2	Genome integrity	DNMT3A_up	Binarised gene expression	all	all	library IC50	sensitivity	8.24e-05	4.79202	122	3	7.09352	13.7117	-6.61819	2.46781	1.04304	2.68181	6.34512	2.75	2	3	P09874, Q9UGN5	P11802, Q00534	Q9Y6K1	P09874, Q9UGN5,P11802, Q00534	Pan-tissue
1011:1017	1011	Navitoclax	BCL2, BCL-XL, BCL-W	Apoptosis regulation	1017	Olaparib	PARP1, PARP2	Genome integrity	LGALS12_up	Binarised gene expression	all	TP53	library IC50	sensitivity	1.12e-07	0.0552944	90	6	7.62235	13.9682	-6.34584	2.76527	1.06881	2.29484	5.9373	NA	Inf	#NAME?	P09874, Q9UGN5	P10415, Q92934, Q92843	Q96DT0	P09874, Q9UGN5,P10415, Q92934, Q92843	Pan-tissue molecular basket
1053:1017	1053	MK-2206	AKT1, AKT2	PI3K/MTOR signaling	1017	Olaparib	PARP1, PARP2	Genome integrity	chr21:47602431-47602740(C21orf56)_HypMET	MOBEM	all	all	delta IC50	sensitivity	7.46e-05	1.04808	111	14	2.06912	0.703458	1.36566	1.17283	1.08685	1.16442	1.25653	3.5	3	4	P09874, Q9UGN5	P31749, P31751	Q8TC57	P09874, Q9UGN5,P31749, P31751	Pan-tissue
1054:1017	1054	Palbociclib	CDK4, CDK6	Cell cycle	1017	Olaparib	PARP1, PARP2	Genome integrity	chr16.56659107.56659660.MT1E._HypMET	MOBEM	all	TP53	delta IC50	sensitivity	7.36e-05	1.28766	85	11	1.67724	0.122956	1.55428	1.30793	1.55914	1.18835	0.996885	NA	Inf	#NAME?	P09874, Q9UGN5	P11802, Q00534	P04732	P09874, Q9UGN5,P11802, Q00534	Pan-tissue molecular basket
1054:1017	1054	Palbociclib	CDK4, CDK6	Cell cycle	1017	Olaparib	PARP1, PARP2	Genome integrity	chr1.110230238.110230614.GSTM1._HypMET	MOBEM	all	KRAS	delta IC50	sensitivity	0.000299804	3.96878	31	22	1.17161	-0.204453	1.37607	1.05184	1.12974	1.30824	1.21804	NA	Inf	#NAME?	P09874, Q9UGN5	P11802, Q00534	P09488	P09874, Q9UGN5,P11802, Q00534	Pan-tissue molecular basket
1047:1017	1047	Nutlin-3a (-)	MDM2	p53 pathway	1017	Olaparib	PARP1, PARP2	Genome integrity	APCmut, TP53mut	CELLECTOR	colon	all	combo Emax	resistance	1.39e-05	3.10924	20	25	0.793748	0.49451	0.299238	1.36114	3.19833	0.219844	0.0935608	3.5	2	4	P09874, Q9UGN5	Q00987	P25054, Q96S44	P09874, Q9UGN5,Q00987	Colon
1372:1017	1372	Trametinib	MEK1, MEK2	ERK MAPK signaling	1017	Olaparib	PARP1, PARP2	Genome integrity	chr11.119293320.119293943.THY1._HypMET	MOBEM	all	TP53	combo Emax	resistance	2.71e-08	0.00189861	64	32	0.72902	0.474003	0.255016	1.26805	1.42354	0.201109	0.179142	3	2	4	P09874, Q9UGN5	Q02750, P36507	P04216	P09874, Q9UGN5,Q02750, P36507	Pan-tissue molecular basket
1073:1017	1073	5-Fluorouracil	Antimetabolite (DNA & RNA)	Other	1017	Olaparib	PARP1, PARP2	Genome integrity	PTCH1_mut	MOBEM	all	all	delta IC50	sensitivity	3.82e-05	0.669052	118	7	2.23217	0.211839	2.02034	1.71816	1.10926	1.17587	1.82133	4	3	5	P09874, Q9UGN5		Q13635	P09874, Q9UGN5,	Pan-tissue
1372:1017	1372	Trametinib	MEK1, MEK2	ERK MAPK signaling	1017	Olaparib	PARP1, PARP2	Genome integrity	chr19.22018594.22018827.ZNF43._HypMET	MOBEM	all	KRAS	delta Emax	resistance	1.01e-05	1.07971	31	22	6.86e-05	0.0546921	-0.0546234	1.21014	1.75357	0.045138	0.0311499	NA	Inf	#NAME?	P09874, Q9UGN5	Q02750, P36507	P17038	P09874, Q9UGN5,Q02750, P36507	Pan-tissue molecular basket
1510:1017	1510	Linsitinib	IGF1R	IGF1R signaling	1017	Olaparib	PARP1, PARP2	Genome integrity	chr5.180017099.180019062.SCGB3A1._HypMET	MOBEM	all	TP53	delta IC50	resistance	1.21e-06	0.0960508	63	33	0.0713888	1.28365	-1.21226	1.0443	1.3065	1.16083	0.927864	NA	Inf	#NAME?	P09874, Q9UGN5	P08069	Q96QR1	P09874, Q9UGN5,P08069	Pan-tissue molecular basket
1054:1017	1054	Palbociclib	CDK4, CDK6	Cell cycle	1017	Olaparib	PARP1, PARP2	Genome integrity	chr21.47602431.47602740.C21orf56._HypMET	MOBEM	all	KRAS	delta IC50	sensitivity	0.000201641	3.20324	39	14	1.5261	-0.0494336	1.57553	1.14291	1.8849	1.37852	0.835872	NA	Inf	#NAME?	P09874, Q9UGN5	P11802, Q00534	NA	P09874, Q9UGN5,P11802, Q00534	Pan-tissue molecular basket
1373:1017	1373	Dabrafenib	BRAF	ERK MAPK signaling	1017	Olaparib	PARP1, PARP2	Genome integrity	BRAF_mut	MOBEM	colon	all	combo Emax	sensitivity	1.6e-05	3.4868	35	10	0.474873	0.717259	-0.242386	1.83755	1.48244	0.131907	0.163505	2	0	3	P09874, Q9UGN5	P15056	P15056	P09874, Q9UGN5,P15056	Colon
1372:1017	1372	Trametinib	MEK1, MEK2	ERK MAPK signaling	1017	Olaparib	PARP1, PARP2	Genome integrity	chr21:47602431-47602740(C21orf56)_HypMET	MOBEM	all	all	delta Emax	sensitivity	0.000153633	2.42977	111	14	0.069646	0.00790214	0.0617439	1.07397	1.6393	0.0574911	0.0376648	3.5	3	4	P09874, Q9UGN5	Q02750, P36507	Q8TC57	P09874, Q9UGN5,Q02750, P36507	Pan-tissue
1375:1017	1375	Temozolomide	DNA alkylating agent	DNA replication	1017	Olaparib	PARP1, PARP2	Genome integrity	TNFRSF12A_down	Binarised gene expression	breast	all	delta Emax	sensitivity	9.01e-08	0.106748	48	3	0.308466	0.028986	0.27948	3.78501	2.8855	0.0738387	0.0968567	3.5	3	4	P09874, Q9UGN5		Q9NP84	P09874, Q9UGN5,	Breast
1375:1017	1375	Temozolomide	DNA alkylating agent	DNA replication	1017	Olaparib	PARP1, PARP2	Genome integrity	PREX2_up	Binarised gene expression	breast	all	delta Emax	sensitivity	9.01e-08	0.106748	48	3	0.308466	0.028986	0.27948	3.78501	2.8855	0.0738387	0.0968567	NA	Inf	#NAME?	P09874, Q9UGN5		Q70Z35	P09874, Q9UGN5,	Breast
1054:1017	1054	Palbociclib	CDK4, CDK6	Cell cycle	1017	Olaparib	PARP1, PARP2	Genome integrity	chr11.8615397.8615889.STK33._HypMET	MOBEM	all	KRAS	delta IC50	resistance	0.000183791	3.06125	34	19	-0.567527	0.888838	-1.45636	1.20598	1.0774	1.20762	1.35174	NA	Inf	#NAME?	P09874, Q9UGN5	P11802, Q00534	Q9BYT3	P09874, Q9UGN5,P11802, Q00534	Pan-tissue molecular basket
1561:1017	1561	Taselisib	PI3K (beta sparing)	PI3K/MTOR signaling	1017	Olaparib	PARP1, PARP2	Genome integrity	TNFRSF12A_down	Binarised gene expression	breast	all	delta Emax	sensitivity	3.08e-06	0.963581	48	3	0.190447	0.022265	0.168182	3.12542	3.36253	0.0538111	0.0500165	3.33333	3	4	P09874, Q9UGN5	P42336	Q9NP84	P09874, Q9UGN5,P42336	Breast
1073:1017	1073	5-Fluorouracil	Antimetabolite (DNA & RNA)	Other	1017	Olaparib	PARP1, PARP2	Genome integrity	MAP3K1_mut	MOBEM	all	TP53	combo Emax	sensitivity	0.00031949	1.63744	93	3	0.279251	0.679668	-0.400417	2.21188	1.62587	0.18103	0.246279	3	3	3	P09874, Q9UGN5		Q13233	P09874, Q9UGN5,	Pan-tissue molecular basket
1372:1017	1372	Trametinib	MEK1, MEK2	ERK MAPK signaling	1017	Olaparib	PARP1, PARP2	Genome integrity	chr8.67344497.67344989.RRS1._HypMET	MOBEM	all	TP53	delta IC50	sensitivity	8.33e-06	0.326883	88	8	2.79454	0.267103	2.52744	1.7568	1.58076	1.43866	1.59887	3.75	3	4	P09874, Q9UGN5	Q02750, P36507	Q15050	P09874, Q9UGN5,Q02750, P36507	Pan-tissue molecular basket
1372:1017	1372	Trametinib	MEK1, MEK2	ERK MAPK signaling	1017	Olaparib	PARP1, PARP2	Genome integrity	chr3.50604905.50605359.C3orf18._HypMET	MOBEM	all	TP53	combo Emax	resistance	9.93e-08	0.00493338	63	33	0.719226	0.475086	0.24414	1.30876	1.13449	0.186544	0.215198	NA	Inf	#NAME?	P09874, Q9UGN5	Q02750, P36507	NA	P09874, Q9UGN5,Q02750, P36507	Pan-tissue molecular basket
1054:1017	1054	Palbociclib	CDK4, CDK6	Cell cycle	1017	Olaparib	PARP1, PARP2	Genome integrity	chr16.56659107.56659660.MT1E._HypMET	MOBEM	all	KRAS	delta IC50	sensitivity	0.000119658	2.50757	41	12	1.68941	-0.0203766	1.70978	1.29543	1.78892	1.31986	0.955764	NA	Inf	#NAME?	P09874, Q9UGN5	P11802, Q00534	P04732	P09874, Q9UGN5,P11802, Q00534	Pan-tissue molecular basket
1022:1017	1022	AZD7762	CHEK1, CHEK2	Cell cycle	1017	Olaparib	PARP1, PARP2	Genome integrity	LGALS12_up	Binarised gene expression	all	TP53	library IC50	sensitivity	1.12e-07	0.0552944	90	6	7.62235	13.9682	-6.34584	2.76527	1.06881	2.29484	5.9373	NA	Inf	#NAME?	P09874, Q9UGN5	O14757, O96017	Q96DT0	P09874, Q9UGN5,O14757, O96017	Pan-tissue molecular basket
1179:1017	1179	MK-1775	WEE1, PLK1	Cell cycle	1017	Olaparib	PARP1, PARP2	Genome integrity	chr13.28544524.28544890.CDX2._HypMET	MOBEM	all	KRAS	delta IC50	resistance	0.000382822	4.49117	36	17	0.349306	2.08679	-1.73748	1.12704	1.10298	1.54164	1.57527	4	4	4	P09874, Q9UGN5	P30291, P53350	Q99626	P09874, Q9UGN5,P30291, P53350	Pan-tissue molecular basket
1372:1017	1372	Trametinib	MEK1, MEK2	ERK MAPK signaling	1017	Olaparib	PARP1, PARP2	Genome integrity	chr19:21265164-21265433(ZNF714)_HypMET	MOBEM	all	all	delta IC50	sensitivity	7.62e-05	1.06045	111	14	2.03414	0.284351	1.74979	1.15469	1.22079	1.51538	1.43333	NA	Inf	#NAME?	P09874, Q9UGN5	Q02750, P36507	Q96N38	P09874, Q9UGN5,Q02750, P36507	Pan-tissue
1372:1017	1372	Trametinib	MEK1, MEK2	ERK MAPK signaling	1017	Olaparib	PARP1, PARP2	Genome integrity	chr21:47602431-47602740(C21orf56)_HypMET	MOBEM	all	all	delta IC50	sensitivity	1.79e-08	0.00385187	111	14	2.62302	0.210079	2.41294	1.69392	1.86389	1.42447	1.29457	3.5	3	4	P09874, Q9UGN5	Q02750, P36507	Q8TC57	P09874, Q9UGN5,Q02750, P36507	Pan-tissue
1073:1017	1073	5-Fluorouracil	Antimetabolite (DNA & RNA)	Other	1017	Olaparib	PARP1, PARP2	Genome integrity	AKAP9_mut	MOBEM	all	all	combo Emax	sensitivity	0.000982735	2.44846	116	9	0.44663	0.668971	-0.222341	1.15266	1.50209	0.192894	0.148021	3	3	3	P09874, Q9UGN5		Q99996	P09874, Q9UGN5,	Pan-tissue
1011:1017	1011	Navitoclax	BCL2, BCL-XL, BCL-W	Apoptosis regulation	1017	Olaparib	PARP1, PARP2	Genome integrity	ARFGEF1_mut	MOBEM	all	KRAS	delta Emax	sensitivity	3.66e-05	1.93781	50	3	0.317998	0.0801509	0.237848	2.68368	2.81725	0.0886275	0.0844255	3.4	3	4	P09874, Q9UGN5	P10415, Q92934, Q92843	Q9Y6D6	P09874, Q9UGN5,P10415, Q92934, Q92843	Pan-tissue molecular basket
1372:1017	1372	Trametinib	MEK1, MEK2	ERK MAPK signaling	1017	Olaparib	PARP1, PARP2	Genome integrity	chr15.30685087.30685891.CHRFAM7A._HypMET	MOBEM	all	TP53	delta Emax	sensitivity	2.74e-07	0.0880701	74	22	0.0629352	-0.00257066	0.0655059	1.32637	1.41883	0.0493873	0.046169	NA	Inf	#NAME?	P09874, Q9UGN5	Q02750, P36507	Q494W8	P09874, Q9UGN5,Q02750, P36507	Pan-tissue molecular basket
1510:1017	1510	Linsitinib	IGF1R	IGF1R signaling	1017	Olaparib	PARP1, PARP2	Genome integrity	gain.cnaPANCAN273	MOBEM	all	TP53	delta IC50	resistance	0.000599407	4.72856	91	5	-0.923791	0.965325	-1.88912	1.61884	2.03506	1.16696	0.928283	NA	Inf	#NAME?	P09874, Q9UGN5	P08069	NA	P09874, Q9UGN5,P08069	Pan-tissue molecular basket
1375:1017	1375	Temozolomide	DNA alkylating agent	DNA replication	1017	Olaparib	PARP1, PARP2	Genome integrity	MAGEH1_down	Binarised gene expression	breast	all	delta Emax	sensitivity	1.68e-05	2.68059	47	4	0.235777	0.0292259	0.206551	2.77617	1.23695	0.0744015	0.166984	3.5	3	4	P09874, Q9UGN5		Q9H213	P09874, Q9UGN5,	Breast
1022:1017	1022	AZD7762	CHEK1, CHEK2	Cell cycle	1017	Olaparib	PARP1, PARP2	Genome integrity	DNMT3A_up	Binarised gene expression	all	all	library IC50	sensitivity	8.24e-05	4.79202	122	3	7.09352	13.7117	-6.61819	2.46781	1.04304	2.68181	6.34512	3.25	3	4	P09874, Q9UGN5	O14757, O96017	Q9Y6K1	P09874, Q9UGN5,O14757, O96017	Pan-tissue
1083:1017	1083	Crizotinib	MET, ALK, ROS1	RTK signaling	1017	Olaparib	PARP1, PARP2	Genome integrity	PMAIP1_down	Binarised gene expression	all	PIK3CA	library IC50	sensitivity	5.76e-05	2.97214	27	3	7.36348	13.954	-6.59053	4.16926	1.03154	1.58074	6.38903	4.4	3	5	P09874, Q9UGN5	P08581, Q9UM73, P08922	Q13794	P09874, Q9UGN5,P08581, Q9UM73, P08922	Pan-tissue molecular basket
1372:1017	1372	Trametinib	MEK1, MEK2	ERK MAPK signaling	1017	Olaparib	PARP1, PARP2	Genome integrity	chr5.180017099.180019062.SCGB3A1._HypMET	MOBEM	all	TP53	delta IC50	resistance	9.27e-07	0.0785216	63	33	-0.573459	1.02834	-1.6018	1.00895	1.57794	1.58759	1.01512	NA	Inf	#NAME?	P09874, Q9UGN5	Q02750, P36507	Q96QR1	P09874, Q9UGN5,Q02750, P36507	Pan-tissue molecular basket
1372:1017	1372	Trametinib	MEK1, MEK2	ERK MAPK signaling	1017	Olaparib	PARP1, PARP2	Genome integrity	chr16:68676450-68676843(CDH3)_HypMET	MOBEM	all	all	combo Emax	resistance	3.57e-10	2.16e-05	81	44	0.714134	0.458364	0.25577	1.34821	1.17215	0.189711	0.218205	NA	Inf	#NAME?	P09874, Q9UGN5	Q02750, P36507	P22223	P09874, Q9UGN5,Q02750, P36507	Pan-tissue
1083:1017	1083	Crizotinib	MET, ALK, ROS1	RTK signaling	1017	Olaparib	PARP1, PARP2	Genome integrity	gain.cnaPANCAN394..GNG2.SOS2.	MOBEM	all	KRAS	combo Emax	sensitivity	0.000457084	2.77967	50	3	0.29627	0.631738	-0.335467	2.38814	1.08806	0.140472	0.308316	3.8	2	5	P09874, Q9UGN5	P08581, Q9UM73, P08922	P59768, Q07890	P09874, Q9UGN5,P08581, Q9UM73, P08922	Pan-tissue molecular basket
1179:1017	1179	MK-1775	WEE1, PLK1	Cell cycle	1017	Olaparib	PARP1, PARP2	Genome integrity	LGALS12_up	Binarised gene expression	all	TP53	library IC50	sensitivity	1.12e-07	0.0552944	90	6	7.62235	13.9682	-6.34584	2.76527	1.06881	2.29484	5.9373	NA	Inf	#NAME?	P09874, Q9UGN5	P30291, P53350	Q96DT0	P09874, Q9UGN5,P30291, P53350	Pan-tissue molecular basket
1083:1017	1083	Crizotinib	MET, ALK, ROS1	RTK signaling	1017	Olaparib	PARP1, PARP2	Genome integrity	chr10.52499392.52500021.ASAH2B._HypMET	MOBEM	all	TP53	delta IC50	sensitivity	5.34e-05	1.06009	75	21	1.08882	-0.132422	1.22124	1.03529	1.08566	1.17961	1.12488	NA	Inf	#NAME?	P09874, Q9UGN5	P08581, Q9UM73, P08922	P0C7U1	P09874, Q9UGN5,P08581, Q9UM73, P08922	Pan-tissue molecular basket
1083:1017	1083	Crizotinib	MET, ALK, ROS1	RTK signaling	1017	Olaparib	PARP1, PARP2	Genome integrity	chr19.22018594.22018827.ZNF43._HypMET	MOBEM	all	TP53	delta IC50	sensitivity	2.1e-06	0.137107	69	27	1.06723	-0.230168	1.29739	1.12901	1.20212	1.14914	1.07925	NA	Inf	#NAME?	P09874, Q9UGN5	P08581, Q9UM73, P08922	P17038	P09874, Q9UGN5,P08581, Q9UM73, P08922	Pan-tissue molecular basket
1510:1017	1510	Linsitinib	IGF1R	IGF1R signaling	1017	Olaparib	PARP1, PARP2	Genome integrity	gain.cnaPANCAN274	MOBEM	all	TP53	delta IC50	resistance	0.000250116	2.75693	91	5	-1.03579	0.971479	-2.00727	1.72999	2.46005	1.16028	0.815946	NA	Inf	#NAME?	P09874, Q9UGN5	P08069	NA	P09874, Q9UGN5,P08069	Pan-tissue molecular basket
1372:1017	1372	Trametinib	MEK1, MEK2	ERK MAPK signaling	1017	Olaparib	PARP1, PARP2	Genome integrity	chr1.1476093.1476669.SSU72._HypMET	MOBEM	all	TP53	delta IC50	resistance	6.1e-08	0.0156961	59	37	-0.568601	1.13389	-1.70249	1.08862	1.67835	1.56389	1.01438	3.25	3	4	P09874, Q9UGN5	Q02750, P36507	Q9NP77	P09874, Q9UGN5,Q02750, P36507	Pan-tissue molecular basket
1054:1017	1054	Palbociclib	CDK4, CDK6	Cell cycle	1017	Olaparib	PARP1, PARP2	Genome integrity	chr1.143912736.143916156.FAM72D._HypMET	MOBEM	all	KRAS	delta IC50	resistance	4.73e-05	1.69649	32	21	-0.559793	0.974785	-1.53458	1.29529	1.18577	1.18474	1.29416	3.75	3	4	P09874, Q9UGN5	P11802, Q00534	Q6L9T8	P09874, Q9UGN5,P11802, Q00534	Pan-tissue molecular basket
1073:1017	1073	5-Fluorouracil	Antimetabolite (DNA & RNA)	Other	1017	Olaparib	PARP1, PARP2	Genome integrity	PTCH1_mut	MOBEM	all	TP53	delta IC50	sensitivity	0.000124615	1.76625	92	4	2.67991	0.19134	2.48857	2.0782	1.45758	1.19746	1.70733	4	3	5	P09874, Q9UGN5		Q13635	P09874, Q9UGN5,	Pan-tissue molecular basket
1083:1017	1083	Crizotinib	MET, ALK, ROS1	RTK signaling	1017	Olaparib	PARP1, PARP2	Genome integrity	PARP1_up	Binarised gene expression	all	all	combo Emax	sensitivity	3.22e-06	2.03642	121	4	0.193636	0.660449	-0.466813	2.49466	2.04175	0.187125	0.228634	3.2	0	4	P09874, Q9UGN5	P08581, Q9UM73, P08922	P09874	P09874, Q9UGN5,P08581, Q9UM73, P08922	Pan-tissue
1179:1017	1179	MK-1775	WEE1, PLK1	Cell cycle	1017	Olaparib	PARP1, PARP2	Genome integrity	chr19.22018594.22018827.ZNF43._HypMET	MOBEM	all	KRAS	delta IC50	resistance	3.63e-05	1.43943	31	22	0.433221	2.30747	-1.87425	1.4314	1.09873	1.30938	1.70584	NA	Inf	#NAME?	P09874, Q9UGN5	P30291, P53350	P17038	P09874, Q9UGN5,P30291, P53350	Pan-tissue molecular basket
1372:1017	1372	Trametinib	MEK1, MEK2	ERK MAPK signaling	1017	Olaparib	PARP1, PARP2	Genome integrity	chr6.6007387.6007797.NRN1._HypMET	MOBEM	all	TP53	delta IC50	resistance	1.77e-07	0.0329155	63	33	-0.631907	1.05896	-1.69087	1.09394	1.62217	1.54567	1.04235	NA	Inf	#NAME?	P09874, Q9UGN5	Q02750, P36507	Q9NPD7	P09874, Q9UGN5,Q02750, P36507	Pan-tissue molecular basket
1058:1017	1058	Pictilisib	PI3K (class 1)	PI3K/MTOR signaling	1017	Olaparib	PARP1, PARP2	Genome integrity	MET_down	Binarised gene expression	breast	all	delta IC50	sensitivity	3.22e-06	1.43089	48	3	3.91944	0.543579	3.37586	3.19423	2.22024	1.05686	1.5205	3.5	3	4	P09874, Q9UGN5	P42336, P42338	P08581	P09874, Q9UGN5,P42336, P42338	Breast
1011:1017	1011	Navitoclax	BCL2, BCL-XL, BCL-W	Apoptosis regulation	1017	Olaparib	PARP1, PARP2	Genome integrity	loss:cnaPANCAN199	MOBEM	all	all	combo Emax	sensitivity	0.000563006	1.59686	119	6	0.228793	0.571092	-0.342299	1.47939	1.54152	0.231378	0.222053	NA	Inf	#NAME?	P09874, Q9UGN5	P10415, Q92934, Q92843	NA	P09874, Q9UGN5,P10415, Q92934, Q92843	Pan-tissue
1510:1017	1510	Linsitinib	IGF1R	IGF1R signaling	1017	Olaparib	PARP1, PARP2	Genome integrity	LGALS12_up	Binarised gene expression	all	TP53	library IC50	sensitivity	1.12e-07	0.0552944	90	6	7.62235	13.9682	-6.34584	2.76527	1.06881	2.29484	5.9373	NA	Inf	#NAME?	P09874, Q9UGN5	P08069	Q96DT0	P09874, Q9UGN5,P08069	Pan-tissue molecular basket
1011:1017	1011	Navitoclax	BCL2, BCL-XL, BCL-W	Apoptosis regulation	1017	Olaparib	PARP1, PARP2	Genome integrity	DNMT3A_up	Binarised gene expression	all	all	library IC50	sensitivity	8.24e-05	4.79202	122	3	7.09352	13.7117	-6.61819	2.46781	1.04304	2.68181	6.34512	3	3	3	P09874, Q9UGN5	P10415, Q92934, Q92843	Q9Y6K1	P09874, Q9UGN5,P10415, Q92934, Q92843	Pan-tissue
1372:1017	1372	Trametinib	MEK1, MEK2	ERK MAPK signaling	1017	Olaparib	PARP1, PARP2	Genome integrity	chr8:67344497-67344989(RRS1)_HypMET	MOBEM	all	all	delta IC50	sensitivity	8.78e-07	0.0625375	113	12	2.54969	0.260572	2.28912	1.57455	1.55615	1.45383	1.47101	3.75	3	4	P09874, Q9UGN5	Q02750, P36507	Q15050	P09874, Q9UGN5,Q02750, P36507	Pan-tissue
1372:1017	1372	Trametinib	MEK1, MEK2	ERK MAPK signaling	1017	Olaparib	PARP1, PARP2	Genome integrity	chr3.50604905.50605359.C3orf18._HypMET	MOBEM	all	TP53	delta IC50	resistance	1.19e-06	0.0955532	63	33	-0.564273	1.02353	-1.5878	1.00323	1.5203	1.58269	1.0444	NA	Inf	#NAME?	P09874, Q9UGN5	Q02750, P36507	NA	P09874, Q9UGN5,Q02750, P36507	Pan-tissue molecular basket
1372:1017	1372	Trametinib	MEK1, MEK2	ERK MAPK signaling	1017	Olaparib	PARP1, PARP2	Genome integrity	LGALS12_up	Binarised gene expression	all	TP53	library IC50	sensitivity	1.12e-07	0.0552944	90	6	7.62235	13.9682	-6.34584	2.76527	1.06881	2.29484	5.9373	NA	Inf	#NAME?	P09874, Q9UGN5	Q02750, P36507	Q96DT0	P09874, Q9UGN5,Q02750, P36507	Pan-tissue molecular basket
1372:1017	1372	Trametinib	MEK1, MEK2	ERK MAPK signaling	1017	Olaparib	PARP1, PARP2	Genome integrity	DNMT3A_up	Binarised gene expression	all	all	library IC50	sensitivity	8.24e-05	4.79202	122	3	7.09352	13.7117	-6.61819	2.46781	1.04304	2.68181	6.34512	3	3	3	P09874, Q9UGN5	Q02750, P36507	Q9Y6K1	P09874, Q9UGN5,Q02750, P36507	Pan-tissue
1073:1017	1073	5-Fluorouracil	Antimetabolite (DNA & RNA)	Other	1017	Olaparib	PARP1, PARP2	Genome integrity	PMAIP1_down	Binarised gene expression	all	PIK3CA	library IC50	sensitivity	5.76e-05	2.97214	27	3	7.36348	13.954	-6.59053	4.16926	1.03154	1.58074	6.38903	4	3	5	P09874, Q9UGN5		Q13794	P09874, Q9UGN5,	Pan-tissue molecular basket
1372:1017	1372	Trametinib	MEK1, MEK2	ERK MAPK signaling	1017	Olaparib	PARP1, PARP2	Genome integrity	chr1:1476093-1476669(SSU72)_HypMET	MOBEM	all	all	combo Emax	resistance	1.56e-10	1.16e-05	78	47	0.708469	0.45194	0.256529	1.37389	1.17911	0.186718	0.217562	3.25	3	4	P09874, Q9UGN5	Q02750, P36507	Q9NP77	P09874, Q9UGN5,Q02750, P36507	Pan-tissue
1054:1017	1054	Palbociclib	CDK4, CDK6	Cell cycle	1017	Olaparib	PARP1, PARP2	Genome integrity	chr19.57831599.57832250.ZNF543._HypMET	MOBEM	all	KRAS	delta IC50	resistance	7.59e-05	2.09037	34	19	-0.613895	0.914749	-1.52864	1.30115	1.13178	1.17484	1.35066	4.25	4	5	P09874, Q9UGN5	P11802, Q00534	Q08ER8	P09874, Q9UGN5,P11802, Q00534	Pan-tissue molecular basket
1372:1017	1372	Trametinib	MEK1, MEK2	ERK MAPK signaling	1017	Olaparib	PARP1, PARP2	Genome integrity	chr1.143912736.143916156.FAM72D._HypMET	MOBEM	all	KRAS	delta IC50	resistance	7.32e-05	2.03603	32	21	0.0966232	1.72658	-1.62995	1.14785	1.33704	1.42001	1.21908	4	4	4	P09874, Q9UGN5	Q02750, P36507	Q6L9T8	P09874, Q9UGN5,Q02750, P36507	Pan-tissue molecular basket
1022:1017	1022	AZD7762	CHEK1, CHEK2	Cell cycle	1017	Olaparib	PARP1, PARP2	Genome integrity	FAT2_mut	MOBEM	all	TP53	delta IC50	sensitivity	0.000380189	3.52984	89	7	3.06209	0.889302	2.17279	1.44999	1.40727	1.49848	1.54397	NA	Inf	#NAME?	P09874, Q9UGN5	O14757, O96017	Q9NYQ8	P09874, Q9UGN5,O14757, O96017	Pan-tissue molecular basket
1083:1017	1083	Crizotinib	MET, ALK, ROS1	RTK signaling	1017	Olaparib	PARP1, PARP2	Genome integrity	chr17.46673532.46674181.LOC404266._HypMET	MOBEM	all	TP53	delta IC50	sensitivity	3.26e-05	0.764087	83	13	1.44323	-0.0702217	1.51345	1.28514	1.43874	1.17765	1.05192	NA	Inf	#NAME?	P09874, Q9UGN5	P08581, Q9UM73, P08922	NA	P09874, Q9UGN5,P08581, Q9UM73, P08922	Pan-tissue molecular basket
1372:1017	1372	Trametinib	MEK1, MEK2	ERK MAPK signaling	1017	Olaparib	PARP1, PARP2	Genome integrity	chr17:42092143-42092432(TMEM101)_HypMET	MOBEM	all	all	combo Emax	resistance	1.84e-06	0.0175648	111	14	0.818639	0.51431	0.304329	1.35094	4.54795	0.225272	0.0669157	4	3	5	P09874, Q9UGN5	Q02750, P36507	Q96IK0	P09874, Q9UGN5,Q02750, P36507	Pan-tissue
1372:1017	1372	Trametinib	MEK1, MEK2	ERK MAPK signaling	1017	Olaparib	PARP1, PARP2	Genome integrity	chr19.53662189.53662500.ZNF347._HypMET	MOBEM	all	TP53	combo Emax	sensitivity	9.53e-07	0.0237632	54	42	0.436706	0.654133	-0.217427	1.00332	1.20975	0.216708	0.179728	NA	Inf	#NAME?	P09874, Q9UGN5	Q02750, P36507	Q96SE7	P09874, Q9UGN5,Q02750, P36507	Pan-tissue molecular basket
1083:1017	1083	Crizotinib	MET, ALK, ROS1	RTK signaling	1017	Olaparib	PARP1, PARP2	Genome integrity	LGALS12_up	Binarised gene expression	all	TP53	library IC50	sensitivity	1.12e-07	0.0552944	90	6	7.62235	13.9682	-6.34584	2.76527	1.06881	2.29484	5.9373	NA	Inf	#NAME?	P09874, Q9UGN5	P08581, Q9UM73, P08922	Q96DT0	P09874, Q9UGN5,P08581, Q9UM73, P08922	Pan-tissue molecular basket
1054:1017	1054	Palbociclib	CDK4, CDK6	Cell cycle	1017	Olaparib	PARP1, PARP2	Genome integrity	chr18.5543437.5544241.EPB41L3._HypMET	MOBEM	all	KRAS	delta IC50	resistance	1.11e-05	0.738459	33	20	-0.661488	0.989916	-1.6514	1.43588	1.30172	1.1501	1.26864	3.5	3	4	P09874, Q9UGN5	P11802, Q00534	Q9Y2J2	P09874, Q9UGN5,P11802, Q00534	Pan-tissue molecular basket
1372:1017	1372	Trametinib	MEK1, MEK2	ERK MAPK signaling	1017	Olaparib	PARP1, PARP2	Genome integrity	chr13.27131568.27132677.._HypMET	MOBEM	all	KRAS	delta IC50	resistance	0.000200361	3.20324	35	18	0.0289558	1.62167	-1.59271	1.08393	1.38894	1.46939	1.14671	NA	Inf	#NAME?	P09874, Q9UGN5	Q02750, P36507	NA	P09874, Q9UGN5,Q02750, P36507	Pan-tissue molecular basket
1561:1017	1561	Taselisib	PI3K (beta sparing)	PI3K/MTOR signaling	1017	Olaparib	PARP1, PARP2	Genome integrity	PREX2_up	Binarised gene expression	breast	all	delta Emax	sensitivity	3.08e-06	0.963581	48	3	0.190447	0.022265	0.168182	3.12542	3.36253	0.0538111	0.0500165	NA	Inf	#NAME?	P09874, Q9UGN5	P42336	Q70Z35	P09874, Q9UGN5,P42336	Breast
1005:1017	1005	Cisplatin	DNA crosslinker	DNA replication	1017	Olaparib	PARP1, PARP2	Genome integrity	PARP1_up	Binarised gene expression	breast	all	combo Emax	sensitivity	1.41e-05	4.27629	48	3	0.294716	0.802558	-0.507842	2.96668	1.82165	0.171182	0.278782	2	0	4	P09874, Q9UGN5		P09874	P09874, Q9UGN5,	Breast
1372:1017	1372	Trametinib	MEK1, MEK2	ERK MAPK signaling	1017	Olaparib	PARP1, PARP2	Genome integrity	chr10.102891010.102891794.TLX1NB..TLX1._HypMET	MOBEM	all	KRAS	delta Emax	resistance	2.2e-05	1.67401	30	23	0.00227239	0.0548233	-0.0525509	1.14481	1.63117	0.0459036	0.0322167	4.75	4	5	P09874, Q9UGN5	Q02750, P36507	P0CAT3, P31314	P09874, Q9UGN5,Q02750, P36507	Pan-tissue molecular basket
1561:1017	1561	Taselisib	PI3K (beta sparing)	PI3K/MTOR signaling	1017	Olaparib	PARP1, PARP2	Genome integrity	DNMT3A_up	Binarised gene expression	all	all	library IC50	sensitivity	8.24e-05	4.79202	122	3	7.09352	13.7117	-6.61819	2.46781	1.04304	2.68181	6.34512	3	3	3	P09874, Q9UGN5	P42336	Q9Y6K1	P09874, Q9UGN5,P42336	Pan-tissue
1083:1017	1083	Crizotinib	MET, ALK, ROS1	RTK signaling	1017	Olaparib	PARP1, PARP2	Genome integrity	chr13.96296143.96297059.DZIP1._HypMET	MOBEM	all	TP53	delta IC50	sensitivity	7.71e-06	0.3127	69	27	1.01975	-0.211591	1.23135	1.05913	1.1203	1.16261	1.09912	4.2	4	5	P09874, Q9UGN5	P08581, Q9UM73, P08922	Q86YF9	P09874, Q9UGN5,P08581, Q9UM73, P08922	Pan-tissue molecular basket
1054:1017	1054	Palbociclib	CDK4, CDK6	Cell cycle	1017	Olaparib	PARP1, PARP2	Genome integrity	PMAIP1_down	Binarised gene expression	all	PIK3CA	library IC50	sensitivity	5.76e-05	2.97214	27	3	7.36348	13.954	-6.59053	4.16926	1.03154	1.58074	6.38903	4	3	5	P09874, Q9UGN5	P11802, Q00534	Q13794	P09874, Q9UGN5,P11802, Q00534	Pan-tissue molecular basket
1372:1017	1372	Trametinib	MEK1, MEK2	ERK MAPK signaling	1017	Olaparib	PARP1, PARP2	Genome integrity	chr13.96296143.96297059.DZIP1._HypMET	MOBEM	all	KRAS	delta IC50	resistance	0.000137334	2.55564	31	22	0.165737	1.73011	-1.56437	1.07875	1.28062	1.45016	1.22157	3.25	2	4	P09874, Q9UGN5	Q02750, P36507	Q86YF9	P09874, Q9UGN5,Q02750, P36507	Pan-tissue molecular basket
1003:1017	1003	Camptothecin	TOP1	DNA replication	1017	Olaparib	PARP1, PARP2	Genome integrity	G7q31.1(MET...)	CELLECTOR	colon	all	combo Emax	sensitivity	2.08e-05	3.94332	42	3	0.316849	0.658388	-0.341539	1.93718	1.77823	0.176308	0.192067	3.66667	3	4	P09874, Q9UGN5	P11387	O43451, Q8IWI9	P09874, Q9UGN5,P11387	Colon
1083:1017	1083	Crizotinib	MET, ALK, ROS1	RTK signaling	1017	Olaparib	PARP1, PARP2	Genome integrity	chr13.28544524.28544890.CDX2._HypMET	MOBEM	all	TP53	delta IC50	sensitivity	4.33e-05	0.921914	73	23	1.04401	-0.151763	1.19578	1.02283	1.03561	1.16908	1.15466	4.4	4	5	P09874, Q9UGN5	P08581, Q9UM73, P08922	Q99626	P09874, Q9UGN5,P08581, Q9UM73, P08922	Pan-tissue molecular basket
1179:1017	1179	MK-1775	WEE1, PLK1	Cell cycle	1017	Olaparib	PARP1, PARP2	Genome integrity	chr19:21265164-21265433(ZNF714)_HypMET	MOBEM	all	all	delta IC50	sensitivity	3.57e-05	0.647537	111	14	2.62372	0.549922	2.0738	1.18316	1.70271	1.75277	1.21794	NA	Inf	#NAME?	P09874, Q9UGN5	P30291, P53350	Q96N38	P09874, Q9UGN5,P30291, P53350	Pan-tissue
1510:1017	1510	Linsitinib	IGF1R	IGF1R signaling	1017	Olaparib	PARP1, PARP2	Genome integrity	gain.cnaPANCAN277..DHX9.	MOBEM	all	TP53	delta IC50	resistance	0.000565728	4.56118	92	4	-1.15474	0.954832	-2.10957	1.81097	2.36841	1.16488	0.890711	NA	Inf	#NAME?	P09874, Q9UGN5	P08069	NA	P09874, Q9UGN5,P08069	Pan-tissue molecular basket
1179:1017	1179	MK-1775	WEE1, PLK1	Cell cycle	1017	Olaparib	PARP1, PARP2	Genome integrity	chr8:67344497-67344989(RRS1)_HypMET	MOBEM	all	all	delta IC50	sensitivity	0.000241056	2.31513	113	12	2.5777	0.591514	1.98619	1.12872	1.4343	1.75968	1.38477	3.75	3	4	P09874, Q9UGN5	P30291, P53350	Q15050	P09874, Q9UGN5,P30291, P53350	Pan-tissue
1179:1017	1179	MK-1775	WEE1, PLK1	Cell cycle	1017	Olaparib	PARP1, PARP2	Genome integrity	DNMT3A_up	Binarised gene expression	all	all	library IC50	sensitivity	8.24e-05	4.79202	122	3	7.09352	13.7117	-6.61819	2.46781	1.04304	2.68181	6.34512	3	3	3	P09874, Q9UGN5	P30291, P53350	Q9Y6K1	P09874, Q9UGN5,P30291, P53350	Pan-tissue
1372:1017	1372	Trametinib	MEK1, MEK2	ERK MAPK signaling	1017	Olaparib	PARP1, PARP2	Genome integrity	chr15.30685087.30685891.CHRFAM7A._HypMET	MOBEM	all	KRAS	delta IC50	sensitivity	4.91e-07	0.129921	27	26	2.06658	0.131426	1.93515	1.60337	1.56055	1.20693	1.24004	NA	Inf	#NAME?	P09874, Q9UGN5	Q02750, P36507	Q494W8	P09874, Q9UGN5,Q02750, P36507	Pan-tissue molecular basket
1083:1017	1083	Crizotinib	MET, ALK, ROS1	RTK signaling	1017	Olaparib	PARP1, PARP2	Genome integrity	chr19.37957726.37958390.ZNF569._HypMET	MOBEM	all	TP53	delta IC50	sensitivity	3.36e-06	0.198887	68	28	1.02747	-0.232878	1.26035	1.06	1.2717	1.18901	0.991079	4	4	4	P09874, Q9UGN5	P08581, Q9UM73, P08922	Q5MCW4	P09874, Q9UGN5,P08581, Q9UM73, P08922	Pan-tissue molecular basket
1083:1017	1083	Crizotinib	MET, ALK, ROS1	RTK signaling	1017	Olaparib	PARP1, PARP2	Genome integrity	gain.cnaPANCAN395..AKT1.HSP90AA1.PPP2R5C.	MOBEM	all	KRAS	combo Emax	sensitivity	0.000457084	2.77967	50	3	0.29627	0.631738	-0.335467	2.38814	1.08806	0.140472	0.308316	2.73333	2	4	P09874, Q9UGN5	P08581, Q9UM73, P08922	P31749, P07900, Q13362	P09874, Q9UGN5,P08581, Q9UM73, P08922	Pan-tissue molecular basket
1372:1017	1372	Trametinib	MEK1, MEK2	ERK MAPK signaling	1017	Olaparib	PARP1, PARP2	Genome integrity	chr11:119293320-119293943(THY1)_HypMET	MOBEM	all	all	combo Emax	resistance	1.02e-09	4.83e-05	84	41	0.71932	0.464967	0.254353	1.24922	1.28451	0.20361	0.198015	3	2	4	P09874, Q9UGN5	Q02750, P36507	P04216	P09874, Q9UGN5,Q02750, P36507	Pan-tissue
1047:1017	1047	Nutlin-3a (-)	MDM2	p53 pathway	1017	Olaparib	PARP1, PARP2	Genome integrity	TP53_mut	MOBEM	colon	all	combo Emax	resistance	1.14e-11	0.000175623	13	32	0.773354	0.383584	0.38977	2.98647	3.02552	0.130512	0.128827	4	4	4	P09874, Q9UGN5	Q00987	Q96S44	P09874, Q9UGN5,Q00987	Colon
1053:1017	1053	MK-2206	AKT1, AKT2	PI3K/MTOR signaling	1017	Olaparib	PARP1, PARP2	Genome integrity	ACVR2A_mut	MOBEM	all	KRAS	combo Emax	sensitivity	0.000331474	2.24279	43	10	0.418672	0.642284	-0.223612	1.27962	1.98891	0.174749	0.112429	Inf	Inf	Inf	P09874, Q9UGN5	P31749, P31751	P27037	P09874, Q9UGN5,P31749, P31751	Pan-tissue molecular basket
1372:1017	1372	Trametinib	MEK1, MEK2	ERK MAPK signaling	1017	Olaparib	PARP1, PARP2	Genome integrity	chr12:3862068-3862606(EFCAB4B)_HypMET	MOBEM	all	all	combo Emax	resistance	6.18e-08	0.00125743	96	29	0.744015	0.489301	0.254714	1.17917	1.40978	0.216012	0.180676	3	3	3	P09874, Q9UGN5	Q02750, P36507	Q9BSW2	P09874, Q9UGN5,Q02750, P36507	Pan-tissue
1372:1017	1372	Trametinib	MEK1, MEK2	ERK MAPK signaling	1017	Olaparib	PARP1, PARP2	Genome integrity	chr15.30685087.30685891.CHRFAM7A._HypMET	MOBEM	all	TP53	delta IC50	sensitivity	2.2e-08	0.00818572	74	22	2.03986	0.0133041	2.02656	1.45859	1.58709	1.3894	1.2769	NA	Inf	#NAME?	P09874, Q9UGN5	Q02750, P36507	Q494W8	P09874, Q9UGN5,Q02750, P36507	Pan-tissue molecular basket
1373:1017	1373	Dabrafenib	BRAF	ERK MAPK signaling	1017	Olaparib	PARP1, PARP2	Genome integrity	BRAFmut	CELLECTOR	colon	all	combo Emax	sensitivity	2.18e-05	4.06389	35	10	0.474873	0.717259	-0.242386	1.83755	1.48244	0.131907	0.163505	2	0	3	P09874, Q9UGN5	P15056	P15056	P09874, Q9UGN5,P15056	Colon
1179:1017	1179	MK-1775	WEE1, PLK1	Cell cycle	1017	Olaparib	PARP1, PARP2	Genome integrity	chr20.42543097.42545137.TOX2._HypMET	MOBEM	all	TP53	delta IC50	sensitivity	2.1e-05	0.57973	74	22	2.26371	0.398239	1.86548	1.03747	1.34507	1.79809	1.3869	NA	Inf	#NAME?	P09874, Q9UGN5	P30291, P53350	Q96NM4	P09874, Q9UGN5,P30291, P53350	Pan-tissue molecular basket
1561:1017	1561	Taselisib	PI3K (beta sparing)	PI3K/MTOR signaling	1017	Olaparib	PARP1, PARP2	Genome integrity	LGALS12_up	Binarised gene expression	all	TP53	library IC50	sensitivity	1.12e-07	0.0552944	90	6	7.62235	13.9682	-6.34584	2.76527	1.06881	2.29484	5.9373	NA	Inf	#NAME?	P09874, Q9UGN5	P42336	Q96DT0	P09874, Q9UGN5,P42336	Pan-tissue molecular basket
1179:1017	1179	MK-1775	WEE1, PLK1	Cell cycle	1017	Olaparib	PARP1, PARP2	Genome integrity	chr10.52499392.52500021.ASAH2B._HypMET	MOBEM	all	KRAS	delta IC50	resistance	1.29e-05	0.812593	36	17	0.12333	2.1935	-2.07017	1.39674	1.47839	1.48214	1.40028	NA	Inf	#NAME?	P09874, Q9UGN5	P30291, P53350	P0C7U1	P09874, Q9UGN5,P30291, P53350	Pan-tissue molecular basket
1083:1017	1083	Crizotinib	MET, ALK, ROS1	RTK signaling	1017	Olaparib	PARP1, PARP2	Genome integrity	GNAS_mut	MOBEM	all	all	combo Emax	sensitivity	0.000154778	0.565136	122	3	0.213497	0.656134	-0.442637	2.26444	8.47582	0.195473	0.0522234	3.8	3	5	P09874, Q9UGN5	P08581, Q9UM73, P08922	O95467, P63092, P84996, Q5JWF2	P09874, Q9UGN5,P08581, Q9UM73, P08922	Pan-tissue
1083:1017	1083	Crizotinib	MET, ALK, ROS1	RTK signaling	1017	Olaparib	PARP1, PARP2	Genome integrity	chr13.27131568.27132677.._HypMET	MOBEM	all	TP53	delta IC50	sensitivity	3.97e-05	0.858887	75	21	1.10369	-0.136586	1.24027	1.05511	1.10367	1.17549	1.12377	NA	Inf	#NAME?	P09874, Q9UGN5	P08581, Q9UM73, P08922	NA	P09874, Q9UGN5,P08581, Q9UM73, P08922	Pan-tissue molecular basket
1561:1017	1561	Taselisib	PI3K (beta sparing)	PI3K/MTOR signaling	1017	Olaparib	PARP1, PARP2	Genome integrity	gain.cnaPANCAN301..CDK12.ERBB2.MED24.	MOBEM	all	TP53	combo Emax	sensitivity	6.83e-06	0.101804	81	15	0.348265	0.570478	-0.222213	1.43462	1.01822	0.154894	0.218236	3.44444	2	4	P09874, Q9UGN5	P42336	Q9NYV4, P04626, O75448	P09874, Q9UGN5,P42336	Pan-tissue molecular basket
1372:1017	1372	Trametinib	MEK1, MEK2	ERK MAPK signaling	1017	Olaparib	PARP1, PARP2	Genome integrity	chr21.47602431.47602740.C21orf56._HypMET	MOBEM	all	KRAS	delta IC50	sensitivity	2.1e-06	0.297455	39	14	2.62302	0.527109	2.09591	1.68382	1.619	1.24474	1.29457	NA	Inf	#NAME?	P09874, Q9UGN5	Q02750, P36507	NA	P09874, Q9UGN5,Q02750, P36507	Pan-tissue molecular basket
1022:1017	1022	AZD7762	CHEK1, CHEK2	Cell cycle	1017	Olaparib	PARP1, PARP2	Genome integrity	FAT2_mut	MOBEM	all	TP53	delta Emax	sensitivity	0.000298504	4.17387	89	7	0.191685	0.0550057	0.13668	1.52278	1.06651	0.0897569	0.128156	NA	Inf	#NAME?	P09874, Q9UGN5	O14757, O96017	Q9NYQ8	P09874, Q9UGN5,O14757, O96017	Pan-tissue molecular basket
1022:1017	1022	AZD7762	CHEK1, CHEK2	Cell cycle	1017	Olaparib	PARP1, PARP2	Genome integrity	PMAIP1_down	Binarised gene expression	all	PIK3CA	library IC50	sensitivity	5.76e-05	2.97214	27	3	7.36348	13.954	-6.59053	4.16926	1.03154	1.58074	6.38903	3.75	3	5	P09874, Q9UGN5	O14757, O96017	Q13794	P09874, Q9UGN5,O14757, O96017	Pan-tissue molecular basket
1011:1017	1011	Navitoclax	BCL2, BCL-XL, BCL-W	Apoptosis regulation	1017	Olaparib	PARP1, PARP2	Genome integrity	PREX2_up	Binarised gene expression	breast	all	delta Emax	sensitivity	1.51e-05	2.57055	48	3	0.317991	0.0629561	0.255035	2.82968	4.03014	0.0901287	0.063282	NA	Inf	#NAME?	P09874, Q9UGN5	P10415, Q92934, Q92843	Q70Z35	P09874, Q9UGN5,P10415, Q92934, Q92843	Breast
1054:1017	1054	Palbociclib	CDK4, CDK6	Cell cycle	1017	Olaparib	PARP1, PARP2	Genome integrity	chr8:67344497-67344989(RRS1)_HypMET	MOBEM	all	all	delta IC50	sensitivity	3.09e-05	0.589139	113	12	1.63026	0.0588095	1.57145	1.29466	1.57683	1.21379	0.996589	3.5	3	4	P09874, Q9UGN5	P11802, Q00534	Q15050	P09874, Q9UGN5,P11802, Q00534	Pan-tissue
1510:1017	1510	Linsitinib	IGF1R	IGF1R signaling	1017	Olaparib	PARP1, PARP2	Genome integrity	gain:cnaPANCAN382 (FLT3,WASF3)	MOBEM	all	all	combo Emax	sensitivity	3.81e-05	0.18807	115	10	0.390406	0.629552	-0.239146	1.42769	1.22234	0.167505	0.195646	3.83333	2	5	P09874, Q9UGN5	P08069	P36888, Q9UPY6	P09874, Q9UGN5,P08069	Pan-tissue
1053:1017	1053	MK-2206	AKT1, AKT2	PI3K/MTOR signaling	1017	Olaparib	PARP1, PARP2	Genome integrity	DNMT3A_up	Binarised gene expression	all	all	library IC50	sensitivity	8.24e-05	4.79202	122	3	7.09352	13.7117	-6.61819	2.46781	1.04304	2.68181	6.34512	2.5	2	3	P09874, Q9UGN5	P31749, P31751	Q9Y6K1	P09874, Q9UGN5,P31749, P31751	Pan-tissue
1054:1017	1054	Palbociclib	CDK4, CDK6	Cell cycle	1017	Olaparib	PARP1, PARP2	Genome integrity	chr8.67940691.67940997.LRRC67._HypMET	MOBEM	all	KRAS	delta IC50	resistance	0.000370384	4.44181	37	16	-0.650531	0.806647	-1.45718	1.16507	1.08946	1.25072	1.33753	NA	Inf	#NAME?	P09874, Q9UGN5	P11802, Q00534	Q7Z4L9	P09874, Q9UGN5,P11802, Q00534	Pan-tissue molecular basket
1510:1017	1510	Linsitinib	IGF1R	IGF1R signaling	1017	Olaparib	PARP1, PARP2	Genome integrity	gain.cnaPANCAN384..ERCC5.ING1.IRS2.TFDP1.	MOBEM	all	KRAS	combo Emax	sensitivity	7.93e-06	0.330628	49	4	0.311643	0.640232	-0.328589	2.91791	1.22572	0.112611	0.268078	4.08333	2	6	P09874, Q9UGN5	P08069	P28715, Q9UK53, Q9Y4H2, Q14186	P09874, Q9UGN5,P08069	Pan-tissue molecular basket
1054:1017	1054	Palbociclib	CDK4, CDK6	Cell cycle	1017	Olaparib	PARP1, PARP2	Genome integrity	HINT1_up	Binarised gene expression	all	TP53	combo Emax	sensitivity	3.8e-05	4.59528	93	3	0.329214	0.724987	-0.395774	2.65505	1.13444	0.149065	0.348872	NA	Inf	#NAME?	P09874, Q9UGN5	P11802, Q00534	P49773	P09874, Q9UGN5,P11802, Q00534	Pan-tissue molecular basket
1510:1017	1510	Linsitinib	IGF1R	IGF1R signaling	1017	Olaparib	PARP1, PARP2	Genome integrity	chr11.119293320.119293943.THY1._HypMET	MOBEM	all	TP53	delta IC50	resistance	3.43e-07	0.0501887	64	32	0.0169228	1.29194	-1.27502	1.13259	1.33211	1.12576	0.957138	3.33333	3	4	P09874, Q9UGN5	P08069	P04216	P09874, Q9UGN5,P08069	Pan-tissue molecular basket
1047:1017	1047	Nutlin-3a (-)	MDM2	p53 pathway	1017	Olaparib	PARP1, PARP2	Genome integrity	PARP1_up	Binarised gene expression	breast	all	combo Emax	sensitivity	4.89e-06	2.18417	48	3	0.171355	0.737851	-0.566496	3.11763	2.19647	0.181708	0.257913	2	0	4	P09874, Q9UGN5	Q00987	P09874	P09874, Q9UGN5,Q00987	Breast
1561:1017	1561	Taselisib	PI3K (beta sparing)	PI3K/MTOR signaling	1017	Olaparib	PARP1, PARP2	Genome integrity	PREX2_up	Binarised gene expression	all	all	delta Emax	sensitivity	5.78e-06	3.53128	119	6	0.117718	0.0231784	0.09454	2.10895	1.02831	0.0448281	0.0919376	NA	Inf	#NAME?	P09874, Q9UGN5	P42336	Q70Z35	P09874, Q9UGN5,P42336	Pan-tissue
1561:1017	1561	Taselisib	PI3K (beta sparing)	PI3K/MTOR signaling	1017	Olaparib	PARP1, PARP2	Genome integrity	loss:cnaPANCAN329 (ZNF750)	MOBEM	all	all	delta IC50	sensitivity	1.46e-05	0.353317	122	3	3.22952	0.533065	2.69645	2.66063	1.86364	1.01347	1.44687	4.66667	4	5	P09874, Q9UGN5	P42336	Q32MQ0	P09874, Q9UGN5,P42336	Pan-tissue
1372:1017	1372	Trametinib	MEK1, MEK2	ERK MAPK signaling	1017	Olaparib	PARP1, PARP2	Genome integrity	chr16.56659107.56659660.MT1E._HypMET	MOBEM	all	TP53	delta IC50	sensitivity	8.76e-05	1.42321	85	11	2.20678	0.253962	1.95282	1.33073	1.19348	1.46748	1.63624	NA	Inf	#NAME?	P09874, Q9UGN5	Q02750, P36507	P04732	P09874, Q9UGN5,Q02750, P36507	Pan-tissue molecular basket
1561:1017	1561	Taselisib	PI3K (beta sparing)	PI3K/MTOR signaling	1017	Olaparib	PARP1, PARP2	Genome integrity	loss.cnaPANCAN329..ZNF750.	MOBEM	all	TP53	delta IC50	sensitivity	6.18e-06	0.271447	93	3	3.22952	0.531976	2.69754	2.85001	1.86439	0.946503	1.44687	4.66667	4	5	P09874, Q9UGN5	P42336	Q32MQ0	P09874, Q9UGN5,P42336	Pan-tissue molecular basket
1054:1017	1054	Palbociclib	CDK4, CDK6	Cell cycle	1017	Olaparib	PARP1, PARP2	Genome integrity	chr19.58011124.58011743.ZNF773._HypMET	MOBEM	all	KRAS	delta IC50	resistance	0.000292793	3.93238	39	14	-0.766616	0.773592	-1.54021	1.22643	1.17082	1.25585	1.31549	3.75	3	4	P09874, Q9UGN5	P11802, Q00534	Q6PK81	P09874, Q9UGN5,P11802, Q00534	Pan-tissue molecular basket
1083:1017	1083	Crizotinib	MET, ALK, ROS1	RTK signaling	1017	Olaparib	PARP1, PARP2	Genome integrity	CD44_down	Binarised gene expression	breast	PIK3CA	combo Emax	sensitivity	1.47e-06	3.09537	14	3	0.148585	0.787809	-0.639224	6.49652	2.4838	0.0983948	0.257357	5	4	6	P09874, Q9UGN5	P08581, Q9UM73, P08922	P16070	P09874, Q9UGN5,P08581, Q9UM73, P08922	Intra-tissue molecular basket
1083:1017	1083	Crizotinib	MET, ALK, ROS1	RTK signaling	1017	Olaparib	PARP1, PARP2	Genome integrity	chr5.101632049.101632373.SLCO4C1._HypMET	MOBEM	all	TP53	delta IC50	sensitivity	5.23e-08	0.0156961	65	31	1.08653	-0.319214	1.40575	1.29625	1.28328	1.08447	1.09543	NA	Inf	#NAME?	P09874, Q9UGN5	P08581, Q9UM73, P08922	Q6ZQN7	P09874, Q9UGN5,P08581, Q9UM73, P08922	Pan-tissue molecular basket
1372:1017	1372	Trametinib	MEK1, MEK2	ERK MAPK signaling	1017	Olaparib	PARP1, PARP2	Genome integrity	PMAIP1_down	Binarised gene expression	all	PIK3CA	library IC50	sensitivity	5.76e-05	2.97214	27	3	7.36348	13.954	-6.59053	4.16926	1.03154	1.58074	6.38903	3.75	3	5	P09874, Q9UGN5	Q02750, P36507	Q13794	P09874, Q9UGN5,Q02750, P36507	Pan-tissue molecular basket
1073:1017	1073	5-Fluorouracil	Antimetabolite (DNA & RNA)	Other	1017	Olaparib	PARP1, PARP2	Genome integrity	BRAF_mut	MOBEM	all	all	combo Emax	sensitivity	0.000850687	2.18109	113	12	0.474537	0.67191	-0.197374	1.02792	1.166	0.192012	0.169274	3	3	3	P09874, Q9UGN5		P15056	P09874, Q9UGN5,	Pan-tissue
1053:1017	1053	MK-2206	AKT1, AKT2	PI3K/MTOR signaling	1017	Olaparib	PARP1, PARP2	Genome integrity	gain:cnaPANCAN303	MOBEM	all	all	combo Emax	sensitivity	0.000360019	1.11335	119	6	0.298916	0.585196	-0.28628	1.52897	1.71984	0.187237	0.166458	NA	Inf	#NAME?	P09874, Q9UGN5	P31749, P31751	NA	P09874, Q9UGN5,P31749, P31751	Pan-tissue
1372:1017	1372	Trametinib	MEK1, MEK2	ERK MAPK signaling	1017	Olaparib	PARP1, PARP2	Genome integrity	chr1:1476093-1476669(SSU72)_HypMET	MOBEM	all	all	delta IC50	resistance	2.44e-08	0.00442979	78	47	-0.491779	1.06608	-1.55786	1.01623	1.30812	1.53299	1.19092	3.25	3	4	P09874, Q9UGN5	Q02750, P36507	Q9NP77	P09874, Q9UGN5,Q02750, P36507	Pan-tissue
1375:1017	1375	Temozolomide	DNA alkylating agent	DNA replication	1017	Olaparib	PARP1, PARP2	Genome integrity	EGLN3_down	Binarised gene expression	breast	all	delta Emax	sensitivity	1.73e-05	2.7439	48	3	0.267278	0.0315602	0.235718	3.03486	1.41964	0.0776701	0.166041	4	4	4	P09874, Q9UGN5		Q9H6Z9	P09874, Q9UGN5,	Breast
1510:1017	1510	Linsitinib	IGF1R	IGF1R signaling	1017	Olaparib	PARP1, PARP2	Genome integrity	chr6.6007387.6007797.NRN1._HypMET	MOBEM	all	TP53	delta IC50	resistance	2.12e-08	0.00818572	63	33	-0.0331593	1.33841	-1.37157	1.2617	1.44292	1.08708	0.950553	NA	Inf	#NAME?	P09874, Q9UGN5	P08069	Q9NPD7	P09874, Q9UGN5,P08069	Pan-tissue molecular basket
1510:1017	1510	Linsitinib	IGF1R	IGF1R signaling	1017	Olaparib	PARP1, PARP2	Genome integrity	gain.cnaPANCAN276	MOBEM	all	TP53	delta IC50	resistance	0.000398629	3.63048	93	3	-1.53965	0.944565	-2.48422	2.13649	4.52723	1.16276	0.548728	NA	Inf	#NAME?	P09874, Q9UGN5	P08069	NA	P09874, Q9UGN5,P08069	Pan-tissue molecular basket
1054:1017	1054	Palbociclib	CDK4, CDK6	Cell cycle	1017	Olaparib	PARP1, PARP2	Genome integrity	chr21:47602431-47602740(C21orf56)_HypMET	MOBEM	all	all	delta IC50	sensitivity	2.54e-05	0.509954	111	14	1.5261	0.0436322	1.48247	1.20562	1.77356	1.22963	0.835872	3.5	3	4	P09874, Q9UGN5	P11802, Q00534	Q8TC57	P09874, Q9UGN5,P11802, Q00534	Pan-tissue
1054:1017	1054	Palbociclib	CDK4, CDK6	Cell cycle	1017	Olaparib	PARP1, PARP2	Genome integrity	chr19.22018594.22018827.ZNF43._HypMET	MOBEM	all	KRAS	delta IC50	resistance	8.94e-07	0.150811	31	22	-0.672191	1.10405	-1.77625	1.6347	1.46554	1.08659	1.21201	NA	Inf	#NAME?	P09874, Q9UGN5	P11802, Q00534	P17038	P09874, Q9UGN5,P11802, Q00534	Pan-tissue molecular basket
1022:1017	1022	AZD7762	CHEK1, CHEK2	Cell cycle	1017	Olaparib	PARP1, PARP2	Genome integrity	FAT2_mut	MOBEM	all	all	delta IC50	sensitivity	4.44e-05	0.734105	116	9	3.06235	0.895049	2.16731	1.45703	1.60287	1.48749	1.35214	NA	Inf	#NAME?	P09874, Q9UGN5	O14757, O96017	Q9NYQ8	P09874, Q9UGN5,O14757, O96017	Pan-tissue
1510:1017	1510	Linsitinib	IGF1R	IGF1R signaling	1017	Olaparib	PARP1, PARP2	Genome integrity	chr16.68676450.68676843.CDH3._HypMET	MOBEM	all	TP53	delta IC50	resistance	5.5e-07	0.0631675	61	35	0.0856343	1.31522	-1.22959	1.07849	1.28135	1.1401	0.959598	NA	Inf	#NAME?	P09874, Q9UGN5	P08069	P22223	P09874, Q9UGN5,P08069	Pan-tissue molecular basket
1054:1017	1054	Palbociclib	CDK4, CDK6	Cell cycle	1017	Olaparib	PARP1, PARP2	Genome integrity	chr13.27131568.27132677.._HypMET	MOBEM	all	KRAS	delta IC50	resistance	0.000374291	4.46881	35	18	-0.565435	0.846151	-1.41159	1.11126	1.09363	1.27025	1.29073	NA	Inf	#NAME?	P09874, Q9UGN5	P11802, Q00534	NA	P09874, Q9UGN5,P11802, Q00534	Pan-tissue molecular basket
1022:1017	1022	AZD7762	CHEK1, CHEK2	Cell cycle	1017	Olaparib	PARP1, PARP2	Genome integrity	FAT2_mut	MOBEM	all	all	delta Emax	sensitivity	0.000440914	4.30564	116	9	0.187285	0.0630742	0.12421	1.26142	1.11228	0.0984684	0.111672	NA	Inf	#NAME?	P09874, Q9UGN5	O14757, O96017	Q9NYQ8	P09874, Q9UGN5,O14757, O96017	Pan-tissue
1372:1017	1372	Trametinib	MEK1, MEK2	ERK MAPK signaling	1017	Olaparib	PARP1, PARP2	Genome integrity	chr10.102891010.102891794.TLX1NB..TLX1._HypMET	MOBEM	all	KRAS	delta IC50	resistance	2.04e-05	1.02111	30	23	0.113669	1.82217	-1.7085	1.23828	1.40118	1.37974	1.21933	4.75	4	5	P09874, Q9UGN5	Q02750, P36507	P0CAT3, P31314	P09874, Q9UGN5,Q02750, P36507	Pan-tissue molecular basket
1059:1017	1059	AZD8055	MTORC1, MTORC2	PI3K/MTOR signaling	1017	Olaparib	PARP1, PARP2	Genome integrity	loss:cnaPANCAN309	MOBEM	colon	all	delta Emax	sensitivity	2.07e-06	4.57907	42	3	0.186039	0.023921	0.162118	3.98132	1.18593	0.0407198	0.136702	NA	Inf	#NAME?	P09874, Q9UGN5	P42345	NA	P09874, Q9UGN5,P42345	Colon
1561:1017	1561	Taselisib	PI3K (beta sparing)	PI3K/MTOR signaling	1017	Olaparib	PARP1, PARP2	Genome integrity	gain:cnaPANCAN331	MOBEM	all	all	combo Emax	sensitivity	6.32e-05	0.281932	122	3	0.142034	0.5466	-0.404566	2.43266	1.93809	0.166306	0.208745	NA	Inf	#NAME?	P09874, Q9UGN5	P42336	NA	P09874, Q9UGN5,P42336	Pan-tissue
1561:1017	1561	Taselisib	PI3K (beta sparing)	PI3K/MTOR signaling	1017	Olaparib	PARP1, PARP2	Genome integrity	PMAIP1_down	Binarised gene expression	all	PIK3CA	library IC50	sensitivity	5.76e-05	2.97214	27	3	7.36348	13.954	-6.59053	4.16926	1.03154	1.58074	6.38903	4	3	5	P09874, Q9UGN5	P42336	Q13794	P09874, Q9UGN5,P42336	Pan-tissue molecular basket
1372:1017	1372	Trametinib	MEK1, MEK2	ERK MAPK signaling	1017	Olaparib	PARP1, PARP2	Genome integrity	chr5.180017099.180019062.SCGB3A1._HypMET	MOBEM	all	TP53	combo Emax	resistance	5.59e-07	0.0168258	63	33	0.710798	0.4795	0.231298	1.21701	1.05705	0.190055	0.218816	NA	Inf	#NAME?	P09874, Q9UGN5	Q02750, P36507	Q96QR1	P09874, Q9UGN5,Q02750, P36507	Pan-tissue molecular basket
1372:1017	1372	Trametinib	MEK1, MEK2	ERK MAPK signaling	1017	Olaparib	PARP1, PARP2	Genome integrity	chr14.24803678.24804353.ADCY4..RIPK3._HypMET	MOBEM	all	KRAS	delta Emax	sensitivity	2.48e-05	1.67539	27	26	0.0584179	0.00659625	0.0518216	1.56692	1.09605	0.0330722	0.0472805	3.875	3	5	P09874, Q9UGN5	Q02750, P36507	Q8NFM4, Q9Y572	P09874, Q9UGN5,Q02750, P36507	Pan-tissue molecular basket
1053:1017	1053	MK-2206	AKT1, AKT2	PI3K/MTOR signaling	1017	Olaparib	PARP1, PARP2	Genome integrity	chr7.27186927.27187692.HOXA6._HypMET	MOBEM	all	KRAS	combo Emax	sensitivity	0.000281704	2.04334	38	15	0.459408	0.655627	-0.196218	1.17529	1.22941	0.166953	0.159603	NA	Inf	#NAME?	P09874, Q9UGN5	P31749, P31751	P31267	P09874, Q9UGN5,P31749, P31751	Pan-tissue molecular basket
1372:1017	1372	Trametinib	MEK1, MEK2	ERK MAPK signaling	1017	Olaparib	PARP1, PARP2	Genome integrity	chr5.101632049.101632373.SLCO4C1._HypMET	MOBEM	all	KRAS	delta Emax	resistance	0.000126638	3.30089	31	22	0.00365607	0.0521461	-0.0484901	1.0202	1.50274	0.0475298	0.0322677	NA	Inf	#NAME?	P09874, Q9UGN5	Q02750, P36507	Q6ZQN7	P09874, Q9UGN5,Q02750, P36507	Pan-tissue molecular basket
1372:1017	1372	Trametinib	MEK1, MEK2	ERK MAPK signaling	1017	Olaparib	PARP1, PARP2	Genome integrity	chr19.57831599.57832250.ZNF543._HypMET	MOBEM	all	KRAS	delta IC50	resistance	0.000120388	2.50757	34	19	0.0420548	1.66119	-1.61914	1.15512	1.27286	1.4017	1.27205	4	3	5	P09874, Q9UGN5	Q02750, P36507	Q08ER8	P09874, Q9UGN5,Q02750, P36507	Pan-tissue molecular basket
1179:1017	1179	MK-1775	WEE1, PLK1	Cell cycle	1017	Olaparib	PARP1, PARP2	Genome integrity	chr20.42543097.42545137.TOX2._HypMET	MOBEM	all	KRAS	delta IC50	sensitivity	0.000165363	2.88585	27	26	2.39947	0.69171	1.70776	1.00203	1.29325	1.70431	1.32052	NA	Inf	#NAME?	P09874, Q9UGN5	P30291, P53350	Q96NM4	P09874, Q9UGN5,P30291, P53350	Pan-tissue molecular basket
1054:1017	1054	Palbociclib	CDK4, CDK6	Cell cycle	1017	Olaparib	PARP1, PARP2	Genome integrity	loss.cnaPANCAN257	MOBEM	all	PIK3CA	combo Emax	sensitivity	0.000216868	0.99895	20	10	0.562933	0.79246	-0.229527	3.28622	1.02317	0.0698453	0.224331	NA	Inf	#NAME?	P09874, Q9UGN5	P11802, Q00534	NA	P09874, Q9UGN5,P11802, Q00534	Pan-tissue molecular basket
1073:1017	1073	5-Fluorouracil	Antimetabolite (DNA & RNA)	Other	1017	Olaparib	PARP1, PARP2	Genome integrity	ACVR2A_mut	MOBEM	all	all	combo Emax	sensitivity	0.000314587	1.00215	112	13	0.46931	0.674279	-0.20497	1.05873	1.52303	0.1936	0.134581	Inf	Inf	Inf	P09874, Q9UGN5		P27037	P09874, Q9UGN5,	Pan-tissue
1047:1017	1047	Nutlin-3a (-)	MDM2	p53 pathway	1017	Olaparib	PARP1, PARP2	Genome integrity	TP53_mut	MOBEM	colon	MSS	combo Emax	resistance	2.14e-07	0.625123	5	25	0.803371	0.427109	0.376262	1.94186	4.06063	0.193764	0.0926609	4	4	4	P09874, Q9UGN5	Q00987	Q96S44	P09874, Q9UGN5,Q00987	Intra-tissue molecular basket
1561:1017	1561	Taselisib	PI3K (beta sparing)	PI3K/MTOR signaling	1017	Olaparib	PARP1, PARP2	Genome integrity	gain:cnaPANCAN213 (MCM3)	MOBEM	all	all	combo Emax	sensitivity	0.000346714	1.08373	119	6	0.288708	0.549403	-0.260695	1.54428	1.44834	0.168814	0.179995	NA	Inf	#NAME?	P09874, Q9UGN5	P42336	Q9NZB8	P09874, Q9UGN5,P42336	Pan-tissue
1054:1017	1054	Palbociclib	CDK4, CDK6	Cell cycle	1017	Olaparib	PARP1, PARP2	Genome integrity	chr8.79428433.79428754.PKIA._HypMET	MOBEM	all	KRAS	delta IC50	resistance	0.00014039	2.59463	32	21	-0.508774	0.941304	-1.45008	1.16648	1.14105	1.24313	1.27083	3.25	3	4	P09874, Q9UGN5	P11802, Q00534	P61925	P09874, Q9UGN5,P11802, Q00534	Pan-tissue molecular basket
1561:1017	1561	Taselisib	PI3K (beta sparing)	PI3K/MTOR signaling	1017	Olaparib	PARP1, PARP2	Genome integrity	gain.cnaPANCAN122..AHR.HDAC9.	MOBEM	all	PIK3CA	combo Emax	sensitivity	0.000724681	2.08087	27	3	0.10205	0.447557	-0.345507	2.29916	2.46653	0.150275	0.140078	4	3	5	P09874, Q9UGN5	P42336	P35869, Q9UKV0	P09874, Q9UGN5,P42336	Pan-tissue molecular basket
1561:1017	1561	Taselisib	PI3K (beta sparing)	PI3K/MTOR signaling	1017	Olaparib	PARP1, PARP2	Genome integrity	DAB2_down	Binarised gene expression	all	all	delta Emax	sensitivity	1.59e-08	0.0429764	121	4	0.163177	0.0232382	0.139939	3.21507	1.46754	0.0435258	0.0953559	3	2	4	P09874, Q9UGN5	P42336	P98082	P09874, Q9UGN5,P42336	Pan-tissue
1054:1017	1054	Palbociclib	CDK4, CDK6	Cell cycle	1017	Olaparib	PARP1, PARP2	Genome integrity	TRAF4_up	Binarised gene expression	all	TP53	combo Emax	sensitivity	2.87e-07	0.259019	93	3	0.246371	0.727659	-0.481288	3.53484	1.12786	0.136155	0.426728	3	3	3	P09874, Q9UGN5	P11802, Q00534	Q9BUZ4	P09874, Q9UGN5,P11802, Q00534	Pan-tissue molecular basket
1372:1017	1372	Trametinib	MEK1, MEK2	ERK MAPK signaling	1017	Olaparib	PARP1, PARP2	Genome integrity	chr8.79428433.79428754.PKIA._HypMET	MOBEM	all	KRAS	delta IC50	resistance	0.000267713	3.74633	32	21	0.165788	1.68119	-1.5154	1.04282	1.21063	1.45318	1.25174	3.5	3	4	P09874, Q9UGN5	Q02750, P36507	P61925	P09874, Q9UGN5,Q02750, P36507	Pan-tissue molecular basket
1561:1017	1561	Taselisib	PI3K (beta sparing)	PI3K/MTOR signaling	1017	Olaparib	PARP1, PARP2	Genome integrity	PTPRD_up	Binarised gene expression	all	TP53	delta IC50	sensitivity	4.76e-06	2.7325	89	7	2.30808	0.483211	1.82487	1.9549	1.45321	0.933482	1.25575	4	3	5	P09874, Q9UGN5	P42336	P23468	P09874, Q9UGN5,P42336	Pan-tissue molecular basket
1372:1017	1372	Trametinib	MEK1, MEK2	ERK MAPK signaling	1017	Olaparib	PARP1, PARP2	Genome integrity	chr15:30685087-30685891(CHRFAM7A)_HypMET	MOBEM	all	all	delta IC50	sensitivity	7.35e-10	0.00038867	98	27	2.0467	0.0487765	1.99792	1.41218	1.63718	1.41478	1.22034	NA	Inf	#NAME?	P09874, Q9UGN5	Q02750, P36507	Q494W8	P09874, Q9UGN5,Q02750, P36507	Pan-tissue
1372:1017	1372	Trametinib	MEK1, MEK2	ERK MAPK signaling	1017	Olaparib	PARP1, PARP2	Genome integrity	chr1:171810467-171811325(DNM3)_HypMET	MOBEM	all	all	combo Emax	resistance	1.03e-09	4.85e-05	83	42	0.716196	0.463483	0.252713	1.32658	1.13433	0.1905	0.222787	3.5	3	4	P09874, Q9UGN5	Q02750, P36507	Q9UQ16	P09874, Q9UGN5,Q02750, P36507	Pan-tissue
1179:1017	1179	MK-1775	WEE1, PLK1	Cell cycle	1017	Olaparib	PARP1, PARP2	Genome integrity	chr21:47602431-47602740(C21orf56)_HypMET	MOBEM	all	all	delta IC50	sensitivity	4.76e-06	0.178692	111	14	2.80484	0.527078	2.27776	1.32173	1.8593	1.72332	1.22506	4	4	4	P09874, Q9UGN5	P30291, P53350	Q8TC57	P09874, Q9UGN5,P30291, P53350	Pan-tissue
1372:1017	1372	Trametinib	MEK1, MEK2	ERK MAPK signaling	1017	Olaparib	PARP1, PARP2	Genome integrity	chr20.42543097.42545137.TOX2._HypMET	MOBEM	all	KRAS	delta IC50	sensitivity	4.91e-07	0.129921	27	26	2.06658	0.131426	1.93515	1.60337	1.56055	1.20693	1.24004	NA	Inf	#NAME?	P09874, Q9UGN5	Q02750, P36507	Q96NM4	P09874, Q9UGN5,Q02750, P36507	Pan-tissue molecular basket
1073:1017	1073	5-Fluorouracil	Antimetabolite (DNA & RNA)	Other	1017	Olaparib	PARP1, PARP2	Genome integrity	chr18.14132000.14132482.ZNF519._HypMET	MOBEM	all	KRAS	delta IC50	sensitivity	0.000222185	3.36811	38	15	1.28363	0.0515227	1.2321	1.27364	1.08453	0.967388	1.13607	NA	Inf	#NAME?	P09874, Q9UGN5		Q8TB69	P09874, Q9UGN5,	Pan-tissue molecular basket
1083:1017	1083	Crizotinib	MET, ALK, ROS1	RTK signaling	1017	Olaparib	PARP1, PARP2	Genome integrity	APC_mut	MOBEM	all	TP53	delta IC50	sensitivity	5.97e-06	0.271447	70	26	1.05302	-0.206357	1.25938	1.0712	1.20503	1.17567	1.0451	3.4	3	4	P09874, Q9UGN5	P08581, Q9UM73, P08922	P25054	P09874, Q9UGN5,P08581, Q9UM73, P08922	Pan-tissue molecular basket
1047:1017	1047	Nutlin-3a (-)	MDM2	p53 pathway	1017	Olaparib	PARP1, PARP2	Genome integrity	TP53mut	CELLECTOR	colon	all	combo Emax	resistance	4.8e-10	0.00232568	13	32	0.773354	0.383584	0.38977	2.98647	3.02552	0.130512	0.128827	4	4	4	P09874, Q9UGN5	Q00987	Q96S44	P09874, Q9UGN5,Q00987	Colon
1372:1017	1372	Trametinib	MEK1, MEK2	ERK MAPK signaling	1017	Olaparib	PARP1, PARP2	Genome integrity	chr16.68676450.68676843.CDH3._HypMET	MOBEM	all	TP53	delta IC50	resistance	2.19e-07	0.0390729	61	35	-0.575689	1.08214	-1.65783	1.05497	1.62201	1.57145	1.02208	NA	Inf	#NAME?	P09874, Q9UGN5	Q02750, P36507	P22223	P09874, Q9UGN5,Q02750, P36507	Pan-tissue molecular basket
1054:1017	1054	Palbociclib	CDK4, CDK6	Cell cycle	1017	Olaparib	PARP1, PARP2	Genome integrity	chr16:56659107-56659660(MT1E)_HypMET	MOBEM	all	all	delta IC50	sensitivity	1.55e-06	0.0890518	112	13	1.75893	0.029843	1.72909	1.45344	1.82242	1.18965	0.948788	NA	Inf	#NAME?	P09874, Q9UGN5	P11802, Q00534	P04732	P09874, Q9UGN5,P11802, Q00534	Pan-tissue
1510:1017	1510	Linsitinib	IGF1R	IGF1R signaling	1017	Olaparib	PARP1, PARP2	Genome integrity	gain:cnaPANCAN274	MOBEM	all	all	delta IC50	resistance	0.000120342	1.44711	117	8	-0.747702	0.969144	-1.71685	1.42892	2.12284	1.2015	0.808747	NA	Inf	#NAME?	P09874, Q9UGN5	P08069	NA	P09874, Q9UGN5,P08069	Pan-tissue
1073:1017	1073	5-Fluorouracil	Antimetabolite (DNA & RNA)	Other	1017	Olaparib	PARP1, PARP2	Genome integrity	DNMT3A_up	Binarised gene expression	all	all	library IC50	sensitivity	8.24e-05	4.79202	122	3	7.09352	13.7117	-6.61819	2.46781	1.04304	2.68181	6.34512	3	3	3	P09874, Q9UGN5		Q9Y6K1	P09874, Q9UGN5,	Pan-tissue
1054:1017	1054	Palbociclib	CDK4, CDK6	Cell cycle	1017	Olaparib	PARP1, PARP2	Genome integrity	chr19.53073308.53074039.ZNF701._HypMET	MOBEM	all	KRAS	delta IC50	resistance	0.000388219	4.49893	37	16	-0.64742	0.805302	-1.45272	1.15051	1.10559	1.26267	1.31398	NA	Inf	#NAME?	P09874, Q9UGN5	P11802, Q00534	Q9NV72	P09874, Q9UGN5,P11802, Q00534	Pan-tissue molecular basket
1372:1017	1372	Trametinib	MEK1, MEK2	ERK MAPK signaling	1017	Olaparib	PARP1, PARP2	Genome integrity	chr20.42543097.42545137.TOX2._HypMET	MOBEM	all	KRAS	delta Emax	sensitivity	6.12e-07	0.206546	27	26	0.0622394	0.00291627	0.0593231	1.814	1.39095	0.032703	0.0426494	NA	Inf	#NAME?	P09874, Q9UGN5	Q02750, P36507	Q96NM4	P09874, Q9UGN5,Q02750, P36507	Pan-tissue molecular basket
1372:1017	1372	Trametinib	MEK1, MEK2	ERK MAPK signaling	1017	Olaparib	PARP1, PARP2	Genome integrity	chr5.101632049.101632373.SLCO4C1._HypMET	MOBEM	all	KRAS	delta IC50	resistance	0.000137334	2.55564	31	22	0.165737	1.73011	-1.56437	1.07875	1.28062	1.45016	1.22157	NA	Inf	#NAME?	P09874, Q9UGN5	Q02750, P36507	Q6ZQN7	P09874, Q9UGN5,Q02750, P36507	Pan-tissue molecular basket
1372:1017	1372	Trametinib	MEK1, MEK2	ERK MAPK signaling	1017	Olaparib	PARP1, PARP2	Genome integrity	chr20:42543097-42545137(TOX2)_HypMET	MOBEM	all	all	delta Emax	sensitivity	1.26e-06	0.122355	98	27	0.0614524	0.00196905	0.0594834	1.05458	1.41558	0.0564047	0.0420206	NA	Inf	#NAME?	P09874, Q9UGN5	Q02750, P36507	Q96NM4	P09874, Q9UGN5,Q02750, P36507	Pan-tissue
1011:1017	1011	Navitoclax	BCL2, BCL-XL, BCL-W	Apoptosis regulation	1017	Olaparib	PARP1, PARP2	Genome integrity	gain.cnaPANCAN392..CHD8.	MOBEM	all	KRAS	combo Emax	sensitivity	6.34e-05	0.910625	50	3	0.124175	0.604914	-0.480738	2.58033	2.90312	0.186309	0.165594	3.6	3	4	P09874, Q9UGN5	P10415, Q92934, Q92843	Q9HCK8	P09874, Q9UGN5,P10415, Q92934, Q92843	Pan-tissue molecular basket
1372:1017	1372	Trametinib	MEK1, MEK2	ERK MAPK signaling	1017	Olaparib	PARP1, PARP2	Genome integrity	chr19.21265164.21265433.ZNF714._HypMET	MOBEM	all	TP53	delta IC50	sensitivity	8.37e-05	1.39416	84	12	2.12761	0.242024	1.88559	1.27196	1.24891	1.48243	1.50978	NA	Inf	#NAME?	P09874, Q9UGN5	Q02750, P36507	Q96N38	P09874, Q9UGN5,Q02750, P36507	Pan-tissue molecular basket
1073:1017	1073	5-Fluorouracil	Antimetabolite (DNA & RNA)	Other	1017	Olaparib	PARP1, PARP2	Genome integrity	loss.cnaPANCAN257	MOBEM	all	PIK3CA	combo Emax	sensitivity	5.17e-06	0.12097	20	10	0.406528	0.747613	-0.341085	3.1949	1.48943	0.106759	0.229004	NA	Inf	#NAME?	P09874, Q9UGN5		NA	P09874, Q9UGN5,	Pan-tissue molecular basket
1073:1017	1073	5-Fluorouracil	Antimetabolite (DNA & RNA)	Other	1017	Olaparib	PARP1, PARP2	Genome integrity	FAT1_mut	MOBEM	all	all	combo Emax	sensitivity	0.000141473	0.527717	122	3	0.232786	0.663295	-0.430509	2.32192	1.49977	0.18541	0.287051	4	4	4	P09874, Q9UGN5		Q14517	P09874, Q9UGN5,	Pan-tissue
1073:1017	1073	5-Fluorouracil	Antimetabolite (DNA & RNA)	Other	1017	Olaparib	PARP1, PARP2	Genome integrity	TRIO_mut	MOBEM	all	TP53	delta IC50	sensitivity	0.000234402	2.63792	92	4	2.58871	0.195305	2.39341	1.9884	1.36926	1.20368	1.74796	NA	Inf	#NAME?	P09874, Q9UGN5		Q9H2D6	P09874, Q9UGN5,	Pan-tissue molecular basket
1179:1017	1179	MK-1775	WEE1, PLK1	Cell cycle	1017	Olaparib	PARP1, PARP2	Genome integrity	chr16:56659107-56659660(MT1E)_HypMET	MOBEM	all	all	delta IC50	sensitivity	0.000274552	2.48125	112	13	2.48483	0.58456	1.90027	1.0866	1.21922	1.74882	1.55859	NA	Inf	#NAME?	P09874, Q9UGN5	P30291, P53350	P04732	P09874, Q9UGN5,P30291, P53350	Pan-tissue
1073:1017	1073	5-Fluorouracil	Antimetabolite (DNA & RNA)	Other	1017	Olaparib	PARP1, PARP2	Genome integrity	chr11.119293320.119293943.THY1._HypMET	MOBEM	all	PIK3CA	combo Emax	resistance	0.000614867	1.8961	15	15	0.764058	0.503778	0.26028	1.08024	2.57282	0.240945	0.101165	3.5	3	4	P09874, Q9UGN5		P04216	P09874, Q9UGN5,	Pan-tissue molecular basket
1053:1017	1053	MK-2206	AKT1, AKT2	PI3K/MTOR signaling	1017	Olaparib	PARP1, PARP2	Genome integrity	chr10.102891010.102891794.TLX1NB..TLX1._HypMET	MOBEM	all	KRAS	combo Emax	sensitivity	0.000184228	1.60355	30	23	0.49653	0.679491	-0.182961	1.15621	1.07267	0.158242	0.170565	4.75	4	5	P09874, Q9UGN5	P31749, P31751	P0CAT3, P31314	P09874, Q9UGN5,P31749, P31751	Pan-tissue molecular basket
1073:1017	1073	5-Fluorouracil	Antimetabolite (DNA & RNA)	Other	1017	Olaparib	PARP1, PARP2	Genome integrity	NSD1_mut	MOBEM	all	PIK3CA	combo Emax	sensitivity	0.00052517	1.71757	27	3	0.239622	0.677729	-0.438107	2.54964	1.46759	0.171831	0.298522	NA	Inf	#NAME?	P09874, Q9UGN5		Q96L73	P09874, Q9UGN5,	Pan-tissue molecular basket
1054:1017	1054	Palbociclib	CDK4, CDK6	Cell cycle	1017	Olaparib	PARP1, PARP2	Genome integrity	chr20.42543097.42545137.TOX2._HypMET	MOBEM	all	KRAS	delta IC50	sensitivity	1.07e-05	0.738459	27	26	1.18368	-0.419932	1.60361	1.27177	1.42934	1.26093	1.12193	NA	Inf	#NAME?	P09874, Q9UGN5	P11802, Q00534	Q96NM4	P09874, Q9UGN5,P11802, Q00534	Pan-tissue molecular basket
1561:1017	1561	Taselisib	PI3K (beta sparing)	PI3K/MTOR signaling	1017	Olaparib	PARP1, PARP2	Genome integrity	gain.cnaPANCAN303	MOBEM	all	TP53	combo Emax	sensitivity	1.74e-05	0.196551	92	4	0.164585	0.551896	-0.38731	2.29569	3.13234	0.168712	0.123649	NA	Inf	#NAME?	P09874, Q9UGN5	P42336	NA	P09874, Q9UGN5,P42336	Pan-tissue molecular basket
1054:1017	1054	Palbociclib	CDK4, CDK6	Cell cycle	1017	Olaparib	PARP1, PARP2	Genome integrity	LGALS12_up	Binarised gene expression	all	TP53	library IC50	sensitivity	1.12e-07	0.0552944	90	6	7.62235	13.9682	-6.34584	2.76527	1.06881	2.29484	5.9373	NA	Inf	#NAME?	P09874, Q9UGN5	P11802, Q00534	Q96DT0	P09874, Q9UGN5,P11802, Q00534	Pan-tissue molecular basket
1372:1017	1372	Trametinib	MEK1, MEK2	ERK MAPK signaling	1017	Olaparib	PARP1, PARP2	Genome integrity	chr6.6007387.6007797.NRN1._HypMET	MOBEM	all	TP53	delta Emax	resistance	3.48e-06	0.300257	63	33	-0.0223281	0.0306536	-0.0529817	1.02165	1.14885	0.0518588	0.046117	NA	Inf	#NAME?	P09874, Q9UGN5	Q02750, P36507	Q9NPD7	P09874, Q9UGN5,Q02750, P36507	Pan-tissue molecular basket
1372:1017	1372	Trametinib	MEK1, MEK2	ERK MAPK signaling	1017	Olaparib	PARP1, PARP2	Genome integrity	chr5:180017099-180019062(SCGB3A1)_HypMET	MOBEM	all	all	combo Emax	resistance	3.03e-08	0.000679357	84	41	0.705443	0.47174	0.233703	1.18762	1.0266	0.196783	0.227648	NA	Inf	#NAME?	P09874, Q9UGN5	Q02750, P36507	Q96QR1	P09874, Q9UGN5,Q02750, P36507	Pan-tissue
1372:1017	1372	Trametinib	MEK1, MEK2	ERK MAPK signaling	1017	Olaparib	PARP1, PARP2	Genome integrity	chr12.3862068.3862606.EFCAB4B._HypMET	MOBEM	all	TP53	combo Emax	resistance	8.03e-06	0.113707	72	24	0.730981	0.501685	0.229296	1.09423	1.18157	0.20955	0.19406	3	3	3	P09874, Q9UGN5	Q02750, P36507	Q9BSW2	P09874, Q9UGN5,Q02750, P36507	Pan-tissue molecular basket
1372:1017	1372	Trametinib	MEK1, MEK2	ERK MAPK signaling	1017	Olaparib	PARP1, PARP2	Genome integrity	loss.cnaPANCAN257	MOBEM	all	PIK3CA	combo Emax	sensitivity	1.09e-07	0.0152994	20	10	0.363862	0.739153	-0.37529	3.16397	2.21265	0.118614	0.169612	NA	Inf	#NAME?	P09874, Q9UGN5	Q02750, P36507	NA	P09874, Q9UGN5,Q02750, P36507	Pan-tissue molecular basket
1372:1017	1372	Trametinib	MEK1, MEK2	ERK MAPK signaling	1017	Olaparib	PARP1, PARP2	Genome integrity	chr11.119293320.119293943.THY1._HypMET	MOBEM	all	PIK3CA	combo Emax	resistance	2.81e-05	0.320849	15	15	0.76576	0.462352	0.303408	1.45494	2.78688	0.208536	0.10887	3	2	4	P09874, Q9UGN5	Q02750, P36507	P04216	P09874, Q9UGN5,Q02750, P36507	Pan-tissue molecular basket
1047:1017	1047	Nutlin-3a (-)	MDM2	p53 pathway	1017	Olaparib	PARP1, PARP2	Genome integrity	TNFRSF12A_down	Binarised gene expression	breast	all	delta Emax	sensitivity	5.02e-08	0.0751946	48	3	0.198309	-0.00677913	0.205089	3.88331	2.96794	0.0528129	0.0691013	3.33333	3	4	P09874, Q9UGN5	Q00987	Q9NP84	P09874, Q9UGN5,Q00987	Breast
1083:1017	1083	Crizotinib	MET, ALK, ROS1	RTK signaling	1017	Olaparib	PARP1, PARP2	Genome integrity	gain.cnaPANCAN244	MOBEM	all	KRAS	combo Emax	sensitivity	0.000457084	2.77967	50	3	0.29627	0.631738	-0.335467	2.38814	1.08806	0.140472	0.308316	NA	Inf	#NAME?	P09874, Q9UGN5	P08581, Q9UM73, P08922	NA	P09874, Q9UGN5,P08581, Q9UM73, P08922	Pan-tissue molecular basket
1561:1017	1561	Taselisib	PI3K (beta sparing)	PI3K/MTOR signaling	1017	Olaparib	PARP1, PARP2	Genome integrity	gain.cnaPANCAN213..MCM3.	MOBEM	all	TP53	combo Emax	sensitivity	0.000461943	2.13031	91	5	0.262215	0.550787	-0.288573	1.67369	1.53737	0.172417	0.187706	3.33333	3	4	P09874, Q9UGN5	P42336	P25205	P09874, Q9UGN5,P42336	Pan-tissue molecular basket
1372:1017	1372	Trametinib	MEK1, MEK2	ERK MAPK signaling	1017	Olaparib	PARP1, PARP2	Genome integrity	chr16:56659107-56659660(MT1E)_HypMET	MOBEM	all	all	delta IC50	sensitivity	1.94e-05	0.423664	112	13	2.22003	0.278398	1.94163	1.30819	1.25032	1.48422	1.55291	NA	Inf	#NAME?	P09874, Q9UGN5	Q02750, P36507	P04732	P09874, Q9UGN5,Q02750, P36507	Pan-tissue
1054:1017	1054	Palbociclib	CDK4, CDK6	Cell cycle	1017	Olaparib	PARP1, PARP2	Genome integrity	chr20:42543097-42545137(TOX2)_HypMET	MOBEM	all	all	delta IC50	sensitivity	8.92e-07	0.0625375	98	27	1.23588	-0.0730642	1.30895	1.11754	1.1552	1.17128	1.13309	NA	Inf	#NAME?	P09874, Q9UGN5	P11802, Q00534	Q96NM4	P09874, Q9UGN5,P11802, Q00534	Pan-tissue
1073:1017	1073	5-Fluorouracil	Antimetabolite (DNA & RNA)	Other	1017	Olaparib	PARP1, PARP2	Genome integrity	LGALS12_up	Binarised gene expression	all	TP53	library IC50	sensitivity	1.12e-07	0.0552944	90	6	7.62235	13.9682	-6.34584	2.76527	1.06881	2.29484	5.9373	NA	Inf	#NAME?	P09874, Q9UGN5		Q96DT0	P09874, Q9UGN5,	Pan-tissue molecular basket
1083:1017	1083	Crizotinib	MET, ALK, ROS1	RTK signaling	1017	Olaparib	PARP1, PARP2	Genome integrity	chr11.8615397.8615889.STK33._HypMET	MOBEM	all	TP53	delta IC50	sensitivity	1.3e-05	0.461806	73	23	1.09871	-0.168997	1.26771	1.12268	1.03766	1.12918	1.22169	NA	Inf	#NAME?	P09874, Q9UGN5	P08581, Q9UM73, P08922	Q9BYT3	P09874, Q9UGN5,P08581, Q9UM73, P08922	Pan-tissue molecular basket
1083:1017	1083	Crizotinib	MET, ALK, ROS1	RTK signaling	1017	Olaparib	PARP1, PARP2	Genome integrity	chr10:102891010-102891794(TLX1NB, TLX1)_HypMET	MOBEM	all	all	delta IC50	sensitivity	8.05e-08	0.0117096	83	42	0.905917	-0.280349	1.18627	1.03956	1.18137	1.14112	1.00415	5.2	5	6	P09874, Q9UGN5	P08581, Q9UM73, P08922	P0CAT3, P31314	P09874, Q9UGN5,P08581, Q9UM73, P08922	Pan-tissue
1179:1017	1179	MK-1775	WEE1, PLK1	Cell cycle	1017	Olaparib	PARP1, PARP2	Genome integrity	chr19.37957726.37958390.ZNF569._HypMET	MOBEM	all	KRAS	delta IC50	resistance	9.26e-05	2.2302	33	20	0.397215	2.2157	-1.81849	1.1681	1.26913	1.5568	1.43286	3.75	3	4	P09874, Q9UGN5	P30291, P53350	Q5MCW4	P09874, Q9UGN5,P30291, P53350	Pan-tissue molecular basket
1510:1017	1510	Linsitinib	IGF1R	IGF1R signaling	1017	Olaparib	PARP1, PARP2	Genome integrity	chr1.171810467.171811325.DNM3._HypMET	MOBEM	all	TP53	delta IC50	resistance	1.99e-09	0.00190706	64	32	-0.108283	1.35454	-1.46282	1.38142	1.57834	1.05892	0.926813	3.66667	3	4	P09874, Q9UGN5	P08069	Q9UQ16	P09874, Q9UGN5,P08069	Pan-tissue molecular basket
1561:1017	1561	Taselisib	PI3K (beta sparing)	PI3K/MTOR signaling	1017	Olaparib	PARP1, PARP2	Genome integrity	loss.cnaPANCAN329..ZNF750.	MOBEM	all	TP53	delta Emax	sensitivity	5.75e-06	0.390904	93	3	0.14004	0.0231791	0.116861	2.97011	1.20265	0.0393457	0.09717	4.66667	4	5	P09874, Q9UGN5	P42336	Q32MQ0	P09874, Q9UGN5,P42336	Pan-tissue molecular basket
1372:1017	1372	Trametinib	MEK1, MEK2	ERK MAPK signaling	1017	Olaparib	PARP1, PARP2	Genome integrity	chr15.30685087.30685891.CHRFAM7A._HypMET	MOBEM	all	KRAS	delta Emax	sensitivity	6.12e-07	0.206546	27	26	0.0622394	0.00291627	0.0593231	1.814	1.39095	0.032703	0.0426494	NA	Inf	#NAME?	P09874, Q9UGN5	Q02750, P36507	Q494W8	P09874, Q9UGN5,Q02750, P36507	Pan-tissue molecular basket
1073:1017	1073	5-Fluorouracil	Antimetabolite (DNA & RNA)	Other	1017	Olaparib	PARP1, PARP2	Genome integrity	AFF4_mut	MOBEM	all	all	combo Emax	sensitivity	0.000307856	0.983939	121	4	0.308324	0.664355	-0.356031	1.87805	2.44489	0.189575	0.145623	3	3	3	P09874, Q9UGN5		Q9UHB7	P09874, Q9UGN5,	Pan-tissue
1053:1017	1053	MK-2206	AKT1, AKT2	PI3K/MTOR signaling	1017	Olaparib	PARP1, PARP2	Genome integrity	gain.cnaPANCAN382..FLT3.WASF3.	MOBEM	all	TP53	combo Emax	sensitivity	0.000417091	1.98196	89	7	0.329642	0.591518	-0.261876	1.45968	1.18813	0.179406	0.22041	3.75	2	5	P09874, Q9UGN5	P31749, P31751	P36888, Q9UPY6	P09874, Q9UGN5,P31749, P31751	Pan-tissue molecular basket
1073:1017	1073	5-Fluorouracil	Antimetabolite (DNA & RNA)	Other	1017	Olaparib	PARP1, PARP2	Genome integrity	chr14.70345943.70346527.SMOC1._HypMET	MOBEM	all	KRAS	delta Emax	sensitivity	0.000323625	4.6203	36	17	0.0539193	0.0013954	0.0525239	1.18778	1.04044	0.0442203	0.0504824	3.5	3	4	P09874, Q9UGN5		Q9H4F8	P09874, Q9UGN5,	Pan-tissue molecular basket
1073:1017	1073	5-Fluorouracil	Antimetabolite (DNA & RNA)	Other	1017	Olaparib	PARP1, PARP2	Genome integrity	ACVR2A_mut	MOBEM	all	KRAS	combo Emax	sensitivity	0.000273315	2.02449	43	10	0.463281	0.691725	-0.228444	1.35225	1.4827	0.168936	0.154073	Inf	Inf	Inf	P09874, Q9UGN5		P27037	P09874, Q9UGN5,	Pan-tissue molecular basket
1372:1017	1372	Trametinib	MEK1, MEK2	ERK MAPK signaling	1017	Olaparib	PARP1, PARP2	Genome integrity	EPHA2_mut	MOBEM	all	all	delta Emax	sensitivity	0.000351743	3.86261	122	3	0.132427	0.0119254	0.120501	2.16249	1.61163	0.0557232	0.0747697	3.5	3	4	P09874, Q9UGN5	Q02750, P36507	P29317	P09874, Q9UGN5,Q02750, P36507	Pan-tissue
1053:1017	1053	MK-2206	AKT1, AKT2	PI3K/MTOR signaling	1017	Olaparib	PARP1, PARP2	Genome integrity	gain.cnaPANCAN122..AHR.HDAC9.	MOBEM	all	PIK3CA	combo Emax	sensitivity	9.23e-05	0.609954	27	3	0.14475	0.545865	-0.401116	2.75406	3.10095	0.145645	0.129352	4	3	5	P09874, Q9UGN5	P31749, P31751	P35869, Q9UKV0	P09874, Q9UGN5,P31749, P31751	Pan-tissue molecular basket
1073:1017	1073	5-Fluorouracil	Antimetabolite (DNA & RNA)	Other	1017	Olaparib	PARP1, PARP2	Genome integrity	NSD1_mut	MOBEM	all	all	combo Emax	sensitivity	0.000463714	1.36375	121	4	0.318097	0.664032	-0.345936	1.85986	1.19328	0.186001	0.289903	NA	Inf	#NAME?	P09874, Q9UGN5		Q96L73	P09874, Q9UGN5,	Pan-tissue
1053:1017	1053	MK-2206	AKT1, AKT2	PI3K/MTOR signaling	1017	Olaparib	PARP1, PARP2	Genome integrity	gain:cnaPANCAN382 (FLT3,WASF3)	MOBEM	all	all	combo Emax	sensitivity	2.03e-05	0.112682	115	10	0.32623	0.592779	-0.266549	1.46553	1.41644	0.181879	0.188182	3.75	2	5	P09874, Q9UGN5	P31749, P31751	P36888, Q9UPY6	P09874, Q9UGN5,P31749, P31751	Pan-tissue
1372:1017	1372	Trametinib	MEK1, MEK2	ERK MAPK signaling	1017	Olaparib	PARP1, PARP2	Genome integrity	chr11.65408344.65408631.SIPA1._HypMET	MOBEM	all	TP53	combo Emax	resistance	3.66e-06	0.0661246	68	28	0.718857	0.493189	0.225668	1.15499	1.0046	0.195386	0.224634	3.75	3	4	P09874, Q9UGN5	Q02750, P36507	Q96FS4	P09874, Q9UGN5,Q02750, P36507	Pan-tissue molecular basket
1372:1017	1372	Trametinib	MEK1, MEK2	ERK MAPK signaling	1017	Olaparib	PARP1, PARP2	Genome integrity	chr19:53662189-53662500(ZNF347)_HypMET	MOBEM	all	all	combo Emax	sensitivity	6.48e-10	3.42e-05	68	57	0.416666	0.658814	-0.242148	1.12029	1.33463	0.216147	0.181434	NA	Inf	#NAME?	P09874, Q9UGN5	Q02750, P36507	Q96SE7	P09874, Q9UGN5,Q02750, P36507	Pan-tissue
1561:1017	1561	Taselisib	PI3K (beta sparing)	PI3K/MTOR signaling	1017	Olaparib	PARP1, PARP2	Genome integrity	BCL2L11_up	Binarised gene expression	all	all	delta Emax	sensitivity	1.43e-07	0.274872	122	3	0.175177	0.0240902	0.151087	3.30647	2.04098	0.0456944	0.0740265	3.33333	3	4	P09874, Q9UGN5	P42336	O43521	P09874, Q9UGN5,P42336	Pan-tissue
1372:1017	1372	Trametinib	MEK1, MEK2	ERK MAPK signaling	1017	Olaparib	PARP1, PARP2	Genome integrity	chr1.171810467.171811325.DNM3._HypMET	MOBEM	all	TP53	delta IC50	resistance	5.9e-07	0.0647259	64	32	-0.61505	1.02411	-1.63916	1.05361	1.54253	1.55575	1.06264	3.5	3	4	P09874, Q9UGN5	Q02750, P36507	Q9UQ16	P09874, Q9UGN5,Q02750, P36507	Pan-tissue molecular basket
1053:1017	1053	MK-2206	AKT1, AKT2	PI3K/MTOR signaling	1017	Olaparib	PARP1, PARP2	Genome integrity	chr19.22018594.22018827.ZNF43._HypMET	MOBEM	all	KRAS	combo Emax	sensitivity	7.81e-05	0.980425	31	22	0.487261	0.680167	-0.192906	1.23954	1.14454	0.155628	0.168545	NA	Inf	#NAME?	P09874, Q9UGN5	P31749, P31751	P17038	P09874, Q9UGN5,P31749, P31751	Pan-tissue molecular basket
1011:1017	1011	Navitoclax	BCL2, BCL-XL, BCL-W	Apoptosis regulation	1017	Olaparib	PARP1, PARP2	Genome integrity	TAOK1_up	Binarised gene expression	all	TP53	combo Emax	sensitivity	5.79e-06	1.73982	92	4	0.0877791	0.587356	-0.499577	2.42618	4.78867	0.20591	0.104325	4	4	4	P09874, Q9UGN5	P10415, Q92934, Q92843	Q7L7X3	P09874, Q9UGN5,P10415, Q92934, Q92843	Pan-tissue molecular basket
1011:1017	1011	Navitoclax	BCL2, BCL-XL, BCL-W	Apoptosis regulation	1017	Olaparib	PARP1, PARP2	Genome integrity	PMAIP1_down	Binarised gene expression	all	PIK3CA	library IC50	sensitivity	5.76e-05	2.97214	27	3	7.36348	13.954	-6.59053	4.16926	1.03154	1.58074	6.38903	2.4	1	5	P09874, Q9UGN5	P10415, Q92934, Q92843	Q13794	P09874, Q9UGN5,P10415, Q92934, Q92843	Pan-tissue molecular basket
1083:1017	1083	Crizotinib	MET, ALK, ROS1	RTK signaling	1017	Olaparib	PARP1, PARP2	Genome integrity	chr19.53662189.53662500.ZNF347._HypMET	MOBEM	all	TP53	delta IC50	sensitivity	6.83e-07	0.0672991	54	42	0.823376	-0.400893	1.22427	1.12709	1.05893	1.08622	1.15614	NA	Inf	#NAME?	P09874, Q9UGN5	P08581, Q9UM73, P08922	Q96SE7	P09874, Q9UGN5,P08581, Q9UM73, P08922	Pan-tissue molecular basket
1073:1017	1073	5-Fluorouracil	Antimetabolite (DNA & RNA)	Other	1017	Olaparib	PARP1, PARP2	Genome integrity	BMPR2_mut	MOBEM	all	all	combo Emax	sensitivity	0.000189372	0.669196	113	12	0.454421	0.674046	-0.219625	1.15017	1.4284	0.190951	0.153756	5	5	5	P09874, Q9UGN5		Q13873	P09874, Q9UGN5,	Pan-tissue
1073:1017	1073	5-Fluorouracil	Antimetabolite (DNA & RNA)	Other	1017	Olaparib	PARP1, PARP2	Genome integrity	ARID4B_mut	MOBEM	all	all	delta IC50	sensitivity	0.000265553	2.44292	119	6	2.17042	0.23193	1.93849	1.55378	2.31107	1.24759	0.838787	4	3	5	P09874, Q9UGN5		Q4LE39	P09874, Q9UGN5,	Pan-tissue
1053:1017	1053	MK-2206	AKT1, AKT2	PI3K/MTOR signaling	1017	Olaparib	PARP1, PARP2	Genome integrity	chr13.27131568.27132677.._HypMET	MOBEM	all	KRAS	combo Emax	sensitivity	0.000510546	2.98183	35	18	0.481524	0.661072	-0.179548	1.10841	1.02009	0.161986	0.176012	NA	Inf	#NAME?	P09874, Q9UGN5	P31749, P31751	NA	P09874, Q9UGN5,P31749, P31751	Pan-tissue molecular basket
1059:1017	1059	AZD8055	MTORC1, MTORC2	PI3K/MTOR signaling	1017	Olaparib	PARP1, PARP2	Genome integrity	loss:cnaPANCAN308	MOBEM	colon	all	delta Emax	sensitivity	2.07e-06	4.57907	42	3	0.186039	0.023921	0.162118	3.98132	1.18593	0.0407198	0.136702	NA	Inf	#NAME?	P09874, Q9UGN5	P42345	NA	P09874, Q9UGN5,P42345	Colon
1372:1017	1372	Trametinib	MEK1, MEK2	ERK MAPK signaling	1017	Olaparib	PARP1, PARP2	Genome integrity	chr15:30685087-30685891(CHRFAM7A)_HypMET	MOBEM	all	all	delta Emax	sensitivity	1.26e-06	0.122355	98	27	0.0614524	0.00196905	0.0594834	1.05458	1.41558	0.0564047	0.0420206	NA	Inf	#NAME?	P09874, Q9UGN5	Q02750, P36507	Q494W8	P09874, Q9UGN5,Q02750, P36507	Pan-tissue
1561:1017	1561	Taselisib	PI3K (beta sparing)	PI3K/MTOR signaling	1017	Olaparib	PARP1, PARP2	Genome integrity	loss:cnaPANCAN329 (ZNF750)	MOBEM	all	all	delta Emax	sensitivity	9.2e-05	1.78552	122	3	0.14004	0.0249542	0.115086	2.42388	1.18438	0.0474801	0.09717	4.66667	4	5	P09874, Q9UGN5	P42336	Q32MQ0	P09874, Q9UGN5,P42336	Pan-tissue
1179:1017	1179	MK-1775	WEE1, PLK1	Cell cycle	1017	Olaparib	PARP1, PARP2	Genome integrity	chr18:77905297-77905566(LOC100130522)_HypMET	MOBEM	all	all	delta IC50	sensitivity	0.000525005	3.72987	112	13	2.40897	0.593364	1.81561	1.02715	1.24607	1.76762	1.45707	3	2	4	P09874, Q9UGN5	P30291, P53350	P25205	P09874, Q9UGN5,P30291, P53350	Pan-tissue
1561:1017	1561	Taselisib	PI3K (beta sparing)	PI3K/MTOR signaling	1017	Olaparib	PARP1, PARP2	Genome integrity	PTPRD_up	Binarised gene expression	breast	all	delta Emax	sensitivity	2.57e-05	3.33203	48	3	0.177775	0.023057	0.154718	2.76307	2.82285	0.055995	0.0548092	4	3	5	P09874, Q9UGN5	P42336	P23468	P09874, Q9UGN5,P42336	Breast
1372:1017	1372	Trametinib	MEK1, MEK2	ERK MAPK signaling	1017	Olaparib	PARP1, PARP2	Genome integrity	chr20.42543097.42545137.TOX2._HypMET	MOBEM	all	TP53	delta IC50	sensitivity	2.2e-08	0.00818572	74	22	2.03986	0.0133041	2.02656	1.45859	1.58709	1.3894	1.2769	NA	Inf	#NAME?	P09874, Q9UGN5	Q02750, P36507	Q96NM4	P09874, Q9UGN5,Q02750, P36507	Pan-tissue molecular basket
1054:1017	1054	Palbociclib	CDK4, CDK6	Cell cycle	1017	Olaparib	PARP1, PARP2	Genome integrity	chr5.101632049.101632373.SLCO4C1._HypMET	MOBEM	all	KRAS	delta IC50	resistance	4.26e-05	1.64219	31	22	-0.528742	1.00225	-1.53099	1.261	1.23097	1.21411	1.24373	NA	Inf	#NAME?	P09874, Q9UGN5	P11802, Q00534	Q6ZQN7	P09874, Q9UGN5,P11802, Q00534	Pan-tissue molecular basket
1372:1017	1372	Trametinib	MEK1, MEK2	ERK MAPK signaling	1017	Olaparib	PARP1, PARP2	Genome integrity	chr19.22018594.22018827.ZNF43._HypMET	MOBEM	all	KRAS	delta IC50	resistance	2.49e-06	0.320523	31	22	-0.00974569	1.85464	-1.86439	1.36232	1.70868	1.36854	1.09113	NA	Inf	#NAME?	P09874, Q9UGN5	Q02750, P36507	P17038	P09874, Q9UGN5,Q02750, P36507	Pan-tissue molecular basket
1054:1017	1054	Palbociclib	CDK4, CDK6	Cell cycle	1017	Olaparib	PARP1, PARP2	Genome integrity	chr10.102891010.102891794.TLX1NB..TLX1._HypMET	MOBEM	all	KRAS	delta IC50	resistance	3.42e-06	0.401067	30	23	-0.589198	1.09963	-1.68883	1.52852	1.35188	1.10488	1.24925	5	5	5	P09874, Q9UGN5	P11802, Q00534	P0CAT3, P31314	P09874, Q9UGN5,P11802, Q00534	Pan-tissue molecular basket
1372:1017	1372	Trametinib	MEK1, MEK2	ERK MAPK signaling	1017	Olaparib	PARP1, PARP2	Genome integrity	chr1.171810467.171811325.DNM3._HypMET	MOBEM	all	TP53	combo Emax	resistance	1.37e-07	0.00605322	64	32	0.721457	0.477785	0.243673	1.30068	1.12574	0.187342	0.216455	3.5	3	4	P09874, Q9UGN5	Q02750, P36507	Q9UQ16	P09874, Q9UGN5,Q02750, P36507	Pan-tissue molecular basket
1054:1017	1054	Palbociclib	CDK4, CDK6	Cell cycle	1017	Olaparib	PARP1, PARP2	Genome integrity	chr19.37957726.37958390.ZNF569._HypMET	MOBEM	all	KRAS	delta IC50	resistance	2.41e-05	1.15614	33	20	-0.628059	0.969656	-1.59772	1.33059	1.29456	1.20076	1.23418	3.5	3	4	P09874, Q9UGN5	P11802, Q00534	Q5MCW4	P09874, Q9UGN5,P11802, Q00534	Pan-tissue molecular basket
1372:1017	1372	Trametinib	MEK1, MEK2	ERK MAPK signaling	1017	Olaparib	PARP1, PARP2	Genome integrity	BRAF_mut	MOBEM	all	all	combo Emax	sensitivity	2.55e-05	0.136083	113	12	0.285832	0.576277	-0.290445	1.29436	1.97763	0.224393	0.146865	2	1	3	P09874, Q9UGN5	Q02750, P36507	P15056	P09874, Q9UGN5,Q02750, P36507	Pan-tissue
1372:1017	1372	Trametinib	MEK1, MEK2	ERK MAPK signaling	1017	Olaparib	PARP1, PARP2	Genome integrity	chr16.68676450.68676843.CDH3._HypMET	MOBEM	all	TP53	combo Emax	resistance	6.7e-09	0.00067427	61	35	0.723413	0.464679	0.258735	1.4364	1.23401	0.180127	0.20967	NA	Inf	#NAME?	P09874, Q9UGN5	Q02750, P36507	P22223	P09874, Q9UGN5,Q02750, P36507	Pan-tissue molecular basket
1054:1017	1054	Palbociclib	CDK4, CDK6	Cell cycle	1017	Olaparib	PARP1, PARP2	Genome integrity	chr1.150266476.150266689.MRPS21._HypMET	MOBEM	all	KRAS	delta IC50	resistance	0.00016373	2.88585	37	16	-0.702443	0.829096	-1.53154	1.22728	1.19581	1.24791	1.28076	NA	Inf	#NAME?	P09874, Q9UGN5	P11802, Q00534	P82921	P09874, Q9UGN5,P11802, Q00534	Pan-tissue molecular basket
1510:1017	1510	Linsitinib	IGF1R	IGF1R signaling	1017	Olaparib	PARP1, PARP2	Genome integrity	gain:cnaPANCAN273	MOBEM	all	all	delta IC50	resistance	0.00024434	2.33895	117	8	-0.677702	0.964358	-1.64206	1.36101	1.93076	1.2065	0.850473	NA	Inf	#NAME?	P09874, Q9UGN5	P08069	NA	P09874, Q9UGN5,P08069	Pan-tissue
1022:1017	1022	AZD7762	CHEK1, CHEK2	Cell cycle	1017	Olaparib	PARP1, PARP2	Genome integrity	DHX9_mut	MOBEM	all	KRAS	delta Emax	sensitivity	0.000116175	3.24059	50	3	0.284892	0.0690555	0.215837	2.48331	2.44943	0.0869147	0.0881171	3.25	3	4	P09874, Q9UGN5	O14757, O96017	Q08211	P09874, Q9UGN5,O14757, O96017	Pan-tissue molecular basket
1561:1017	1561	Taselisib	PI3K (beta sparing)	PI3K/MTOR signaling	1017	Olaparib	PARP1, PARP2	Genome integrity	PTPRU_down	Binarised gene expression	breast	all	delta IC50	sensitivity	1.15e-05	3.2942	47	4	2.64127	0.213547	2.42773	2.56631	2.25789	0.945998	1.07522	Inf	Inf	Inf	P09874, Q9UGN5	P42336	Q92729	P09874, Q9UGN5,P42336	Breast
1083:1017	1083	Crizotinib	MET, ALK, ROS1	RTK signaling	1017	Olaparib	PARP1, PARP2	Genome integrity	chr5:101632049-101632373(SLCO4C1)_HypMET	MOBEM	all	all	delta IC50	sensitivity	3.41e-08	0.00583117	82	43	0.911481	-0.297733	1.20921	1.06322	1.21874	1.13731	0.992188	NA	Inf	#NAME?	P09874, Q9UGN5	P08581, Q9UM73, P08922	Q6ZQN7	P09874, Q9UGN5,P08581, Q9UM73, P08922	Pan-tissue
1053:1017	1053	MK-2206	AKT1, AKT2	PI3K/MTOR signaling	1017	Olaparib	PARP1, PARP2	Genome integrity	PMAIP1_down	Binarised gene expression	all	PIK3CA	library IC50	sensitivity	5.76e-05	2.97214	27	3	7.36348	13.954	-6.59053	4.16926	1.03154	1.58074	6.38903	4.25	3	5	P09874, Q9UGN5	P31749, P31751	Q13794	P09874, Q9UGN5,P31749, P31751	Pan-tissue molecular basket
1372:1017	1372	Trametinib	MEK1, MEK2	ERK MAPK signaling	1017	Olaparib	PARP1, PARP2	Genome integrity	chr1.110230238.110230614.GSTM1._HypMET	MOBEM	all	KRAS	delta Emax	sensitivity	1.16e-05	1.16396	31	22	0.0637786	0.00947853	0.0543	1.53685	1.17955	0.035332	0.0460344	NA	Inf	#NAME?	P09874, Q9UGN5	Q02750, P36507	P09488	P09874, Q9UGN5,Q02750, P36507	Pan-tissue molecular basket
1179:1017	1179	MK-1775	WEE1, PLK1	Cell cycle	1017	Olaparib	PARP1, PARP2	Genome integrity	chr19.21265164.21265433.ZNF714._HypMET	MOBEM	all	TP53	delta IC50	sensitivity	0.000222118	2.56547	84	12	2.64739	0.565508	2.08188	1.14974	1.63759	1.81074	1.27131	NA	Inf	#NAME?	P09874, Q9UGN5	P30291, P53350	Q96N38	P09874, Q9UGN5,P30291, P53350	Pan-tissue molecular basket
1073:1017	1073	5-Fluorouracil	Antimetabolite (DNA & RNA)	Other	1017	Olaparib	PARP1, PARP2	Genome integrity	ITSN1_mut	MOBEM	all	all	combo Emax	sensitivity	0.000602875	1.68287	122	3	0.272151	0.662327	-0.390176	2.04764	3.30219	0.19055	0.118157	4	4	4	P09874, Q9UGN5		Q15811	P09874, Q9UGN5,	Pan-tissue
1073:1017	1073	5-Fluorouracil	Antimetabolite (DNA & RNA)	Other	1017	Olaparib	PARP1, PARP2	Genome integrity	chr14.70345943.70346527.SMOC1._HypMET	MOBEM	all	KRAS	delta IC50	sensitivity	0.000219624	3.36711	36	17	1.20847	0.018565	1.1899	1.17774	1.15621	1.01032	1.02914	3.5	3	4	P09874, Q9UGN5		Q9H4F8	P09874, Q9UGN5,	Pan-tissue molecular basket
1083:1017	1083	Crizotinib	MET, ALK, ROS1	RTK signaling	1017	Olaparib	PARP1, PARP2	Genome integrity	SUFU_up	Binarised gene expression	all	all	combo Emax	sensitivity	1.11e-05	2.81713	122	3	0.148585	0.65773	-0.509145	2.6974	1.97836	0.188754	0.257357	3.6	3	4	P09874, Q9UGN5	P08581, Q9UM73, P08922	Q9UMX1	P09874, Q9UGN5,P08581, Q9UM73, P08922	Pan-tissue
1073:1017	1073	5-Fluorouracil	Antimetabolite (DNA & RNA)	Other	1017	Olaparib	PARP1, PARP2	Genome integrity	TRIO_mut	MOBEM	all	all	delta IC50	sensitivity	6.4e-05	0.940075	118	7	2.18006	0.21493	1.96513	1.66431	1.07602	1.18075	1.8263	NA	Inf	#NAME?	P09874, Q9UGN5		Q9H2D6	P09874, Q9UGN5,	Pan-tissue
1510:1017	1510	Linsitinib	IGF1R	IGF1R signaling	1017	Olaparib	PARP1, PARP2	Genome integrity	gain.cnaPANCAN280..ARID4B.FH.	MOBEM	all	TP53	delta Emax	resistance	4.32e-05	1.28816	89	7	-0.0389762	0.0445681	-0.0835443	1.64917	2.77254	0.0506585	0.0301328	4	3	5	P09874, Q9UGN5	P08069	Q4LE39, P07954	P09874, Q9UGN5,P08069	Pan-tissue molecular basket
1053:1017	1053	MK-2206	AKT1, AKT2	PI3K/MTOR signaling	1017	Olaparib	PARP1, PARP2	Genome integrity	chr21.47602431.47602740.C21orf56._HypMET	MOBEM	all	KRAS	delta IC50	sensitivity	0.000340102	4.22902	39	14	2.06912	0.630373	1.43875	1.21613	1.14502	1.18305	1.25653	NA	Inf	#NAME?	P09874, Q9UGN5	P31749, P31751	NA	P09874, Q9UGN5,P31749, P31751	Pan-tissue molecular basket
1073:1017	1073	5-Fluorouracil	Antimetabolite (DNA & RNA)	Other	1017	Olaparib	PARP1, PARP2	Genome integrity	chr18.14132000.14132482.ZNF519._HypMET	MOBEM	all	PIK3CA	combo Emax	sensitivity	0.000909699	2.36376	21	9	0.440198	0.716941	-0.276743	1.42264	1.65087	0.194528	0.167635	NA	Inf	#NAME?	P09874, Q9UGN5		Q8TB69	P09874, Q9UGN5,	Pan-tissue molecular basket
1054:1017	1054	Palbociclib	CDK4, CDK6	Cell cycle	1017	Olaparib	PARP1, PARP2	Genome integrity	chr15.30685087.30685891.CHRFAM7A._HypMET	MOBEM	all	KRAS	delta IC50	sensitivity	1.07e-05	0.738459	27	26	1.18368	-0.419932	1.60361	1.27177	1.42934	1.26093	1.12193	NA	Inf	#NAME?	P09874, Q9UGN5	P11802, Q00534	Q494W8	P09874, Q9UGN5,P11802, Q00534	Pan-tissue molecular basket
1510:1017	1510	Linsitinib	IGF1R	IGF1R signaling	1017	Olaparib	PARP1, PARP2	Genome integrity	chr1.171810467.171811325.DNM3._HypMET	MOBEM	all	TP53	delta Emax	resistance	8.71e-06	0.546286	64	32	0.00533601	0.0550465	-0.0497105	1.00477	1.04872	0.0494742	0.0474012	3.66667	3	4	P09874, Q9UGN5	P08069	Q9UQ16	P09874, Q9UGN5,P08069	Pan-tissue molecular basket
1561:1017	1561	Taselisib	PI3K (beta sparing)	PI3K/MTOR signaling	1017	Olaparib	PARP1, PARP2	Genome integrity	gain.cnaPANCAN331	MOBEM	all	TP53	combo Emax	sensitivity	9.97e-05	0.690802	93	3	0.142034	0.548458	-0.406425	2.39747	1.94699	0.169523	0.208745	NA	Inf	#NAME?	P09874, Q9UGN5	P42336	NA	P09874, Q9UGN5,P42336	Pan-tissue molecular basket
1372:1017	1372	Trametinib	MEK1, MEK2	ERK MAPK signaling	1017	Olaparib	PARP1, PARP2	Genome integrity	chr21.47602431.47602740.C21orf56._HypMET	MOBEM	all	KRAS	delta Emax	sensitivity	0.000336687	4.73168	39	14	0.069646	0.0185107	0.0511353	1.15476	1.35764	0.044282	0.0376648	NA	Inf	#NAME?	P09874, Q9UGN5	Q02750, P36507	NA	P09874, Q9UGN5,Q02750, P36507	Pan-tissue molecular basket
1510:1017	1510	Linsitinib	IGF1R	IGF1R signaling	1017	Olaparib	PARP1, PARP2	Genome integrity	PMAIP1_down	Binarised gene expression	all	PIK3CA	library IC50	sensitivity	5.76e-05	2.97214	27	3	7.36348	13.954	-6.59053	4.16926	1.03154	1.58074	6.38903	4	3	5	P09874, Q9UGN5	P08069	Q13794	P09874, Q9UGN5,P08069	Pan-tissue molecular basket
1083:1017	1083	Crizotinib	MET, ALK, ROS1	RTK signaling	1017	Olaparib	PARP1, PARP2	Genome integrity	chr14.70345943.70346527.SMOC1._HypMET	MOBEM	all	TP53	delta IC50	sensitivity	2.97e-05	0.720058	75	21	1.11794	-0.140576	1.25852	1.0748	1.11896	1.17094	1.12472	4	3	5	P09874, Q9UGN5	P08581, Q9UM73, P08922	Q9H4F8	P09874, Q9UGN5,P08581, Q9UM73, P08922	Pan-tissue molecular basket
1054:1017	1054	Palbociclib	CDK4, CDK6	Cell cycle	1017	Olaparib	PARP1, PARP2	Genome integrity	chr19.22018594.22018827.ZNF43._HypMET	MOBEM	all	KRAS	delta Emax	resistance	1.53e-05	1.37281	31	22	-0.0323501	0.0430232	-0.0753734	1.68256	1.07621	0.0447969	0.0700363	NA	Inf	#NAME?	P09874, Q9UGN5	P11802, Q00534	P17038	P09874, Q9UGN5,P11802, Q00534	Pan-tissue molecular basket
1510:1017	1510	Linsitinib	IGF1R	IGF1R signaling	1017	Olaparib	PARP1, PARP2	Genome integrity	TRAF4_up	Binarised gene expression	all	TP53	combo Emax	sensitivity	2.94e-05	3.88365	93	3	0.213703	0.627143	-0.41344	2.70702	1.11697	0.152728	0.370145	3	3	3	P09874, Q9UGN5	P08069	Q9BUZ4	P09874, Q9UGN5,P08069	Pan-tissue molecular basket
1054:1017	1054	Palbociclib	CDK4, CDK6	Cell cycle	1017	Olaparib	PARP1, PARP2	Genome integrity	chr16:56659107-56659660(MT1E)_HypMET	MOBEM	all	all	delta Emax	sensitivity	7.24e-05	1.50465	112	13	0.0661015	-0.000685451	0.0667869	1.17139	1.7275	0.0570152	0.038661	NA	Inf	#NAME?	P09874, Q9UGN5	P11802, Q00534	P04732	P09874, Q9UGN5,P11802, Q00534	Pan-tissue
1510:1017	1510	Linsitinib	IGF1R	IGF1R signaling	1017	Olaparib	PARP1, PARP2	Genome integrity	gain.cnaPANCAN280..ARID4B.FH.	MOBEM	all	TP53	delta IC50	resistance	3.72e-06	0.214041	89	7	-1.10086	1.0217	-2.12256	1.89764	2.74476	1.11852	0.773315	4	3	5	P09874, Q9UGN5	P08069	Q4LE39, P07954	P09874, Q9UGN5,P08069	Pan-tissue molecular basket
1011:1017	1011	Navitoclax	BCL2, BCL-XL, BCL-W	Apoptosis regulation	1017	Olaparib	PARP1, PARP2	Genome integrity	gain.cnaPANCAN122..AHR.HDAC9.	MOBEM	all	PIK3CA	combo Emax	sensitivity	0.000991978	2.46938	27	3	0.249087	0.650786	-0.401699	2.27709	1.86122	0.176409	0.215825	3.9	3	5	P09874, Q9UGN5	P10415, Q92934, Q92843	P35869, Q9UKV0	P09874, Q9UGN5,P10415, Q92934, Q92843	Pan-tissue molecular basket
1510:1017	1510	Linsitinib	IGF1R	IGF1R signaling	1017	Olaparib	PARP1, PARP2	Genome integrity	chr3.50604905.50605359.C3orf18._HypMET	MOBEM	all	TP53	delta IC50	resistance	8.34e-07	0.0752668	63	33	0.0607668	1.28921	-1.22844	1.08123	1.26435	1.13616	0.971603	NA	Inf	#NAME?	P09874, Q9UGN5	P08069	NA	P09874, Q9UGN5,P08069	Pan-tissue molecular basket
1083:1017	1083	Crizotinib	MET, ALK, ROS1	RTK signaling	1017	Olaparib	PARP1, PARP2	Genome integrity	chr19:53662189-53662500(ZNF347)_HypMET	MOBEM	all	all	delta IC50	sensitivity	1.44e-08	0.00335251	68	57	0.760529	-0.420155	1.18068	1.05787	1.13426	1.11609	1.04093	NA	Inf	#NAME?	P09874, Q9UGN5	P08581, Q9UM73, P08922	Q96SE7	P09874, Q9UGN5,P08581, Q9UM73, P08922	Pan-tissue
1053:1017	1053	MK-2206	AKT1, AKT2	PI3K/MTOR signaling	1017	Olaparib	PARP1, PARP2	Genome integrity	chr21.47602431.47602740.C21orf56._HypMET	MOBEM	all	TP53	delta IC50	sensitivity	0.000534302	4.39755	84	12	2.02982	0.692917	1.3369	1.11911	1.02537	1.19462	1.30383	NA	Inf	#NAME?	P09874, Q9UGN5	P31749, P31751	NA	P09874, Q9UGN5,P31749, P31751	Pan-tissue molecular basket
1011:1017	1011	Navitoclax	BCL2, BCL-XL, BCL-W	Apoptosis regulation	1017	Olaparib	PARP1, PARP2	Genome integrity	TNFRSF12A_down	Binarised gene expression	breast	all	delta Emax	sensitivity	1.51e-05	2.57055	48	3	0.317991	0.0629561	0.255035	2.82968	4.03014	0.0901287	0.063282	3.2	3	4	P09874, Q9UGN5	P10415, Q92934, Q92843	Q9NP84	P09874, Q9UGN5,P10415, Q92934, Q92843	Breast
1022:1017	1022	AZD7762	CHEK1, CHEK2	Cell cycle	1017	Olaparib	PARP1, PARP2	Genome integrity	LAMA2_mut	MOBEM	all	all	delta Emax	sensitivity	0.000494753	4.58685	120	5	0.228001	0.065518	0.162483	1.65448	1.23522	0.0982079	0.131542	NA	Inf	#NAME?	P09874, Q9UGN5	O14757, O96017	P24043	P09874, Q9UGN5,O14757, O96017	Pan-tissue
1372:1017	1372	Trametinib	MEK1, MEK2	ERK MAPK signaling	1017	Olaparib	PARP1, PARP2	Genome integrity	chr21.47602431.47602740.C21orf56._HypMET	MOBEM	all	TP53	delta IC50	sensitivity	4.22e-07	0.0555395	84	12	2.54502	0.182395	2.36263	1.6755	1.70341	1.4101	1.387	NA	Inf	#NAME?	P09874, Q9UGN5	Q02750, P36507	NA	P09874, Q9UGN5,Q02750, P36507	Pan-tissue molecular basket
1372:1017	1372	Trametinib	MEK1, MEK2	ERK MAPK signaling	1017	Olaparib	PARP1, PARP2	Genome integrity	chr1.1476093.1476669.SSU72._HypMET	MOBEM	all	TP53	combo Emax	resistance	2.64e-08	0.00188393	59	37	0.710931	0.463736	0.247195	1.35047	1.17348	0.183044	0.21065	3.25	3	4	P09874, Q9UGN5	Q02750, P36507	Q9NP77	P09874, Q9UGN5,Q02750, P36507	Pan-tissue molecular basket
1054:1017	1054	Palbociclib	CDK4, CDK6	Cell cycle	1017	Olaparib	PARP1, PARP2	Genome integrity	chr18:77905297-77905566(LOC100130522)_HypMET	MOBEM	all	all	delta IC50	sensitivity	0.000435574	3.3395	112	13	1.36823	0.0751918	1.29304	1.04813	1.18392	1.23366	1.09217	3.25	3	4	P09874, Q9UGN5	P11802, Q00534	P25205	P09874, Q9UGN5,P11802, Q00534	Pan-tissue
1054:1017	1054	Palbociclib	CDK4, CDK6	Cell cycle	1017	Olaparib	PARP1, PARP2	Genome integrity	chr13.96296143.96297059.DZIP1._HypMET	MOBEM	all	KRAS	delta IC50	resistance	4.26e-05	1.64219	31	22	-0.528742	1.00225	-1.53099	1.261	1.23097	1.21411	1.24373	3.75	3	4	P09874, Q9UGN5	P11802, Q00534	Q86YF9	P09874, Q9UGN5,P11802, Q00534	Pan-tissue molecular basket
1179:1017	1179	MK-1775	WEE1, PLK1	Cell cycle	1017	Olaparib	PARP1, PARP2	Genome integrity	chr1.110230238.110230614.GSTM1._HypMET	MOBEM	all	KRAS	delta IC50	sensitivity	9.6e-05	2.26479	31	22	2.57379	0.788356	1.78544	1.10301	1.32519	1.61869	1.3473	NA	Inf	#NAME?	P09874, Q9UGN5	P30291, P53350	P09488	P09874, Q9UGN5,P30291, P53350	Pan-tissue molecular basket
1022:1017	1022	AZD7762	CHEK1, CHEK2	Cell cycle	1017	Olaparib	PARP1, PARP2	Genome integrity	PLSCR3_up	Binarised gene expression	all	KRAS	combo Emax	sensitivity	5.3e-06	2.96046	50	3	0.209409	0.68749	-0.478082	3.06956	2.29691	0.155749	0.208141	3.5	3	4	P09874, Q9UGN5	O14757, O96017	Q9NRY6	P09874, Q9UGN5,O14757, O96017	Pan-tissue molecular basket
1073:1017	1073	5-Fluorouracil	Antimetabolite (DNA & RNA)	Other	1017	Olaparib	PARP1, PARP2	Genome integrity	chr18.14132000.14132482.ZNF519._HypMET	MOBEM	all	KRAS	delta Emax	sensitivity	0.000131698	3.32112	38	15	0.0594044	0.00199465	0.0574098	1.35976	1.0785	0.0422206	0.0532313	NA	Inf	#NAME?	P09874, Q9UGN5		Q8TB69	P09874, Q9UGN5,	Pan-tissue molecular basket
1372:1017	1372	Trametinib	MEK1, MEK2	ERK MAPK signaling	1017	Olaparib	PARP1, PARP2	Genome integrity	chr19.57831599.57832250.ZNF543._HypMET	MOBEM	all	KRAS	delta Emax	resistance	0.000130111	3.31206	34	19	0.000104187	0.0498525	-0.0497483	1.06208	1.6035	0.0468404	0.0310247	4	3	5	P09874, Q9UGN5	Q02750, P36507	Q08ER8	P09874, Q9UGN5,Q02750, P36507	Pan-tissue molecular basket
1372:1017	1372	Trametinib	MEK1, MEK2	ERK MAPK signaling	1017	Olaparib	PARP1, PARP2	Genome integrity	chr13.96296143.96297059.DZIP1._HypMET	MOBEM	all	KRAS	delta Emax	resistance	0.000126638	3.30089	31	22	0.00365607	0.0521461	-0.0484901	1.0202	1.50274	0.0475298	0.0322677	3.25	2	4	P09874, Q9UGN5	Q02750, P36507	Q86YF9	P09874, Q9UGN5,Q02750, P36507	Pan-tissue molecular basket
1047:1017	1047	Nutlin-3a (-)	MDM2	p53 pathway	1017	Olaparib	PARP1, PARP2	Genome integrity	PREX2_up	Binarised gene expression	breast	all	delta Emax	sensitivity	5.02e-08	0.0751946	48	3	0.198309	-0.00677913	0.205089	3.88331	2.96794	0.0528129	0.0691013	NA	Inf	#NAME?	P09874, Q9UGN5	Q00987	Q70Z35	P09874, Q9UGN5,Q00987	Breast
1022:1017	1022	AZD7762	CHEK1, CHEK2	Cell cycle	1017	Olaparib	PARP1, PARP2	Genome integrity	SACS_mut	MOBEM	all	TP53	delta Emax	sensitivity	0.000383378	4.7951	90	6	0.200284	0.0559511	0.144333	1.61505	1.01681	0.0893677	0.141947	NA	Inf	#NAME?	P09874, Q9UGN5	O14757, O96017	Q9NZJ4	P09874, Q9UGN5,O14757, O96017	Pan-tissue molecular basket
1053:1017	1053	MK-2206	AKT1, AKT2	PI3K/MTOR signaling	1017	Olaparib	PARP1, PARP2	Genome integrity	ABCC3_down	Binarised gene expression	breast	all	delta Emax	sensitivity	2.8e-05	3.51553	48	3	0.143508	0.0190014	0.124506	2.70296	6.62016	0.046063	0.0188072	NA	Inf	#NAME?	P09874, Q9UGN5	P31749, P31751	O15438	P09874, Q9UGN5,P31749, P31751	Breast
1179:1017	1179	MK-1775	WEE1, PLK1	Cell cycle	1017	Olaparib	PARP1, PARP2	Genome integrity	chr20:42543097-42545137(TOX2)_HypMET	MOBEM	all	all	delta IC50	sensitivity	9.31e-08	0.0125959	98	27	2.35577	0.348648	2.00713	1.18035	1.52675	1.70046	1.31464	NA	Inf	#NAME?	P09874, Q9UGN5	P30291, P53350	Q96NM4	P09874, Q9UGN5,P30291, P53350	Pan-tissue
1053:1017	1053	MK-2206	AKT1, AKT2	PI3K/MTOR signaling	1017	Olaparib	PARP1, PARP2	Genome integrity	STAT6_down	Binarised gene expression	breast	all	delta Emax	sensitivity	1.27e-05	2.36532	45	6	0.109309	0.0152608	0.0940486	2.18684	1.6629	0.0430067	0.0565571	3.5	3	4	P09874, Q9UGN5	P31749, P31751	P42226	P09874, Q9UGN5,P31749, P31751	Breast
1179:1017	1179	MK-1775	WEE1, PLK1	Cell cycle	1017	Olaparib	PARP1, PARP2	Genome integrity	chr15:30685087-30685891(CHRFAM7A)_HypMET	MOBEM	all	all	delta IC50	sensitivity	9.31e-08	0.0125959	98	27	2.35577	0.348648	2.00713	1.18035	1.52675	1.70046	1.31464	NA	Inf	#NAME?	P09874, Q9UGN5	P30291, P53350	Q494W8	P09874, Q9UGN5,P30291, P53350	Pan-tissue
1053:1017	1053	MK-2206	AKT1, AKT2	PI3K/MTOR signaling	1017	Olaparib	PARP1, PARP2	Genome integrity	gain.cnaPANCAN303	MOBEM	all	TP53	combo Emax	sensitivity	0.000636529	2.66762	92	4	0.255733	0.586192	-0.330459	1.80974	1.67944	0.1826	0.196767	NA	Inf	#NAME?	P09874, Q9UGN5	P31749, P31751	NA	P09874, Q9UGN5,P31749, P31751	Pan-tissue molecular basket
1179:1017	1179	MK-1775	WEE1, PLK1	Cell cycle	1017	Olaparib	PARP1, PARP2	Genome integrity	PMAIP1_down	Binarised gene expression	all	PIK3CA	library IC50	sensitivity	5.76e-05	2.97214	27	3	7.36348	13.954	-6.59053	4.16926	1.03154	1.58074	6.38903	3.75	3	5	P09874, Q9UGN5	P30291, P53350	Q13794	P09874, Q9UGN5,P30291, P53350	Pan-tissue molecular basket
1510:1017	1510	Linsitinib	IGF1R	IGF1R signaling	1017	Olaparib	PARP1, PARP2	Genome integrity	gain.cnaPANCAN88..PABPC1.UBR5.	MOBEM	all	TP53	delta IC50	resistance	0.000320047	3.17933	84	12	-0.293983	1.03278	-1.32676	1.14654	1.20685	1.15719	1.09936	3.16667	2	4	P09874, Q9UGN5	P08069	P11940, O95071	P09874, Q9UGN5,P08069	Pan-tissue molecular basket
1372:1017	1372	Trametinib	MEK1, MEK2	ERK MAPK signaling	1017	Olaparib	PARP1, PARP2	Genome integrity	chr20.42543097.42545137.TOX2._HypMET	MOBEM	all	TP53	delta Emax	sensitivity	2.74e-07	0.0880701	74	22	0.0629352	-0.00257066	0.0655059	1.32637	1.41883	0.0493873	0.046169	NA	Inf	#NAME?	P09874, Q9UGN5	Q02750, P36507	Q96NM4	P09874, Q9UGN5,Q02750, P36507	Pan-tissue molecular basket
1372:1017	1372	Trametinib	MEK1, MEK2	ERK MAPK signaling	1017	Olaparib	PARP1, PARP2	Genome integrity	APC_mut	MOBEM	all	KRAS	delta IC50	resistance	0.000190394	3.13256	34	19	0.068706	1.6463	-1.57759	1.12267	1.21353	1.40521	1.30001	3	2	4	P09874, Q9UGN5	Q02750, P36507	P25054	P09874, Q9UGN5,Q02750, P36507	Pan-tissue molecular basket
1011:1017	1011	Navitoclax	BCL2, BCL-XL, BCL-W	Apoptosis regulation	1017	Olaparib	PARP1, PARP2	Genome integrity	chr1.120835961.120839391.FAM72B._HypMET	MOBEM	all	KRAS	delta IC50	resistance	0.000437006	4.79339	37	16	0.445221	2.38807	-1.94285	1.10704	1.17357	1.75499	1.65551	NA	Inf	#NAME?	P09874, Q9UGN5	P10415, Q92934, Q92843	Q86X60	P09874, Q9UGN5,P10415, Q92934, Q92843	Pan-tissue molecular basket
1510:1017	1510	Linsitinib	IGF1R	IGF1R signaling	1017	Olaparib	PARP1, PARP2	Genome integrity	gain.cnaPANCAN382..FLT3.WASF3.	MOBEM	all	KRAS	combo Emax	sensitivity	7.93e-06	0.330628	49	4	0.311643	0.640232	-0.328589	2.91791	1.22572	0.112611	0.268078	3.83333	2	5	P09874, Q9UGN5	P08069	P36888, Q9UPY6	P09874, Q9UGN5,P08069	Pan-tissue molecular basket
1054:1017	1054	Palbociclib	CDK4, CDK6	Cell cycle	1017	Olaparib	PARP1, PARP2	Genome integrity	chr10.102891010.102891794.TLX1NB..TLX1._HypMET	MOBEM	all	KRAS	delta Emax	resistance	2.74e-05	1.80397	30	23	-0.0296164	0.0434398	-0.0730562	1.60557	1.04859	0.0455016	0.0696707	5	5	5	P09874, Q9UGN5	P11802, Q00534	P0CAT3, P31314	P09874, Q9UGN5,P11802, Q00534	Pan-tissue molecular basket
1372:1017	1372	Trametinib	MEK1, MEK2	ERK MAPK signaling	1017	Olaparib	PARP1, PARP2	Genome integrity	chr1.110230238.110230614.GSTM1._HypMET	MOBEM	all	KRAS	delta IC50	sensitivity	4.69e-05	1.69649	31	22	2.04828	0.394105	1.65418	1.2044	1.29781	1.37344	1.27459	NA	Inf	#NAME?	P09874, Q9UGN5	Q02750, P36507	P09488	P09874, Q9UGN5,Q02750, P36507	Pan-tissue molecular basket
1022:1017	1022	AZD7762	CHEK1, CHEK2	Cell cycle	1017	Olaparib	PARP1, PARP2	Genome integrity	LAMA2_mut	MOBEM	all	TP53	delta Emax	sensitivity	1.11e-05	0.601975	92	4	0.268718	0.0561134	0.212605	2.39115	1.93934	0.0889133	0.109627	NA	Inf	#NAME?	P09874, Q9UGN5	O14757, O96017	P24043	P09874, Q9UGN5,O14757, O96017	Pan-tissue molecular basket
1022:1017	1022	AZD7762	CHEK1, CHEK2	Cell cycle	1017	Olaparib	PARP1, PARP2	Genome integrity	CREBBP_mut	MOBEM	all	TP53	delta IC50	sensitivity	0.000615838	4.84235	91	5	3.37582	0.919817	2.456	1.6212	1.8056	1.51493	1.36021	2.75	2	4	P09874, Q9UGN5	O14757, O96017	Q92793	P09874, Q9UGN5,O14757, O96017	Pan-tissue molecular basket
1372:1017	1372	Trametinib	MEK1, MEK2	ERK MAPK signaling	1017	Olaparib	PARP1, PARP2	Genome integrity	chr11.119293320.119293943.THY1._HypMET	MOBEM	all	TP53	delta IC50	resistance	4.02e-07	0.0555395	64	32	-0.629046	1.03111	-1.66015	1.06671	1.59906	1.55633	1.03821	3	2	4	P09874, Q9UGN5	Q02750, P36507	P04216	P09874, Q9UGN5,Q02750, P36507	Pan-tissue molecular basket
1372:1017	1372	Trametinib	MEK1, MEK2	ERK MAPK signaling	1017	Olaparib	PARP1, PARP2	Genome integrity	chr8:22422534-22423702(SORBS3)_HypMET	MOBEM	all	all	combo Emax	resistance	1.07e-05	0.0690701	101	24	0.731284	0.504936	0.226348	1.01536	1.19237	0.222923	0.18983	3	3	3	P09874, Q9UGN5	Q02750, P36507	O60504	P09874, Q9UGN5,Q02750, P36507	Pan-tissue
1372:1017	1372	Trametinib	MEK1, MEK2	ERK MAPK signaling	1017	Olaparib	PARP1, PARP2	Genome integrity	chr6:6007387-6007797(NRN1)_HypMET	MOBEM	all	all	combo Emax	resistance	2.01e-09	8.12e-05	85	40	0.719777	0.467744	0.252034	1.24143	1.24361	0.203019	0.202664	NA	Inf	#NAME?	P09874, Q9UGN5	Q02750, P36507	Q9NPD7	P09874, Q9UGN5,Q02750, P36507	Pan-tissue
1372:1017	1372	Trametinib	MEK1, MEK2	ERK MAPK signaling	1017	Olaparib	PARP1, PARP2	Genome integrity	chr17.42092143.42092432.TMEM101._HypMET	MOBEM	all	TP53	combo Emax	resistance	0.000102407	0.706299	87	9	0.831025	0.530869	0.300156	1.36153	6.76184	0.220455	0.0443897	4	3	5	P09874, Q9UGN5	Q02750, P36507	Q96IK0	P09874, Q9UGN5,Q02750, P36507	Pan-tissue molecular basket
1179:1017	1179	MK-1775	WEE1, PLK1	Cell cycle	1017	Olaparib	PARP1, PARP2	Genome integrity	chr21.47602431.47602740.C21orf56._HypMET	MOBEM	all	TP53	delta IC50	sensitivity	0.000145608	1.91027	84	12	2.69581	0.558591	2.13722	1.18673	1.65842	1.80093	1.28871	NA	Inf	#NAME?	P09874, Q9UGN5	P30291, P53350	NA	P09874, Q9UGN5,P30291, P53350	Pan-tissue molecular basket
1054:1017	1054	Palbociclib	CDK4, CDK6	Cell cycle	1017	Olaparib	PARP1, PARP2	Genome integrity	chr15:30685087-30685891(CHRFAM7A)_HypMET	MOBEM	all	all	delta IC50	sensitivity	8.92e-07	0.0625375	98	27	1.23588	-0.0730642	1.30895	1.11754	1.1552	1.17128	1.13309	NA	Inf	#NAME?	P09874, Q9UGN5	P11802, Q00534	Q494W8	P09874, Q9UGN5,P11802, Q00534	Pan-tissue
1372:1017	1372	Trametinib	MEK1, MEK2	ERK MAPK signaling	1017	Olaparib	PARP1, PARP2	Genome integrity	chr3:50604905-50605359(C3orf18)_HypMET	MOBEM	all	all	combo Emax	resistance	2.03e-11	2.46e-06	84	41	0.73328	0.458153	0.275127	1.41577	1.38792	0.194331	0.19823	NA	Inf	#NAME?	P09874, Q9UGN5	Q02750, P36507	Q6ZW05	P09874, Q9UGN5,Q02750, P36507	Pan-tissue
1054:1017	1054	Palbociclib	CDK4, CDK6	Cell cycle	1017	Olaparib	PARP1, PARP2	Genome integrity	ARHGAP29_down	Binarised gene expression	all	KRAS	delta IC50	resistance	2.07e-06	2.8864	48	5	-2.27243	0.641658	-2.91409	2.49129	2.87579	1.16971	1.01332	NA	Inf	#NAME?	P09874, Q9UGN5	P11802, Q00534	Q52LW3	P09874, Q9UGN5,P11802, Q00534	Pan-tissue molecular basket
1083:1017	1083	Crizotinib	MET, ALK, ROS1	RTK signaling	1017	Olaparib	PARP1, PARP2	Genome integrity	XRN1_mut	MOBEM	all	all	combo Emax	sensitivity	0.000393666	1.19706	119	6	0.361874	0.659812	-0.297938	1.52011	1.6528	0.195998	0.180262	NA	Inf	#NAME?	P09874, Q9UGN5	P08581, Q9UM73, P08922	Q8IZH2	P09874, Q9UGN5,P08581, Q9UM73, P08922	Pan-tissue
1179:1017	1179	MK-1775	WEE1, PLK1	Cell cycle	1017	Olaparib	PARP1, PARP2	Genome integrity	chr15.30685087.30685891.CHRFAM7A._HypMET	MOBEM	all	KRAS	delta IC50	sensitivity	0.000165363	2.88585	27	26	2.39947	0.69171	1.70776	1.00203	1.29325	1.70431	1.32052	NA	Inf	#NAME?	P09874, Q9UGN5	P30291, P53350	Q494W8	P09874, Q9UGN5,P30291, P53350	Pan-tissue molecular basket
1054:1017	1054	Palbociclib	CDK4, CDK6	Cell cycle	1017	Olaparib	PARP1, PARP2	Genome integrity	ARHGAP29_down	Binarised gene expression	all	KRAS	delta Emax	resistance	1.35e-06	1.75359	48	5	-0.114128	0.0248471	-0.138975	2.98233	1.28493	0.0465996	0.108158	NA	Inf	#NAME?	P09874, Q9UGN5	P11802, Q00534	Q52LW3	P09874, Q9UGN5,P11802, Q00534	Pan-tissue molecular basket
1053:1021	1053	MK-2206	AKT1, AKT2	PI3K/MTOR signaling	1021	Axitinib	PDGFR, KIT, VEGFR	RTK signaling	NUDT15_down	Binarised gene expression	breast	all	delta Emax	sensitivity	2.26e-05	3.16176	48	3	0.142506	-0.00200243	0.144509	3.25319	1.03631	0.0444206	0.139445	3.6	3	4	P16234, P10721, P17948	P31749, P31751	Q9NV35	P16234, P10721, P17948,P31749, P31751	Breast
1083:1021	1083	Crizotinib	MET, ALK, ROS1	RTK signaling	1021	Axitinib	PDGFR, KIT, VEGFR	RTK signaling	LIMA1_down	Binarised gene expression	breast	all	delta Emax	sensitivity	9.44e-07	0.44218	48	3	0.172711	-0.0594088	0.23212	3.58054	1.64682	0.0648281	0.14095	3.66667	3	5	P16234, P10721, P17948	P08581, Q9UM73, P08922	Q9UHB6	P16234, P10721, P17948,P08581, Q9UM73, P08922	Breast
1083:1021	1083	Crizotinib	MET, ALK, ROS1	RTK signaling	1021	Axitinib	PDGFR, KIT, VEGFR	RTK signaling	MEF2C_up	Binarised gene expression	breast	all	delta Emax	sensitivity	9.44e-07	0.44218	48	3	0.172711	-0.0594088	0.23212	3.58054	1.64682	0.0648281	0.14095	4	3	5	P16234, P10721, P17948	P08581, Q9UM73, P08922	Q06413	P16234, P10721, P17948,P08581, Q9UM73, P08922	Breast
1083:1021	1083	Crizotinib	MET, ALK, ROS1	RTK signaling	1021	Axitinib	PDGFR, KIT, VEGFR	RTK signaling	THBS2_up	Binarised gene expression	breast	all	delta Emax	sensitivity	4.81e-06	1.20033	48	3	0.161058	-0.0586806	0.219739	3.34417	1.38794	0.0657081	0.15832	NA	Inf	#NAME?	P16234, P10721, P17948	P08581, Q9UM73, P08922	P35442	P16234, P10721, P17948,P08581, Q9UM73, P08922	Breast
1083:1021	1083	Crizotinib	MET, ALK, ROS1	RTK signaling	1021	Axitinib	PDGFR, KIT, VEGFR	RTK signaling	CCND1_down	Binarised gene expression	breast	all	delta Emax	sensitivity	1.06e-06	0.455818	47	4	0.140796	-0.0616314	0.202427	3.18014	1.53819	0.0636536	0.131601	3.33333	3	4	P16234, P10721, P17948	P08581, Q9UM73, P08922	P24385	P16234, P10721, P17948,P08581, Q9UM73, P08922	Breast
1372:1022	1372	Trametinib	MEK1, MEK2	ERK MAPK signaling	1022	AZD7762	CHEK1, CHEK2	Cell cycle	chr10.52499392.52500021.ASAH2B._HypMET	MOBEM	all	TP53	delta Emax	sensitivity	5.25e-05	1.45743	75	21	0.0377119	-0.0196329	0.0573448	1.05894	1.00383	0.054153	0.057126	NA	Inf	#NAME?	O14757, O96017	Q02750, P36507	P0C7U1	O14757, O96017,Q02750, P36507	Pan-tissue molecular basket
1017:1022	1017	Olaparib	PARP1, PARP2	Genome integrity	1022	AZD7762	CHEK1, CHEK2	Cell cycle	APC_mut	MOBEM	all	TP53	delta IC50	sensitivity	1.57e-05	0.512668	70	26	1.14031	-0.2891	1.42941	1.00792	1.17921	1.41817	1.21218	3.25	3	4	O14757, O96017	P09874, Q9UGN5	P25054	O14757, O96017,P09874, Q9UGN5	Pan-tissue molecular basket
1017:1022	1017	Olaparib	PARP1, PARP2	Genome integrity	1022	AZD7762	CHEK1, CHEK2	Cell cycle	chr19.22018594.22018827.ZNF43._HypMET	MOBEM	all	PIK3CA	combo Emax	sensitivity	0.000778063	2.16266	17	13	0.347513	0.575159	-0.227646	1.27648	1.59762	0.178339	0.142491	NA	Inf	#NAME?	O14757, O96017	P09874, Q9UGN5	P17038	O14757, O96017,P09874, Q9UGN5	Pan-tissue molecular basket
1083:1022	1083	Crizotinib	MET, ALK, ROS1	RTK signaling	1022	AZD7762	CHEK1, CHEK2	Cell cycle	chr19:21265164-21265433(ZNF714)_HypMET	MOBEM	all	all	delta IC50	sensitivity	0.000188678	1.95507	111	14	1.47053	0.328149	1.14238	1.06536	1.44415	1.0723	0.791042	NA	Inf	#NAME?	O14757, O96017	P08581, Q9UM73, P08922	Q96N38	O14757, O96017,P08581, Q9UM73, P08922	Pan-tissue
1054:1022	1054	Palbociclib	CDK4, CDK6	Cell cycle	1022	AZD7762	CHEK1, CHEK2	Cell cycle	CIAPIN1_down	Binarised gene expression	all	all	combo Emax	sensitivity	5.58e-06	2.35239	122	3	0.104662	0.595384	-0.490722	2.75876	5.35568	0.177878	0.0916264	4	4	4	O14757, O96017	P11802, Q00534	Q6FI81	O14757, O96017,P11802, Q00534	Pan-tissue
1510:1022	1510	Linsitinib	IGF1R	IGF1R signaling	1022	AZD7762	CHEK1, CHEK2	Cell cycle	chr3.50604905.50605359.C3orf18._HypMET	MOBEM	all	TP53	delta Emax	resistance	6.21e-08	0.0366858	63	33	-0.0317635	0.0447094	-0.0764729	1.26954	1.25271	0.0602366	0.0610459	NA	Inf	#NAME?	O14757, O96017	P08069	NA	O14757, O96017,P08069	Pan-tissue molecular basket
1053:1022	1053	MK-2206	AKT1, AKT2	PI3K/MTOR signaling	1022	AZD7762	CHEK1, CHEK2	Cell cycle	chr14.24803678.24804353.ADCY4..RIPK3._HypMET	MOBEM	all	PIK3CA	combo Emax	resistance	0.000711695	2.06307	14	16	0.442912	0.251077	0.191835	2.38384	1.11013	0.080473	0.172803	3.125	3	4	O14757, O96017	P31749, P31751	Q8NFM4, Q9Y572	O14757, O96017,P31749, P31751	Pan-tissue molecular basket
1083:1022	1083	Crizotinib	MET, ALK, ROS1	RTK signaling	1022	AZD7762	CHEK1, CHEK2	Cell cycle	chr16.68676450.68676843.CDH3._HypMET	MOBEM	all	PIK3CA	combo Emax	resistance	0.000258228	1.12551	14	16	0.576508	0.339951	0.236557	2.07543	1.29516	0.11398	0.182647	NA	Inf	#NAME?	O14757, O96017	P08581, Q9UM73, P08922	P22223	O14757, O96017,P08581, Q9UM73, P08922	Pan-tissue molecular basket
1372:1022	1372	Trametinib	MEK1, MEK2	ERK MAPK signaling	1022	AZD7762	CHEK1, CHEK2	Cell cycle	chr13.27131568.27132677.._HypMET	MOBEM	all	PIK3CA	combo Emax	sensitivity	7.48e-05	0.536955	19	11	0.283134	0.567888	-0.284754	1.50331	3.00371	0.189418	0.0948008	NA	Inf	#NAME?	O14757, O96017	Q02750, P36507	NA	O14757, O96017,Q02750, P36507	Pan-tissue molecular basket
1054:1022	1054	Palbociclib	CDK4, CDK6	Cell cycle	1022	AZD7762	CHEK1, CHEK2	Cell cycle	chr8.79428433.79428754.PKIA._HypMET	MOBEM	all	PIK3CA	combo Emax	sensitivity	0.000106487	0.664612	20	10	0.46423	0.677578	-0.213347	1.71786	1.80926	0.124194	0.11792	3	3	3	O14757, O96017	P11802, Q00534	P61925	O14757, O96017,P11802, Q00534	Pan-tissue molecular basket
1017:1022	1017	Olaparib	PARP1, PARP2	Genome integrity	1022	AZD7762	CHEK1, CHEK2	Cell cycle	chr10.52499392.52500021.ASAH2B._HypMET	MOBEM	all	TP53	delta IC50	sensitivity	7.36e-05	1.28766	75	21	1.20849	-0.212897	1.42139	1.01484	1.06045	1.40061	1.34036	NA	Inf	#NAME?	O14757, O96017	P09874, Q9UGN5	P0C7U1	O14757, O96017,P09874, Q9UGN5	Pan-tissue molecular basket
1179:1022	1179	MK-1775	WEE1, PLK1	Cell cycle	1022	AZD7762	CHEK1, CHEK2	Cell cycle	BNIPL_up	Binarised gene expression	all	all	combo Emax	resistance	2.31e-05	4.00344	118	7	0.565792	0.244341	0.321451	1.71236	1.70821	0.187724	0.18818	NA	Inf	#NAME?	O14757, O96017	P30291, P53350	Q7Z465	O14757, O96017,P30291, P53350	Pan-tissue
1083:1022	1083	Crizotinib	MET, ALK, ROS1	RTK signaling	1022	AZD7762	CHEK1, CHEK2	Cell cycle	chr3.50604905.50605359.C3orf18._HypMET	MOBEM	all	PIK3CA	combo Emax	resistance	0.000201302	0.963755	16	14	0.593968	0.354243	0.239724	1.8706	1.34712	0.128154	0.177953	NA	Inf	#NAME?	O14757, O96017	P08581, Q9UM73, P08922	NA	O14757, O96017,P08581, Q9UM73, P08922	Pan-tissue molecular basket
1053:1022	1053	MK-2206	AKT1, AKT2	PI3K/MTOR signaling	1022	AZD7762	CHEK1, CHEK2	Cell cycle	chr16.68676450.68676843.CDH3._HypMET	MOBEM	all	PIK3CA	combo Emax	resistance	0.000711695	2.06307	14	16	0.442912	0.251077	0.191835	2.38384	1.11013	0.080473	0.172803	NA	Inf	#NAME?	O14757, O96017	P31749, P31751	P22223	O14757, O96017,P31749, P31751	Pan-tissue molecular basket
1017:1022	1017	Olaparib	PARP1, PARP2	Genome integrity	1022	AZD7762	CHEK1, CHEK2	Cell cycle	chr1.1476093.1476669.SSU72._HypMET	MOBEM	all	PIK3CA	combo Emax	resistance	0.000818115	2.22834	14	16	0.58168	0.35632	0.22536	1.60044	1.23768	0.140811	0.182082	3.5	3	4	O14757, O96017	P09874, Q9UGN5	Q9NP77	O14757, O96017,P09874, Q9UGN5	Pan-tissue molecular basket
1054:1022	1054	Palbociclib	CDK4, CDK6	Cell cycle	1022	AZD7762	CHEK1, CHEK2	Cell cycle	chr14.70345943.70346527.SMOC1._HypMET	MOBEM	all	PIK3CA	combo Emax	sensitivity	9.95e-05	0.642086	21	9	0.452346	0.672511	-0.220165	1.75554	1.95258	0.125412	0.112756	3	3	3	O14757, O96017	P11802, Q00534	Q9H4F8	O14757, O96017,P11802, Q00534	Pan-tissue molecular basket
1017:1022	1017	Olaparib	PARP1, PARP2	Genome integrity	1022	AZD7762	CHEK1, CHEK2	Cell cycle	chr18.5543437.5544241.EPB41L3._HypMET	MOBEM	all	PIK3CA	combo Emax	sensitivity	3.8e-05	0.354902	18	12	0.314979	0.584201	-0.269222	1.51917	3.18637	0.177216	0.0844915	3	2	4	O14757, O96017	P09874, Q9UGN5	Q9Y2J2	O14757, O96017,P09874, Q9UGN5	Pan-tissue molecular basket
1372:1022	1372	Trametinib	MEK1, MEK2	ERK MAPK signaling	1022	AZD7762	CHEK1, CHEK2	Cell cycle	ESR1_up	Binarised gene expression	all	all	combo Emax	resistance	2.92e-05	4.52418	118	7	0.749619	0.394575	0.355044	1.65412	4.12196	0.214643	0.0861347	2.5	2	3	O14757, O96017	Q02750, P36507	P03372	O14757, O96017,Q02750, P36507	Pan-tissue
1017:1022	1017	Olaparib	PARP1, PARP2	Genome integrity	1022	AZD7762	CHEK1, CHEK2	Cell cycle	chr11.8615397.8615889.STK33._HypMET	MOBEM	all	TP53	delta IC50	sensitivity	1.67e-06	0.11706	73	23	1.33932	-0.29306	1.63238	1.1868	1.3658	1.37545	1.19519	NA	Inf	#NAME?	O14757, O96017	P09874, Q9UGN5	Q9BYT3	O14757, O96017,P09874, Q9UGN5	Pan-tissue molecular basket
1017:1022	1017	Olaparib	PARP1, PARP2	Genome integrity	1022	AZD7762	CHEK1, CHEK2	Cell cycle	chr1.150266476.150266689.MRPS21._HypMET	MOBEM	all	TP53	delta IC50	sensitivity	2.96e-05	0.720058	77	19	1.33871	-0.208109	1.54682	1.11309	1.17844	1.38966	1.3126	NA	Inf	#NAME?	O14757, O96017	P09874, Q9UGN5	P82921	O14757, O96017,P09874, Q9UGN5	Pan-tissue molecular basket
1053:1022	1053	MK-2206	AKT1, AKT2	PI3K/MTOR signaling	1022	AZD7762	CHEK1, CHEK2	Cell cycle	HDAC9_mut	MOBEM	all	TP53	delta IC50	sensitivity	5.17e-05	1.0527	92	4	2.7194	0.228057	2.49135	2.14165	4.13884	1.16328	0.601943	4	4	4	O14757, O96017	P31749, P31751	Q9UKV0	O14757, O96017,P31749, P31751	Pan-tissue molecular basket
1510:1022	1510	Linsitinib	IGF1R	IGF1R signaling	1022	AZD7762	CHEK1, CHEK2	Cell cycle	chr19.53662189.53662500.ZNF347._HypMET	MOBEM	all	PIK3CA	combo Emax	sensitivity	3.75e-05	0.354902	18	12	0.309032	0.55951	-0.250478	1.50958	3.36344	0.165926	0.0744709	NA	Inf	#NAME?	O14757, O96017	P08069	Q96SE7	O14757, O96017,P08069	Pan-tissue molecular basket
1190:1022	1190	Gemcitabine	Pyrimidine antimetabolite	DNA replication	1022	AZD7762	CHEK1, CHEK2	Cell cycle	PAM50_LUMA	PAM50	breast	all	combo Emax	resistance	0.000120571	3.23637	38	13	0.599941	0.294118	0.305823	1.3566	1.30145	0.225433	0.234987	NA	Inf	#NAME?	O14757, O96017		NA	O14757, O96017,	Breast
1179:1022	1179	MK-1775	WEE1, PLK1	Cell cycle	1022	AZD7762	CHEK1, CHEK2	Cell cycle	NPM1_down	Binarised gene expression	all	all	combo Emax	resistance	2.35e-05	4.00344	119	6	0.59122	0.24576	0.34546	1.82784	2.21423	0.188999	0.156018	2.25	2	3	O14757, O96017	P30291, P53350	P06748	O14757, O96017,P30291, P53350	Pan-tissue
1372:1022	1372	Trametinib	MEK1, MEK2	ERK MAPK signaling	1022	AZD7762	CHEK1, CHEK2	Cell cycle	BRAF_mut	MOBEM	all	all	combo Emax	sensitivity	0.000107786	0.431152	113	12	0.181221	0.439226	-0.258005	1.17383	2.32914	0.219797	0.110772	1.75	1	3	O14757, O96017	Q02750, P36507	P15056	O14757, O96017,Q02750, P36507	Pan-tissue
1053:1022	1053	MK-2206	AKT1, AKT2	PI3K/MTOR signaling	1022	AZD7762	CHEK1, CHEK2	Cell cycle	chr1.143912736.143916156.FAM72D._HypMET	MOBEM	all	KRAS	combo Emax	sensitivity	2.49e-07	0.0619225	32	21	0.298109	0.576485	-0.278376	1.53305	1.98125	0.181583	0.140505	3.5	3	4	O14757, O96017	P31749, P31751	Q6L9T8	O14757, O96017,P31749, P31751	Pan-tissue molecular basket
1372:1022	1372	Trametinib	MEK1, MEK2	ERK MAPK signaling	1022	AZD7762	CHEK1, CHEK2	Cell cycle	chr8.67940691.67940997.LRRC67._HypMET	MOBEM	all	KRAS	combo Emax	sensitivity	0.000695986	3.55202	37	16	0.236855	0.408676	-0.171821	1.06808	1.11194	0.160869	0.154523	NA	Inf	#NAME?	O14757, O96017	Q02750, P36507	Q7Z4L9	O14757, O96017,Q02750, P36507	Pan-tissue molecular basket
1073:1022	1073	5-Fluorouracil	Antimetabolite (DNA & RNA)	Other	1022	AZD7762	CHEK1, CHEK2	Cell cycle	chr8.79428433.79428754.PKIA._HypMET	MOBEM	all	PIK3CA	combo Emax	sensitivity	6.35e-05	0.493606	20	10	0.198448	0.485342	-0.286894	1.61027	2.81683	0.178165	0.10185	3	3	3	O14757, O96017		P61925	O14757, O96017,	Pan-tissue molecular basket
1372:1022	1372	Trametinib	MEK1, MEK2	ERK MAPK signaling	1022	AZD7762	CHEK1, CHEK2	Cell cycle	chr17.42092143.42092432.TMEM101._HypMET	MOBEM	all	TP53	combo Emax	resistance	2.12e-06	0.0442145	87	9	0.732641	0.388722	0.343919	1.72246	2.78949	0.199667	0.123291	3.5	3	4	O14757, O96017	Q02750, P36507	Q96IK0	O14757, O96017,Q02750, P36507	Pan-tissue molecular basket
1088:1022	1088	Irinotecan	TOP1	DNA replication	1022	AZD7762	CHEK1, CHEK2	Cell cycle	AGR2_down	Binarised gene expression	pancreas	all	delta IC50	sensitivity	9.32e-06	4.84516	26	3	6.35627	1.8289	4.52737	3.28054	3.93156	1.38007	1.15155	3	3	3	O14757, O96017	P11387	O95994	O14757, O96017,P11387	Pancreas
1510:1022	1510	Linsitinib	IGF1R	IGF1R signaling	1022	AZD7762	CHEK1, CHEK2	Cell cycle	chr11.119293320.119293943.THY1._HypMET	MOBEM	all	PIK3CA	combo Emax	resistance	7.63e-05	0.540897	15	15	0.578378	0.34026	0.238118	2.18406	1.42833	0.109026	0.166711	3.33333	3	4	O14757, O96017	P08069	P04216	O14757, O96017,P08069	Pan-tissue molecular basket
1054:1022	1054	Palbociclib	CDK4, CDK6	Cell cycle	1022	AZD7762	CHEK1, CHEK2	Cell cycle	chr18.14132000.14132482.ZNF519._HypMET	MOBEM	all	PIK3CA	combo Emax	sensitivity	0.000317575	1.26619	21	9	0.461262	0.66869	-0.207428	1.49935	2.25329	0.138346	0.0920556	NA	Inf	#NAME?	O14757, O96017	P11802, Q00534	Q8TB69	O14757, O96017,P11802, Q00534	Pan-tissue molecular basket
1053:1022	1053	MK-2206	AKT1, AKT2	PI3K/MTOR signaling	1022	AZD7762	CHEK1, CHEK2	Cell cycle	chr19:21265164-21265433(ZNF714)_HypMET	MOBEM	all	all	combo Emax	resistance	9.1e-05	0.377057	111	14	0.627502	0.392138	0.235363	1.10417	2.035	0.213158	0.115658	NA	Inf	#NAME?	O14757, O96017	P31749, P31751	Q96N38	O14757, O96017,P31749, P31751	Pan-tissue
1083:1022	1083	Crizotinib	MET, ALK, ROS1	RTK signaling	1022	AZD7762	CHEK1, CHEK2	Cell cycle	chr1.1476093.1476669.SSU72._HypMET	MOBEM	all	PIK3CA	combo Emax	resistance	0.000258228	1.12551	14	16	0.576508	0.339951	0.236557	2.07543	1.29516	0.11398	0.182647	3.6	3	4	O14757, O96017	P08581, Q9UM73, P08922	Q9NP77	O14757, O96017,P08581, Q9UM73, P08922	Pan-tissue molecular basket
1372:1022	1372	Trametinib	MEK1, MEK2	ERK MAPK signaling	1022	AZD7762	CHEK1, CHEK2	Cell cycle	chr19.37957726.37958390.ZNF569._HypMET	MOBEM	all	PIK3CA	combo Emax	sensitivity	7.85e-06	0.146911	18	12	0.280321	0.585583	-0.305262	1.76772	2.89027	0.172687	0.105617	3.25	3	4	O14757, O96017	Q02750, P36507	Q5MCW4	O14757, O96017,Q02750, P36507	Pan-tissue molecular basket
1510:1022	1510	Linsitinib	IGF1R	IGF1R signaling	1022	AZD7762	CHEK1, CHEK2	Cell cycle	chr22.24384134.24384405.GSTT1._HypMET	MOBEM	all	PIK3CA	combo Emax	resistance	0.000841791	2.25724	23	7	0.648459	0.401755	0.246704	1.56316	1.85482	0.157824	0.133007	4	4	4	O14757, O96017	P08069	P30711	O14757, O96017,P08069	Pan-tissue molecular basket
1017:1022	1017	Olaparib	PARP1, PARP2	Genome integrity	1022	AZD7762	CHEK1, CHEK2	Cell cycle	chr22.24384134.24384405.GSTT1._HypMET	MOBEM	all	PIK3CA	combo Emax	resistance	0.000735658	2.09999	23	7	0.68175	0.414048	0.267702	1.56498	2.01465	0.171058	0.132878	4.25	4	5	O14757, O96017	P09874, Q9UGN5	P30711	O14757, O96017,P09874, Q9UGN5	Pan-tissue molecular basket
1083:1022	1083	Crizotinib	MET, ALK, ROS1	RTK signaling	1022	AZD7762	CHEK1, CHEK2	Cell cycle	PAM50_BASAL	PAM50	breast	all	combo Emax	sensitivity	0.000412141	4.88216	29	22	0.3763	0.618408	-0.242108	1.0572	1.09219	0.229008	0.221671	NA	Inf	#NAME?	O14757, O96017	P08581, Q9UM73, P08922	NA	O14757, O96017,P08581, Q9UM73, P08922	Breast
1510:1022	1510	Linsitinib	IGF1R	IGF1R signaling	1022	AZD7762	CHEK1, CHEK2	Cell cycle	PLSCR3_up	Binarised gene expression	all	KRAS	library IC50	sensitivity	0.000141248	4.79584	50	3	4.86392	11.232	-6.36803	2.54252	1.45705	2.50461	4.3705	3.33333	3	4	O14757, O96017	P08069	Q9NRY6	O14757, O96017,P08069	Pan-tissue molecular basket
1054:1022	1054	Palbociclib	CDK4, CDK6	Cell cycle	1022	AZD7762	CHEK1, CHEK2	Cell cycle	B2M_mut	MOBEM	all	PIK3CA	combo Emax	sensitivity	0.000874413	2.31721	25	5	0.406836	0.646387	-0.239551	1.81079	1.91596	0.13229	0.125029	3.5	3	4	O14757, O96017	P11802, Q00534	P61769	O14757, O96017,P11802, Q00534	Pan-tissue molecular basket
1017:1022	1017	Olaparib	PARP1, PARP2	Genome integrity	1022	AZD7762	CHEK1, CHEK2	Cell cycle	chr1.171810467.171811325.DNM3._HypMET	MOBEM	all	PIK3CA	combo Emax	resistance	0.000818115	2.22834	14	16	0.58168	0.35632	0.22536	1.60044	1.23768	0.140811	0.182082	3.5	3	4	O14757, O96017	P09874, Q9UGN5	Q9UQ16	O14757, O96017,P09874, Q9UGN5	Pan-tissue molecular basket
1053:1022	1053	MK-2206	AKT1, AKT2	PI3K/MTOR signaling	1022	AZD7762	CHEK1, CHEK2	Cell cycle	chr5.101632049.101632373.SLCO4C1._HypMET	MOBEM	all	KRAS	delta IC50	sensitivity	6.12e-05	1.85688	31	22	1.34986	-0.102454	1.45232	1.30283	1.12145	1.11474	1.29503	NA	Inf	#NAME?	O14757, O96017	P31749, P31751	Q6ZQN7	O14757, O96017,P31749, P31751	Pan-tissue molecular basket
1054:1022	1054	Palbociclib	CDK4, CDK6	Cell cycle	1022	AZD7762	CHEK1, CHEK2	Cell cycle	chr1.1476093.1476669.SSU72._HypMET	MOBEM	all	PIK3CA	combo Emax	resistance	0.000125134	0.72086	14	16	0.699816	0.499771	0.200045	1.60903	1.6447	0.124326	0.12163	3.5	3	4	O14757, O96017	P11802, Q00534	Q9NP77	O14757, O96017,P11802, Q00534	Pan-tissue molecular basket
1083:1022	1083	Crizotinib	MET, ALK, ROS1	RTK signaling	1022	AZD7762	CHEK1, CHEK2	Cell cycle	chr10.102891010.102891794.TLX1NB..TLX1._HypMET	MOBEM	all	PIK3CA	combo Emax	sensitivity	0.000143651	0.774666	18	12	0.317104	0.565455	-0.248351	1.4067	2.4486	0.176548	0.101426	5.2	5	6	O14757, O96017	P08581, Q9UM73, P08922	P0CAT3, P31314	O14757, O96017,P08581, Q9UM73, P08922	Pan-tissue molecular basket
1510:1022	1510	Linsitinib	IGF1R	IGF1R signaling	1022	AZD7762	CHEK1, CHEK2	Cell cycle	chr5.180017099.180019062.SCGB3A1._HypMET	MOBEM	all	PIK3CA	combo Emax	resistance	3.58e-07	0.0256126	15	15	0.600492	0.318147	0.282345	3.74486	1.9183	0.0753953	0.147185	NA	Inf	#NAME?	O14757, O96017	P08069	Q96QR1	O14757, O96017,P08069	Pan-tissue molecular basket
1083:1022	1083	Crizotinib	MET, ALK, ROS1	RTK signaling	1022	AZD7762	CHEK1, CHEK2	Cell cycle	chr11.8615397.8615889.STK33._HypMET	MOBEM	all	PIK3CA	combo Emax	sensitivity	0.000224875	1.03192	20	10	0.297967	0.550189	-0.252222	1.42465	2.91275	0.177041	0.0865922	NA	Inf	#NAME?	O14757, O96017	P08581, Q9UM73, P08922	Q9BYT3	O14757, O96017,P08581, Q9UM73, P08922	Pan-tissue molecular basket
1372:1022	1372	Trametinib	MEK1, MEK2	ERK MAPK signaling	1022	AZD7762	CHEK1, CHEK2	Cell cycle	ESR1_up	Binarised gene expression	all	TP53	combo Emax	resistance	2.13e-05	3.41356	89	7	0.745084	0.395472	0.349612	1.7208	2.86609	0.203168	0.121982	2.5	2	3	O14757, O96017	Q02750, P36507	P03372	O14757, O96017,Q02750, P36507	Pan-tissue molecular basket
1372:1022	1372	Trametinib	MEK1, MEK2	ERK MAPK signaling	1022	AZD7762	CHEK1, CHEK2	Cell cycle	chr3.50604905.50605359.C3orf18._HypMET	MOBEM	all	PIK3CA	combo Emax	resistance	1.86e-05	0.252263	16	14	0.618678	0.327678	0.290999	1.77626	2.0354	0.163827	0.142969	NA	Inf	#NAME?	O14757, O96017	Q02750, P36507	NA	O14757, O96017,Q02750, P36507	Pan-tissue molecular basket
1510:1022	1510	Linsitinib	IGF1R	IGF1R signaling	1022	AZD7762	CHEK1, CHEK2	Cell cycle	chr1:42127380-42128632(HIVEP3)_HypMET	MOBEM	all	all	delta Emax	resistance	3.15e-07	0.062981	87	38	-0.0180679	0.0477439	-0.0658118	1.00177	1.20625	0.0656952	0.0545589	NA	Inf	#NAME?	O14757, O96017	P08069	Q5T1R4	O14757, O96017,P08069	Pan-tissue
1053:1022	1053	MK-2206	AKT1, AKT2	PI3K/MTOR signaling	1022	AZD7762	CHEK1, CHEK2	Cell cycle	chr14.24803678.24804353.ADCY4..RIPK3._HypMET	MOBEM	all	KRAS	delta IC50	resistance	1.71e-05	0.963839	27	26	-0.273037	1.24518	-1.51822	1.23986	1.38305	1.2245	1.09773	3.125	3	4	O14757, O96017	P31749, P31751	Q8NFM4, Q9Y572	O14757, O96017,P31749, P31751	Pan-tissue molecular basket
1053:1022	1053	MK-2206	AKT1, AKT2	PI3K/MTOR signaling	1022	AZD7762	CHEK1, CHEK2	Cell cycle	chr14.24803678.24804353.ADCY4..RIPK3._HypMET	MOBEM	all	KRAS	delta Emax	resistance	0.000120017	3.24059	27	26	-0.00141757	0.0808099	-0.0822274	1.05018	1.27591	0.0782983	0.0644462	3.125	3	4	O14757, O96017	P31749, P31751	Q8NFM4, Q9Y572	O14757, O96017,P31749, P31751	Pan-tissue molecular basket
1510:1022	1510	Linsitinib	IGF1R	IGF1R signaling	1022	AZD7762	CHEK1, CHEK2	Cell cycle	chr13.27131568.27132677.._HypMET	MOBEM	all	PIK3CA	combo Emax	sensitivity	0.000342939	1.31898	19	11	0.314316	0.543269	-0.228953	1.28456	3.46118	0.178234	0.0661487	NA	Inf	#NAME?	O14757, O96017	P08069	NA	O14757, O96017,P08069	Pan-tissue molecular basket
1053:1022	1053	MK-2206	AKT1, AKT2	PI3K/MTOR signaling	1022	AZD7762	CHEK1, CHEK2	Cell cycle	chr13.96296143.96297059.DZIP1._HypMET	MOBEM	all	KRAS	combo Emax	sensitivity	1.2e-06	0.115258	31	22	0.311928	0.575658	-0.26373	1.4095	1.79324	0.18711	0.147069	2.75	2	3	O14757, O96017	P31749, P31751	Q86YF9	O14757, O96017,P31749, P31751	Pan-tissue molecular basket
1053:1022	1053	MK-2206	AKT1, AKT2	PI3K/MTOR signaling	1022	AZD7762	CHEK1, CHEK2	Cell cycle	chr10.102891010.102891794.TLX1NB..TLX1._HypMET	MOBEM	all	KRAS	delta IC50	sensitivity	1.43e-05	0.876923	30	23	1.37387	-0.169273	1.54315	1.44382	1.21461	1.06879	1.27049	4.75	4	5	O14757, O96017	P31749, P31751	P0CAT3, P31314	O14757, O96017,P31749, P31751	Pan-tissue molecular basket
1372:1022	1372	Trametinib	MEK1, MEK2	ERK MAPK signaling	1022	AZD7762	CHEK1, CHEK2	Cell cycle	chr5.180017099.180019062.SCGB3A1._HypMET	MOBEM	all	PIK3CA	combo Emax	resistance	8.31e-08	0.0152994	15	15	0.631035	0.295921	0.335115	3.12949	2.29774	0.107083	0.145845	NA	Inf	#NAME?	O14757, O96017	Q02750, P36507	Q96QR1	O14757, O96017,Q02750, P36507	Pan-tissue molecular basket
1372:1022	1372	Trametinib	MEK1, MEK2	ERK MAPK signaling	1022	AZD7762	CHEK1, CHEK2	Cell cycle	chr8.11058624.11058844.XKR6._HypMET	MOBEM	all	PIK3CA	combo Emax	sensitivity	7.21e-05	0.535691	20	10	0.269098	0.560668	-0.291571	1.54158	3.75914	0.189138	0.0775631	NA	Inf	#NAME?	O14757, O96017	Q02750, P36507	Q5GH73	O14757, O96017,Q02750, P36507	Pan-tissue molecular basket
1054:1022	1054	Palbociclib	CDK4, CDK6	Cell cycle	1022	AZD7762	CHEK1, CHEK2	Cell cycle	chr19.53662189.53662500.ZNF347._HypMET	MOBEM	all	PIK3CA	combo Emax	sensitivity	6.22e-05	0.48933	18	12	0.480246	0.690605	-0.210359	1.71068	1.82603	0.122969	0.1152	NA	Inf	#NAME?	O14757, O96017	P11802, Q00534	Q96SE7	O14757, O96017,P11802, Q00534	Pan-tissue molecular basket
1083:1022	1083	Crizotinib	MET, ALK, ROS1	RTK signaling	1022	AZD7762	CHEK1, CHEK2	Cell cycle	chr19.22018594.22018827.ZNF43._HypMET	MOBEM	all	PIK3CA	combo Emax	sensitivity	8.51e-05	0.576759	17	13	0.323476	0.575191	-0.251715	1.42267	2.52248	0.176931	0.0997885	NA	Inf	#NAME?	O14757, O96017	P08581, Q9UM73, P08922	P17038	O14757, O96017,P08581, Q9UM73, P08922	Pan-tissue molecular basket
1083:1022	1083	Crizotinib	MET, ALK, ROS1	RTK signaling	1022	AZD7762	CHEK1, CHEK2	Cell cycle	PLSCR3_up	Binarised gene expression	all	TP53	library IC50	sensitivity	6.14e-05	2.74341	91	5	5.00302	10.461	-5.45801	2.01404	1.13395	2.70998	4.81328	3.8	3	4	O14757, O96017	P08581, Q9UM73, P08922	Q9NRY6	O14757, O96017,P08581, Q9UM73, P08922	Pan-tissue molecular basket
1054:1022	1054	Palbociclib	CDK4, CDK6	Cell cycle	1022	AZD7762	CHEK1, CHEK2	Cell cycle	chr5.101632049.101632373.SLCO4C1._HypMET	MOBEM	all	PIK3CA	combo Emax	sensitivity	0.000387467	1.38786	17	13	0.498997	0.68864	-0.189643	1.49961	1.46592	0.126461	0.129368	NA	Inf	#NAME?	O14757, O96017	P11802, Q00534	Q6ZQN7	O14757, O96017,P11802, Q00534	Pan-tissue molecular basket
1179:1022	1179	MK-1775	WEE1, PLK1	Cell cycle	1022	AZD7762	CHEK1, CHEK2	Cell cycle	PAM50_BASAL	PAM50	breast	all	combo Emax	sensitivity	6.06e-05	3.03838	29	22	0.134922	0.389953	-0.255031	1.00244	2.30148	0.254409	0.110812	NA	Inf	#NAME?	O14757, O96017	P30291, P53350	NA	O14757, O96017,P30291, P53350	Breast
1083:1022	1083	Crizotinib	MET, ALK, ROS1	RTK signaling	1022	AZD7762	CHEK1, CHEK2	Cell cycle	chr13.96296143.96297059.DZIP1._HypMET	MOBEM	all	PIK3CA	combo Emax	sensitivity	0.000308993	1.25673	19	11	0.312546	0.555023	-0.242477	1.36609	2.30757	0.177497	0.105079	3.6	2	5	O14757, O96017	P08581, Q9UM73, P08922	Q86YF9	O14757, O96017,P08581, Q9UM73, P08922	Pan-tissue molecular basket
1053:1022	1053	MK-2206	AKT1, AKT2	PI3K/MTOR signaling	1022	AZD7762	CHEK1, CHEK2	Cell cycle	chr10.102891010.102891794.TLX1NB..TLX1._HypMET	MOBEM	all	KRAS	delta Emax	sensitivity	0.000106915	3.21416	30	23	0.0877149	0.00425224	0.0834626	1.31345	1.02807	0.0635445	0.0811834	4.75	4	5	O14757, O96017	P31749, P31751	P0CAT3, P31314	O14757, O96017,P31749, P31751	Pan-tissue molecular basket
1017:1022	1017	Olaparib	PARP1, PARP2	Genome integrity	1022	AZD7762	CHEK1, CHEK2	Cell cycle	chr1.150266476.150266689.MRPS21._HypMET	MOBEM	all	KRAS	delta IC50	sensitivity	0.000158211	2.8651	37	16	1.72264	-0.185275	1.90792	1.12472	1.6146	1.69635	1.18167	NA	Inf	#NAME?	O14757, O96017	P09874, Q9UGN5	P82921	O14757, O96017,P09874, Q9UGN5	Pan-tissue molecular basket
1372:1022	1372	Trametinib	MEK1, MEK2	ERK MAPK signaling	1022	AZD7762	CHEK1, CHEK2	Cell cycle	chr11.8615397.8615889.STK33._HypMET	MOBEM	all	PIK3CA	combo Emax	sensitivity	0.000181654	0.894336	20	10	0.277494	0.55647	-0.278976	1.45266	2.94062	0.192044	0.0948697	NA	Inf	#NAME?	O14757, O96017	Q02750, P36507	Q9BYT3	O14757, O96017,Q02750, P36507	Pan-tissue molecular basket
1179:1022	1179	MK-1775	WEE1, PLK1	Cell cycle	1022	AZD7762	CHEK1, CHEK2	Cell cycle	RPS3_down	Binarised gene expression	all	TP53	combo Emax	resistance	2.46e-06	1.0167	91	5	0.648201	0.244152	0.404049	2.28376	3.03686	0.176923	0.133048	2.25	2	3	O14757, O96017	P30291, P53350	P23396	O14757, O96017,P30291, P53350	Pan-tissue molecular basket
1372:1022	1372	Trametinib	MEK1, MEK2	ERK MAPK signaling	1022	AZD7762	CHEK1, CHEK2	Cell cycle	chr3.139258152.139258731.RBP1._HypMET	MOBEM	all	TP53	delta IC50	sensitivity	4.47e-06	0.240207	67	29	0.691546	-0.471799	1.16335	1.10513	1.03529	1.05267	1.12369	3.75	3	4	O14757, O96017	Q02750, P36507	P09455	O14757, O96017,Q02750, P36507	Pan-tissue molecular basket
1017:1022	1017	Olaparib	PARP1, PARP2	Genome integrity	1022	AZD7762	CHEK1, CHEK2	Cell cycle	chr5.180017099.180019062.SCGB3A1._HypMET	MOBEM	all	PIK3CA	combo Emax	resistance	0.000102376	0.653235	15	15	0.602835	0.350189	0.252646	1.83408	1.5139	0.137751	0.166884	NA	Inf	#NAME?	O14757, O96017	P09874, Q9UGN5	Q96QR1	O14757, O96017,P09874, Q9UGN5	Pan-tissue molecular basket
1372:1022	1372	Trametinib	MEK1, MEK2	ERK MAPK signaling	1022	AZD7762	CHEK1, CHEK2	Cell cycle	chr6.6007387.6007797.NRN1._HypMET	MOBEM	all	PIK3CA	combo Emax	resistance	8.31e-08	0.0152994	15	15	0.631035	0.295921	0.335115	3.12949	2.29774	0.107083	0.145845	NA	Inf	#NAME?	O14757, O96017	Q02750, P36507	Q9NPD7	O14757, O96017,Q02750, P36507	Pan-tissue molecular basket
1372:1022	1372	Trametinib	MEK1, MEK2	ERK MAPK signaling	1022	AZD7762	CHEK1, CHEK2	Cell cycle	chr3.139258152.139258731.RBP1._HypMET	MOBEM	all	PIK3CA	combo Emax	sensitivity	0.000768716	2.15391	21	9	0.278814	0.54262	-0.263806	1.33234	2.67071	0.198002	0.0987774	3.75	3	4	O14757, O96017	Q02750, P36507	P09455	O14757, O96017,Q02750, P36507	Pan-tissue molecular basket
1372:1022	1372	Trametinib	MEK1, MEK2	ERK MAPK signaling	1022	AZD7762	CHEK1, CHEK2	Cell cycle	BCLAF1_mut	MOBEM	all	all	delta IC50	sensitivity	0.000328356	2.79805	121	4	2.13746	-0.047187	2.18465	1.8796	1.82743	1.16229	1.19548	2.5	2	3	O14757, O96017	Q02750, P36507	Q9NYF8	O14757, O96017,Q02750, P36507	Pan-tissue
1005:1022	1005	Cisplatin	DNA crosslinker	DNA replication	1022	AZD7762	CHEK1, CHEK2	Cell cycle	PAM50_LUMA	PAM50	breast	all	combo Emax	resistance	7e-05	3.03838	38	13	0.70248	0.351025	0.351455	1.31317	1.80417	0.267638	0.194801	NA	Inf	#NAME?	O14757, O96017		NA	O14757, O96017,	Breast
1053:1022	1053	MK-2206	AKT1, AKT2	PI3K/MTOR signaling	1022	AZD7762	CHEK1, CHEK2	Cell cycle	FLI1_up	Binarised gene expression	all	TP53	library IC50	sensitivity	2.37e-05	1.89866	89	7	5.63723	10.5338	-4.89656	1.82038	1.18462	2.68986	4.13345	3.75	3	4	O14757, O96017	P31749, P31751	Q01543	O14757, O96017,P31749, P31751	Pan-tissue molecular basket
1053:1022	1053	MK-2206	AKT1, AKT2	PI3K/MTOR signaling	1022	AZD7762	CHEK1, CHEK2	Cell cycle	chr11.8615397.8615889.STK33._HypMET	MOBEM	all	KRAS	delta IC50	sensitivity	0.000177174	2.96936	34	19	1.40445	-0.00481266	1.40926	1.24408	1.03941	1.13277	1.35582	NA	Inf	#NAME?	O14757, O96017	P31749, P31751	Q9BYT3	O14757, O96017,P31749, P31751	Pan-tissue molecular basket
1053:1022	1053	MK-2206	AKT1, AKT2	PI3K/MTOR signaling	1022	AZD7762	CHEK1, CHEK2	Cell cycle	chr1.150266476.150266689.MRPS21._HypMET	MOBEM	all	KRAS	combo Emax	sensitivity	0.00086533	4.03268	37	16	0.322493	0.528322	-0.205829	1.01208	1.20541	0.203372	0.170754	NA	Inf	#NAME?	O14757, O96017	P31749, P31751	P82921	O14757, O96017,P31749, P31751	Pan-tissue molecular basket
1083:1022	1083	Crizotinib	MET, ALK, ROS1	RTK signaling	1022	AZD7762	CHEK1, CHEK2	Cell cycle	chr18.5543437.5544241.EPB41L3._HypMET	MOBEM	all	PIK3CA	combo Emax	sensitivity	0.000206294	0.972341	18	12	0.319829	0.563639	-0.24381	1.36582	2.35984	0.178508	0.103316	3.2	2	4	O14757, O96017	P08581, Q9UM73, P08922	Q9Y2J2	O14757, O96017,P08581, Q9UM73, P08922	Pan-tissue molecular basket
1017:1022	1017	Olaparib	PARP1, PARP2	Genome integrity	1022	AZD7762	CHEK1, CHEK2	Cell cycle	COL1A1_up	Binarised gene expression	all	all	library IC50	sensitivity	6.08e-05	4.17326	119	6	5.41781	10.5542	-5.13636	1.73394	1.83402	2.96225	2.8006	3.75	3	4	O14757, O96017	P09874, Q9UGN5	P02452	O14757, O96017,P09874, Q9UGN5	Pan-tissue
1073:1022	1073	5-Fluorouracil	Antimetabolite (DNA & RNA)	Other	1022	AZD7762	CHEK1, CHEK2	Cell cycle	chr14.70345943.70346527.SMOC1._HypMET	MOBEM	all	PIK3CA	combo Emax	sensitivity	6.44e-05	0.498973	21	9	0.183249	0.478194	-0.294944	1.66996	3.08192	0.176618	0.0957015	3	3	3	O14757, O96017		Q9H4F8	O14757, O96017,	Pan-tissue molecular basket
1083:1022	1083	Crizotinib	MET, ALK, ROS1	RTK signaling	1022	AZD7762	CHEK1, CHEK2	Cell cycle	chr11.65408344.65408631.SIPA1._HypMET	MOBEM	all	PIK3CA	combo Emax	resistance	0.000213091	0.992843	17	13	0.602469	0.361844	0.240625	1.89156	1.31522	0.12721	0.182954	4	3	5	O14757, O96017	P08581, Q9UM73, P08922	Q96FS4	O14757, O96017,P08581, Q9UM73, P08922	Pan-tissue molecular basket
1372:1022	1372	Trametinib	MEK1, MEK2	ERK MAPK signaling	1022	AZD7762	CHEK1, CHEK2	Cell cycle	chr17:42092143-42092432(TMEM101)_HypMET	MOBEM	all	all	combo Emax	resistance	6.22e-07	0.00772284	111	14	0.684583	0.380388	0.304195	1.48101	1.58835	0.205397	0.191516	3.5	3	4	O14757, O96017	Q02750, P36507	Q96IK0	O14757, O96017,Q02750, P36507	Pan-tissue
1053:1022	1053	MK-2206	AKT1, AKT2	PI3K/MTOR signaling	1022	AZD7762	CHEK1, CHEK2	Cell cycle	chr1.171810467.171811325.DNM3._HypMET	MOBEM	all	PIK3CA	combo Emax	resistance	0.000711695	2.06307	14	16	0.442912	0.251077	0.191835	2.38384	1.11013	0.080473	0.172803	3.25	3	4	O14757, O96017	P31749, P31751	Q9UQ16	O14757, O96017,P31749, P31751	Pan-tissue molecular basket
1053:1022	1053	MK-2206	AKT1, AKT2	PI3K/MTOR signaling	1022	AZD7762	CHEK1, CHEK2	Cell cycle	chr20.42543097.42545137.TOX2._HypMET	MOBEM	all	KRAS	delta IC50	resistance	1.12e-05	0.738459	27	26	-0.286814	1.25845	-1.54526	1.26764	1.42549	1.219	1.08402	NA	Inf	#NAME?	O14757, O96017	P31749, P31751	Q96NM4	O14757, O96017,P31749, P31751	Pan-tissue molecular basket
1053:1022	1053	MK-2206	AKT1, AKT2	PI3K/MTOR signaling	1022	AZD7762	CHEK1, CHEK2	Cell cycle	chr5.180017099.180019062.SCGB3A1._HypMET	MOBEM	all	PIK3CA	combo Emax	resistance	0.000401087	1.42614	15	15	0.452557	0.254221	0.198337	2.52672	1.13755	0.0784957	0.174353	NA	Inf	#NAME?	O14757, O96017	P31749, P31751	Q96QR1	O14757, O96017,P31749, P31751	Pan-tissue molecular basket
1017:1022	1017	Olaparib	PARP1, PARP2	Genome integrity	1022	AZD7762	CHEK1, CHEK2	Cell cycle	ZFHX3_mut	MOBEM	all	PIK3CA	combo Emax	sensitivity	0.000985252	2.46272	24	6	0.25449	0.532017	-0.277527	1.53795	4.96443	0.180453	0.0559032	NA	Inf	#NAME?	O14757, O96017	P09874, Q9UGN5	Q15911	O14757, O96017,P09874, Q9UGN5	Pan-tissue molecular basket
1510:1022	1510	Linsitinib	IGF1R	IGF1R signaling	1022	AZD7762	CHEK1, CHEK2	Cell cycle	chr5.180017099.180019062.SCGB3A1._HypMET	MOBEM	all	TP53	delta IC50	resistance	2.51e-07	0.0406254	63	33	-0.452566	0.732109	-1.18467	1.13892	1.33213	1.04017	0.889307	NA	Inf	#NAME?	O14757, O96017	P08069	Q96QR1	O14757, O96017,P08069	Pan-tissue molecular basket
1372:1022	1372	Trametinib	MEK1, MEK2	ERK MAPK signaling	1022	AZD7762	CHEK1, CHEK2	Cell cycle	chr8.11059011.11059242.XKR6._HypMET	MOBEM	all	PIK3CA	combo Emax	sensitivity	9.87e-05	0.638266	19	11	0.285396	0.566578	-0.281182	1.46134	3.07964	0.192414	0.0913036	NA	Inf	#NAME?	O14757, O96017	Q02750, P36507	Q5GH73	O14757, O96017,Q02750, P36507	Pan-tissue molecular basket
1053:1022	1053	MK-2206	AKT1, AKT2	PI3K/MTOR signaling	1022	AZD7762	CHEK1, CHEK2	Cell cycle	chr8.79428433.79428754.PKIA._HypMET	MOBEM	all	KRAS	combo Emax	sensitivity	4.41e-06	0.264289	32	21	0.312775	0.566861	-0.254086	1.33255	1.68664	0.190676	0.150646	3	3	3	O14757, O96017	P31749, P31751	P61925	O14757, O96017,P31749, P31751	Pan-tissue molecular basket
1053:1022	1053	MK-2206	AKT1, AKT2	PI3K/MTOR signaling	1022	AZD7762	CHEK1, CHEK2	Cell cycle	chr1.150266476.150266689.MRPS21._HypMET	MOBEM	all	KRAS	delta IC50	sensitivity	6.21e-05	1.8632	37	16	1.58782	0.0301538	1.55767	1.37303	1.1785	1.13448	1.32174	NA	Inf	#NAME?	O14757, O96017	P31749, P31751	P82921	O14757, O96017,P31749, P31751	Pan-tissue molecular basket
1073:1022	1073	5-Fluorouracil	Antimetabolite (DNA & RNA)	Other	1022	AZD7762	CHEK1, CHEK2	Cell cycle	FLI1_up	Binarised gene expression	all	TP53	library IC50	sensitivity	2.37e-05	1.89866	89	7	5.63723	10.5338	-4.89656	1.82038	1.18462	2.68986	4.13345	4	4	4	O14757, O96017		Q01543	O14757, O96017,	Pan-tissue molecular basket
1561:1022	1561	Taselisib	PI3K (beta sparing)	PI3K/MTOR signaling	1022	AZD7762	CHEK1, CHEK2	Cell cycle	FLI1_up	Binarised gene expression	all	TP53	library IC50	sensitivity	2.37e-05	1.89866	89	7	5.63723	10.5338	-4.89656	1.82038	1.18462	2.68986	4.13345	4	4	4	O14757, O96017	P42336	Q01543	O14757, O96017,P42336	Pan-tissue molecular basket
1372:1022	1372	Trametinib	MEK1, MEK2	ERK MAPK signaling	1022	AZD7762	CHEK1, CHEK2	Cell cycle	PGR_up	Binarised gene expression	all	all	combo Emax	resistance	1.97e-05	3.80426	115	10	0.696707	0.389914	0.306793	1.4413	1.8917	0.212859	0.162178	3.5	3	4	O14757, O96017	Q02750, P36507	P06401	O14757, O96017,Q02750, P36507	Pan-tissue
1053:1022	1053	MK-2206	AKT1, AKT2	PI3K/MTOR signaling	1022	AZD7762	CHEK1, CHEK2	Cell cycle	chr19.21265164.21265433.ZNF714._HypMET	MOBEM	all	KRAS	combo Emax	resistance	0.000634164	3.36844	39	14	0.627502	0.408277	0.219225	1.02729	1.89546	0.213402	0.115658	NA	Inf	#NAME?	O14757, O96017	P31749, P31751	Q96N38	O14757, O96017,P31749, P31751	Pan-tissue molecular basket
1053:1022	1053	MK-2206	AKT1, AKT2	PI3K/MTOR signaling	1022	AZD7762	CHEK1, CHEK2	Cell cycle	HDAC9_mut	MOBEM	all	all	delta IC50	sensitivity	6.08e-05	0.922148	120	5	2.6048	0.31671	2.28809	1.87159	3.939	1.22254	0.580881	4	4	4	O14757, O96017	P31749, P31751	Q9UKV0	O14757, O96017,P31749, P31751	Pan-tissue
1053:1022	1053	MK-2206	AKT1, AKT2	PI3K/MTOR signaling	1022	AZD7762	CHEK1, CHEK2	Cell cycle	chr1.150266476.150266689.MRPS21._HypMET	MOBEM	all	TP53	delta Emax	sensitivity	1.58e-06	0.190548	77	19	0.090692	0.007053	0.083639	1.38285	1.10371	0.0604831	0.0757795	NA	Inf	#NAME?	O14757, O96017	P31749, P31751	P82921	O14757, O96017,P31749, P31751	Pan-tissue molecular basket
1011:1022	1011	Navitoclax	BCL2, BCL-XL, BCL-W	Apoptosis regulation	1022	AZD7762	CHEK1, CHEK2	Cell cycle	COL1A1_up	Binarised gene expression	all	all	library IC50	sensitivity	6.08e-05	4.17326	119	6	5.41781	10.5542	-5.13636	1.73394	1.83402	2.96225	2.8006	3.2	3	4	O14757, O96017	P10415, Q92934, Q92843	P02452	O14757, O96017,P10415, Q92934, Q92843	Pan-tissue
1053:1022	1053	MK-2206	AKT1, AKT2	PI3K/MTOR signaling	1022	AZD7762	CHEK1, CHEK2	Cell cycle	chr19.57831599.57832250.ZNF543._HypMET	MOBEM	all	KRAS	combo Emax	sensitivity	7.03e-06	0.326979	34	19	0.302827	0.557474	-0.254646	1.32344	1.73573	0.192412	0.146709	3.75	3	4	O14757, O96017	P31749, P31751	Q08ER8	O14757, O96017,P31749, P31751	Pan-tissue molecular basket
1510:1022	1510	Linsitinib	IGF1R	IGF1R signaling	1022	AZD7762	CHEK1, CHEK2	Cell cycle	chr16:68676450-68676843(CDH3)_HypMET	MOBEM	all	all	delta Emax	resistance	1.41e-08	0.00740729	81	44	-0.017284	0.052193	-0.069477	1.14907	1.11903	0.0604635	0.062087	NA	Inf	#NAME?	O14757, O96017	P08069	P22223	O14757, O96017,P08069	Pan-tissue
1372:1022	1372	Trametinib	MEK1, MEK2	ERK MAPK signaling	1022	AZD7762	CHEK1, CHEK2	Cell cycle	chr13.96296143.96297059.DZIP1._HypMET	MOBEM	all	PIK3CA	combo Emax	sensitivity	1.59e-06	0.0869724	19	11	0.257456	0.582754	-0.325297	1.96293	3.91466	0.16572	0.0830972	2.5	2	3	O14757, O96017	Q02750, P36507	Q86YF9	O14757, O96017,Q02750, P36507	Pan-tissue molecular basket
1372:1022	1372	Trametinib	MEK1, MEK2	ERK MAPK signaling	1022	AZD7762	CHEK1, CHEK2	Cell cycle	PLSCR3_up	Binarised gene expression	all	all	library IC50	sensitivity	7.8e-05	4.74205	120	5	5.00302	10.5287	-5.52563	1.9195	1.148	2.87868	4.81328	3.25	3	4	O14757, O96017	Q02750, P36507	Q9NRY6	O14757, O96017,Q02750, P36507	Pan-tissue
1372:1022	1372	Trametinib	MEK1, MEK2	ERK MAPK signaling	1022	AZD7762	CHEK1, CHEK2	Cell cycle	NF1_mut	MOBEM	all	KRAS	delta Emax	sensitivity	0.000120053	3.24059	50	3	0.158393	0.016928	0.141465	2.73888	1.05792	0.0516505	0.13372	3	2	4	O14757, O96017	Q02750, P36507	P21359	O14757, O96017,Q02750, P36507	Pan-tissue molecular basket
1053:1022	1053	MK-2206	AKT1, AKT2	PI3K/MTOR signaling	1022	AZD7762	CHEK1, CHEK2	Cell cycle	ACVR2A_mut	MOBEM	all	KRAS	combo Emax	sensitivity	0.000201422	1.70911	43	10	0.250336	0.516383	-0.266047	1.29657	3.34601	0.205193	0.0795117	Inf	Inf	Inf	O14757, O96017	P31749, P31751	P27037	O14757, O96017,P31749, P31751	Pan-tissue molecular basket
1053:1022	1053	MK-2206	AKT1, AKT2	PI3K/MTOR signaling	1022	AZD7762	CHEK1, CHEK2	Cell cycle	chr11.8615397.8615889.STK33._HypMET	MOBEM	all	KRAS	combo Emax	sensitivity	2.41e-05	0.53321	34	19	0.310951	0.552933	-0.241982	1.25378	1.51935	0.193001	0.159267	NA	Inf	#NAME?	O14757, O96017	P31749, P31751	Q9BYT3	O14757, O96017,P31749, P31751	Pan-tissue molecular basket
1053:1022	1053	MK-2206	AKT1, AKT2	PI3K/MTOR signaling	1022	AZD7762	CHEK1, CHEK2	Cell cycle	chr19.37957726.37958390.ZNF569._HypMET	MOBEM	all	KRAS	delta IC50	sensitivity	9.65e-05	2.26479	33	20	1.39829	-0.0437839	1.44207	1.28457	1.0874	1.12261	1.32617	3.75	3	4	O14757, O96017	P31749, P31751	Q5MCW4	O14757, O96017,P31749, P31751	Pan-tissue molecular basket
1510:1022	1510	Linsitinib	IGF1R	IGF1R signaling	1022	AZD7762	CHEK1, CHEK2	Cell cycle	chr8.11059011.11059242.XKR6._HypMET	MOBEM	all	PIK3CA	combo Emax	sensitivity	0.000158998	0.821017	19	11	0.308209	0.546804	-0.238595	1.39113	3.22702	0.171512	0.0739367	NA	Inf	#NAME?	O14757, O96017	P08069	Q5GH73	O14757, O96017,P08069	Pan-tissue molecular basket
1372:1022	1372	Trametinib	MEK1, MEK2	ERK MAPK signaling	1022	AZD7762	CHEK1, CHEK2	Cell cycle	chr18.5543437.5544241.EPB41L3._HypMET	MOBEM	all	PIK3CA	combo Emax	sensitivity	2.28e-06	0.0887347	18	12	0.273366	0.590219	-0.316853	1.895	3.28297	0.167205	0.0965141	2.25	2	3	O14757, O96017	Q02750, P36507	Q9Y2J2	O14757, O96017,Q02750, P36507	Pan-tissue molecular basket
1053:1022	1053	MK-2206	AKT1, AKT2	PI3K/MTOR signaling	1022	AZD7762	CHEK1, CHEK2	Cell cycle	chr1.248020330.248021252.._HypMET	MOBEM	all	KRAS	delta Emax	sensitivity	0.000306239	4.48199	40	13	0.108716	0.0182924	0.0904238	1.25057	1.1954	0.0723063	0.0756435	NA	Inf	#NAME?	O14757, O96017	P31749, P31751	NA	O14757, O96017,P31749, P31751	Pan-tissue molecular basket
1372:1022	1372	Trametinib	MEK1, MEK2	ERK MAPK signaling	1022	AZD7762	CHEK1, CHEK2	Cell cycle	gain.cnaPANCAN384..ERCC5.ING1.IRS2.TFDP1.	MOBEM	all	KRAS	combo Emax	sensitivity	0.000994335	4.34145	49	4	0.0879434	0.378754	-0.290811	1.77827	3.31395	0.163536	0.0877535	3.5625	2	6	O14757, O96017	Q02750, P36507	P28715, Q9UK53, Q9Y4H2, Q14186	O14757, O96017,Q02750, P36507	Pan-tissue molecular basket
1054:1022	1054	Palbociclib	CDK4, CDK6	Cell cycle	1022	AZD7762	CHEK1, CHEK2	Cell cycle	CALR_up	Binarised gene expression	all	TP53	combo Emax	sensitivity	1.13e-05	2.7018	91	5	0.230955	0.612164	-0.381209	2.17529	1.54257	0.175245	0.247126	3	3	3	O14757, O96017	P11802, Q00534	P27797	O14757, O96017,P11802, Q00534	Pan-tissue molecular basket
1054:1022	1054	Palbociclib	CDK4, CDK6	Cell cycle	1022	AZD7762	CHEK1, CHEK2	Cell cycle	chr5.180017099.180019062.SCGB3A1._HypMET	MOBEM	all	PIK3CA	combo Emax	resistance	4.5e-05	0.394562	15	15	0.710937	0.501986	0.208951	1.73965	1.78321	0.120111	0.117177	NA	Inf	#NAME?	O14757, O96017	P11802, Q00534	Q96QR1	O14757, O96017,P11802, Q00534	Pan-tissue molecular basket
1510:1022	1510	Linsitinib	IGF1R	IGF1R signaling	1022	AZD7762	CHEK1, CHEK2	Cell cycle	chr3.50604905.50605359.C3orf18._HypMET	MOBEM	all	TP53	delta IC50	resistance	2e-08	0.00818572	63	33	-0.510652	0.762535	-1.27319	1.24799	1.49692	1.02019	0.850539	NA	Inf	#NAME?	O14757, O96017	P08069	NA	O14757, O96017,P08069	Pan-tissue molecular basket
1011:1022	1011	Navitoclax	BCL2, BCL-XL, BCL-W	Apoptosis regulation	1022	AZD7762	CHEK1, CHEK2	Cell cycle	PLSCR3_up	Binarised gene expression	all	KRAS	library IC50	sensitivity	0.000141248	4.79584	50	3	4.86392	11.232	-6.36803	2.54252	1.45705	2.50461	4.3705	3.2	3	4	O14757, O96017	P10415, Q92934, Q92843	Q9NRY6	O14757, O96017,P10415, Q92934, Q92843	Pan-tissue molecular basket
1510:1022	1510	Linsitinib	IGF1R	IGF1R signaling	1022	AZD7762	CHEK1, CHEK2	Cell cycle	chr1.143912736.143916156.FAM72D._HypMET	MOBEM	all	PIK3CA	combo Emax	sensitivity	0.000180677	0.891326	18	12	0.319413	0.55259	-0.233177	1.30578	3.56021	0.178573	0.0654954	3.33333	3	4	O14757, O96017	P08069	Q6L9T8	O14757, O96017,P08069	Pan-tissue molecular basket
1179:1022	1179	MK-1775	WEE1, PLK1	Cell cycle	1022	AZD7762	CHEK1, CHEK2	Cell cycle	chr1.150266476.150266689.MRPS21._HypMET	MOBEM	all	KRAS	delta IC50	sensitivity	0.000402404	4.52419	37	16	4.00176	2.17956	1.8222	1.04292	1.50647	1.74721	1.20958	NA	Inf	#NAME?	O14757, O96017	P30291, P53350	P82921	O14757, O96017,P30291, P53350	Pan-tissue molecular basket
1017:1022	1017	Olaparib	PARP1, PARP2	Genome integrity	1022	AZD7762	CHEK1, CHEK2	Cell cycle	loss.cnaPANCAN356..ERCC3.	MOBEM	all	KRAS	delta Emax	sensitivity	4.61e-05	2.13034	45	8	0.191303	0.0215192	0.169783	1.87973	1.18254	0.0903233	0.143575	3.25	3	4	O14757, O96017	P09874, Q9UGN5	P19447	O14757, O96017,P09874, Q9UGN5	Pan-tissue molecular basket
1083:1022	1083	Crizotinib	MET, ALK, ROS1	RTK signaling	1022	AZD7762	CHEK1, CHEK2	Cell cycle	chr5.180017099.180019062.SCGB3A1._HypMET	MOBEM	all	PIK3CA	combo Emax	resistance	3.5e-05	0.34022	15	15	0.595669	0.33656	0.259109	2.34242	1.5099	0.110616	0.171606	NA	Inf	#NAME?	O14757, O96017	P08581, Q9UM73, P08922	Q96QR1	O14757, O96017,P08581, Q9UM73, P08922	Pan-tissue molecular basket
1510:1022	1510	Linsitinib	IGF1R	IGF1R signaling	1022	AZD7762	CHEK1, CHEK2	Cell cycle	chr1:1476093-1476669(SSU72)_HypMET	MOBEM	all	all	delta IC50	resistance	1e-08	0.00308248	78	47	-0.23137	0.929009	-1.16038	1.07535	1.26333	1.07907	0.918508	3.33333	3	4	O14757, O96017	P08069	Q9NP77	O14757, O96017,P08069	Pan-tissue
1053:1022	1053	MK-2206	AKT1, AKT2	PI3K/MTOR signaling	1022	AZD7762	CHEK1, CHEK2	Cell cycle	COL1A1_up	Binarised gene expression	all	all	library IC50	sensitivity	6.08e-05	4.17326	119	6	5.41781	10.5542	-5.13636	1.73394	1.83402	2.96225	2.8006	3.5	3	4	O14757, O96017	P31749, P31751	P02452	O14757, O96017,P31749, P31751	Pan-tissue
1179:1022	1179	MK-1775	WEE1, PLK1	Cell cycle	1022	AZD7762	CHEK1, CHEK2	Cell cycle	PCDH18_up	Binarised gene expression	all	TP53	library IC50	sensitivity	0.000146655	4.36395	91	5	5.25382	10.4472	-5.19343	1.82589	1.66605	2.84433	3.11721	3.75	3	4	O14757, O96017	P30291, P53350	Q9HCL0	O14757, O96017,P30291, P53350	Pan-tissue molecular basket
1510:1022	1510	Linsitinib	IGF1R	IGF1R signaling	1022	AZD7762	CHEK1, CHEK2	Cell cycle	PLSCR3_up	Binarised gene expression	all	all	library IC50	sensitivity	7.8e-05	4.74205	120	5	5.00302	10.5287	-5.52563	1.9195	1.148	2.87868	4.81328	3.33333	3	4	O14757, O96017	P08069	Q9NRY6	O14757, O96017,P08069	Pan-tissue
1179:1022	1179	MK-1775	WEE1, PLK1	Cell cycle	1022	AZD7762	CHEK1, CHEK2	Cell cycle	chr13.96296143.96297059.DZIP1._HypMET	MOBEM	all	KRAS	delta IC50	sensitivity	8.88e-05	2.1774	31	22	3.81488	1.9595	1.85538	1.03738	1.58788	1.78853	1.16846	2.75	2	3	O14757, O96017	P30291, P53350	Q86YF9	O14757, O96017,P30291, P53350	Pan-tissue molecular basket
1054:1022	1054	Palbociclib	CDK4, CDK6	Cell cycle	1022	AZD7762	CHEK1, CHEK2	Cell cycle	chr1.110230238.110230614.GSTM1._HypMET	MOBEM	all	PIK3CA	combo Emax	resistance	0.000125134	0.72086	14	16	0.699816	0.499771	0.200045	1.60903	1.6447	0.124326	0.12163	NA	Inf	#NAME?	O14757, O96017	P11802, Q00534	P09488	O14757, O96017,P11802, Q00534	Pan-tissue molecular basket
1179:1022	1179	MK-1775	WEE1, PLK1	Cell cycle	1022	AZD7762	CHEK1, CHEK2	Cell cycle	chr3.139258152.139258731.RBP1._HypMET	MOBEM	all	KRAS	delta IC50	sensitivity	7.06e-05	1.98475	29	24	3.74658	1.88806	1.85852	1.09834	1.35291	1.69211	1.37371	4	4	4	O14757, O96017	P30291, P53350	P09455	O14757, O96017,P30291, P53350	Pan-tissue molecular basket
1017:1022	1017	Olaparib	PARP1, PARP2	Genome integrity	1022	AZD7762	CHEK1, CHEK2	Cell cycle	chr19.22018594.22018827.ZNF43._HypMET	MOBEM	all	KRAS	delta IC50	sensitivity	0.000126137	2.53799	31	22	1.44372	-0.356606	1.80033	1.01145	1.54691	1.77995	1.16382	NA	Inf	#NAME?	O14757, O96017	P09874, Q9UGN5	P17038	O14757, O96017,P09874, Q9UGN5	Pan-tissue molecular basket
1054:1022	1054	Palbociclib	CDK4, CDK6	Cell cycle	1022	AZD7762	CHEK1, CHEK2	Cell cycle	BMPR2_mut	MOBEM	all	PIK3CA	combo Emax	sensitivity	3.31e-05	0.330114	23	7	0.414714	0.66482	-0.250106	2.00752	2.90475	0.124584	0.0861024	4.75	4	5	O14757, O96017	P11802, Q00534	Q13873	O14757, O96017,P11802, Q00534	Pan-tissue molecular basket
1372:1022	1372	Trametinib	MEK1, MEK2	ERK MAPK signaling	1022	AZD7762	CHEK1, CHEK2	Cell cycle	chr8.79428433.79428754.PKIA._HypMET	MOBEM	all	PIK3CA	combo Emax	sensitivity	5.12e-06	0.12097	20	10	0.249101	0.570667	-0.321566	1.89027	3.89411	0.170117	0.0825776	3.25	3	4	O14757, O96017	Q02750, P36507	P61925	O14757, O96017,Q02750, P36507	Pan-tissue molecular basket
1053:1022	1053	MK-2206	AKT1, AKT2	PI3K/MTOR signaling	1022	AZD7762	CHEK1, CHEK2	Cell cycle	chr13.28544524.28544890.CDX2._HypMET	MOBEM	all	KRAS	combo Emax	sensitivity	0.00045842	2.77967	36	17	0.322354	0.534106	-0.211752	1.03549	1.30986	0.204494	0.16166	3.75	3	4	O14757, O96017	P31749, P31751	Q99626	O14757, O96017,P31749, P31751	Pan-tissue molecular basket
1179:1022	1179	MK-1775	WEE1, PLK1	Cell cycle	1022	AZD7762	CHEK1, CHEK2	Cell cycle	chr1.150266476.150266689.MRPS21._HypMET	MOBEM	all	TP53	delta IC50	sensitivity	1.48e-05	0.501448	77	19	4.09184	1.69192	2.39992	1.11198	1.58827	2.15825	1.51103	NA	Inf	#NAME?	O14757, O96017	P30291, P53350	P82921	O14757, O96017,P30291, P53350	Pan-tissue molecular basket
1372:1022	1372	Trametinib	MEK1, MEK2	ERK MAPK signaling	1022	AZD7762	CHEK1, CHEK2	Cell cycle	chr1.181451311.181452049.._HypMET	MOBEM	all	PIK3CA	combo Emax	sensitivity	0.000493853	1.65441	22	8	0.257279	0.53846	-0.281181	1.47013	2.84146	0.191263	0.0989566	NA	Inf	#NAME?	O14757, O96017	Q02750, P36507	NA	O14757, O96017,Q02750, P36507	Pan-tissue molecular basket
1510:1022	1510	Linsitinib	IGF1R	IGF1R signaling	1022	AZD7762	CHEK1, CHEK2	Cell cycle	chr5.180017099.180019062.SCGB3A1._HypMET	MOBEM	all	TP53	delta Emax	resistance	1.75e-06	0.196708	63	33	-0.0266329	0.0420219	-0.0686548	1.08612	1.11621	0.0632108	0.0615069	NA	Inf	#NAME?	O14757, O96017	P08069	Q96QR1	O14757, O96017,P08069	Pan-tissue molecular basket
1053:1022	1053	MK-2206	AKT1, AKT2	PI3K/MTOR signaling	1022	AZD7762	CHEK1, CHEK2	Cell cycle	chr6.6007387.6007797.NRN1._HypMET	MOBEM	all	PIK3CA	combo Emax	resistance	0.000401087	1.42614	15	15	0.452557	0.254221	0.198337	2.52672	1.13755	0.0784957	0.174353	NA	Inf	#NAME?	O14757, O96017	P31749, P31751	Q9NPD7	O14757, O96017,P31749, P31751	Pan-tissue molecular basket
1053:1022	1053	MK-2206	AKT1, AKT2	PI3K/MTOR signaling	1022	AZD7762	CHEK1, CHEK2	Cell cycle	chr18.5543437.5544241.EPB41L3._HypMET	MOBEM	all	PIK3CA	combo Emax	sensitivity	0.000167207	0.850761	18	12	0.225986	0.438324	-0.212338	1.30337	3.99639	0.162914	0.0531324	2.75	2	4	O14757, O96017	P31749, P31751	Q9Y2J2	O14757, O96017,P31749, P31751	Pan-tissue molecular basket
1083:1022	1083	Crizotinib	MET, ALK, ROS1	RTK signaling	1022	AZD7762	CHEK1, CHEK2	Cell cycle	chr6.6007387.6007797.NRN1._HypMET	MOBEM	all	PIK3CA	combo Emax	resistance	3.5e-05	0.34022	15	15	0.595669	0.33656	0.259109	2.34242	1.5099	0.110616	0.171606	NA	Inf	#NAME?	O14757, O96017	P08581, Q9UM73, P08922	Q9NPD7	O14757, O96017,P08581, Q9UM73, P08922	Pan-tissue molecular basket
1053:1022	1053	MK-2206	AKT1, AKT2	PI3K/MTOR signaling	1022	AZD7762	CHEK1, CHEK2	Cell cycle	chr1.1476093.1476669.SSU72._HypMET	MOBEM	all	PIK3CA	combo Emax	resistance	0.000711695	2.06307	14	16	0.442912	0.251077	0.191835	2.38384	1.11013	0.080473	0.172803	3	2	4	O14757, O96017	P31749, P31751	Q9NP77	O14757, O96017,P31749, P31751	Pan-tissue molecular basket
1510:1022	1510	Linsitinib	IGF1R	IGF1R signaling	1022	AZD7762	CHEK1, CHEK2	Cell cycle	chr11.119293320.119293943.THY1._HypMET	MOBEM	all	TP53	delta IC50	resistance	2.65e-07	0.0413117	64	32	-0.469458	0.722044	-1.1915	1.14094	1.36016	1.04432	0.876003	3.33333	3	4	O14757, O96017	P08069	P04216	O14757, O96017,P08069	Pan-tissue molecular basket
1053:1022	1053	MK-2206	AKT1, AKT2	PI3K/MTOR signaling	1022	AZD7762	CHEK1, CHEK2	Cell cycle	chr1:248020330-248021252()_HypMET	MOBEM	all	all	delta IC50	sensitivity	1.4e-07	0.0170211	94	31	1.41006	0.077846	1.33221	1.21485	1.0205	1.0966	1.30545	NA	Inf	#NAME?	O14757, O96017	P31749, P31751	NA	O14757, O96017,P31749, P31751	Pan-tissue
1017:1022	1017	Olaparib	PARP1, PARP2	Genome integrity	1022	AZD7762	CHEK1, CHEK2	Cell cycle	FLI1_up	Binarised gene expression	all	TP53	library IC50	sensitivity	2.37e-05	1.89866	89	7	5.63723	10.5338	-4.89656	1.82038	1.18462	2.68986	4.13345	4.25	4	5	O14757, O96017	P09874, Q9UGN5	Q01543	O14757, O96017,P09874, Q9UGN5	Pan-tissue molecular basket
1005:1022	1005	Cisplatin	DNA crosslinker	DNA replication	1022	AZD7762	CHEK1, CHEK2	Cell cycle	PAM50_BASAL	PAM50	breast	all	combo Emax	sensitivity	4.29e-05	3.03838	29	22	0.260495	0.577251	-0.316756	1.0794	1.82057	0.293457	0.173988	NA	Inf	#NAME?	O14757, O96017		NA	O14757, O96017,	Breast
1372:1022	1372	Trametinib	MEK1, MEK2	ERK MAPK signaling	1022	AZD7762	CHEK1, CHEK2	Cell cycle	chr19.53662189.53662500.ZNF347._HypMET	MOBEM	all	PIK3CA	combo Emax	sensitivity	1.99e-06	0.0887347	18	12	0.272655	0.590694	-0.318039	1.90711	3.34329	0.166765	0.0951275	NA	Inf	#NAME?	O14757, O96017	Q02750, P36507	Q96SE7	O14757, O96017,Q02750, P36507	Pan-tissue molecular basket
1054:1022	1054	Palbociclib	CDK4, CDK6	Cell cycle	1022	AZD7762	CHEK1, CHEK2	Cell cycle	chr19.22018594.22018827.ZNF43._HypMET	MOBEM	all	PIK3CA	combo Emax	sensitivity	0.000387467	1.38786	17	13	0.498997	0.68864	-0.189643	1.49961	1.46592	0.126461	0.129368	NA	Inf	#NAME?	O14757, O96017	P11802, Q00534	P17038	O14757, O96017,P11802, Q00534	Pan-tissue molecular basket
1053:1022	1053	MK-2206	AKT1, AKT2	PI3K/MTOR signaling	1022	AZD7762	CHEK1, CHEK2	Cell cycle	gain:cnaPANCAN1 (CCNE1)	MOBEM	all	all	library IC50	sensitivity	0.000410201	2.02366	114	11	7.17015	10.6104	-3.44021	1.16316	1.0009	2.95765	3.43713	2.75	2	3	O14757, O96017	P31749, P31751	P24864	O14757, O96017,P31749, P31751	Pan-tissue
1372:1022	1372	Trametinib	MEK1, MEK2	ERK MAPK signaling	1022	AZD7762	CHEK1, CHEK2	Cell cycle	chr1.150266476.150266689.MRPS21._HypMET	MOBEM	all	TP53	delta IC50	sensitivity	1.77e-05	0.546978	77	19	0.89236	-0.370267	1.26263	1.18975	1.05076	1.06126	1.20163	NA	Inf	#NAME?	O14757, O96017	Q02750, P36507	P82921	O14757, O96017,Q02750, P36507	Pan-tissue molecular basket
1053:1022	1053	MK-2206	AKT1, AKT2	PI3K/MTOR signaling	1022	AZD7762	CHEK1, CHEK2	Cell cycle	chr8.79428433.79428754.PKIA._HypMET	MOBEM	all	KRAS	delta IC50	sensitivity	0.000198719	3.20324	32	21	1.32906	-0.0434213	1.37249	1.19728	1.03721	1.14633	1.32324	3	3	3	O14757, O96017	P31749, P31751	P61925	O14757, O96017,P31749, P31751	Pan-tissue molecular basket
1083:1022	1083	Crizotinib	MET, ALK, ROS1	RTK signaling	1022	AZD7762	CHEK1, CHEK2	Cell cycle	chr14.24803678.24804353.ADCY4..RIPK3._HypMET	MOBEM	all	PIK3CA	combo Emax	resistance	0.000258228	1.12551	14	16	0.576508	0.339951	0.236557	2.07543	1.29516	0.11398	0.182647	3.6	3	5	O14757, O96017	P08581, Q9UM73, P08922	Q8NFM4, Q9Y572	O14757, O96017,P08581, Q9UM73, P08922	Pan-tissue molecular basket
1054:1022	1054	Palbociclib	CDK4, CDK6	Cell cycle	1022	AZD7762	CHEK1, CHEK2	Cell cycle	chr3.139258152.139258731.RBP1._HypMET	MOBEM	all	PIK3CA	combo Emax	sensitivity	0.000459137	1.55934	21	9	0.464352	0.667366	-0.203014	1.52484	1.75143	0.133138	0.115913	4	4	4	O14757, O96017	P11802, Q00534	P09455	O14757, O96017,P11802, Q00534	Pan-tissue molecular basket
1510:1022	1510	Linsitinib	IGF1R	IGF1R signaling	1022	AZD7762	CHEK1, CHEK2	Cell cycle	chr5.101632049.101632373.SLCO4C1._HypMET	MOBEM	all	PIK3CA	combo Emax	sensitivity	6.57e-06	0.131596	17	13	0.309956	0.573538	-0.263582	1.65098	3.69276	0.159652	0.0713782	NA	Inf	#NAME?	O14757, O96017	P08069	Q6ZQN7	O14757, O96017,P08069	Pan-tissue molecular basket
1510:1022	1510	Linsitinib	IGF1R	IGF1R signaling	1022	AZD7762	CHEK1, CHEK2	Cell cycle	chr19.58458686.58459219.ZNF256._HypMET	MOBEM	all	PIK3CA	combo Emax	sensitivity	0.000815417	2.22834	19	11	0.32189	0.538883	-0.216993	1.17972	3.28084	0.183936	0.0661393	4	4	4	O14757, O96017	P08069	Q9Y2P7	O14757, O96017,P08069	Pan-tissue molecular basket
1054:1022	1054	Palbociclib	CDK4, CDK6	Cell cycle	1022	AZD7762	CHEK1, CHEK2	Cell cycle	XRN1_mut	MOBEM	all	all	combo Emax	sensitivity	0.000677385	1.8354	119	6	0.32873	0.596457	-0.267727	1.43923	2.49307	0.186022	0.107389	NA	Inf	#NAME?	O14757, O96017	P11802, Q00534	Q8IZH2	O14757, O96017,P11802, Q00534	Pan-tissue
1053:1022	1053	MK-2206	AKT1, AKT2	PI3K/MTOR signaling	1022	AZD7762	CHEK1, CHEK2	Cell cycle	chr7.27186927.27187692.HOXA6._HypMET	MOBEM	all	KRAS	combo Emax	sensitivity	1.39e-07	0.0536725	38	15	0.246074	0.553071	-0.306997	1.62891	4.29001	0.188467	0.0715609	NA	Inf	#NAME?	O14757, O96017	P31749, P31751	P31267	O14757, O96017,P31749, P31751	Pan-tissue molecular basket
1372:1022	1372	Trametinib	MEK1, MEK2	ERK MAPK signaling	1022	AZD7762	CHEK1, CHEK2	Cell cycle	chr11.65408344.65408631.SIPA1._HypMET	MOBEM	all	PIK3CA	combo Emax	resistance	3.37e-05	0.333001	17	13	0.625767	0.339375	0.286391	1.77684	1.87249	0.16118	0.152947	3.75	3	4	O14757, O96017	Q02750, P36507	Q96FS4	O14757, O96017,Q02750, P36507	Pan-tissue molecular basket
1054:1022	1054	Palbociclib	CDK4, CDK6	Cell cycle	1022	AZD7762	CHEK1, CHEK2	Cell cycle	chr10.102891010.102891794.TLX1NB..TLX1._HypMET	MOBEM	all	PIK3CA	combo Emax	sensitivity	6.22e-05	0.48933	18	12	0.480246	0.690605	-0.210359	1.71068	1.82603	0.122969	0.1152	5	5	5	O14757, O96017	P11802, Q00534	P0CAT3, P31314	O14757, O96017,P11802, Q00534	Pan-tissue molecular basket
1372:1022	1372	Trametinib	MEK1, MEK2	ERK MAPK signaling	1022	AZD7762	CHEK1, CHEK2	Cell cycle	chr8.144659745.144660635.NAPRT1._HypMET	MOBEM	all	PIK3CA	combo Emax	resistance	0.000194251	0.937377	21	9	0.663668	0.377682	0.285986	1.61709	2.02355	0.176852	0.141329	3.5	3	4	O14757, O96017	Q02750, P36507	Q6XQN6	O14757, O96017,Q02750, P36507	Pan-tissue molecular basket
1017:1022	1017	Olaparib	PARP1, PARP2	Genome integrity	1022	AZD7762	CHEK1, CHEK2	Cell cycle	chr8.11059011.11059242.XKR6._HypMET	MOBEM	all	PIK3CA	combo Emax	sensitivity	0.000346135	1.32156	19	11	0.320655	0.566745	-0.24609	1.30703	2.85545	0.188282	0.0861825	NA	Inf	#NAME?	O14757, O96017	P09874, Q9UGN5	Q5GH73	O14757, O96017,P09874, Q9UGN5	Pan-tissue molecular basket
1053:1022	1053	MK-2206	AKT1, AKT2	PI3K/MTOR signaling	1022	AZD7762	CHEK1, CHEK2	Cell cycle	chr19:22018594-22018827(ZNF43)_HypMET	MOBEM	all	all	delta IC50	sensitivity	1.01e-08	0.00308248	86	39	1.32875	-0.00920727	1.33795	1.2778	1.03819	1.04708	1.28874	NA	Inf	#NAME?	O14757, O96017	P31749, P31751	P17038	O14757, O96017,P31749, P31751	Pan-tissue
1372:1022	1372	Trametinib	MEK1, MEK2	ERK MAPK signaling	1022	AZD7762	CHEK1, CHEK2	Cell cycle	chr8.22422534.22423702.SORBS3._HypMET	MOBEM	all	PIK3CA	combo Emax	resistance	4.1e-05	0.374964	18	12	0.635925	0.348513	0.287412	1.73758	1.94293	0.16541	0.147927	3	3	3	O14757, O96017	Q02750, P36507	O60504	O14757, O96017,Q02750, P36507	Pan-tissue molecular basket
1510:1022	1510	Linsitinib	IGF1R	IGF1R signaling	1022	AZD7762	CHEK1, CHEK2	Cell cycle	chr11.119293320.119293943.THY1._HypMET	MOBEM	all	TP53	delta Emax	resistance	2.45e-06	0.244372	64	32	-0.0271173	0.0411914	-0.0683087	1.0538	1.16484	0.0648214	0.0586421	3.33333	3	4	O14757, O96017	P08069	P04216	O14757, O96017,P08069	Pan-tissue molecular basket
1510:1022	1510	Linsitinib	IGF1R	IGF1R signaling	1022	AZD7762	CHEK1, CHEK2	Cell cycle	COL1A1_up	Binarised gene expression	all	all	library IC50	sensitivity	6.08e-05	4.17326	119	6	5.41781	10.5542	-5.13636	1.73394	1.83402	2.96225	2.8006	3.66667	3	4	O14757, O96017	P08069	P02452	O14757, O96017,P08069	Pan-tissue
1372:1022	1372	Trametinib	MEK1, MEK2	ERK MAPK signaling	1022	AZD7762	CHEK1, CHEK2	Cell cycle	PDCD4_up	Binarised gene expression	all	TP53	combo Emax	resistance	4.3e-05	4.95997	90	6	0.76096	0.398298	0.362662	1.77015	4.08749	0.204876	0.0887249	3.75	3	4	O14757, O96017	Q02750, P36507	Q53EL6	O14757, O96017,Q02750, P36507	Pan-tissue molecular basket
1054:1022	1054	Palbociclib	CDK4, CDK6	Cell cycle	1022	AZD7762	CHEK1, CHEK2	Cell cycle	chr19.37957726.37958390.ZNF569._HypMET	MOBEM	all	PIK3CA	combo Emax	sensitivity	0.00014044	0.764833	18	12	0.48492	0.68749	-0.20257	1.64983	1.62988	0.122783	0.124286	3.25	3	4	O14757, O96017	P11802, Q00534	Q5MCW4	O14757, O96017,P11802, Q00534	Pan-tissue molecular basket
1372:1022	1372	Trametinib	MEK1, MEK2	ERK MAPK signaling	1022	AZD7762	CHEK1, CHEK2	Cell cycle	COL1A1_up	Binarised gene expression	all	all	library IC50	sensitivity	6.08e-05	4.17326	119	6	5.41781	10.5542	-5.13636	1.73394	1.83402	2.96225	2.8006	3.25	3	4	O14757, O96017	Q02750, P36507	P02452	O14757, O96017,Q02750, P36507	Pan-tissue
1053:1022	1053	MK-2206	AKT1, AKT2	PI3K/MTOR signaling	1022	AZD7762	CHEK1, CHEK2	Cell cycle	APC_mut	MOBEM	all	KRAS	combo Emax	sensitivity	0.000439215	2.71819	34	19	0.333588	0.540283	-0.206695	1.00375	1.26646	0.205923	0.163207	2.75	2	3	O14757, O96017	P31749, P31751	P25054	O14757, O96017,P31749, P31751	Pan-tissue molecular basket
1073:1022	1073	5-Fluorouracil	Antimetabolite (DNA & RNA)	Other	1022	AZD7762	CHEK1, CHEK2	Cell cycle	COL1A1_up	Binarised gene expression	all	all	library IC50	sensitivity	6.08e-05	4.17326	119	6	5.41781	10.5542	-5.13636	1.73394	1.83402	2.96225	2.8006	3.5	3	4	O14757, O96017		P02452	O14757, O96017,	Pan-tissue
1372:1022	1372	Trametinib	MEK1, MEK2	ERK MAPK signaling	1022	AZD7762	CHEK1, CHEK2	Cell cycle	chr5.101632049.101632373.SLCO4C1._HypMET	MOBEM	all	PIK3CA	combo Emax	sensitivity	2.37e-06	0.0887347	17	13	0.286172	0.599065	-0.312893	1.86298	3.02905	0.167953	0.103298	NA	Inf	#NAME?	O14757, O96017	Q02750, P36507	Q6ZQN7	O14757, O96017,Q02750, P36507	Pan-tissue molecular basket
1179:1022	1179	MK-1775	WEE1, PLK1	Cell cycle	1022	AZD7762	CHEK1, CHEK2	Cell cycle	PAM50_LUMA	PAM50	breast	all	combo Emax	resistance	0.000219496	3.93497	38	13	0.481314	0.211049	0.270265	1.27484	1.30667	0.211999	0.206834	NA	Inf	#NAME?	O14757, O96017	P30291, P53350	NA	O14757, O96017,P30291, P53350	Breast
1510:1022	1510	Linsitinib	IGF1R	IGF1R signaling	1022	AZD7762	CHEK1, CHEK2	Cell cycle	chr6.6007387.6007797.NRN1._HypMET	MOBEM	all	PIK3CA	combo Emax	resistance	3.58e-07	0.0256126	15	15	0.600492	0.318147	0.282345	3.74486	1.9183	0.0753953	0.147185	NA	Inf	#NAME?	O14757, O96017	P08069	Q9NPD7	O14757, O96017,P08069	Pan-tissue molecular basket
1510:1022	1510	Linsitinib	IGF1R	IGF1R signaling	1022	AZD7762	CHEK1, CHEK2	Cell cycle	chr16:68676450-68676843(CDH3)_HypMET	MOBEM	all	all	delta IC50	resistance	1.27e-08	0.00321985	81	44	-0.265176	0.904396	-1.16957	1.09594	1.24671	1.06718	0.938126	NA	Inf	#NAME?	O14757, O96017	P08069	P22223	O14757, O96017,P08069	Pan-tissue
1017:1022	1017	Olaparib	PARP1, PARP2	Genome integrity	1022	AZD7762	CHEK1, CHEK2	Cell cycle	gain.cnaPANCAN88..PABPC1.UBR5.	MOBEM	all	TP53	delta IC50	resistance	0.000406764	3.66793	84	12	-1.30015	0.297772	-1.59792	1.11202	1.32267	1.43695	1.2081	3.25	2	4	O14757, O96017	P09874, Q9UGN5	P11940, O95071	O14757, O96017,P09874, Q9UGN5	Pan-tissue molecular basket
1372:1022	1372	Trametinib	MEK1, MEK2	ERK MAPK signaling	1022	AZD7762	CHEK1, CHEK2	Cell cycle	FLI1_up	Binarised gene expression	all	TP53	library IC50	sensitivity	2.37e-05	1.89866	89	7	5.63723	10.5338	-4.89656	1.82038	1.18462	2.68986	4.13345	3.75	3	4	O14757, O96017	Q02750, P36507	Q01543	O14757, O96017,Q02750, P36507	Pan-tissue molecular basket
1053:1022	1053	MK-2206	AKT1, AKT2	PI3K/MTOR signaling	1022	AZD7762	CHEK1, CHEK2	Cell cycle	chr15:30685087-30685891(CHRFAM7A)_HypMET	MOBEM	all	all	combo Emax	resistance	6.58e-06	0.0469574	98	27	0.579748	0.374073	0.205675	1.00292	1.11439	0.205077	0.184563	NA	Inf	#NAME?	O14757, O96017	P31749, P31751	Q494W8	O14757, O96017,P31749, P31751	Pan-tissue
1510:1022	1510	Linsitinib	IGF1R	IGF1R signaling	1022	AZD7762	CHEK1, CHEK2	Cell cycle	chr11.8615397.8615889.STK33._HypMET	MOBEM	all	PIK3CA	combo Emax	sensitivity	8.48e-05	0.576759	20	10	0.291751	0.543103	-0.251352	1.5175	3.85247	0.165635	0.0652443	NA	Inf	#NAME?	O14757, O96017	P08069	Q9BYT3	O14757, O96017,P08069	Pan-tissue molecular basket
1372:1022	1372	Trametinib	MEK1, MEK2	ERK MAPK signaling	1022	AZD7762	CHEK1, CHEK2	Cell cycle	chr19.58011124.58011743.ZNF773._HypMET	MOBEM	all	PIK3CA	combo Emax	sensitivity	9.71e-06	0.174107	18	12	0.281602	0.584729	-0.303127	1.74291	2.84602	0.173921	0.106509	4	4	4	O14757, O96017	Q02750, P36507	Q6PK81	O14757, O96017,Q02750, P36507	Pan-tissue molecular basket
1053:1022	1053	MK-2206	AKT1, AKT2	PI3K/MTOR signaling	1022	AZD7762	CHEK1, CHEK2	Cell cycle	chr10.102891010.102891794.TLX1NB..TLX1._HypMET	MOBEM	all	KRAS	combo Emax	sensitivity	1.86e-07	0.0619225	30	23	0.309449	0.58635	-0.276901	1.53476	1.92054	0.18042	0.144179	4.75	4	5	O14757, O96017	P31749, P31751	P0CAT3, P31314	O14757, O96017,P31749, P31751	Pan-tissue molecular basket
1179:1022	1179	MK-1775	WEE1, PLK1	Cell cycle	1022	AZD7762	CHEK1, CHEK2	Cell cycle	chr10.52499392.52500021.ASAH2B._HypMET	MOBEM	all	KRAS	delta IC50	sensitivity	0.000284347	3.89469	36	17	3.97433	2.14189	1.83243	1.04566	1.5392	1.75241	1.19051	NA	Inf	#NAME?	O14757, O96017	P30291, P53350	P0C7U1	O14757, O96017,P30291, P53350	Pan-tissue molecular basket
1510:1022	1510	Linsitinib	IGF1R	IGF1R signaling	1022	AZD7762	CHEK1, CHEK2	Cell cycle	FLI1_up	Binarised gene expression	all	TP53	library IC50	sensitivity	2.37e-05	1.89866	89	7	5.63723	10.5338	-4.89656	1.82038	1.18462	2.68986	4.13345	4	4	4	O14757, O96017	P08069	Q01543	O14757, O96017,P08069	Pan-tissue molecular basket
1510:1022	1510	Linsitinib	IGF1R	IGF1R signaling	1022	AZD7762	CHEK1, CHEK2	Cell cycle	chr1:1476093-1476669(SSU72)_HypMET	MOBEM	all	all	delta Emax	resistance	1.47e-08	0.00740729	78	47	-0.0149605	0.0534651	-0.0684256	1.1182	1.12489	0.0611928	0.0608287	3.33333	3	4	O14757, O96017	P08069	Q9NP77	O14757, O96017,P08069	Pan-tissue
1053:1022	1053	MK-2206	AKT1, AKT2	PI3K/MTOR signaling	1022	AZD7762	CHEK1, CHEK2	Cell cycle	chr13.27131568.27132677.._HypMET	MOBEM	all	KRAS	combo Emax	sensitivity	0.000169254	1.52232	35	18	0.319555	0.541595	-0.22204	1.09887	1.40382	0.202063	0.158169	NA	Inf	#NAME?	O14757, O96017	P31749, P31751	NA	O14757, O96017,P31749, P31751	Pan-tissue molecular basket
1017:1022	1017	Olaparib	PARP1, PARP2	Genome integrity	1022	AZD7762	CHEK1, CHEK2	Cell cycle	chr13.27131568.27132677.._HypMET	MOBEM	all	PIK3CA	combo Emax	sensitivity	0.000359996	1.34492	19	11	0.321007	0.566541	-0.245535	1.30159	2.85949	0.188643	0.0858667	NA	Inf	#NAME?	O14757, O96017	P09874, Q9UGN5	NA	O14757, O96017,P09874, Q9UGN5	Pan-tissue molecular basket
1053:1022	1053	MK-2206	AKT1, AKT2	PI3K/MTOR signaling	1022	AZD7762	CHEK1, CHEK2	Cell cycle	chr10.52499392.52500021.ASAH2B._HypMET	MOBEM	all	KRAS	delta IC50	sensitivity	2.89e-05	1.23709	36	17	1.57978	-0.0093142	1.58909	1.42297	1.2271	1.11674	1.295	NA	Inf	#NAME?	O14757, O96017	P31749, P31751	P0C7U1	O14757, O96017,P31749, P31751	Pan-tissue molecular basket
1179:1022	1179	MK-1775	WEE1, PLK1	Cell cycle	1022	AZD7762	CHEK1, CHEK2	Cell cycle	chr19.22018594.22018827.ZNF43._HypMET	MOBEM	all	KRAS	delta IC50	sensitivity	7.86e-05	2.0998	31	22	3.82179	1.9546	1.86719	1.04468	1.61035	1.78734	1.15949	NA	Inf	#NAME?	O14757, O96017	P30291, P53350	P17038	O14757, O96017,P30291, P53350	Pan-tissue molecular basket
1053:1022	1053	MK-2206	AKT1, AKT2	PI3K/MTOR signaling	1022	AZD7762	CHEK1, CHEK2	Cell cycle	chr1.150266476.150266689.MRPS21._HypMET	MOBEM	all	TP53	delta IC50	sensitivity	9.83e-08	0.0189801	77	19	1.61133	0.0161508	1.59518	1.5233	1.32973	1.04718	1.19962	NA	Inf	#NAME?	O14757, O96017	P31749, P31751	P82921	O14757, O96017,P31749, P31751	Pan-tissue molecular basket
1053:1022	1053	MK-2206	AKT1, AKT2	PI3K/MTOR signaling	1022	AZD7762	CHEK1, CHEK2	Cell cycle	chr19.37957726.37958390.ZNF569._HypMET	MOBEM	all	KRAS	combo Emax	sensitivity	5.68e-06	0.311787	33	20	0.308043	0.562029	-0.253986	1.3402	1.65602	0.189513	0.153372	3.75	3	4	O14757, O96017	P31749, P31751	Q5MCW4	O14757, O96017,P31749, P31751	Pan-tissue molecular basket
1053:1022	1053	MK-2206	AKT1, AKT2	PI3K/MTOR signaling	1022	AZD7762	CHEK1, CHEK2	Cell cycle	chr8.11059011.11059242.XKR6._HypMET	MOBEM	all	KRAS	combo Emax	sensitivity	0.000104027	1.13184	37	16	0.301888	0.537233	-0.235345	1.18954	1.49496	0.197845	0.157425	NA	Inf	#NAME?	O14757, O96017	P31749, P31751	Q5GH73	O14757, O96017,P31749, P31751	Pan-tissue molecular basket
1510:1022	1510	Linsitinib	IGF1R	IGF1R signaling	1022	AZD7762	CHEK1, CHEK2	Cell cycle	chr8.144659745.144660635.NAPRT1._HypMET	MOBEM	all	PIK3CA	combo Emax	resistance	0.000348789	1.32961	21	9	0.627689	0.387161	0.240529	1.69224	1.47676	0.142136	0.162875	3.66667	3	4	O14757, O96017	P08069	Q6XQN6	O14757, O96017,P08069	Pan-tissue molecular basket
1017:1022	1017	Olaparib	PARP1, PARP2	Genome integrity	1022	AZD7762	CHEK1, CHEK2	Cell cycle	chr8.79428433.79428754.PKIA._HypMET	MOBEM	all	PIK3CA	combo Emax	sensitivity	0.000125375	0.72086	20	10	0.299582	0.564977	-0.265395	1.4728	3.64309	0.180198	0.0728489	3.25	3	4	O14757, O96017	P09874, Q9UGN5	P61925	O14757, O96017,P09874, Q9UGN5	Pan-tissue molecular basket
1510:1022	1510	Linsitinib	IGF1R	IGF1R signaling	1022	AZD7762	CHEK1, CHEK2	Cell cycle	chr8.11058624.11058844.XKR6._HypMET	MOBEM	all	PIK3CA	combo Emax	sensitivity	0.000510481	1.68475	20	10	0.306926	0.535516	-0.22859	1.31069	2.93791	0.174404	0.077807	NA	Inf	#NAME?	O14757, O96017	P08069	Q5GH73	O14757, O96017,P08069	Pan-tissue molecular basket
1053:1022	1053	MK-2206	AKT1, AKT2	PI3K/MTOR signaling	1022	AZD7762	CHEK1, CHEK2	Cell cycle	chr19.21265164.21265433.ZNF714._HypMET	MOBEM	all	TP53	combo Emax	resistance	0.000193126	1.11664	84	12	0.625113	0.389365	0.235748	1.14515	2.21664	0.205867	0.106354	NA	Inf	#NAME?	O14757, O96017	P31749, P31751	Q96N38	O14757, O96017,P31749, P31751	Pan-tissue molecular basket
1510:1022	1510	Linsitinib	IGF1R	IGF1R signaling	1022	AZD7762	CHEK1, CHEK2	Cell cycle	gain.cnaPANCAN384..ERCC5.ING1.IRS2.TFDP1.	MOBEM	all	KRAS	combo Emax	sensitivity	0.000215848	1.78111	49	4	0.162082	0.475888	-0.313806	2.08085	1.94093	0.150806	0.161678	3.58333	2	6	O14757, O96017	P08069	P28715, Q9UK53, Q9Y4H2, Q14186	O14757, O96017,P08069	Pan-tissue molecular basket
1372:1022	1372	Trametinib	MEK1, MEK2	ERK MAPK signaling	1022	AZD7762	CHEK1, CHEK2	Cell cycle	chr7.27186927.27187692.HOXA6._HypMET	MOBEM	all	PIK3CA	combo Emax	sensitivity	2.26e-05	0.282348	18	12	0.286978	0.581145	-0.294168	1.63605	2.72761	0.179804	0.107848	NA	Inf	#NAME?	O14757, O96017	Q02750, P36507	P31267	O14757, O96017,Q02750, P36507	Pan-tissue molecular basket
1011:1022	1011	Navitoclax	BCL2, BCL-XL, BCL-W	Apoptosis regulation	1022	AZD7762	CHEK1, CHEK2	Cell cycle	PCDH18_up	Binarised gene expression	all	TP53	library IC50	sensitivity	0.000146655	4.36395	91	5	5.25382	10.4472	-5.19343	1.82589	1.66605	2.84433	3.11721	3.4	3	4	O14757, O96017	P10415, Q92934, Q92843	Q9HCL0	O14757, O96017,P10415, Q92934, Q92843	Pan-tissue molecular basket
1510:1022	1510	Linsitinib	IGF1R	IGF1R signaling	1022	AZD7762	CHEK1, CHEK2	Cell cycle	chr7.27186927.27187692.HOXA6._HypMET	MOBEM	all	KRAS	combo Emax	sensitivity	7.57e-05	0.977654	38	15	0.312385	0.507397	-0.195012	1.15731	2.67044	0.168505	0.0730261	NA	Inf	#NAME?	O14757, O96017	P08069	P31267	O14757, O96017,P08069	Pan-tissue molecular basket
1088:1022	1088	Irinotecan	TOP1	DNA replication	1022	AZD7762	CHEK1, CHEK2	Cell cycle	CDH1_down	Binarised gene expression	pancreas	all	delta IC50	sensitivity	9.32e-06	4.84516	26	3	6.35627	1.8289	4.52737	3.28054	3.93156	1.38007	1.15155	3.16667	2	4	O14757, O96017	P11387	P12830, Q9UM11	O14757, O96017,P11387	Pancreas
1053:1022	1053	MK-2206	AKT1, AKT2	PI3K/MTOR signaling	1022	AZD7762	CHEK1, CHEK2	Cell cycle	chr19.22018594.22018827.ZNF43._HypMET	MOBEM	all	KRAS	combo Emax	sensitivity	7.85e-07	0.0961691	31	22	0.309879	0.577112	-0.267233	1.44689	1.81105	0.184694	0.147557	NA	Inf	#NAME?	O14757, O96017	P31749, P31751	P17038	O14757, O96017,P31749, P31751	Pan-tissue molecular basket
1054:1022	1054	Palbociclib	CDK4, CDK6	Cell cycle	1022	AZD7762	CHEK1, CHEK2	Cell cycle	chr13.96296143.96297059.DZIP1._HypMET	MOBEM	all	PIK3CA	combo Emax	sensitivity	3.82e-05	0.354902	19	11	0.468223	0.686495	-0.218272	1.8063	1.93763	0.12084	0.112649	3	2	4	O14757, O96017	P11802, Q00534	Q86YF9	O14757, O96017,P11802, Q00534	Pan-tissue molecular basket
1510:1022	1510	Linsitinib	IGF1R	IGF1R signaling	1022	AZD7762	CHEK1, CHEK2	Cell cycle	chr8.22422534.22423702.SORBS3._HypMET	MOBEM	all	PIK3CA	combo Emax	resistance	4.56e-05	0.397814	18	12	0.608404	0.359929	0.248476	2.04515	1.54288	0.121495	0.161046	3	3	3	O14757, O96017	P08069	O60504	O14757, O96017,P08069	Pan-tissue molecular basket
1073:1022	1073	5-Fluorouracil	Antimetabolite (DNA & RNA)	Other	1022	AZD7762	CHEK1, CHEK2	Cell cycle	chr1.181451311.181452049.._HypMET	MOBEM	all	PIK3CA	combo Emax	sensitivity	0.000470591	1.58521	22	8	0.187357	0.463293	-0.275937	1.4836	2.71972	0.185991	0.101458	NA	Inf	#NAME?	O14757, O96017		NA	O14757, O96017,	Pan-tissue molecular basket
1054:1022	1054	Palbociclib	CDK4, CDK6	Cell cycle	1022	AZD7762	CHEK1, CHEK2	Cell cycle	chr3.50604905.50605359.C3orf18._HypMET	MOBEM	all	PIK3CA	combo Emax	resistance	5.71e-05	0.467173	16	14	0.717039	0.509707	0.207331	1.72665	1.74079	0.120077	0.119102	NA	Inf	#NAME?	O14757, O96017	P11802, Q00534	NA	O14757, O96017,P11802, Q00534	Pan-tissue molecular basket
1053:1022	1053	MK-2206	AKT1, AKT2	PI3K/MTOR signaling	1022	AZD7762	CHEK1, CHEK2	Cell cycle	chr19.37957726.37958390.ZNF569._HypMET	MOBEM	all	PIK3CA	combo Emax	sensitivity	0.000598998	1.87252	18	12	0.234869	0.432402	-0.197533	1.19134	2.70678	0.165807	0.0729769	3.75	3	4	O14757, O96017	P31749, P31751	Q5MCW4	O14757, O96017,P31749, P31751	Pan-tissue molecular basket
1179:1022	1179	MK-1775	WEE1, PLK1	Cell cycle	1022	AZD7762	CHEK1, CHEK2	Cell cycle	chr15.30685087.30685891.CHRFAM7A._HypMET	MOBEM	all	KRAS	delta IC50	resistance	2.6e-05	1.17149	27	26	1.74082	3.68187	-1.94106	1.73061	1.0446	1.1216	1.85819	NA	Inf	#NAME?	O14757, O96017	P30291, P53350	Q494W8	O14757, O96017,P30291, P53350	Pan-tissue molecular basket
1054:1022	1054	Palbociclib	CDK4, CDK6	Cell cycle	1022	AZD7762	CHEK1, CHEK2	Cell cycle	SOX9_mut	MOBEM	all	PIK3CA	combo Emax	sensitivity	0.000582764	1.83593	27	3	0.331433	0.637021	-0.305587	2.28072	8.24051	0.133987	0.0370835	Inf	Inf	Inf	O14757, O96017	P11802, Q00534	P48436	O14757, O96017,P11802, Q00534	Pan-tissue molecular basket
1510:1022	1510	Linsitinib	IGF1R	IGF1R signaling	1022	AZD7762	CHEK1, CHEK2	Cell cycle	chr11.65408344.65408631.SIPA1._HypMET	MOBEM	all	PIK3CA	combo Emax	resistance	1.39e-05	0.214877	17	13	0.604995	0.34792	0.257076	2.27606	1.65426	0.112948	0.155402	3.66667	3	4	O14757, O96017	P08069	Q96FS4	O14757, O96017,P08069	Pan-tissue molecular basket
1073:1022	1073	5-Fluorouracil	Antimetabolite (DNA & RNA)	Other	1022	AZD7762	CHEK1, CHEK2	Cell cycle	chr19.58011124.58011743.ZNF773._HypMET	MOBEM	all	PIK3CA	combo Emax	sensitivity	0.00066374	1.98154	18	12	0.24344	0.487224	-0.243785	1.3133	1.6804	0.185628	0.145075	4	4	4	O14757, O96017		Q6PK81	O14757, O96017,	Pan-tissue molecular basket
1179:1022	1179	MK-1775	WEE1, PLK1	Cell cycle	1022	AZD7762	CHEK1, CHEK2	Cell cycle	PDCD4_up	Binarised gene expression	all	TP53	combo Emax	resistance	1.7e-06	0.764769	90	6	0.617806	0.241689	0.376117	2.11238	3.99037	0.178054	0.094256	3.75	3	4	O14757, O96017	P30291, P53350	Q53EL6	O14757, O96017,P30291, P53350	Pan-tissue molecular basket
1561:1022	1561	Taselisib	PI3K (beta sparing)	PI3K/MTOR signaling	1022	AZD7762	CHEK1, CHEK2	Cell cycle	COL1A1_up	Binarised gene expression	all	all	library IC50	sensitivity	6.08e-05	4.17326	119	6	5.41781	10.5542	-5.13636	1.73394	1.83402	2.96225	2.8006	3.33333	3	4	O14757, O96017	P42336	P02452	O14757, O96017,P42336	Pan-tissue
1083:1022	1083	Crizotinib	MET, ALK, ROS1	RTK signaling	1022	AZD7762	CHEK1, CHEK2	Cell cycle	COL1A1_up	Binarised gene expression	all	all	library IC50	sensitivity	6.08e-05	4.17326	119	6	5.41781	10.5542	-5.13636	1.73394	1.83402	2.96225	2.8006	3.6	3	4	O14757, O96017	P08581, Q9UM73, P08922	P02452	O14757, O96017,P08581, Q9UM73, P08922	Pan-tissue
1179:1022	1179	MK-1775	WEE1, PLK1	Cell cycle	1022	AZD7762	CHEK1, CHEK2	Cell cycle	UBE2Z_up	Binarised gene expression	all	all	combo Emax	resistance	5.86e-07	1.12914	119	6	0.645423	0.243027	0.402396	2.18009	3.32172	0.184578	0.121141	3.75	3	4	O14757, O96017	P30291, P53350	Q9H832	O14757, O96017,P30291, P53350	Pan-tissue
1083:1022	1083	Crizotinib	MET, ALK, ROS1	RTK signaling	1022	AZD7762	CHEK1, CHEK2	Cell cycle	chr8.11059011.11059242.XKR6._HypMET	MOBEM	all	PIK3CA	combo Emax	sensitivity	0.000837661	2.25113	19	11	0.321688	0.54973	-0.228043	1.24093	2.10861	0.183767	0.108149	NA	Inf	#NAME?	O14757, O96017	P08581, Q9UM73, P08922	Q5GH73	O14757, O96017,P08581, Q9UM73, P08922	Pan-tissue molecular basket
1372:1022	1372	Trametinib	MEK1, MEK2	ERK MAPK signaling	1022	AZD7762	CHEK1, CHEK2	Cell cycle	chr10.102891010.102891794.TLX1NB..TLX1._HypMET	MOBEM	all	PIK3CA	combo Emax	sensitivity	1.99e-06	0.0887347	18	12	0.272655	0.590694	-0.318039	1.90711	3.34329	0.166765	0.0951275	4.75	4	5	O14757, O96017	Q02750, P36507	P0CAT3, P31314	O14757, O96017,Q02750, P36507	Pan-tissue molecular basket
1053:1022	1053	MK-2206	AKT1, AKT2	PI3K/MTOR signaling	1022	AZD7762	CHEK1, CHEK2	Cell cycle	chr20.42543097.42545137.TOX2._HypMET	MOBEM	all	KRAS	combo Emax	resistance	4.24e-05	0.704378	27	26	0.581404	0.355234	0.22617	1.25959	1.20294	0.179559	0.188014	NA	Inf	#NAME?	O14757, O96017	P31749, P31751	Q96NM4	O14757, O96017,P31749, P31751	Pan-tissue molecular basket
1054:1022	1054	Palbociclib	CDK4, CDK6	Cell cycle	1022	AZD7762	CHEK1, CHEK2	Cell cycle	gain:cnaPANCAN1 (CCNE1)	MOBEM	all	all	library IC50	sensitivity	0.000410201	2.02366	114	11	7.17015	10.6104	-3.44021	1.16316	1.0009	2.95765	3.43713	2.5	2	3	O14757, O96017	P11802, Q00534	P24864	O14757, O96017,P11802, Q00534	Pan-tissue
1510:1022	1510	Linsitinib	IGF1R	IGF1R signaling	1022	AZD7762	CHEK1, CHEK2	Cell cycle	chr8.79428433.79428754.PKIA._HypMET	MOBEM	all	PIK3CA	combo Emax	sensitivity	5.76e-05	0.468851	20	10	0.28886	0.544549	-0.255689	1.55958	4.14649	0.163947	0.0616639	3	3	3	O14757, O96017	P08069	P61925	O14757, O96017,P08069	Pan-tissue molecular basket
1510:1022	1510	Linsitinib	IGF1R	IGF1R signaling	1022	AZD7762	CHEK1, CHEK2	Cell cycle	chr1.150266476.150266689.MRPS21._HypMET	MOBEM	all	TP53	delta IC50	sensitivity	3.37e-05	0.7822	77	19	1.258	0.0946262	1.16337	1.13444	1.04682	1.0255	1.11134	NA	Inf	#NAME?	O14757, O96017	P08069	P82921	O14757, O96017,P08069	Pan-tissue molecular basket
1083:1022	1083	Crizotinib	MET, ALK, ROS1	RTK signaling	1022	AZD7762	CHEK1, CHEK2	Cell cycle	FLI1_up	Binarised gene expression	all	TP53	library IC50	sensitivity	2.37e-05	1.89866	89	7	5.63723	10.5338	-4.89656	1.82038	1.18462	2.68986	4.13345	4.2	4	5	O14757, O96017	P08581, Q9UM73, P08922	Q01543	O14757, O96017,P08581, Q9UM73, P08922	Pan-tissue molecular basket
1053:1022	1053	MK-2206	AKT1, AKT2	PI3K/MTOR signaling	1022	AZD7762	CHEK1, CHEK2	Cell cycle	chr5.101632049.101632373.SLCO4C1._HypMET	MOBEM	all	PIK3CA	combo Emax	sensitivity	0.000424184	1.47101	17	13	0.24036	0.439822	-0.199462	1.18868	2.74661	0.1678	0.072621	NA	Inf	#NAME?	O14757, O96017	P31749, P31751	Q6ZQN7	O14757, O96017,P31749, P31751	Pan-tissue molecular basket
1054:1022	1054	Palbociclib	CDK4, CDK6	Cell cycle	1022	AZD7762	CHEK1, CHEK2	Cell cycle	chr16.68676450.68676843.CDH3._HypMET	MOBEM	all	PIK3CA	combo Emax	resistance	0.000125134	0.72086	14	16	0.699816	0.499771	0.200045	1.60903	1.6447	0.124326	0.12163	NA	Inf	#NAME?	O14757, O96017	P11802, Q00534	P22223	O14757, O96017,P11802, Q00534	Pan-tissue molecular basket
1054:1022	1054	Palbociclib	CDK4, CDK6	Cell cycle	1022	AZD7762	CHEK1, CHEK2	Cell cycle	chr11.65408344.65408631.SIPA1._HypMET	MOBEM	all	PIK3CA	combo Emax	resistance	7.47e-05	0.536955	17	13	0.723361	0.517068	0.206293	1.71057	1.70612	0.120599	0.120914	2.75	2	4	O14757, O96017	P11802, Q00534	Q96FS4	O14757, O96017,P11802, Q00534	Pan-tissue molecular basket
1053:1022	1053	MK-2206	AKT1, AKT2	PI3K/MTOR signaling	1022	AZD7762	CHEK1, CHEK2	Cell cycle	chr8.79428433.79428754.PKIA._HypMET	MOBEM	all	PIK3CA	combo Emax	sensitivity	0.000720894	2.07375	20	10	0.218156	0.421005	-0.202849	1.24194	3.79658	0.163332	0.0534294	3	3	3	O14757, O96017	P31749, P31751	P61925	O14757, O96017,P31749, P31751	Pan-tissue molecular basket
1017:1022	1017	Olaparib	PARP1, PARP2	Genome integrity	1022	AZD7762	CHEK1, CHEK2	Cell cycle	DHX9_mut	MOBEM	all	TP53	delta Emax	sensitivity	0.000225394	3.61521	93	3	0.219666	0.0132564	0.20641	2.28448	1.46956	0.090353	0.140456	3.25	3	4	O14757, O96017	P09874, Q9UGN5	Q08211	O14757, O96017,P09874, Q9UGN5	Pan-tissue molecular basket
1179:1022	1179	MK-1775	WEE1, PLK1	Cell cycle	1022	AZD7762	CHEK1, CHEK2	Cell cycle	UBE2Z_up	Binarised gene expression	all	TP53	combo Emax	resistance	1.65e-05	3.03715	91	5	0.618648	0.245776	0.372872	2.05923	3.27446	0.181074	0.113873	3.75	3	4	O14757, O96017	P30291, P53350	Q9H832	O14757, O96017,P30291, P53350	Pan-tissue molecular basket
1561:1022	1561	Taselisib	PI3K (beta sparing)	PI3K/MTOR signaling	1022	AZD7762	CHEK1, CHEK2	Cell cycle	PLSCR3_up	Binarised gene expression	all	TP53	library IC50	sensitivity	6.14e-05	2.74341	91	5	5.00302	10.461	-5.45801	2.01404	1.13395	2.70998	4.81328	3.33333	3	4	O14757, O96017	P42336	Q9NRY6	O14757, O96017,P42336	Pan-tissue molecular basket
1510:1022	1510	Linsitinib	IGF1R	IGF1R signaling	1022	AZD7762	CHEK1, CHEK2	Cell cycle	chr14.24803678.24804353.ADCY4..RIPK3._HypMET	MOBEM	all	PIK3CA	combo Emax	resistance	6.82e-06	0.131596	14	16	0.581351	0.319854	0.261497	3.35511	1.61921	0.0779399	0.161496	3.33333	3	4	O14757, O96017	P08069	Q8NFM4, Q9Y572	O14757, O96017,P08069	Pan-tissue molecular basket
1372:1022	1372	Trametinib	MEK1, MEK2	ERK MAPK signaling	1022	AZD7762	CHEK1, CHEK2	Cell cycle	gain:cnaPANCAN86	MOBEM	all	all	combo Emax	resistance	0.000263458	0.875201	110	15	0.609054	0.387921	0.221133	1.03404	1.0363	0.213853	0.213387	NA	Inf	#NAME?	O14757, O96017	Q02750, P36507	NA	O14757, O96017,Q02750, P36507	Pan-tissue
1053:1022	1053	MK-2206	AKT1, AKT2	PI3K/MTOR signaling	1022	AZD7762	CHEK1, CHEK2	Cell cycle	chr15.30685087.30685891.CHRFAM7A._HypMET	MOBEM	all	KRAS	delta Emax	resistance	3.73e-05	1.93781	27	26	-0.00397342	0.0832711	-0.0872445	1.11798	1.42561	0.0780377	0.0611982	NA	Inf	#NAME?	O14757, O96017	P31749, P31751	Q494W8	O14757, O96017,P31749, P31751	Pan-tissue molecular basket
1510:1022	1510	Linsitinib	IGF1R	IGF1R signaling	1022	AZD7762	CHEK1, CHEK2	Cell cycle	chr16.68676450.68676843.CDH3._HypMET	MOBEM	all	TP53	delta IC50	resistance	1.56e-08	0.00818572	61	35	-0.478657	0.785921	-1.26458	1.24645	1.46134	1.01454	0.865354	NA	Inf	#NAME?	O14757, O96017	P08069	P22223	O14757, O96017,P08069	Pan-tissue molecular basket
1053:1022	1053	MK-2206	AKT1, AKT2	PI3K/MTOR signaling	1022	AZD7762	CHEK1, CHEK2	Cell cycle	chr11.65408344.65408631.SIPA1._HypMET	MOBEM	all	PIK3CA	combo Emax	resistance	0.00014057	0.764833	17	13	0.473382	0.26163	0.211752	2.49743	1.21994	0.0847881	0.173576	3.25	3	4	O14757, O96017	P31749, P31751	Q96FS4	O14757, O96017,P31749, P31751	Pan-tissue molecular basket
1053:1022	1053	MK-2206	AKT1, AKT2	PI3K/MTOR signaling	1022	AZD7762	CHEK1, CHEK2	Cell cycle	chr15.30685087.30685891.CHRFAM7A._HypMET	MOBEM	all	KRAS	delta IC50	resistance	1.12e-05	0.738459	27	26	-0.286814	1.25845	-1.54526	1.26764	1.42549	1.219	1.08402	NA	Inf	#NAME?	O14757, O96017	P31749, P31751	Q494W8	O14757, O96017,P31749, P31751	Pan-tissue molecular basket
1017:1022	1017	Olaparib	PARP1, PARP2	Genome integrity	1022	AZD7762	CHEK1, CHEK2	Cell cycle	ARID2_mut	MOBEM	all	TP53	delta Emax	sensitivity	7.11e-05	1.77161	89	7	0.15684	0.00892092	0.147919	1.70034	1.11097	0.0869938	0.133144	3.75	3	4	O14757, O96017	P09874, Q9UGN5	Q68CP9	O14757, O96017,P09874, Q9UGN5	Pan-tissue molecular basket
1561:1022	1561	Taselisib	PI3K (beta sparing)	PI3K/MTOR signaling	1022	AZD7762	CHEK1, CHEK2	Cell cycle	PCDH18_up	Binarised gene expression	all	TP53	library IC50	sensitivity	0.000146655	4.36395	91	5	5.25382	10.4472	-5.19343	1.82589	1.66605	2.84433	3.11721	3.66667	3	4	O14757, O96017	P42336	Q9HCL0	O14757, O96017,P42336	Pan-tissue molecular basket
1510:1022	1510	Linsitinib	IGF1R	IGF1R signaling	1022	AZD7762	CHEK1, CHEK2	Cell cycle	chr1.42127380.42128632.HIVEP3._HypMET	MOBEM	all	PIK3CA	combo Emax	resistance	0.00063538	1.93405	15	15	0.565609	0.353029	0.21258	1.42837	1.38098	0.148827	0.153934	NA	Inf	#NAME?	O14757, O96017	P08069	Q5T1R4	O14757, O96017,P08069	Pan-tissue molecular basket
1179:1022	1179	MK-1775	WEE1, PLK1	Cell cycle	1022	AZD7762	CHEK1, CHEK2	Cell cycle	chr7.27186927.27187692.HOXA6._HypMET	MOBEM	all	KRAS	combo Emax	sensitivity	0.00026999	2.01247	38	15	0.134083	0.319258	-0.185175	1.04503	2.69816	0.177196	0.0686301	NA	Inf	#NAME?	O14757, O96017	P30291, P53350	P31267	O14757, O96017,P30291, P53350	Pan-tissue molecular basket
1179:1022	1179	MK-1775	WEE1, PLK1	Cell cycle	1022	AZD7762	CHEK1, CHEK2	Cell cycle	PLSCR3_up	Binarised gene expression	all	KRAS	library IC50	sensitivity	0.000141248	4.79584	50	3	4.86392	11.232	-6.36803	2.54252	1.45705	2.50461	4.3705	3.5	3	4	O14757, O96017	P30291, P53350	Q9NRY6	O14757, O96017,P30291, P53350	Pan-tissue molecular basket
1054:1022	1054	Palbociclib	CDK4, CDK6	Cell cycle	1022	AZD7762	CHEK1, CHEK2	Cell cycle	PLSCR3_up	Binarised gene expression	all	TP53	library IC50	sensitivity	6.14e-05	2.74341	91	5	5.00302	10.461	-5.45801	2.01404	1.13395	2.70998	4.81328	3	2	4	O14757, O96017	P11802, Q00534	Q9NRY6	O14757, O96017,P11802, Q00534	Pan-tissue molecular basket
1372:1022	1372	Trametinib	MEK1, MEK2	ERK MAPK signaling	1022	AZD7762	CHEK1, CHEK2	Cell cycle	chr14.24803678.24804353.ADCY4..RIPK3._HypMET	MOBEM	all	PIK3CA	combo Emax	resistance	3.17e-06	0.0996194	14	16	0.607317	0.299091	0.308225	2.7921	1.81453	0.110392	0.169865	3.375	3	4	O14757, O96017	Q02750, P36507	Q8NFM4, Q9Y572	O14757, O96017,Q02750, P36507	Pan-tissue molecular basket
1053:1022	1053	MK-2206	AKT1, AKT2	PI3K/MTOR signaling	1022	AZD7762	CHEK1, CHEK2	Cell cycle	chr8.67940691.67940997.LRRC67._HypMET	MOBEM	all	TP53	delta IC50	sensitivity	6.33e-06	0.275228	74	22	1.3398	0.0322058	1.30759	1.20323	1.04603	1.08673	1.25006	NA	Inf	#NAME?	O14757, O96017	P31749, P31751	Q7Z4L9	O14757, O96017,P31749, P31751	Pan-tissue molecular basket
1372:1022	1372	Trametinib	MEK1, MEK2	ERK MAPK signaling	1022	AZD7762	CHEK1, CHEK2	Cell cycle	PCDH18_up	Binarised gene expression	all	TP53	library IC50	sensitivity	0.000146655	4.36395	91	5	5.25382	10.4472	-5.19343	1.82589	1.66605	2.84433	3.11721	3.75	3	4	O14757, O96017	Q02750, P36507	Q9HCL0	O14757, O96017,Q02750, P36507	Pan-tissue molecular basket
1179:1022	1179	MK-1775	WEE1, PLK1	Cell cycle	1022	AZD7762	CHEK1, CHEK2	Cell cycle	COL1A1_up	Binarised gene expression	all	all	library IC50	sensitivity	6.08e-05	4.17326	119	6	5.41781	10.5542	-5.13636	1.73394	1.83402	2.96225	2.8006	3.5	3	4	O14757, O96017	P30291, P53350	P02452	O14757, O96017,P30291, P53350	Pan-tissue
1053:1022	1053	MK-2206	AKT1, AKT2	PI3K/MTOR signaling	1022	AZD7762	CHEK1, CHEK2	Cell cycle	PLSCR3_up	Binarised gene expression	all	TP53	library IC50	sensitivity	6.14e-05	2.74341	91	5	5.00302	10.461	-5.45801	2.01404	1.13395	2.70998	4.81328	3.25	3	4	O14757, O96017	P31749, P31751	Q9NRY6	O14757, O96017,P31749, P31751	Pan-tissue molecular basket
1510:1022	1510	Linsitinib	IGF1R	IGF1R signaling	1022	AZD7762	CHEK1, CHEK2	Cell cycle	chr6.6007387.6007797.NRN1._HypMET	MOBEM	all	TP53	delta IC50	resistance	1.09e-06	0.0910529	63	33	-0.415233	0.712554	-1.12779	1.07236	1.2355	1.05169	0.912817	NA	Inf	#NAME?	O14757, O96017	P08069	Q9NPD7	O14757, O96017,P08069	Pan-tissue molecular basket
1372:1022	1372	Trametinib	MEK1, MEK2	ERK MAPK signaling	1022	AZD7762	CHEK1, CHEK2	Cell cycle	PTCH1_down	Binarised gene expression	all	all	combo Emax	resistance	1.96e-05	3.80426	116	9	0.713334	0.391269	0.322065	1.50133	2.75416	0.21452	0.116938	3.75	3	4	O14757, O96017	Q02750, P36507	Q13635	O14757, O96017,Q02750, P36507	Pan-tissue
1053:1022	1053	MK-2206	AKT1, AKT2	PI3K/MTOR signaling	1022	AZD7762	CHEK1, CHEK2	Cell cycle	gain:cnaPANCAN382 (FLT3,WASF3)	MOBEM	all	all	combo Emax	sensitivity	0.000442853	1.3157	115	10	0.19118	0.438266	-0.247085	1.15613	2.44454	0.213717	0.101077	3.375	2	4	O14757, O96017	P31749, P31751	P36888, Q9UPY6	O14757, O96017,P31749, P31751	Pan-tissue
1510:1022	1510	Linsitinib	IGF1R	IGF1R signaling	1022	AZD7762	CHEK1, CHEK2	Cell cycle	gain:cnaPANCAN382 (FLT3,WASF3)	MOBEM	all	all	combo Emax	sensitivity	0.000275067	0.902942	115	10	0.226332	0.466849	-0.240516	1.20857	1.85863	0.199008	0.129405	3.33333	2	4	O14757, O96017	P08069	P36888, Q9UPY6	O14757, O96017,P08069	Pan-tissue
1017:1022	1017	Olaparib	PARP1, PARP2	Genome integrity	1022	AZD7762	CHEK1, CHEK2	Cell cycle	chr14.70345943.70346527.SMOC1._HypMET	MOBEM	all	TP53	delta IC50	sensitivity	4.03e-05	0.86756	75	21	1.24474	-0.223047	1.46779	1.03281	1.2098	1.42117	1.21325	3.25	3	4	O14757, O96017	P09874, Q9UGN5	Q9H4F8	O14757, O96017,P09874, Q9UGN5	Pan-tissue molecular basket
1510:1022	1510	Linsitinib	IGF1R	IGF1R signaling	1022	AZD7762	CHEK1, CHEK2	Cell cycle	chr5:180017099-180019062(SCGB3A1)_HypMET	MOBEM	all	all	delta IC50	resistance	2.17e-07	0.0233664	84	41	-0.24363	0.852109	-1.09574	1.00941	1.13819	1.08552	0.9627	NA	Inf	#NAME?	O14757, O96017	P08069	Q96QR1	O14757, O96017,P08069	Pan-tissue
1510:1022	1510	Linsitinib	IGF1R	IGF1R signaling	1022	AZD7762	CHEK1, CHEK2	Cell cycle	chr6.6007387.6007797.NRN1._HypMET	MOBEM	all	TP53	delta Emax	resistance	1.3e-06	0.174214	63	33	-0.0271292	0.0422819	-0.0694111	1.11334	1.10819	0.0623448	0.0626346	NA	Inf	#NAME?	O14757, O96017	P08069	Q9NPD7	O14757, O96017,P08069	Pan-tissue molecular basket
1179:1022	1179	MK-1775	WEE1, PLK1	Cell cycle	1022	AZD7762	CHEK1, CHEK2	Cell cycle	chr20.42543097.42545137.TOX2._HypMET	MOBEM	all	KRAS	delta IC50	resistance	2.6e-05	1.17149	27	26	1.74082	3.68187	-1.94106	1.73061	1.0446	1.1216	1.85819	NA	Inf	#NAME?	O14757, O96017	P30291, P53350	Q96NM4	O14757, O96017,P30291, P53350	Pan-tissue molecular basket
1053:1022	1053	MK-2206	AKT1, AKT2	PI3K/MTOR signaling	1022	AZD7762	CHEK1, CHEK2	Cell cycle	HDAC9_mut	MOBEM	all	all	delta Emax	sensitivity	0.000272952	3.3515	120	5	0.138122	0.0212379	0.116884	1.69311	2.77626	0.0690349	0.0421012	4	4	4	O14757, O96017	P31749, P31751	Q9UKV0	O14757, O96017,P31749, P31751	Pan-tissue
1053:1022	1053	MK-2206	AKT1, AKT2	PI3K/MTOR signaling	1022	AZD7762	CHEK1, CHEK2	Cell cycle	chr1.143912736.143916156.FAM72D._HypMET	MOBEM	all	KRAS	delta IC50	sensitivity	0.000342961	4.23003	32	21	1.30172	-0.0254795	1.3272	1.04704	1.1319	1.26757	1.17254	3.5	3	4	O14757, O96017	P31749, P31751	Q6L9T8	O14757, O96017,P31749, P31751	Pan-tissue molecular basket
1510:1022	1510	Linsitinib	IGF1R	IGF1R signaling	1022	AZD7762	CHEK1, CHEK2	Cell cycle	chr16.68676450.68676843.CDH3._HypMET	MOBEM	all	TP53	delta Emax	resistance	3.32e-08	0.0266874	61	35	-0.0303624	0.0464128	-0.0767752	1.2881	1.25809	0.0596035	0.0610251	NA	Inf	#NAME?	O14757, O96017	P08069	P22223	O14757, O96017,P08069	Pan-tissue molecular basket
1054:1022	1054	Palbociclib	CDK4, CDK6	Cell cycle	1022	AZD7762	CHEK1, CHEK2	Cell cycle	RNF43_mut	MOBEM	all	PIK3CA	combo Emax	sensitivity	0.000272872	1.17046	25	5	0.392105	0.649333	-0.257228	1.95784	2.89042	0.131383	0.0889933	3.75	3	4	O14757, O96017	P11802, Q00534	Q68DV7	O14757, O96017,P11802, Q00534	Pan-tissue molecular basket
1054:1022	1054	Palbociclib	CDK4, CDK6	Cell cycle	1022	AZD7762	CHEK1, CHEK2	Cell cycle	FLI1_up	Binarised gene expression	all	TP53	library IC50	sensitivity	2.37e-05	1.89866	89	7	5.63723	10.5338	-4.89656	1.82038	1.18462	2.68986	4.13345	4	4	4	O14757, O96017	P11802, Q00534	Q01543	O14757, O96017,P11802, Q00534	Pan-tissue molecular basket
1083:1022	1083	Crizotinib	MET, ALK, ROS1	RTK signaling	1022	AZD7762	CHEK1, CHEK2	Cell cycle	chr19.58011124.58011743.ZNF773._HypMET	MOBEM	all	PIK3CA	combo Emax	sensitivity	3.24e-05	0.330114	18	12	0.306962	0.572217	-0.265255	1.54118	3.17149	0.172111	0.0836373	4.4	4	5	O14757, O96017	P08581, Q9UM73, P08922	Q6PK81	O14757, O96017,P08581, Q9UM73, P08922	Pan-tissue molecular basket
1510:1022	1510	Linsitinib	IGF1R	IGF1R signaling	1022	AZD7762	CHEK1, CHEK2	Cell cycle	chr16.68676450.68676843.CDH3._HypMET	MOBEM	all	PIK3CA	combo Emax	resistance	6.82e-06	0.131596	14	16	0.581351	0.319854	0.261497	3.35511	1.61921	0.0779399	0.161496	NA	Inf	#NAME?	O14757, O96017	P08069	P22223	O14757, O96017,P08069	Pan-tissue molecular basket
1083:1022	1083	Crizotinib	MET, ALK, ROS1	RTK signaling	1022	AZD7762	CHEK1, CHEK2	Cell cycle	chr19.37957726.37958390.ZNF569._HypMET	MOBEM	all	PIK3CA	combo Emax	sensitivity	0.000325998	1.27881	18	12	0.323438	0.561233	-0.237795	1.30962	2.28154	0.181576	0.104226	3.8	3	4	O14757, O96017	P08581, Q9UM73, P08922	Q5MCW4	O14757, O96017,P08581, Q9UM73, P08922	Pan-tissue molecular basket
1073:1022	1073	5-Fluorouracil	Antimetabolite (DNA & RNA)	Other	1022	AZD7762	CHEK1, CHEK2	Cell cycle	chr7.27186927.27187692.HOXA6._HypMET	MOBEM	all	KRAS	combo Emax	sensitivity	0.000616898	3.29619	38	15	0.247039	0.459709	-0.21267	1.01287	1.65685	0.209967	0.128358	NA	Inf	#NAME?	O14757, O96017		P31267	O14757, O96017,	Pan-tissue molecular basket
1017:1022	1017	Olaparib	PARP1, PARP2	Genome integrity	1022	AZD7762	CHEK1, CHEK2	Cell cycle	ATR_mut	MOBEM	all	TP53	delta Emax	sensitivity	3.49e-05	1.15069	93	3	0.24203	0.012535	0.229495	2.53457	3.87893	0.0905459	0.0591646	3.5	3	4	O14757, O96017	P09874, Q9UGN5	P20848, Q13535, Q9H6X2	O14757, O96017,P09874, Q9UGN5	Pan-tissue molecular basket
1510:1022	1510	Linsitinib	IGF1R	IGF1R signaling	1022	AZD7762	CHEK1, CHEK2	Cell cycle	chr1.110230238.110230614.GSTM1._HypMET	MOBEM	all	PIK3CA	combo Emax	resistance	6.82e-06	0.131596	14	16	0.581351	0.319854	0.261497	3.35511	1.61921	0.0779399	0.161496	NA	Inf	#NAME?	O14757, O96017	P08069	P09488	O14757, O96017,P08069	Pan-tissue molecular basket
1510:1022	1510	Linsitinib	IGF1R	IGF1R signaling	1022	AZD7762	CHEK1, CHEK2	Cell cycle	chr14.70345943.70346527.SMOC1._HypMET	MOBEM	all	PIK3CA	combo Emax	sensitivity	0.00018907	0.91784	21	9	0.285234	0.533927	-0.248694	1.49036	3.80264	0.166868	0.0654003	3	3	3	O14757, O96017	P08069	Q9H4F8	O14757, O96017,P08069	Pan-tissue molecular basket
1510:1022	1510	Linsitinib	IGF1R	IGF1R signaling	1022	AZD7762	CHEK1, CHEK2	Cell cycle	chr1.1476093.1476669.SSU72._HypMET	MOBEM	all	PIK3CA	combo Emax	resistance	6.82e-06	0.131596	14	16	0.581351	0.319854	0.261497	3.35511	1.61921	0.0779399	0.161496	3.33333	3	4	O14757, O96017	P08069	Q9NP77	O14757, O96017,P08069	Pan-tissue molecular basket
1510:1022	1510	Linsitinib	IGF1R	IGF1R signaling	1022	AZD7762	CHEK1, CHEK2	Cell cycle	chr11.65408344.65408631.SIPA1._HypMET	MOBEM	all	TP53	delta IC50	resistance	5.89e-07	0.0647259	68	28	-0.527956	0.676044	-1.204	1.16944	1.30411	1.02955	0.923238	3.66667	3	4	O14757, O96017	P08069	Q96FS4	O14757, O96017,P08069	Pan-tissue molecular basket
1017:1022	1017	Olaparib	PARP1, PARP2	Genome integrity	1022	AZD7762	CHEK1, CHEK2	Cell cycle	ATR_mut	MOBEM	all	TP53	delta IC50	sensitivity	0.000535587	4.39755	93	3	2.98321	0.00496153	2.97825	2.08256	7.55096	1.43009	0.394419	3.5	3	4	O14757, O96017	P09874, Q9UGN5	P20848, Q13535, Q9H6X2	O14757, O96017,P09874, Q9UGN5	Pan-tissue molecular basket
1017:1022	1017	Olaparib	PARP1, PARP2	Genome integrity	1022	AZD7762	CHEK1, CHEK2	Cell cycle	chr1.143912736.143916156.FAM72D._HypMET	MOBEM	all	TP53	delta IC50	sensitivity	2.64e-05	0.665647	72	24	1.17152	-0.259797	1.43132	1.00641	1.18139	1.4222	1.21155	3.75	3	4	O14757, O96017	P09874, Q9UGN5	Q6L9T8	O14757, O96017,P09874, Q9UGN5	Pan-tissue molecular basket
1083:1022	1083	Crizotinib	MET, ALK, ROS1	RTK signaling	1022	AZD7762	CHEK1, CHEK2	Cell cycle	chr8.79428433.79428754.PKIA._HypMET	MOBEM	all	PIK3CA	combo Emax	sensitivity	0.000107667	0.664612	20	10	0.291635	0.553354	-0.261719	1.51349	3.1452	0.172924	0.0832122	3.6	3	5	O14757, O96017	P08581, Q9UM73, P08922	P61925	O14757, O96017,P08581, Q9UM73, P08922	Pan-tissue molecular basket
1017:1022	1017	Olaparib	PARP1, PARP2	Genome integrity	1022	AZD7762	CHEK1, CHEK2	Cell cycle	ARID2_mut	MOBEM	all	KRAS	delta Emax	sensitivity	0.000179579	3.9395	49	4	0.245117	0.030986	0.214131	2.07916	2.59856	0.102989	0.0824037	3.75	3	4	O14757, O96017	P09874, Q9UGN5	Q68CP9	O14757, O96017,P09874, Q9UGN5	Pan-tissue molecular basket
1011:1022	1011	Navitoclax	BCL2, BCL-XL, BCL-W	Apoptosis regulation	1022	AZD7762	CHEK1, CHEK2	Cell cycle	FLI1_up	Binarised gene expression	all	TP53	library IC50	sensitivity	2.37e-05	1.89866	89	7	5.63723	10.5338	-4.89656	1.82038	1.18462	2.68986	4.13345	3.6	3	4	O14757, O96017	P10415, Q92934, Q92843	Q01543	O14757, O96017,P10415, Q92934, Q92843	Pan-tissue molecular basket
1017:1022	1017	Olaparib	PARP1, PARP2	Genome integrity	1022	AZD7762	CHEK1, CHEK2	Cell cycle	chr1.110230238.110230614.GSTM1._HypMET	MOBEM	all	PIK3CA	combo Emax	resistance	0.000818115	2.22834	14	16	0.58168	0.35632	0.22536	1.60044	1.23768	0.140811	0.182082	NA	Inf	#NAME?	O14757, O96017	P09874, Q9UGN5	P09488	O14757, O96017,P09874, Q9UGN5	Pan-tissue molecular basket
1372:1022	1372	Trametinib	MEK1, MEK2	ERK MAPK signaling	1022	AZD7762	CHEK1, CHEK2	Cell cycle	chr10.52499392.52500021.ASAH2B._HypMET	MOBEM	all	TP53	delta IC50	sensitivity	1.75e-05	0.545992	75	21	0.830815	-0.386704	1.21752	1.13398	1.06257	1.07367	1.14583	NA	Inf	#NAME?	O14757, O96017	Q02750, P36507	P0C7U1	O14757, O96017,Q02750, P36507	Pan-tissue molecular basket
1372:1022	1372	Trametinib	MEK1, MEK2	ERK MAPK signaling	1022	AZD7762	CHEK1, CHEK2	Cell cycle	PAM50_BASAL	PAM50	breast	all	combo Emax	sensitivity	0.000335662	4.70065	29	22	0.389563	0.622646	-0.233082	1.06603	1.12561	0.218644	0.207072	NA	Inf	#NAME?	O14757, O96017	Q02750, P36507	NA	O14757, O96017,Q02750, P36507	Breast
1053:1022	1053	MK-2206	AKT1, AKT2	PI3K/MTOR signaling	1022	AZD7762	CHEK1, CHEK2	Cell cycle	chr1.248020330.248021252.._HypMET	MOBEM	all	KRAS	delta IC50	sensitivity	5.57e-05	1.78932	40	13	1.7616	0.0905024	1.6711	1.3923	1.44454	1.20024	1.15684	NA	Inf	#NAME?	O14757, O96017	P31749, P31751	NA	O14757, O96017,P31749, P31751	Pan-tissue molecular basket
1017:1022	1017	Olaparib	PARP1, PARP2	Genome integrity	1022	AZD7762	CHEK1, CHEK2	Cell cycle	ARID2_mut	MOBEM	all	TP53	delta IC50	sensitivity	0.000278667	2.92473	89	7	2.0314	-0.0540309	2.08543	1.49062	1.37622	1.39904	1.51533	3.75	3	4	O14757, O96017	P09874, Q9UGN5	Q68CP9	O14757, O96017,P09874, Q9UGN5	Pan-tissue molecular basket
1083:1022	1083	Crizotinib	MET, ALK, ROS1	RTK signaling	1022	AZD7762	CHEK1, CHEK2	Cell cycle	PCDH18_up	Binarised gene expression	all	TP53	library IC50	sensitivity	0.000146655	4.36395	91	5	5.25382	10.4472	-5.19343	1.82589	1.66605	2.84433	3.11721	4.4	4	5	O14757, O96017	P08581, Q9UM73, P08922	Q9HCL0	O14757, O96017,P08581, Q9UM73, P08922	Pan-tissue molecular basket
1053:1022	1053	MK-2206	AKT1, AKT2	PI3K/MTOR signaling	1022	AZD7762	CHEK1, CHEK2	Cell cycle	PLSCR3_up	Binarised gene expression	all	all	library IC50	sensitivity	7.8e-05	4.74205	120	5	5.00302	10.5287	-5.52563	1.9195	1.148	2.87868	4.81328	3.25	3	4	O14757, O96017	P31749, P31751	Q9NRY6	O14757, O96017,P31749, P31751	Pan-tissue
1083:1022	1083	Crizotinib	MET, ALK, ROS1	RTK signaling	1022	AZD7762	CHEK1, CHEK2	Cell cycle	chr8.22422534.22423702.SORBS3._HypMET	MOBEM	all	PIK3CA	combo Emax	resistance	0.000638175	1.94013	18	12	0.603131	0.37477	0.228361	1.63207	1.23055	0.139921	0.185576	3.2	3	4	O14757, O96017	P08581, Q9UM73, P08922	O60504	O14757, O96017,P08581, Q9UM73, P08922	Pan-tissue molecular basket
1053:1022	1053	MK-2206	AKT1, AKT2	PI3K/MTOR signaling	1022	AZD7762	CHEK1, CHEK2	Cell cycle	chr19.58011124.58011743.ZNF773._HypMET	MOBEM	all	KRAS	delta IC50	sensitivity	0.000266665	3.74633	39	14	1.60113	0.105258	1.49587	1.21569	1.2356	1.23048	1.21065	3.75	3	4	O14757, O96017	P31749, P31751	Q6PK81	O14757, O96017,P31749, P31751	Pan-tissue molecular basket
1053:1022	1053	MK-2206	AKT1, AKT2	PI3K/MTOR signaling	1022	AZD7762	CHEK1, CHEK2	Cell cycle	chr13.96296143.96297059.DZIP1._HypMET	MOBEM	all	KRAS	delta IC50	sensitivity	6.12e-05	1.85688	31	22	1.34986	-0.102454	1.45232	1.30283	1.12145	1.11474	1.29503	2.75	2	3	O14757, O96017	P31749, P31751	Q86YF9	O14757, O96017,P31749, P31751	Pan-tissue molecular basket
1372:1022	1372	Trametinib	MEK1, MEK2	ERK MAPK signaling	1022	AZD7762	CHEK1, CHEK2	Cell cycle	chr16.68676450.68676843.CDH3._HypMET	MOBEM	all	PIK3CA	combo Emax	resistance	3.17e-06	0.0996194	14	16	0.607317	0.299091	0.308225	2.7921	1.81453	0.110392	0.169865	NA	Inf	#NAME?	O14757, O96017	Q02750, P36507	P22223	O14757, O96017,Q02750, P36507	Pan-tissue molecular basket
1053:1022	1053	MK-2206	AKT1, AKT2	PI3K/MTOR signaling	1022	AZD7762	CHEK1, CHEK2	Cell cycle	PLSCR3_up	Binarised gene expression	all	KRAS	library IC50	sensitivity	0.000141248	4.79584	50	3	4.86392	11.232	-6.36803	2.54252	1.45705	2.50461	4.3705	3.25	3	4	O14757, O96017	P31749, P31751	Q9NRY6	O14757, O96017,P31749, P31751	Pan-tissue molecular basket
1372:1022	1372	Trametinib	MEK1, MEK2	ERK MAPK signaling	1022	AZD7762	CHEK1, CHEK2	Cell cycle	chr1.110230238.110230614.GSTM1._HypMET	MOBEM	all	PIK3CA	combo Emax	resistance	3.17e-06	0.0996194	14	16	0.607317	0.299091	0.308225	2.7921	1.81453	0.110392	0.169865	NA	Inf	#NAME?	O14757, O96017	Q02750, P36507	P09488	O14757, O96017,Q02750, P36507	Pan-tissue molecular basket
1054:1022	1054	Palbociclib	CDK4, CDK6	Cell cycle	1022	AZD7762	CHEK1, CHEK2	Cell cycle	PCDH18_up	Binarised gene expression	all	TP53	library IC50	sensitivity	0.000146655	4.36395	91	5	5.25382	10.4472	-5.19343	1.82589	1.66605	2.84433	3.11721	3.5	3	4	O14757, O96017	P11802, Q00534	Q9HCL0	O14757, O96017,P11802, Q00534	Pan-tissue molecular basket
1510:1022	1510	Linsitinib	IGF1R	IGF1R signaling	1022	AZD7762	CHEK1, CHEK2	Cell cycle	chr11.65408344.65408631.SIPA1._HypMET	MOBEM	all	TP53	delta Emax	resistance	6.93e-07	0.1312	68	28	-0.0341	0.0400485	-0.0741485	1.22764	1.12449	0.0603994	0.0659399	3.66667	3	4	O14757, O96017	P08069	Q96FS4	O14757, O96017,P08069	Pan-tissue molecular basket
1372:1022	1372	Trametinib	MEK1, MEK2	ERK MAPK signaling	1022	AZD7762	CHEK1, CHEK2	Cell cycle	chr19.22018594.22018827.ZNF43._HypMET	MOBEM	all	PIK3CA	combo Emax	sensitivity	2.37e-06	0.0887347	17	13	0.286172	0.599065	-0.312893	1.86298	3.02905	0.167953	0.103298	NA	Inf	#NAME?	O14757, O96017	Q02750, P36507	P17038	O14757, O96017,Q02750, P36507	Pan-tissue molecular basket
1083:1022	1083	Crizotinib	MET, ALK, ROS1	RTK signaling	1022	AZD7762	CHEK1, CHEK2	Cell cycle	chr14.70345943.70346527.SMOC1._HypMET	MOBEM	all	PIK3CA	combo Emax	sensitivity	0.000417518	1.46107	21	9	0.2907	0.541292	-0.250592	1.41508	2.79496	0.177086	0.0896586	3.8	3	5	O14757, O96017	P08581, Q9UM73, P08922	Q9H4F8	O14757, O96017,P08581, Q9UM73, P08922	Pan-tissue molecular basket
1510:1022	1510	Linsitinib	IGF1R	IGF1R signaling	1022	AZD7762	CHEK1, CHEK2	Cell cycle	chr1.143912736.143916156.FAM72D._HypMET	MOBEM	all	KRAS	combo Emax	sensitivity	0.000480523	2.88381	32	21	0.354953	0.516026	-0.161073	1.03993	1.06027	0.154888	0.151917	3.33333	3	4	O14757, O96017	P08069	Q6L9T8	O14757, O96017,P08069	Pan-tissue molecular basket
1017:1022	1017	Olaparib	PARP1, PARP2	Genome integrity	1022	AZD7762	CHEK1, CHEK2	Cell cycle	PCDH18_up	Binarised gene expression	all	TP53	library IC50	sensitivity	0.000146655	4.36395	91	5	5.25382	10.4472	-5.19343	1.82589	1.66605	2.84433	3.11721	3.5	3	4	O14757, O96017	P09874, Q9UGN5	Q9HCL0	O14757, O96017,P09874, Q9UGN5	Pan-tissue molecular basket
1053:1022	1053	MK-2206	AKT1, AKT2	PI3K/MTOR signaling	1022	AZD7762	CHEK1, CHEK2	Cell cycle	chr19.58011124.58011743.ZNF773._HypMET	MOBEM	all	TP53	delta IC50	sensitivity	5.91e-05	1.13202	78	18	1.36081	0.0944135	1.2664	1.12457	1.00635	1.12612	1.25841	3.75	3	4	O14757, O96017	P31749, P31751	Q6PK81	O14757, O96017,P31749, P31751	Pan-tissue molecular basket
1083:1022	1083	Crizotinib	MET, ALK, ROS1	RTK signaling	1022	AZD7762	CHEK1, CHEK2	Cell cycle	chr7.27186927.27187692.HOXA6._HypMET	MOBEM	all	PIK3CA	combo Emax	sensitivity	0.000215155	0.994824	18	12	0.320153	0.563423	-0.24327	1.36086	2.35109	0.178762	0.103471	NA	Inf	#NAME?	O14757, O96017	P08581, Q9UM73, P08922	P31267	O14757, O96017,P08581, Q9UM73, P08922	Pan-tissue molecular basket
1054:1022	1054	Palbociclib	CDK4, CDK6	Cell cycle	1022	AZD7762	CHEK1, CHEK2	Cell cycle	PLSCR3_up	Binarised gene expression	all	all	library IC50	sensitivity	7.8e-05	4.74205	120	5	5.00302	10.5287	-5.52563	1.9195	1.148	2.87868	4.81328	3	2	4	O14757, O96017	P11802, Q00534	Q9NRY6	O14757, O96017,P11802, Q00534	Pan-tissue
1083:1022	1083	Crizotinib	MET, ALK, ROS1	RTK signaling	1022	AZD7762	CHEK1, CHEK2	Cell cycle	chr1.110230238.110230614.GSTM1._HypMET	MOBEM	all	PIK3CA	combo Emax	resistance	0.000258228	1.12551	14	16	0.576508	0.339951	0.236557	2.07543	1.29516	0.11398	0.182647	NA	Inf	#NAME?	O14757, O96017	P08581, Q9UM73, P08922	P09488	O14757, O96017,P08581, Q9UM73, P08922	Pan-tissue molecular basket
1510:1022	1510	Linsitinib	IGF1R	IGF1R signaling	1022	AZD7762	CHEK1, CHEK2	Cell cycle	chr6:6007387-6007797(NRN1)_HypMET	MOBEM	all	all	delta IC50	resistance	1.38e-07	0.0170211	85	40	-0.267985	0.850679	-1.11866	1.02095	1.21487	1.09571	0.920811	NA	Inf	#NAME?	O14757, O96017	P08069	Q9NPD7	O14757, O96017,P08069	Pan-tissue
1179:1022	1179	MK-1775	WEE1, PLK1	Cell cycle	1022	AZD7762	CHEK1, CHEK2	Cell cycle	PLSCR3_up	Binarised gene expression	all	TP53	library IC50	sensitivity	6.14e-05	2.74341	91	5	5.00302	10.461	-5.45801	2.01404	1.13395	2.70998	4.81328	3.5	3	4	O14757, O96017	P30291, P53350	Q9NRY6	O14757, O96017,P30291, P53350	Pan-tissue molecular basket
1017:1022	1017	Olaparib	PARP1, PARP2	Genome integrity	1022	AZD7762	CHEK1, CHEK2	Cell cycle	chr16.68676450.68676843.CDH3._HypMET	MOBEM	all	PIK3CA	combo Emax	resistance	0.000818115	2.22834	14	16	0.58168	0.35632	0.22536	1.60044	1.23768	0.140811	0.182082	NA	Inf	#NAME?	O14757, O96017	P09874, Q9UGN5	P22223	O14757, O96017,P09874, Q9UGN5	Pan-tissue molecular basket
1372:1022	1372	Trametinib	MEK1, MEK2	ERK MAPK signaling	1022	AZD7762	CHEK1, CHEK2	Cell cycle	PLSCR3_up	Binarised gene expression	all	KRAS	library IC50	sensitivity	0.000141248	4.79584	50	3	4.86392	11.232	-6.36803	2.54252	1.45705	2.50461	4.3705	3.25	3	4	O14757, O96017	Q02750, P36507	Q9NRY6	O14757, O96017,Q02750, P36507	Pan-tissue molecular basket
1510:1022	1510	Linsitinib	IGF1R	IGF1R signaling	1022	AZD7762	CHEK1, CHEK2	Cell cycle	chr13.96296143.96297059.DZIP1._HypMET	MOBEM	all	PIK3CA	combo Emax	sensitivity	7.79e-05	0.549036	19	11	0.302991	0.549825	-0.246833	1.48083	3.29293	0.166686	0.0749587	2.66667	2	3	O14757, O96017	P08069	Q86YF9	O14757, O96017,P08069	Pan-tissue molecular basket
1510:1022	1510	Linsitinib	IGF1R	IGF1R signaling	1022	AZD7762	CHEK1, CHEK2	Cell cycle	KRAS_mut	MOBEM	all	all	delta Emax	sensitivity	6.56e-08	0.0200796	72	53	0.0647906	0.000461572	0.064329	1.04617	1.03452	0.0614901	0.0621827	3.33333	3	4	O14757, O96017	P08069	P01116	O14757, O96017,P08069	Pan-tissue
1372:1022	1372	Trametinib	MEK1, MEK2	ERK MAPK signaling	1022	AZD7762	CHEK1, CHEK2	Cell cycle	chr19.53073308.53074039.ZNF701._HypMET	MOBEM	all	PIK3CA	combo Emax	sensitivity	0.000846333	2.26692	19	11	0.305616	0.554872	-0.249257	1.20742	2.48439	0.206438	0.100329	NA	Inf	#NAME?	O14757, O96017	Q02750, P36507	Q9NV72	O14757, O96017,Q02750, P36507	Pan-tissue molecular basket
1510:1022	1510	Linsitinib	IGF1R	IGF1R signaling	1022	AZD7762	CHEK1, CHEK2	Cell cycle	chr7.27186927.27187692.HOXA6._HypMET	MOBEM	all	PIK3CA	combo Emax	sensitivity	3.07e-05	0.330114	18	12	0.307834	0.56031	-0.252476	1.53257	3.4062	0.16474	0.0741225	NA	Inf	#NAME?	O14757, O96017	P08069	P31267	O14757, O96017,P08069	Pan-tissue molecular basket
1510:1022	1510	Linsitinib	IGF1R	IGF1R signaling	1022	AZD7762	CHEK1, CHEK2	Cell cycle	chr1.171810467.171811325.DNM3._HypMET	MOBEM	all	PIK3CA	combo Emax	resistance	6.82e-06	0.131596	14	16	0.581351	0.319854	0.261497	3.35511	1.61921	0.0779399	0.161496	3	3	3	O14757, O96017	P08069	Q9UQ16	O14757, O96017,P08069	Pan-tissue molecular basket
1510:1022	1510	Linsitinib	IGF1R	IGF1R signaling	1022	AZD7762	CHEK1, CHEK2	Cell cycle	chr10.102891010.102891794.TLX1NB..TLX1._HypMET	MOBEM	all	PIK3CA	combo Emax	sensitivity	3.75e-05	0.354902	18	12	0.309032	0.55951	-0.250478	1.50958	3.36344	0.165926	0.0744709	5	5	5	O14757, O96017	P08069	P0CAT3, P31314	O14757, O96017,P08069	Pan-tissue molecular basket
1054:1022	1054	Palbociclib	CDK4, CDK6	Cell cycle	1022	AZD7762	CHEK1, CHEK2	Cell cycle	chr6.6007387.6007797.NRN1._HypMET	MOBEM	all	PIK3CA	combo Emax	resistance	4.5e-05	0.394562	15	15	0.710937	0.501986	0.208951	1.73965	1.78321	0.120111	0.117177	NA	Inf	#NAME?	O14757, O96017	P11802, Q00534	Q9NPD7	O14757, O96017,P11802, Q00534	Pan-tissue molecular basket
1561:1022	1561	Taselisib	PI3K (beta sparing)	PI3K/MTOR signaling	1022	AZD7762	CHEK1, CHEK2	Cell cycle	PLSCR3_up	Binarised gene expression	all	KRAS	library IC50	sensitivity	0.000141248	4.79584	50	3	4.86392	11.232	-6.36803	2.54252	1.45705	2.50461	4.3705	3.33333	3	4	O14757, O96017	P42336	Q9NRY6	O14757, O96017,P42336	Pan-tissue molecular basket
1372:1022	1372	Trametinib	MEK1, MEK2	ERK MAPK signaling	1022	AZD7762	CHEK1, CHEK2	Cell cycle	LYN_down	Binarised gene expression	all	TP53	combo Emax	resistance	1.82e-05	3.28148	87	9	0.705689	0.39151	0.314179	1.53843	2.53289	0.20422	0.12404	2.5	2	3	O14757, O96017	Q02750, P36507	P07948	O14757, O96017,Q02750, P36507	Pan-tissue molecular basket
1372:1022	1372	Trametinib	MEK1, MEK2	ERK MAPK signaling	1022	AZD7762	CHEK1, CHEK2	Cell cycle	chr19.58458686.58459219.ZNF256._HypMET	MOBEM	all	PIK3CA	combo Emax	sensitivity	0.000398695	1.42329	19	11	0.29795	0.55931	-0.26136	1.3176	2.42187	0.19836	0.107917	3.75	3	4	O14757, O96017	Q02750, P36507	Q9Y2P7	O14757, O96017,Q02750, P36507	Pan-tissue molecular basket
1011:1022	1011	Navitoclax	BCL2, BCL-XL, BCL-W	Apoptosis regulation	1022	AZD7762	CHEK1, CHEK2	Cell cycle	PLSCR3_up	Binarised gene expression	all	TP53	library IC50	sensitivity	6.14e-05	2.74341	91	5	5.00302	10.461	-5.45801	2.01404	1.13395	2.70998	4.81328	3.2	3	4	O14757, O96017	P10415, Q92934, Q92843	Q9NRY6	O14757, O96017,P10415, Q92934, Q92843	Pan-tissue molecular basket
1053:1022	1053	MK-2206	AKT1, AKT2	PI3K/MTOR signaling	1022	AZD7762	CHEK1, CHEK2	Cell cycle	chr10.52499392.52500021.ASAH2B._HypMET	MOBEM	all	TP53	delta IC50	sensitivity	3.38e-06	0.198887	75	21	1.39735	0.0335252	1.36383	1.27721	1.05966	1.06782	1.28704	NA	Inf	#NAME?	O14757, O96017	P31749, P31751	P0C7U1	O14757, O96017,P31749, P31751	Pan-tissue molecular basket
1510:1022	1510	Linsitinib	IGF1R	IGF1R signaling	1022	AZD7762	CHEK1, CHEK2	Cell cycle	chr1.42127380.42128632.HIVEP3._HypMET	MOBEM	all	TP53	delta Emax	resistance	9.1e-07	0.133139	67	29	-0.0323262	0.0403874	-0.0727137	1.10681	1.36901	0.0656967	0.053114	NA	Inf	#NAME?	O14757, O96017	P08069	Q5T1R4	O14757, O96017,P08069	Pan-tissue molecular basket
1372:1022	1372	Trametinib	MEK1, MEK2	ERK MAPK signaling	1022	AZD7762	CHEK1, CHEK2	Cell cycle	chr1.1476093.1476669.SSU72._HypMET	MOBEM	all	PIK3CA	combo Emax	resistance	3.17e-06	0.0996194	14	16	0.607317	0.299091	0.308225	2.7921	1.81453	0.110392	0.169865	3.25	3	4	O14757, O96017	Q02750, P36507	Q9NP77	O14757, O96017,Q02750, P36507	Pan-tissue molecular basket
1017:1022	1017	Olaparib	PARP1, PARP2	Genome integrity	1022	AZD7762	CHEK1, CHEK2	Cell cycle	PYCARD_down	Binarised gene expression	all	KRAS	delta Emax	sensitivity	1.88e-06	1.75359	48	5	0.261269	0.0248426	0.236426	2.65933	1.7329	0.0889042	0.136434	3.5	3	5	O14757, O96017	P09874, Q9UGN5	Q9ULZ3	O14757, O96017,P09874, Q9UGN5	Pan-tissue molecular basket
1073:1022	1073	5-Fluorouracil	Antimetabolite (DNA & RNA)	Other	1022	AZD7762	CHEK1, CHEK2	Cell cycle	chr11.8615397.8615889.STK33._HypMET	MOBEM	all	PIK3CA	combo Emax	sensitivity	0.000672859	2.00301	20	10	0.22096	0.474085	-0.253125	1.31872	2.21048	0.191947	0.114511	NA	Inf	#NAME?	O14757, O96017		Q9BYT3	O14757, O96017,	Pan-tissue molecular basket
1510:1022	1510	Linsitinib	IGF1R	IGF1R signaling	1022	AZD7762	CHEK1, CHEK2	Cell cycle	chr3.50604905.50605359.C3orf18._HypMET	MOBEM	all	PIK3CA	combo Emax	resistance	5.28e-06	0.12097	16	14	0.599909	0.336303	0.263606	2.56279	1.72604	0.102859	0.152723	NA	Inf	#NAME?	O14757, O96017	P08069	NA	O14757, O96017,P08069	Pan-tissue molecular basket
1510:1022	1510	Linsitinib	IGF1R	IGF1R signaling	1022	AZD7762	CHEK1, CHEK2	Cell cycle	chr8.67940691.67940997.LRRC67._HypMET	MOBEM	all	PIK3CA	combo Emax	sensitivity	0.00015536	0.807374	19	11	0.308033	0.546906	-0.238873	1.40152	3.07487	0.170439	0.0776856	NA	Inf	#NAME?	O14757, O96017	P08069	Q7Z4L9	O14757, O96017,P08069	Pan-tissue molecular basket
1510:1022	1510	Linsitinib	IGF1R	IGF1R signaling	1022	AZD7762	CHEK1, CHEK2	Cell cycle	chr1.42127380.42128632.HIVEP3._HypMET	MOBEM	all	TP53	delta IC50	resistance	9.25e-07	0.0785216	67	29	-0.49413	0.679372	-1.1735	1.10092	1.39125	1.06593	0.84349	NA	Inf	#NAME?	O14757, O96017	P08069	Q5T1R4	O14757, O96017,P08069	Pan-tissue molecular basket
1017:1022	1017	Olaparib	PARP1, PARP2	Genome integrity	1022	AZD7762	CHEK1, CHEK2	Cell cycle	chr19.58011124.58011743.ZNF773._HypMET	MOBEM	all	TP53	delta IC50	sensitivity	0.000173876	2.1804	78	18	1.26127	-0.170407	1.43167	1.00611	1.10861	1.42298	1.29141	4	4	4	O14757, O96017	P09874, Q9UGN5	Q6PK81	O14757, O96017,P09874, Q9UGN5	Pan-tissue molecular basket
1179:1022	1179	MK-1775	WEE1, PLK1	Cell cycle	1022	AZD7762	CHEK1, CHEK2	Cell cycle	chr5.101632049.101632373.SLCO4C1._HypMET	MOBEM	all	KRAS	delta IC50	sensitivity	8.88e-05	2.1774	31	22	3.81488	1.9595	1.85538	1.03738	1.58788	1.78853	1.16846	NA	Inf	#NAME?	O14757, O96017	P30291, P53350	Q6ZQN7	O14757, O96017,P30291, P53350	Pan-tissue molecular basket
1073:1022	1073	5-Fluorouracil	Antimetabolite (DNA & RNA)	Other	1022	AZD7762	CHEK1, CHEK2	Cell cycle	chr19.53662189.53662500.ZNF347._HypMET	MOBEM	all	PIK3CA	combo Emax	sensitivity	0.000204101	0.970786	18	12	0.233061	0.494143	-0.261081	1.40444	2.11929	0.185897	0.123193	NA	Inf	#NAME?	O14757, O96017		Q96SE7	O14757, O96017,	Pan-tissue molecular basket
1073:1022	1073	5-Fluorouracil	Antimetabolite (DNA & RNA)	Other	1022	AZD7762	CHEK1, CHEK2	Cell cycle	PLSCR3_up	Binarised gene expression	all	TP53	library IC50	sensitivity	6.14e-05	2.74341	91	5	5.00302	10.461	-5.45801	2.01404	1.13395	2.70998	4.81328	3.5	3	4	O14757, O96017		Q9NRY6	O14757, O96017,	Pan-tissue molecular basket
1053:1022	1053	MK-2206	AKT1, AKT2	PI3K/MTOR signaling	1022	AZD7762	CHEK1, CHEK2	Cell cycle	chr20:42543097-42545137(TOX2)_HypMET	MOBEM	all	all	combo Emax	resistance	6.58e-06	0.0469574	98	27	0.579748	0.374073	0.205675	1.00292	1.11439	0.205077	0.184563	NA	Inf	#NAME?	O14757, O96017	P31749, P31751	Q96NM4	O14757, O96017,P31749, P31751	Pan-tissue
1053:1022	1053	MK-2206	AKT1, AKT2	PI3K/MTOR signaling	1022	AZD7762	CHEK1, CHEK2	Cell cycle	chr19.22018594.22018827.ZNF43._HypMET	MOBEM	all	KRAS	delta Emax	sensitivity	4.73e-05	2.13034	31	22	0.0916637	0.0041422	0.0875215	1.40081	1.08317	0.0624794	0.0808014	NA	Inf	#NAME?	O14757, O96017	P31749, P31751	P17038	O14757, O96017,P31749, P31751	Pan-tissue molecular basket
1053:1022	1053	MK-2206	AKT1, AKT2	PI3K/MTOR signaling	1022	AZD7762	CHEK1, CHEK2	Cell cycle	chr20.42543097.42545137.TOX2._HypMET	MOBEM	all	KRAS	delta Emax	resistance	3.73e-05	1.93781	27	26	-0.00397342	0.0832711	-0.0872445	1.11798	1.42561	0.0780377	0.0611982	NA	Inf	#NAME?	O14757, O96017	P31749, P31751	Q96NM4	O14757, O96017,P31749, P31751	Pan-tissue molecular basket
1372:1022	1372	Trametinib	MEK1, MEK2	ERK MAPK signaling	1022	AZD7762	CHEK1, CHEK2	Cell cycle	ERBB2_up	Binarised gene expression	all	all	combo Emax	resistance	1.12e-05	2.81713	112	13	0.665329	0.385338	0.279991	1.34587	1.30701	0.208037	0.214222	2.75	2	3	O14757, O96017	Q02750, P36507	P04626	O14757, O96017,Q02750, P36507	Pan-tissue
1083:1022	1083	Crizotinib	MET, ALK, ROS1	RTK signaling	1022	AZD7762	CHEK1, CHEK2	Cell cycle	chr19.53662189.53662500.ZNF347._HypMET	MOBEM	all	PIK3CA	combo Emax	sensitivity	0.000143651	0.774666	18	12	0.317104	0.565455	-0.248351	1.4067	2.4486	0.176548	0.101426	NA	Inf	#NAME?	O14757, O96017	P08581, Q9UM73, P08922	Q96SE7	O14757, O96017,P08581, Q9UM73, P08922	Pan-tissue molecular basket
1510:1022	1510	Linsitinib	IGF1R	IGF1R signaling	1022	AZD7762	CHEK1, CHEK2	Cell cycle	chr1.1476093.1476669.SSU72._HypMET	MOBEM	all	TP53	delta Emax	resistance	3.27e-08	0.0266874	59	37	-0.0282608	0.0476974	-0.0759582	1.26195	1.2663	0.060191	0.0599842	3.33333	3	4	O14757, O96017	P08069	Q9NP77	O14757, O96017,P08069	Pan-tissue molecular basket
1017:1022	1017	Olaparib	PARP1, PARP2	Genome integrity	1022	AZD7762	CHEK1, CHEK2	Cell cycle	PLSCR3_up	Binarised gene expression	all	all	library IC50	sensitivity	7.8e-05	4.74205	120	5	5.00302	10.5287	-5.52563	1.9195	1.148	2.87868	4.81328	3.5	3	4	O14757, O96017	P09874, Q9UGN5	Q9NRY6	O14757, O96017,P09874, Q9UGN5	Pan-tissue
1011:1022	1011	Navitoclax	BCL2, BCL-XL, BCL-W	Apoptosis regulation	1022	AZD7762	CHEK1, CHEK2	Cell cycle	PLSCR3_up	Binarised gene expression	all	all	library IC50	sensitivity	7.8e-05	4.74205	120	5	5.00302	10.5287	-5.52563	1.9195	1.148	2.87868	4.81328	3.2	3	4	O14757, O96017	P10415, Q92934, Q92843	Q9NRY6	O14757, O96017,P10415, Q92934, Q92843	Pan-tissue
1510:1022	1510	Linsitinib	IGF1R	IGF1R signaling	1022	AZD7762	CHEK1, CHEK2	Cell cycle	KRAS_mut	MOBEM	all	TP53	delta IC50	sensitivity	6.79e-07	0.0672991	56	40	0.9693	-0.135426	1.10473	1.12888	1.0692	0.978607	1.03322	3.33333	3	4	O14757, O96017	P08069	P01116	O14757, O96017,P08069	Pan-tissue molecular basket
1053:1022	1053	MK-2206	AKT1, AKT2	PI3K/MTOR signaling	1022	AZD7762	CHEK1, CHEK2	Cell cycle	chr19.22018594.22018827.ZNF43._HypMET	MOBEM	all	PIK3CA	combo Emax	sensitivity	0.000424184	1.47101	17	13	0.24036	0.439822	-0.199462	1.18868	2.74661	0.1678	0.072621	NA	Inf	#NAME?	O14757, O96017	P31749, P31751	P17038	O14757, O96017,P31749, P31751	Pan-tissue molecular basket
1083:1022	1083	Crizotinib	MET, ALK, ROS1	RTK signaling	1022	AZD7762	CHEK1, CHEK2	Cell cycle	chr19.21265164.21265433.ZNF714._HypMET	MOBEM	all	TP53	delta IC50	sensitivity	0.000379034	3.52984	84	12	1.36821	0.235821	1.13239	1.11209	1.4172	1.01825	0.79903	NA	Inf	#NAME?	O14757, O96017	P08581, Q9UM73, P08922	Q96N38	O14757, O96017,P08581, Q9UM73, P08922	Pan-tissue molecular basket
1073:1022	1073	5-Fluorouracil	Antimetabolite (DNA & RNA)	Other	1022	AZD7762	CHEK1, CHEK2	Cell cycle	XPO1_mut	MOBEM	all	TP53	delta IC50	sensitivity	4.77e-05	0.989931	93	3	5.2409	1.40838	3.83252	2.48569	3.86332	1.54183	0.992027	2.5	2	3	O14757, O96017		O14980	O14757, O96017,	Pan-tissue molecular basket
1372:1022	1372	Trametinib	MEK1, MEK2	ERK MAPK signaling	1022	AZD7762	CHEK1, CHEK2	Cell cycle	chr12:3862068-3862606(EFCAB4B)_HypMET	MOBEM	all	all	combo Emax	resistance	3.49e-06	0.0283286	96	29	0.57801	0.365051	0.212959	1.03058	1.02814	0.20664	0.207131	3	3	3	O14757, O96017	Q02750, P36507	Q9BSW2	O14757, O96017,Q02750, P36507	Pan-tissue
1054:1022	1054	Palbociclib	CDK4, CDK6	Cell cycle	1022	AZD7762	CHEK1, CHEK2	Cell cycle	gain.cnaPANCAN362..CRNKL1.FOXA2.	MOBEM	all	KRAS	combo Emax	sensitivity	0.000578986	3.19701	50	3	0.299525	0.602084	-0.302559	2.30342	1.16375	0.131352	0.259985	3.5	3	4	O14757, O96017	P11802, Q00534	Q9BZJ0, Q9Y261	O14757, O96017,P11802, Q00534	Pan-tissue molecular basket
1017:1022	1017	Olaparib	PARP1, PARP2	Genome integrity	1022	AZD7762	CHEK1, CHEK2	Cell cycle	chr13.96296143.96297059.DZIP1._HypMET	MOBEM	all	PIK3CA	combo Emax	sensitivity	0.000208316	0.976197	19	11	0.316248	0.569297	-0.253049	1.37475	2.85945	0.184069	0.0884955	3.25	2	4	O14757, O96017	P09874, Q9UGN5	Q86YF9	O14757, O96017,P09874, Q9UGN5	Pan-tissue molecular basket
1017:1022	1017	Olaparib	PARP1, PARP2	Genome integrity	1022	AZD7762	CHEK1, CHEK2	Cell cycle	gain:cnaPANCAN1 (CCNE1)	MOBEM	all	all	library IC50	sensitivity	0.000410201	2.02366	114	11	7.17015	10.6104	-3.44021	1.16316	1.0009	2.95765	3.43713	3.25	3	4	O14757, O96017	P09874, Q9UGN5	P24864	O14757, O96017,P09874, Q9UGN5	Pan-tissue
1179:1022	1179	MK-1775	WEE1, PLK1	Cell cycle	1022	AZD7762	CHEK1, CHEK2	Cell cycle	chr19.57831599.57832250.ZNF543._HypMET	MOBEM	all	TP53	delta IC50	sensitivity	8.06e-05	1.35662	78	18	3.99401	1.74526	2.24875	1.00054	2.07478	2.24753	1.08385	4	4	4	O14757, O96017	P30291, P53350	Q08ER8	O14757, O96017,P30291, P53350	Pan-tissue molecular basket
1053:1022	1053	MK-2206	AKT1, AKT2	PI3K/MTOR signaling	1022	AZD7762	CHEK1, CHEK2	Cell cycle	chr15.30685087.30685891.CHRFAM7A._HypMET	MOBEM	all	KRAS	combo Emax	resistance	4.24e-05	0.704378	27	26	0.581404	0.355234	0.22617	1.25959	1.20294	0.179559	0.188014	NA	Inf	#NAME?	O14757, O96017	P31749, P31751	Q494W8	O14757, O96017,P31749, P31751	Pan-tissue molecular basket
1372:1022	1372	Trametinib	MEK1, MEK2	ERK MAPK signaling	1022	AZD7762	CHEK1, CHEK2	Cell cycle	chr1.248020330.248021252.._HypMET	MOBEM	all	KRAS	combo Emax	sensitivity	0.00087253	4.04527	40	13	0.220719	0.401034	-0.180315	1.10143	1.23616	0.16371	0.145867	NA	Inf	#NAME?	O14757, O96017	Q02750, P36507	NA	O14757, O96017,Q02750, P36507	Pan-tissue molecular basket
1053:1022	1053	MK-2206	AKT1, AKT2	PI3K/MTOR signaling	1022	AZD7762	CHEK1, CHEK2	Cell cycle	chr19.22018594.22018827.ZNF43._HypMET	MOBEM	all	TP53	delta IC50	sensitivity	2.52e-07	0.0406254	69	27	1.31929	-0.0545216	1.37381	1.31699	1.14541	1.04314	1.19941	NA	Inf	#NAME?	O14757, O96017	P31749, P31751	P17038	O14757, O96017,P31749, P31751	Pan-tissue molecular basket
1083:1022	1083	Crizotinib	MET, ALK, ROS1	RTK signaling	1022	AZD7762	CHEK1, CHEK2	Cell cycle	chr19:21265164-21265433(ZNF714)_HypMET	MOBEM	all	all	delta Emax	sensitivity	1.73e-05	0.616899	111	14	0.110721	0.0202647	0.0904562	1.27181	1.24148	0.0711242	0.0728617	NA	Inf	#NAME?	O14757, O96017	P08581, Q9UM73, P08922	Q96N38	O14757, O96017,P08581, Q9UM73, P08922	Pan-tissue
1073:1022	1073	5-Fluorouracil	Antimetabolite (DNA & RNA)	Other	1022	AZD7762	CHEK1, CHEK2	Cell cycle	PCDH18_up	Binarised gene expression	all	TP53	library IC50	sensitivity	0.000146655	4.36395	91	5	5.25382	10.4472	-5.19343	1.82589	1.66605	2.84433	3.11721	4	4	4	O14757, O96017		Q9HCL0	O14757, O96017,	Pan-tissue molecular basket
1017:1022	1017	Olaparib	PARP1, PARP2	Genome integrity	1022	AZD7762	CHEK1, CHEK2	Cell cycle	chr6.6007387.6007797.NRN1._HypMET	MOBEM	all	PIK3CA	combo Emax	resistance	0.000102376	0.653235	15	15	0.602835	0.350189	0.252646	1.83408	1.5139	0.137751	0.166884	NA	Inf	#NAME?	O14757, O96017	P09874, Q9UGN5	Q9NPD7	O14757, O96017,P09874, Q9UGN5	Pan-tissue molecular basket
1179:1022	1179	MK-1775	WEE1, PLK1	Cell cycle	1022	AZD7762	CHEK1, CHEK2	Cell cycle	chr17.42092143.42092432.TMEM101._HypMET	MOBEM	all	TP53	combo Emax	resistance	1.59e-05	0.1834	87	9	0.52324	0.238502	0.284738	1.65297	1.20246	0.172259	0.236795	3.5	3	4	O14757, O96017	P30291, P53350	Q96IK0	O14757, O96017,P30291, P53350	Pan-tissue molecular basket
1017:1022	1017	Olaparib	PARP1, PARP2	Genome integrity	1022	AZD7762	CHEK1, CHEK2	Cell cycle	chr8.67940691.67940997.LRRC67._HypMET	MOBEM	all	TP53	delta IC50	sensitivity	2.74e-05	0.677269	74	22	1.23268	-0.239297	1.47198	1.0643	1.09624	1.38305	1.34276	NA	Inf	#NAME?	O14757, O96017	P09874, Q9UGN5	Q7Z4L9	O14757, O96017,P09874, Q9UGN5	Pan-tissue molecular basket
1179:1022	1179	MK-1775	WEE1, PLK1	Cell cycle	1022	AZD7762	CHEK1, CHEK2	Cell cycle	chr14.70345943.70346527.SMOC1._HypMET	MOBEM	all	KRAS	delta IC50	sensitivity	0.00035708	4.35977	36	17	3.95649	2.15032	1.80618	1.02165	1.54484	1.7679	1.16917	3	3	3	O14757, O96017	P30291, P53350	Q9H4F8	O14757, O96017,P30291, P53350	Pan-tissue molecular basket
1073:1022	1073	5-Fluorouracil	Antimetabolite (DNA & RNA)	Other	1022	AZD7762	CHEK1, CHEK2	Cell cycle	chr10.102891010.102891794.TLX1NB..TLX1._HypMET	MOBEM	all	PIK3CA	combo Emax	sensitivity	0.000204101	0.970786	18	12	0.233061	0.494143	-0.261081	1.40444	2.11929	0.185897	0.123193	5	5	5	O14757, O96017		P0CAT3, P31314	O14757, O96017,	Pan-tissue molecular basket
1179:1022	1179	MK-1775	WEE1, PLK1	Cell cycle	1022	AZD7762	CHEK1, CHEK2	Cell cycle	FLI1_up	Binarised gene expression	all	TP53	library IC50	sensitivity	2.37e-05	1.89866	89	7	5.63723	10.5338	-4.89656	1.82038	1.18462	2.68986	4.13345	3.75	3	4	O14757, O96017	P30291, P53350	Q01543	O14757, O96017,P30291, P53350	Pan-tissue molecular basket
1179:1022	1179	MK-1775	WEE1, PLK1	Cell cycle	1022	AZD7762	CHEK1, CHEK2	Cell cycle	PLSCR3_up	Binarised gene expression	all	all	library IC50	sensitivity	7.8e-05	4.74205	120	5	5.00302	10.5287	-5.52563	1.9195	1.148	2.87868	4.81328	3.5	3	4	O14757, O96017	P30291, P53350	Q9NRY6	O14757, O96017,P30291, P53350	Pan-tissue
1083:1022	1083	Crizotinib	MET, ALK, ROS1	RTK signaling	1022	AZD7762	CHEK1, CHEK2	Cell cycle	PLSCR3_up	Binarised gene expression	all	KRAS	library IC50	sensitivity	0.000141248	4.79584	50	3	4.86392	11.232	-6.36803	2.54252	1.45705	2.50461	4.3705	3.8	3	4	O14757, O96017	P08581, Q9UM73, P08922	Q9NRY6	O14757, O96017,P08581, Q9UM73, P08922	Pan-tissue molecular basket
1053:1022	1053	MK-2206	AKT1, AKT2	PI3K/MTOR signaling	1022	AZD7762	CHEK1, CHEK2	Cell cycle	chr1.110230238.110230614.GSTM1._HypMET	MOBEM	all	PIK3CA	combo Emax	resistance	0.000711695	2.06307	14	16	0.442912	0.251077	0.191835	2.38384	1.11013	0.080473	0.172803	NA	Inf	#NAME?	O14757, O96017	P31749, P31751	P09488	O14757, O96017,P31749, P31751	Pan-tissue molecular basket
1053:1022	1053	MK-2206	AKT1, AKT2	PI3K/MTOR signaling	1022	AZD7762	CHEK1, CHEK2	Cell cycle	PCDH18_up	Binarised gene expression	all	TP53	library IC50	sensitivity	0.000146655	4.36395	91	5	5.25382	10.4472	-5.19343	1.82589	1.66605	2.84433	3.11721	3.75	3	4	O14757, O96017	P31749, P31751	Q9HCL0	O14757, O96017,P31749, P31751	Pan-tissue molecular basket
1054:1022	1054	Palbociclib	CDK4, CDK6	Cell cycle	1022	AZD7762	CHEK1, CHEK2	Cell cycle	chr1.171810467.171811325.DNM3._HypMET	MOBEM	all	PIK3CA	combo Emax	resistance	0.000125134	0.72086	14	16	0.699816	0.499771	0.200045	1.60903	1.6447	0.124326	0.12163	3.25	3	4	O14757, O96017	P11802, Q00534	Q9UQ16	O14757, O96017,P11802, Q00534	Pan-tissue molecular basket
1561:1022	1561	Taselisib	PI3K (beta sparing)	PI3K/MTOR signaling	1022	AZD7762	CHEK1, CHEK2	Cell cycle	PLSCR3_up	Binarised gene expression	all	all	library IC50	sensitivity	7.8e-05	4.74205	120	5	5.00302	10.5287	-5.52563	1.9195	1.148	2.87868	4.81328	3.33333	3	4	O14757, O96017	P42336	Q9NRY6	O14757, O96017,P42336	Pan-tissue
1054:1022	1054	Palbociclib	CDK4, CDK6	Cell cycle	1022	AZD7762	CHEK1, CHEK2	Cell cycle	chr8.67940691.67940997.LRRC67._HypMET	MOBEM	all	PIK3CA	combo Emax	sensitivity	0.000695069	2.04156	19	11	0.487327	0.675435	-0.188108	1.44275	1.44634	0.130381	0.130058	NA	Inf	#NAME?	O14757, O96017	P11802, Q00534	Q7Z4L9	O14757, O96017,P11802, Q00534	Pan-tissue molecular basket
1372:1022	1372	Trametinib	MEK1, MEK2	ERK MAPK signaling	1022	AZD7762	CHEK1, CHEK2	Cell cycle	chr8.67940691.67940997.LRRC67._HypMET	MOBEM	all	PIK3CA	combo Emax	sensitivity	7.41e-05	0.535744	19	11	0.283055	0.567934	-0.284879	1.5431	2.58216	0.184615	0.110326	NA	Inf	#NAME?	O14757, O96017	Q02750, P36507	Q7Z4L9	O14757, O96017,Q02750, P36507	Pan-tissue molecular basket
1510:1022	1510	Linsitinib	IGF1R	IGF1R signaling	1022	AZD7762	CHEK1, CHEK2	Cell cycle	PBRM1_mut	MOBEM	all	all	delta IC50	sensitivity	0.000135421	1.56546	118	7	2.08612	0.398182	1.68793	1.5236	1.75833	1.10786	0.959964	4	4	4	O14757, O96017	P08069	Q86U86	O14757, O96017,P08069	Pan-tissue
1083:1022	1083	Crizotinib	MET, ALK, ROS1	RTK signaling	1022	AZD7762	CHEK1, CHEK2	Cell cycle	chr5.101632049.101632373.SLCO4C1._HypMET	MOBEM	all	PIK3CA	combo Emax	sensitivity	8.51e-05	0.576759	17	13	0.323476	0.575191	-0.251715	1.42267	2.52248	0.176931	0.0997885	NA	Inf	#NAME?	O14757, O96017	P08581, Q9UM73, P08922	Q6ZQN7	O14757, O96017,P08581, Q9UM73, P08922	Pan-tissue molecular basket
1053:1022	1053	MK-2206	AKT1, AKT2	PI3K/MTOR signaling	1022	AZD7762	CHEK1, CHEK2	Cell cycle	chr19.53073308.53074039.ZNF701._HypMET	MOBEM	all	KRAS	combo Emax	sensitivity	0.000259597	1.98797	37	16	0.310295	0.533597	-0.223303	1.08756	1.51732	0.205323	0.14717	NA	Inf	#NAME?	O14757, O96017	P31749, P31751	Q9NV72	O14757, O96017,P31749, P31751	Pan-tissue molecular basket
1017:1022	1017	Olaparib	PARP1, PARP2	Genome integrity	1022	AZD7762	CHEK1, CHEK2	Cell cycle	SACS_mut	MOBEM	all	PIK3CA	combo Emax	sensitivity	0.000548393	1.76655	24	6	0.245765	0.534199	-0.288433	1.62805	5.64849	0.177165	0.0510638	NA	Inf	#NAME?	O14757, O96017	P09874, Q9UGN5	Q9NZJ4	O14757, O96017,P09874, Q9UGN5	Pan-tissue molecular basket
1053:1022	1053	MK-2206	AKT1, AKT2	PI3K/MTOR signaling	1022	AZD7762	CHEK1, CHEK2	Cell cycle	chr14.70345943.70346527.SMOC1._HypMET	MOBEM	all	KRAS	combo Emax	sensitivity	0.000647412	3.41861	36	17	0.325742	0.532505	-0.206763	1.00557	1.26697	0.205618	0.163196	3	3	3	O14757, O96017	P31749, P31751	Q9H4F8	O14757, O96017,P31749, P31751	Pan-tissue molecular basket
1372:1022	1372	Trametinib	MEK1, MEK2	ERK MAPK signaling	1022	AZD7762	CHEK1, CHEK2	Cell cycle	gain.cnaPANCAN86	MOBEM	all	TP53	combo Emax	resistance	0.00061368	2.60579	85	11	0.627989	0.394173	0.233815	1.1511	1.02864	0.203123	0.227306	NA	Inf	#NAME?	O14757, O96017	Q02750, P36507	NA	O14757, O96017,Q02750, P36507	Pan-tissue molecular basket
1510:1022	1510	Linsitinib	IGF1R	IGF1R signaling	1022	AZD7762	CHEK1, CHEK2	Cell cycle	chr3:50604905-50605359(C3orf18)_HypMET	MOBEM	all	all	delta Emax	resistance	1.28e-08	0.00740729	84	41	-0.0198804	0.0509789	-0.0708594	1.16276	1.15995	0.0609405	0.0610884	NA	Inf	#NAME?	O14757, O96017	P08069	Q6ZW05	O14757, O96017,P08069	Pan-tissue
1083:1022	1083	Crizotinib	MET, ALK, ROS1	RTK signaling	1022	AZD7762	CHEK1, CHEK2	Cell cycle	chr1.171810467.171811325.DNM3._HypMET	MOBEM	all	PIK3CA	combo Emax	resistance	0.000258228	1.12551	14	16	0.576508	0.339951	0.236557	2.07543	1.29516	0.11398	0.182647	3.2	3	4	O14757, O96017	P08581, Q9UM73, P08922	Q9UQ16	O14757, O96017,P08581, Q9UM73, P08922	Pan-tissue molecular basket
1053:1022	1053	MK-2206	AKT1, AKT2	PI3K/MTOR signaling	1022	AZD7762	CHEK1, CHEK2	Cell cycle	chr1.110230238.110230614.GSTM1._HypMET	MOBEM	all	KRAS	delta Emax	resistance	0.000302695	4.46319	31	22	-0.00574453	0.0732706	-0.0790152	1.00737	1.22148	0.0784369	0.064688	NA	Inf	#NAME?	O14757, O96017	P31749, P31751	P09488	O14757, O96017,P31749, P31751	Pan-tissue molecular basket
1510:1022	1510	Linsitinib	IGF1R	IGF1R signaling	1022	AZD7762	CHEK1, CHEK2	Cell cycle	PCDH18_up	Binarised gene expression	all	TP53	library IC50	sensitivity	0.000146655	4.36395	91	5	5.25382	10.4472	-5.19343	1.82589	1.66605	2.84433	3.11721	4	4	4	O14757, O96017	P08069	Q9HCL0	O14757, O96017,P08069	Pan-tissue molecular basket
1510:1022	1510	Linsitinib	IGF1R	IGF1R signaling	1022	AZD7762	CHEK1, CHEK2	Cell cycle	chr19.58011124.58011743.ZNF773._HypMET	MOBEM	all	PIK3CA	combo Emax	sensitivity	5.84e-06	0.122505	18	12	0.29876	0.566358	-0.267598	1.69525	4.35225	0.157852	0.0614851	4	4	4	O14757, O96017	P08069	Q6PK81	O14757, O96017,P08069	Pan-tissue molecular basket
1372:1022	1372	Trametinib	MEK1, MEK2	ERK MAPK signaling	1022	AZD7762	CHEK1, CHEK2	Cell cycle	LPHN2_mut	MOBEM	all	all	delta Emax	sensitivity	5.61e-08	0.0181443	119	6	0.137455	-0.00627444	0.143729	2.59927	1.19181	0.0552959	0.120597	NA	Inf	#NAME?	O14757, O96017	Q02750, P36507	O95490	O14757, O96017,Q02750, P36507	Pan-tissue
1179:1022	1179	MK-1775	WEE1, PLK1	Cell cycle	1022	AZD7762	CHEK1, CHEK2	Cell cycle	chr1.110230238.110230614.GSTM1._HypMET	MOBEM	all	KRAS	delta IC50	resistance	4.75e-06	0.474497	31	22	1.49523	3.6057	-2.11048	1.64104	1.22828	1.28606	1.71824	NA	Inf	#NAME?	O14757, O96017	P30291, P53350	P09488	O14757, O96017,P30291, P53350	Pan-tissue molecular basket
1017:1022	1017	Olaparib	PARP1, PARP2	Genome integrity	1022	AZD7762	CHEK1, CHEK2	Cell cycle	LAMA2_mut	MOBEM	all	TP53	delta Emax	sensitivity	0.000277348	4.02104	92	4	0.189635	0.0123185	0.177317	2.00073	1.09237	0.0886258	0.162323	NA	Inf	#NAME?	O14757, O96017	P09874, Q9UGN5	P24043	O14757, O96017,P09874, Q9UGN5	Pan-tissue molecular basket
1372:1022	1372	Trametinib	MEK1, MEK2	ERK MAPK signaling	1022	AZD7762	CHEK1, CHEK2	Cell cycle	chr17.42092143.42092432.TMEM101._HypMET	MOBEM	all	TP53	delta IC50	resistance	0.000175936	2.19473	87	9	-1.503	0.0226585	-1.52566	1.33827	1.90572	1.14002	0.800568	3.5	3	4	O14757, O96017	Q02750, P36507	Q96IK0	O14757, O96017,Q02750, P36507	Pan-tissue molecular basket
1053:1022	1053	MK-2206	AKT1, AKT2	PI3K/MTOR signaling	1022	AZD7762	CHEK1, CHEK2	Cell cycle	chr1.110230238.110230614.GSTM1._HypMET	MOBEM	all	KRAS	delta IC50	resistance	0.000164714	2.88585	31	22	-0.305222	1.07212	-1.37734	1.08623	1.21485	1.26801	1.13376	NA	Inf	#NAME?	O14757, O96017	P31749, P31751	P09488	O14757, O96017,P31749, P31751	Pan-tissue molecular basket
1017:1022	1017	Olaparib	PARP1, PARP2	Genome integrity	1022	AZD7762	CHEK1, CHEK2	Cell cycle	chr14.24803678.24804353.ADCY4..RIPK3._HypMET	MOBEM	all	PIK3CA	combo Emax	resistance	0.000818115	2.22834	14	16	0.58168	0.35632	0.22536	1.60044	1.23768	0.140811	0.182082	3.75	3	5	O14757, O96017	P09874, Q9UGN5	Q8NFM4, Q9Y572	O14757, O96017,P09874, Q9UGN5	Pan-tissue molecular basket
1083:1022	1083	Crizotinib	MET, ALK, ROS1	RTK signaling	1022	AZD7762	CHEK1, CHEK2	Cell cycle	gain.cnaPANCAN86	MOBEM	all	TP53	combo Emax	resistance	0.000942584	3.49785	85	11	0.659731	0.439782	0.219949	1.06296	1.55253	0.206922	0.141671	NA	Inf	#NAME?	O14757, O96017	P08581, Q9UM73, P08922	NA	O14757, O96017,P08581, Q9UM73, P08922	Pan-tissue molecular basket
1054:1022	1054	Palbociclib	CDK4, CDK6	Cell cycle	1022	AZD7762	CHEK1, CHEK2	Cell cycle	COL1A1_up	Binarised gene expression	all	all	library IC50	sensitivity	6.08e-05	4.17326	119	6	5.41781	10.5542	-5.13636	1.73394	1.83402	2.96225	2.8006	3.75	3	4	O14757, O96017	P11802, Q00534	P02452	O14757, O96017,P11802, Q00534	Pan-tissue
1053:1022	1053	MK-2206	AKT1, AKT2	PI3K/MTOR signaling	1022	AZD7762	CHEK1, CHEK2	Cell cycle	chr19.58011124.58011743.ZNF773._HypMET	MOBEM	all	PIK3CA	combo Emax	sensitivity	0.000684551	2.02296	18	12	0.235879	0.431729	-0.19585	1.17718	2.64847	0.166372	0.0739485	3.75	3	4	O14757, O96017	P31749, P31751	Q6PK81	O14757, O96017,P31749, P31751	Pan-tissue molecular basket
1083:1022	1083	Crizotinib	MET, ALK, ROS1	RTK signaling	1022	AZD7762	CHEK1, CHEK2	Cell cycle	chr17:42092143-42092432(TMEM101)_HypMET	MOBEM	all	all	combo Emax	resistance	6.14e-05	0.276531	111	14	0.67599	0.4302	0.24579	1.16053	1.35405	0.211791	0.181522	3.8	3	4	O14757, O96017	P08581, Q9UM73, P08922	Q96IK0	O14757, O96017,P08581, Q9UM73, P08922	Pan-tissue
1510:1022	1510	Linsitinib	IGF1R	IGF1R signaling	1022	AZD7762	CHEK1, CHEK2	Cell cycle	chr11:65408344-65408631(SIPA1)_HypMET	MOBEM	all	all	delta Emax	resistance	3.25e-07	0.062981	90	35	-0.0207578	0.0465962	-0.067354	1.10594	1.00926	0.060902	0.066736	3.66667	3	4	O14757, O96017	P08069	Q96FS4	O14757, O96017,P08069	Pan-tissue
1179:1022	1179	MK-1775	WEE1, PLK1	Cell cycle	1022	AZD7762	CHEK1, CHEK2	Cell cycle	gain:cnaPANCAN1 (CCNE1)	MOBEM	all	all	library IC50	sensitivity	0.000410201	2.02366	114	11	7.17015	10.6104	-3.44021	1.16316	1.0009	2.95765	3.43713	3.25	3	4	O14757, O96017	P30291, P53350	P24864	O14757, O96017,P30291, P53350	Pan-tissue
1054:1022	1054	Palbociclib	CDK4, CDK6	Cell cycle	1022	AZD7762	CHEK1, CHEK2	Cell cycle	chr14.24803678.24804353.ADCY4..RIPK3._HypMET	MOBEM	all	PIK3CA	combo Emax	resistance	0.000125134	0.72086	14	16	0.699816	0.499771	0.200045	1.60903	1.6447	0.124326	0.12163	3.125	3	4	O14757, O96017	P11802, Q00534	Q8NFM4, Q9Y572	O14757, O96017,P11802, Q00534	Pan-tissue molecular basket
1083:1022	1083	Crizotinib	MET, ALK, ROS1	RTK signaling	1022	AZD7762	CHEK1, CHEK2	Cell cycle	PYCARD_down	Binarised gene expression	all	KRAS	delta Emax	sensitivity	4.67e-07	1.30394	48	5	0.199097	0.0461281	0.152968	2.74729	2.38065	0.0556797	0.0642548	3.2	3	4	O14757, O96017	P08581, Q9UM73, P08922	Q9ULZ3	O14757, O96017,P08581, Q9UM73, P08922	Pan-tissue molecular basket
1017:1022	1017	Olaparib	PARP1, PARP2	Genome integrity	1022	AZD7762	CHEK1, CHEK2	Cell cycle	chr19.22018594.22018827.ZNF43._HypMET	MOBEM	all	TP53	delta IC50	sensitivity	1.35e-06	0.101646	69	27	1.22072	-0.341282	1.562	1.12212	1.34375	1.39202	1.16242	NA	Inf	#NAME?	O14757, O96017	P09874, Q9UGN5	P17038	O14757, O96017,P09874, Q9UGN5	Pan-tissue molecular basket
1372:1022	1372	Trametinib	MEK1, MEK2	ERK MAPK signaling	1022	AZD7762	CHEK1, CHEK2	Cell cycle	chr1.42127380.42128632.HIVEP3._HypMET	MOBEM	all	PIK3CA	combo Emax	resistance	0.000344918	1.31898	15	15	0.59049	0.336466	0.254023	1.41409	1.57353	0.179637	0.161435	NA	Inf	#NAME?	O14757, O96017	Q02750, P36507	Q5T1R4	O14757, O96017,Q02750, P36507	Pan-tissue molecular basket
1372:1022	1372	Trametinib	MEK1, MEK2	ERK MAPK signaling	1022	AZD7762	CHEK1, CHEK2	Cell cycle	SIAH2_up	Binarised gene expression	all	all	combo Emax	resistance	2.65e-05	4.31004	118	7	0.751236	0.394479	0.356757	1.6747	2.55141	0.213027	0.139827	3.75	3	4	O14757, O96017	Q02750, P36507	O43255	O14757, O96017,Q02750, P36507	Pan-tissue
1372:1022	1372	Trametinib	MEK1, MEK2	ERK MAPK signaling	1022	AZD7762	CHEK1, CHEK2	Cell cycle	gain.cnaPANCAN382..FLT3.WASF3.	MOBEM	all	KRAS	combo Emax	sensitivity	0.000994335	4.34145	49	4	0.0879434	0.378754	-0.290811	1.77827	3.31395	0.163536	0.0877535	3.5	3	4	O14757, O96017	Q02750, P36507	P36888, Q9UPY6	O14757, O96017,Q02750, P36507	Pan-tissue molecular basket
1073:1022	1073	5-Fluorouracil	Antimetabolite (DNA & RNA)	Other	1022	AZD7762	CHEK1, CHEK2	Cell cycle	gain:cnaPANCAN1 (CCNE1)	MOBEM	all	all	library IC50	sensitivity	0.000410201	2.02366	114	11	7.17015	10.6104	-3.44021	1.16316	1.0009	2.95765	3.43713	3	3	3	O14757, O96017		P24864	O14757, O96017,	Pan-tissue
1083:1022	1083	Crizotinib	MET, ALK, ROS1	RTK signaling	1022	AZD7762	CHEK1, CHEK2	Cell cycle	PLSCR3_up	Binarised gene expression	all	all	library IC50	sensitivity	7.8e-05	4.74205	120	5	5.00302	10.5287	-5.52563	1.9195	1.148	2.87868	4.81328	3.8	3	4	O14757, O96017	P08581, Q9UM73, P08922	Q9NRY6	O14757, O96017,P08581, Q9UM73, P08922	Pan-tissue
1510:1022	1510	Linsitinib	IGF1R	IGF1R signaling	1022	AZD7762	CHEK1, CHEK2	Cell cycle	KRAS_mut	MOBEM	all	TP53	delta Emax	sensitivity	3.88e-07	0.0985707	56	40	0.0590796	-0.0106194	0.0696989	1.14211	1.11396	0.0610263	0.0625688	3.33333	3	4	O14757, O96017	P08069	P01116	O14757, O96017,P08069	Pan-tissue molecular basket
1083:1022	1083	Crizotinib	MET, ALK, ROS1	RTK signaling	1022	AZD7762	CHEK1, CHEK2	Cell cycle	chr19.21265164.21265433.ZNF714._HypMET	MOBEM	all	TP53	delta Emax	sensitivity	7.66e-05	1.84993	84	12	0.0999408	0.0156524	0.0842884	1.29261	1.17264	0.0652081	0.0718793	NA	Inf	#NAME?	O14757, O96017	P08581, Q9UM73, P08922	Q96N38	O14757, O96017,P08581, Q9UM73, P08922	Pan-tissue molecular basket
1053:1022	1053	MK-2206	AKT1, AKT2	PI3K/MTOR signaling	1022	AZD7762	CHEK1, CHEK2	Cell cycle	chr5.101632049.101632373.SLCO4C1._HypMET	MOBEM	all	KRAS	combo Emax	sensitivity	1.2e-06	0.115258	31	22	0.311928	0.575658	-0.26373	1.4095	1.79324	0.18711	0.147069	NA	Inf	#NAME?	O14757, O96017	P31749, P31751	Q6ZQN7	O14757, O96017,P31749, P31751	Pan-tissue molecular basket
1054:1022	1054	Palbociclib	CDK4, CDK6	Cell cycle	1022	AZD7762	CHEK1, CHEK2	Cell cycle	SACS_mut	MOBEM	all	PIK3CA	combo Emax	sensitivity	0.000182389	0.89614	24	6	0.410581	0.655432	-0.244852	1.88658	2.54007	0.129786	0.0963957	NA	Inf	#NAME?	O14757, O96017	P11802, Q00534	Q9NZJ4	O14757, O96017,P11802, Q00534	Pan-tissue molecular basket
1372:1022	1372	Trametinib	MEK1, MEK2	ERK MAPK signaling	1022	AZD7762	CHEK1, CHEK2	Cell cycle	chr11.119293320.119293943.THY1._HypMET	MOBEM	all	PIK3CA	combo Emax	resistance	6.82e-06	0.131596	15	15	0.61371	0.313246	0.300464	2.51073	1.72856	0.119672	0.173823	3	2	4	O14757, O96017	Q02750, P36507	P04216	O14757, O96017,Q02750, P36507	Pan-tissue molecular basket
1017:1022	1017	Olaparib	PARP1, PARP2	Genome integrity	1022	AZD7762	CHEK1, CHEK2	Cell cycle	chr5.101632049.101632373.SLCO4C1._HypMET	MOBEM	all	PIK3CA	combo Emax	sensitivity	0.000778063	2.16266	17	13	0.347513	0.575159	-0.227646	1.27648	1.59762	0.178339	0.142491	NA	Inf	#NAME?	O14757, O96017	P09874, Q9UGN5	Q6ZQN7	O14757, O96017,P09874, Q9UGN5	Pan-tissue molecular basket
1073:1022	1073	5-Fluorouracil	Antimetabolite (DNA & RNA)	Other	1022	AZD7762	CHEK1, CHEK2	Cell cycle	PLSCR3_up	Binarised gene expression	all	KRAS	library IC50	sensitivity	0.000141248	4.79584	50	3	4.86392	11.232	-6.36803	2.54252	1.45705	2.50461	4.3705	3.5	3	4	O14757, O96017		Q9NRY6	O14757, O96017,	Pan-tissue molecular basket
1017:1022	1017	Olaparib	PARP1, PARP2	Genome integrity	1022	AZD7762	CHEK1, CHEK2	Cell cycle	PLSCR3_up	Binarised gene expression	all	TP53	library IC50	sensitivity	6.14e-05	2.74341	91	5	5.00302	10.461	-5.45801	2.01404	1.13395	2.70998	4.81328	3.5	3	4	O14757, O96017	P09874, Q9UGN5	Q9NRY6	O14757, O96017,P09874, Q9UGN5	Pan-tissue molecular basket
1372:1022	1372	Trametinib	MEK1, MEK2	ERK MAPK signaling	1022	AZD7762	CHEK1, CHEK2	Cell cycle	gain:cnaPANCAN302 (CLTC,PPM1D)	MOBEM	all	all	combo Emax	resistance	0.000147616	0.546525	114	11	0.65454	0.391292	0.263248	1.23524	1.25437	0.213115	0.209864	3.25	2	4	O14757, O96017	Q02750, P36507	Q00610, O15297	O14757, O96017,Q02750, P36507	Pan-tissue
1053:1022	1053	MK-2206	AKT1, AKT2	PI3K/MTOR signaling	1022	AZD7762	CHEK1, CHEK2	Cell cycle	chr13.27131568.27132677.._HypMET	MOBEM	all	KRAS	delta IC50	sensitivity	0.000377901	4.47232	35	18	1.39994	0.0377703	1.36217	1.12757	1.06207	1.20806	1.28256	NA	Inf	#NAME?	O14757, O96017	P31749, P31751	NA	O14757, O96017,P31749, P31751	Pan-tissue molecular basket
1054:1022	1054	Palbociclib	CDK4, CDK6	Cell cycle	1022	AZD7762	CHEK1, CHEK2	Cell cycle	chr11.8615397.8615889.STK33._HypMET	MOBEM	all	PIK3CA	combo Emax	sensitivity	0.00082785	2.23346	20	10	0.47974	0.669823	-0.190083	1.42919	1.49921	0.133	0.126789	NA	Inf	#NAME?	O14757, O96017	P11802, Q00534	Q9BYT3	O14757, O96017,P11802, Q00534	Pan-tissue molecular basket
1372:1022	1372	Trametinib	MEK1, MEK2	ERK MAPK signaling	1022	AZD7762	CHEK1, CHEK2	Cell cycle	chr8:22422534-22423702(SORBS3)_HypMET	MOBEM	all	all	combo Emax	resistance	2.32e-06	0.0207942	101	24	0.601909	0.369914	0.231995	1.11607	1.17064	0.207867	0.198177	3	3	3	O14757, O96017	Q02750, P36507	O60504	O14757, O96017,Q02750, P36507	Pan-tissue
1179:1022	1179	MK-1775	WEE1, PLK1	Cell cycle	1022	AZD7762	CHEK1, CHEK2	Cell cycle	CBL_down	Binarised gene expression	all	all	combo Emax	resistance	9.85e-06	2.81713	119	6	0.604977	0.245066	0.359911	1.92041	2.19922	0.187413	0.163654	2.5	2	3	O14757, O96017	P30291, P53350	P22681	O14757, O96017,P30291, P53350	Pan-tissue
1510:1022	1510	Linsitinib	IGF1R	IGF1R signaling	1022	AZD7762	CHEK1, CHEK2	Cell cycle	PLSCR3_up	Binarised gene expression	all	TP53	library IC50	sensitivity	6.14e-05	2.74341	91	5	5.00302	10.461	-5.45801	2.01404	1.13395	2.70998	4.81328	3.33333	3	4	O14757, O96017	P08069	Q9NRY6	O14757, O96017,P08069	Pan-tissue molecular basket
1510:1022	1510	Linsitinib	IGF1R	IGF1R signaling	1022	AZD7762	CHEK1, CHEK2	Cell cycle	chr19.37957726.37958390.ZNF569._HypMET	MOBEM	all	PIK3CA	combo Emax	sensitivity	3.02e-05	0.328843	18	12	0.307727	0.560381	-0.252654	1.53461	3.41065	0.164637	0.0740779	3.66667	3	4	O14757, O96017	P08069	Q5MCW4	O14757, O96017,P08069	Pan-tissue molecular basket
1510:1022	1510	Linsitinib	IGF1R	IGF1R signaling	1022	AZD7762	CHEK1, CHEK2	Cell cycle	chr1.1476093.1476669.SSU72._HypMET	MOBEM	all	TP53	delta IC50	resistance	1.27e-08	0.00764821	59	37	-0.447712	0.809382	-1.25709	1.22816	1.47687	1.02356	0.851189	3.33333	3	4	O14757, O96017	P08069	Q9NP77	O14757, O96017,P08069	Pan-tissue molecular basket
1179:1022	1179	MK-1775	WEE1, PLK1	Cell cycle	1022	AZD7762	CHEK1, CHEK2	Cell cycle	GADD45A_down	Binarised gene expression	all	TP53	combo Emax	resistance	2.57e-05	3.54293	91	5	0.611296	0.24618	0.365116	2.01529	2.65303	0.181173	0.137622	3.75	3	4	O14757, O96017	P30291, P53350	P24522	O14757, O96017,P30291, P53350	Pan-tissue molecular basket
1179:1022	1179	MK-1775	WEE1, PLK1	Cell cycle	1022	AZD7762	CHEK1, CHEK2	Cell cycle	chr1.110230238.110230614.GSTM1._HypMET	MOBEM	all	KRAS	delta Emax	resistance	0.000128449	3.30089	31	22	0.117601	0.249145	-0.131544	1.15608	1.15445	0.113785	0.113945	NA	Inf	#NAME?	O14757, O96017	P30291, P53350	P09488	O14757, O96017,P30291, P53350	Pan-tissue molecular basket
1054:1022	1054	Palbociclib	CDK4, CDK6	Cell cycle	1022	AZD7762	CHEK1, CHEK2	Cell cycle	chr18.5543437.5544241.EPB41L3._HypMET	MOBEM	all	PIK3CA	combo Emax	sensitivity	0.000294016	1.22485	18	12	0.489538	0.684411	-0.194873	1.57167	1.49511	0.123991	0.13034	3	2	4	O14757, O96017	P11802, Q00534	Q9Y2J2	O14757, O96017,P11802, Q00534	Pan-tissue molecular basket
1375:1022	1375	Temozolomide	DNA alkylating agent	DNA replication	1022	AZD7762	CHEK1, CHEK2	Cell cycle	GADD45A_down	Binarised gene expression	breast	PIK3CA	delta IC50	resistance	3.69e-08	0.296028	14	3	-2.0421	0.115474	-2.15758	6.70836	5.54706	0.321625	0.388959	4	4	4	O14757, O96017		P24522	O14757, O96017,	Intra-tissue molecular basket
1053:1022	1053	MK-2206	AKT1, AKT2	PI3K/MTOR signaling	1022	AZD7762	CHEK1, CHEK2	Cell cycle	chr18.5543437.5544241.EPB41L3._HypMET	MOBEM	all	KRAS	combo Emax	sensitivity	9.48e-06	0.355398	33	20	0.311153	0.560144	-0.248991	1.28365	1.66773	0.193971	0.149299	2.75	2	4	O14757, O96017	P31749, P31751	Q9Y2J2	O14757, O96017,P31749, P31751	Pan-tissue molecular basket
1179:1022	1179	MK-1775	WEE1, PLK1	Cell cycle	1022	AZD7762	CHEK1, CHEK2	Cell cycle	chr1.143912736.143916156.FAM72D._HypMET	MOBEM	all	KRAS	delta IC50	sensitivity	0.00011148	2.42836	32	21	3.84453	1.99802	1.84651	1.04139	1.55397	1.77313	1.18825	3.75	3	4	O14757, O96017	P30291, P53350	Q6L9T8	O14757, O96017,P30291, P53350	Pan-tissue molecular basket
1510:1022	1510	Linsitinib	IGF1R	IGF1R signaling	1022	AZD7762	CHEK1, CHEK2	Cell cycle	chr3:50604905-50605359(C3orf18)_HypMET	MOBEM	all	all	delta IC50	resistance	5.68e-09	0.001943	84	41	-0.323476	0.891081	-1.21456	1.12996	1.37042	1.07487	0.886264	NA	Inf	#NAME?	O14757, O96017	P08069	Q6ZW05	O14757, O96017,P08069	Pan-tissue
1053:1022	1053	MK-2206	AKT1, AKT2	PI3K/MTOR signaling	1022	AZD7762	CHEK1, CHEK2	Cell cycle	chr13.96296143.96297059.DZIP1._HypMET	MOBEM	all	PIK3CA	combo Emax	sensitivity	0.000519054	1.70363	19	11	0.225064	0.427682	-0.202618	1.22814	3.64257	0.16498	0.0556249	2.75	2	3	O14757, O96017	P31749, P31751	Q86YF9	O14757, O96017,P31749, P31751	Pan-tissue molecular basket
1510:1022	1510	Linsitinib	IGF1R	IGF1R signaling	1022	AZD7762	CHEK1, CHEK2	Cell cycle	chr18.5543437.5544241.EPB41L3._HypMET	MOBEM	all	PIK3CA	combo Emax	sensitivity	1.72e-05	0.243451	18	12	0.304495	0.562535	-0.25804	1.59513	3.60089	0.161767	0.07166	2.33333	2	3	O14757, O96017	P08069	Q9Y2J2	O14757, O96017,P08069	Pan-tissue molecular basket
1372:1022	1372	Trametinib	MEK1, MEK2	ERK MAPK signaling	1022	AZD7762	CHEK1, CHEK2	Cell cycle	chr14.70345943.70346527.SMOC1._HypMET	MOBEM	all	PIK3CA	combo Emax	sensitivity	3.54e-05	0.343056	21	9	0.247128	0.556199	-0.309071	1.75143	3.17174	0.176468	0.0974453	3.25	3	4	O14757, O96017	Q02750, P36507	Q9H4F8	O14757, O96017,Q02750, P36507	Pan-tissue molecular basket
1053:1022	1053	MK-2206	AKT1, AKT2	PI3K/MTOR signaling	1022	AZD7762	CHEK1, CHEK2	Cell cycle	chr1.120835961.120839391.FAM72B._HypMET	MOBEM	all	KRAS	combo Emax	sensitivity	0.000103716	1.13184	37	16	0.301861	0.537244	-0.235383	1.16223	1.65327	0.202527	0.142374	NA	Inf	#NAME?	O14757, O96017	P31749, P31751	Q86X60	O14757, O96017,P31749, P31751	Pan-tissue molecular basket
1510:1022	1510	Linsitinib	IGF1R	IGF1R signaling	1022	AZD7762	CHEK1, CHEK2	Cell cycle	chr11:65408344-65408631(SIPA1)_HypMET	MOBEM	all	all	delta IC50	resistance	7.57e-07	0.0564624	90	35	-0.298148	0.800261	-1.09841	1.02221	1.0859	1.07454	1.01152	3.66667	3	4	O14757, O96017	P08069	Q96FS4	O14757, O96017,P08069	Pan-tissue
1083:1022	1083	Crizotinib	MET, ALK, ROS1	RTK signaling	1022	AZD7762	CHEK1, CHEK2	Cell cycle	chr17.42092143.42092432.TMEM101._HypMET	MOBEM	all	TP53	combo Emax	resistance	0.00026066	1.39208	87	9	0.703984	0.44026	0.263724	1.29858	1.8994	0.203087	0.138846	3.8	3	4	O14757, O96017	P08581, Q9UM73, P08922	Q96IK0	O14757, O96017,P08581, Q9UM73, P08922	Pan-tissue molecular basket
1510:1022	1510	Linsitinib	IGF1R	IGF1R signaling	1022	AZD7762	CHEK1, CHEK2	Cell cycle	chr19.22018594.22018827.ZNF43._HypMET	MOBEM	all	PIK3CA	combo Emax	sensitivity	6.57e-06	0.131596	17	13	0.309956	0.573538	-0.263582	1.65098	3.69276	0.159652	0.0713782	NA	Inf	#NAME?	O14757, O96017	P08069	P17038	O14757, O96017,P08069	Pan-tissue molecular basket
1053:1022	1053	MK-2206	AKT1, AKT2	PI3K/MTOR signaling	1022	AZD7762	CHEK1, CHEK2	Cell cycle	chr18.14132000.14132482.ZNF519._HypMET	MOBEM	all	KRAS	combo Emax	sensitivity	0.000144315	1.37114	38	15	0.297291	0.532854	-0.235563	1.16594	1.62979	0.202036	0.144536	NA	Inf	#NAME?	O14757, O96017	P31749, P31751	Q8TB69	O14757, O96017,P31749, P31751	Pan-tissue molecular basket
1083:1022	1083	Crizotinib	MET, ALK, ROS1	RTK signaling	1022	AZD7762	CHEK1, CHEK2	Cell cycle	gain:cnaPANCAN1 (CCNE1)	MOBEM	all	all	library IC50	sensitivity	0.000410201	2.02366	114	11	7.17015	10.6104	-3.44021	1.16316	1.0009	2.95765	3.43713	3.6	3	5	O14757, O96017	P08581, Q9UM73, P08922	P24864	O14757, O96017,P08581, Q9UM73, P08922	Pan-tissue
1510:1022	1510	Linsitinib	IGF1R	IGF1R signaling	1022	AZD7762	CHEK1, CHEK2	Cell cycle	chr6:6007387-6007797(NRN1)_HypMET	MOBEM	all	all	delta Emax	resistance	1.39e-07	0.0352417	85	40	-0.0175622	0.0490544	-0.0666165	1.06876	1.0785	0.0623308	0.0617676	NA	Inf	#NAME?	O14757, O96017	P08069	Q9NPD7	O14757, O96017,P08069	Pan-tissue
1179:1022	1179	MK-1775	WEE1, PLK1	Cell cycle	1022	AZD7762	CHEK1, CHEK2	Cell cycle	chr19.37957726.37958390.ZNF569._HypMET	MOBEM	all	KRAS	delta IC50	sensitivity	0.000192752	3.15213	33	20	3.85446	2.04795	1.80651	1.015	1.51748	1.77981	1.19047	3.5	3	4	O14757, O96017	P30291, P53350	Q5MCW4	O14757, O96017,P30291, P53350	Pan-tissue molecular basket
1017:1022	1017	Olaparib	PARP1, PARP2	Genome integrity	1022	AZD7762	CHEK1, CHEK2	Cell cycle	chr19.58011124.58011743.ZNF773._HypMET	MOBEM	all	PIK3CA	combo Emax	sensitivity	0.000615382	1.8961	18	12	0.33623	0.570033	-0.233803	1.34081	1.6392	0.174375	0.142632	4	4	4	O14757, O96017	P09874, Q9UGN5	Q6PK81	O14757, O96017,P09874, Q9UGN5	Pan-tissue molecular basket
1510:1022	1510	Linsitinib	IGF1R	IGF1R signaling	1022	AZD7762	CHEK1, CHEK2	Cell cycle	BRAF_mut	MOBEM	all	all	combo Emax	sensitivity	0.000223217	0.770548	113	12	0.244593	0.469166	-0.224574	1.13886	1.36989	0.197192	0.163936	2.33333	2	3	O14757, O96017	P08069	P15056	O14757, O96017,P08069	Pan-tissue
1372:1022	1372	Trametinib	MEK1, MEK2	ERK MAPK signaling	1022	AZD7762	CHEK1, CHEK2	Cell cycle	chr1.171810467.171811325.DNM3._HypMET	MOBEM	all	PIK3CA	combo Emax	resistance	3.17e-06	0.0996194	14	16	0.607317	0.299091	0.308225	2.7921	1.81453	0.110392	0.169865	3	3	3	O14757, O96017	Q02750, P36507	Q9UQ16	O14757, O96017,Q02750, P36507	Pan-tissue molecular basket
1053:1022	1053	MK-2206	AKT1, AKT2	PI3K/MTOR signaling	1022	AZD7762	CHEK1, CHEK2	Cell cycle	chr14.24803678.24804353.ADCY4..RIPK3._HypMET	MOBEM	all	KRAS	combo Emax	resistance	4.78e-05	0.776244	27	26	0.580747	0.355866	0.224881	1.24933	1.19369	0.180001	0.188392	3.125	3	4	O14757, O96017	P31749, P31751	Q8NFM4, Q9Y572	O14757, O96017,P31749, P31751	Pan-tissue molecular basket
1372:1022	1372	Trametinib	MEK1, MEK2	ERK MAPK signaling	1022	AZD7762	CHEK1, CHEK2	Cell cycle	GADD45A_down	Binarised gene expression	all	TP53	combo Emax	resistance	2.56e-05	3.54293	91	5	0.80533	0.399845	0.405485	1.99452	6.44306	0.2033	0.0629336	3.75	3	4	O14757, O96017	Q02750, P36507	P24522	O14757, O96017,Q02750, P36507	Pan-tissue molecular basket
1073:1022	1073	5-Fluorouracil	Antimetabolite (DNA & RNA)	Other	1022	AZD7762	CHEK1, CHEK2	Cell cycle	chr13.96296143.96297059.DZIP1._HypMET	MOBEM	all	PIK3CA	combo Emax	sensitivity	0.000169131	0.858754	19	11	0.219974	0.487979	-0.268005	1.46735	2.2308	0.182646	0.120138	2.5	2	3	O14757, O96017		Q86YF9	O14757, O96017,	Pan-tissue molecular basket
1372:1022	1372	Trametinib	MEK1, MEK2	ERK MAPK signaling	1022	AZD7762	CHEK1, CHEK2	Cell cycle	PLSCR3_up	Binarised gene expression	all	TP53	library IC50	sensitivity	6.14e-05	2.74341	91	5	5.00302	10.461	-5.45801	2.01404	1.13395	2.70998	4.81328	3.25	3	4	O14757, O96017	Q02750, P36507	Q9NRY6	O14757, O96017,Q02750, P36507	Pan-tissue molecular basket
1017:1022	1017	Olaparib	PARP1, PARP2	Genome integrity	1022	AZD7762	CHEK1, CHEK2	Cell cycle	PLSCR3_up	Binarised gene expression	all	KRAS	library IC50	sensitivity	0.000141248	4.79584	50	3	4.86392	11.232	-6.36803	2.54252	1.45705	2.50461	4.3705	3.5	3	4	O14757, O96017	P09874, Q9UGN5	Q9NRY6	O14757, O96017,P09874, Q9UGN5	Pan-tissue molecular basket
1179:1022	1179	MK-1775	WEE1, PLK1	Cell cycle	1022	AZD7762	CHEK1, CHEK2	Cell cycle	LYN_down	Binarised gene expression	all	TP53	combo Emax	resistance	1.16e-05	2.7018	87	9	0.527027	0.23811	0.288917	1.63637	1.49198	0.17656	0.193647	2.5	2	3	O14757, O96017	P30291, P53350	P07948	O14757, O96017,P30291, P53350	Pan-tissue molecular basket
1053:1022	1053	MK-2206	AKT1, AKT2	PI3K/MTOR signaling	1022	AZD7762	CHEK1, CHEK2	Cell cycle	chr19.22018594.22018827.ZNF43._HypMET	MOBEM	all	KRAS	delta IC50	sensitivity	6.79e-06	0.57244	31	22	1.43576	-0.163414	1.59917	1.52108	1.26476	1.05134	1.26441	NA	Inf	#NAME?	O14757, O96017	P31749, P31751	P17038	O14757, O96017,P31749, P31751	Pan-tissue molecular basket
1510:1022	1510	Linsitinib	IGF1R	IGF1R signaling	1022	AZD7762	CHEK1, CHEK2	Cell cycle	gain:cnaPANCAN1 (CCNE1)	MOBEM	all	all	library IC50	sensitivity	0.000410201	2.02366	114	11	7.17015	10.6104	-3.44021	1.16316	1.0009	2.95765	3.43713	3	3	3	O14757, O96017	P08069	P24864	O14757, O96017,P08069	Pan-tissue
1372:1022	1372	Trametinib	MEK1, MEK2	ERK MAPK signaling	1022	AZD7762	CHEK1, CHEK2	Cell cycle	chr18.14132000.14132482.ZNF519._HypMET	MOBEM	all	PIK3CA	combo Emax	sensitivity	0.000100081	0.643933	21	9	0.256635	0.552125	-0.295491	1.57989	3.70517	0.187033	0.0797509	NA	Inf	#NAME?	O14757, O96017	Q02750, P36507	Q8TB69	O14757, O96017,Q02750, P36507	Pan-tissue molecular basket
1053:1022	1053	MK-2206	AKT1, AKT2	PI3K/MTOR signaling	1022	AZD7762	CHEK1, CHEK2	Cell cycle	chr8.67940691.67940997.LRRC67._HypMET	MOBEM	all	KRAS	combo Emax	sensitivity	5.07e-06	0.2908	37	16	0.278166	0.547491	-0.269325	1.3936	2.10836	0.193258	0.127741	NA	Inf	#NAME?	O14757, O96017	P31749, P31751	Q7Z4L9	O14757, O96017,P31749, P31751	Pan-tissue molecular basket
1073:1022	1073	5-Fluorouracil	Antimetabolite (DNA & RNA)	Other	1022	AZD7762	CHEK1, CHEK2	Cell cycle	XPO1_mut	MOBEM	all	all	delta IC50	sensitivity	9.77e-05	1.25119	122	3	5.2409	1.50786	3.73304	2.34236	3.76304	1.59371	0.992027	2.5	2	3	O14757, O96017		O14980	O14757, O96017,	Pan-tissue
1510:1022	1510	Linsitinib	IGF1R	IGF1R signaling	1022	AZD7762	CHEK1, CHEK2	Cell cycle	gain:cnaPANCAN1 (CCNE1)	MOBEM	all	all	delta IC50	resistance	0.000279573	2.5188	114	11	-0.700053	0.607797	-1.30785	1.18467	1.14377	1.10398	1.14346	3	3	3	O14757, O96017	P08069	P24864	O14757, O96017,P08069	Pan-tissue
1005:1022	1005	Cisplatin	DNA crosslinker	DNA replication	1022	AZD7762	CHEK1, CHEK2	Cell cycle	ABCC3_down	Binarised gene expression	breast	all	delta Emax	sensitivity	4.48e-06	1.16139	48	3	0.461242	0.0576786	0.403563	3.27899	1.55415	0.123075	0.259669	NA	Inf	#NAME?	O14757, O96017		O15438	O14757, O96017,	Breast
1054:1022	1054	Palbociclib	CDK4, CDK6	Cell cycle	1022	AZD7762	CHEK1, CHEK2	Cell cycle	PLSCR3_up	Binarised gene expression	all	KRAS	library IC50	sensitivity	0.000141248	4.79584	50	3	4.86392	11.232	-6.36803	2.54252	1.45705	2.50461	4.3705	3	2	4	O14757, O96017	P11802, Q00534	Q9NRY6	O14757, O96017,P11802, Q00534	Pan-tissue molecular basket
1054:1022	1054	Palbociclib	CDK4, CDK6	Cell cycle	1022	AZD7762	CHEK1, CHEK2	Cell cycle	STK26_down	Binarised gene expression	all	TP53	combo Emax	sensitivity	1.13e-05	2.7018	92	4	0.186077	0.609972	-0.423895	2.3544	3.03798	0.180043	0.139532	3.25	3	4	O14757, O96017	P11802, Q00534	Q9P289	O14757, O96017,P11802, Q00534	Pan-tissue molecular basket
1510:1022	1510	Linsitinib	IGF1R	IGF1R signaling	1022	AZD7762	CHEK1, CHEK2	Cell cycle	gain.cnaPANCAN382..FLT3.WASF3.	MOBEM	all	KRAS	combo Emax	sensitivity	0.000215848	1.78111	49	4	0.162082	0.475888	-0.313806	2.08085	1.94093	0.150806	0.161678	3.33333	2	4	O14757, O96017	P08069	P36888, Q9UPY6	O14757, O96017,P08069	Pan-tissue molecular basket
1073:1022	1073	5-Fluorouracil	Antimetabolite (DNA & RNA)	Other	1022	AZD7762	CHEK1, CHEK2	Cell cycle	PLSCR3_up	Binarised gene expression	all	all	library IC50	sensitivity	7.8e-05	4.74205	120	5	5.00302	10.5287	-5.52563	1.9195	1.148	2.87868	4.81328	3.5	3	4	O14757, O96017		Q9NRY6	O14757, O96017,	Pan-tissue
1372:1022	1372	Trametinib	MEK1, MEK2	ERK MAPK signaling	1022	AZD7762	CHEK1, CHEK2	Cell cycle	ING4_down	Binarised gene expression	all	all	delta Emax	sensitivity	3.06e-07	0.516347	122	3	0.186519	-0.00394663	0.190466	3.29666	1.32384	0.0577755	0.143874	3	3	3	O14757, O96017	Q02750, P36507	Q9UNL4	O14757, O96017,Q02750, P36507	Pan-tissue
1372:1022	1372	Trametinib	MEK1, MEK2	ERK MAPK signaling	1022	AZD7762	CHEK1, CHEK2	Cell cycle	gain:cnaPANCAN1 (CCNE1)	MOBEM	all	all	library IC50	sensitivity	0.000410201	2.02366	114	11	7.17015	10.6104	-3.44021	1.16316	1.0009	2.95765	3.43713	3.25	3	4	O14757, O96017	Q02750, P36507	P24864	O14757, O96017,Q02750, P36507	Pan-tissue
1011:1022	1011	Navitoclax	BCL2, BCL-XL, BCL-W	Apoptosis regulation	1022	AZD7762	CHEK1, CHEK2	Cell cycle	gain:cnaPANCAN1 (CCNE1)	MOBEM	all	all	library IC50	sensitivity	0.000410201	2.02366	114	11	7.17015	10.6104	-3.44021	1.16316	1.0009	2.95765	3.43713	3	3	3	O14757, O96017	P10415, Q92934, Q92843	P24864	O14757, O96017,P10415, Q92934, Q92843	Pan-tissue
1053:1022	1053	MK-2206	AKT1, AKT2	PI3K/MTOR signaling	1022	AZD7762	CHEK1, CHEK2	Cell cycle	chr13.27131568.27132677.._HypMET	MOBEM	all	PIK3CA	combo Emax	sensitivity	0.000656163	1.96534	19	11	0.226945	0.426593	-0.199649	1.19998	3.58972	0.166376	0.0556168	NA	Inf	#NAME?	O14757, O96017	P31749, P31751	NA	O14757, O96017,P31749, P31751	Pan-tissue molecular basket
1083:1022	1083	Crizotinib	MET, ALK, ROS1	RTK signaling	1022	AZD7762	CHEK1, CHEK2	Cell cycle	MYH11_mut	MOBEM	all	TP53	delta IC50	resistance	0.000313147	3.14312	93	3	-1.73507	0.445513	-2.18058	2.21538	1.62707	0.984293	1.34019	NA	Inf	#NAME?	O14757, O96017	P08581, Q9UM73, P08922	P35749	O14757, O96017,P08581, Q9UM73, P08922	Pan-tissue molecular basket
1561:1022	1561	Taselisib	PI3K (beta sparing)	PI3K/MTOR signaling	1022	AZD7762	CHEK1, CHEK2	Cell cycle	gain:cnaPANCAN1 (CCNE1)	MOBEM	all	all	library IC50	sensitivity	0.000410201	2.02366	114	11	7.17015	10.6104	-3.44021	1.16316	1.0009	2.95765	3.43713	3.33333	3	4	O14757, O96017	P42336	P24864	O14757, O96017,P42336	Pan-tissue
1372:1022	1372	Trametinib	MEK1, MEK2	ERK MAPK signaling	1022	AZD7762	CHEK1, CHEK2	Cell cycle	chr1.143912736.143916156.FAM72D._HypMET	MOBEM	all	PIK3CA	combo Emax	sensitivity	8.29e-05	0.571869	18	12	0.296192	0.575002	-0.27881	1.45002	2.7584	0.19228	0.101076	3.75	3	4	O14757, O96017	Q02750, P36507	Q6L9T8	O14757, O96017,Q02750, P36507	Pan-tissue molecular basket
1047:1025	1047	Nutlin-3a (-)	MDM2	p53 pathway	1025	SB216763	GSK3A, GSK3B	WNT signaling	APCmut, TP53mut	CELLECTOR	colon	all	combo Emax	resistance	1.38e-05	3.10924	20	25	0.781054	0.464138	0.316916	1.37169	3.12456	0.23104	0.101427	2.5	1	4	P49840, P49841	Q00987	P25054, Q96S44	P49840, P49841,Q00987	Colon
1049:1025	1049	PD173074	FGFR1, FGFR2, FGFR3	RTK signaling	1025	SB216763	GSK3A, GSK3B	WNT signaling	loss:cnaPANCAN390	MOBEM	breast	all	library IC50	sensitivity	1.09e-05	2.15459	47	4	6.64022	15.2991	-8.65886	2.98592	1.12638	2.8999	7.68737	NA	Inf	#NAME?	P49840, P49841	P11362, P21802, P22607	NA	P49840, P49841,P11362, P21802, P22607	Breast
1073:1025	1073	5-Fluorouracil	Antimetabolite (DNA & RNA)	Other	1025	SB216763	GSK3A, GSK3B	WNT signaling	loss:cnaPANCAN390	MOBEM	breast	all	library IC50	sensitivity	1.09e-05	2.15459	47	4	6.64022	15.2991	-8.65886	2.98592	1.12638	2.8999	7.68737	NA	Inf	#NAME?	P49840, P49841		NA	P49840, P49841,	Breast
1191:1025	1191	Bortezomib	Proteasome	Protein stability and degradation	1025	SB216763	GSK3A, GSK3B	WNT signaling	loss:cnaPANCAN390	MOBEM	breast	all	library IC50	sensitivity	1.09e-05	2.15459	47	4	6.64022	15.2991	-8.65886	2.98592	1.12638	2.8999	7.68737	NA	Inf	#NAME?	P49840, P49841		NA	P49840, P49841,	Breast
1199:1025	1199	Tamoxifen	ESR1	Hormone-related	1025	SB216763	GSK3A, GSK3B	WNT signaling	loss:cnaPANCAN390	MOBEM	breast	all	library IC50	sensitivity	1.09e-05	2.15459	47	4	6.64022	15.2991	-8.65886	2.98592	1.12638	2.8999	7.68737	NA	Inf	#NAME?	P49840, P49841	P03372	NA	P49840, P49841,P03372	Breast
1058:1025	1058	Pictilisib	PI3K (class 1)	PI3K/MTOR signaling	1025	SB216763	GSK3A, GSK3B	WNT signaling	loss:cnaPANCAN390	MOBEM	breast	all	library IC50	sensitivity	1.09e-05	2.15459	47	4	6.64022	15.2991	-8.65886	2.98592	1.12638	2.8999	7.68737	NA	Inf	#NAME?	P49840, P49841	P42336, P42338	NA	P49840, P49841,P42336, P42338	Breast
1017:1025	1017	Olaparib	PARP1, PARP2	Genome integrity	1025	SB216763	GSK3A, GSK3B	WNT signaling	loss:cnaPANCAN390	MOBEM	breast	all	library IC50	sensitivity	1.09e-05	2.15459	47	4	6.64022	15.2991	-8.65886	2.98592	1.12638	2.8999	7.68737	NA	Inf	#NAME?	P49840, P49841	P09874, Q9UGN5	NA	P49840, P49841,P09874, Q9UGN5	Breast
1012:1025	1012	Vorinostat	HDAC inhibitor Class I, IIa, IIb, IV	Chromatin histone acetylation	1025	SB216763	GSK3A, GSK3B	WNT signaling	loss:cnaPANCAN390	MOBEM	breast	all	library IC50	sensitivity	1.09e-05	2.15459	47	4	6.64022	15.2991	-8.65886	2.98592	1.12638	2.8999	7.68737	NA	Inf	#NAME?	P49840, P49841	Q13547, Q92769, O15379, P56524, Q9UQL6, Q9UBN7, Q8WUI4, Q9BY41, Q9UKV0, Q969S8	NA	P49840, P49841,Q13547, Q92769, O15379, P56524, Q9UQL6, Q9UBN7, Q8WUI4, Q9BY41, Q9UKV0, Q969S8	Breast
1058:1025	1058	Pictilisib	PI3K (class 1)	PI3K/MTOR signaling	1025	SB216763	GSK3A, GSK3B	WNT signaling	STK17B_up	Binarised gene expression	breast	all	delta Emax	sensitivity	1.66e-05	2.67439	48	3	0.0881099	0.00280369	0.0853062	3.11591	1.27693	0.0273776	0.0668055	NA	Inf	#NAME?	P49840, P49841	P42336, P42338	O94768	P49840, P49841,P42336, P42338	Breast
1005:1025	1005	Cisplatin	DNA crosslinker	DNA replication	1025	SB216763	GSK3A, GSK3B	WNT signaling	loss:cnaPANCAN390	MOBEM	breast	all	library IC50	sensitivity	1.09e-05	2.15459	47	4	6.64022	15.2991	-8.65886	2.98592	1.12638	2.8999	7.68737	NA	Inf	#NAME?	P49840, P49841		NA	P49840, P49841,	Breast
1373:1025	1373	Dabrafenib	BRAF	ERK MAPK signaling	1025	SB216763	GSK3A, GSK3B	WNT signaling	BRAF_mut	MOBEM	colon	all	combo Emax	sensitivity	6.54e-07	0.439593	35	10	0.464737	0.703246	-0.238509	2.40276	1.50705	0.0992648	0.158262	1.66667	0	3	P49840, P49841	P15056	P15056	P49840, P49841,P15056	Colon
1053:1025	1053	MK-2206	AKT1, AKT2	PI3K/MTOR signaling	1025	SB216763	GSK3A, GSK3B	WNT signaling	loss:cnaPANCAN390	MOBEM	breast	all	library IC50	sensitivity	1.09e-05	2.15459	47	4	6.64022	15.2991	-8.65886	2.98592	1.12638	2.8999	7.68737	NA	Inf	#NAME?	P49840, P49841	P31749, P31751	NA	P49840, P49841,P31749, P31751	Breast
1190:1025	1190	Gemcitabine	Pyrimidine antimetabolite	DNA replication	1025	SB216763	GSK3A, GSK3B	WNT signaling	loss:cnaPANCAN390	MOBEM	breast	all	library IC50	sensitivity	1.09e-05	2.15459	47	4	6.64022	15.2991	-8.65886	2.98592	1.12638	2.8999	7.68737	NA	Inf	#NAME?	P49840, P49841		NA	P49840, P49841,	Breast
1047:1025	1047	Nutlin-3a (-)	MDM2	p53 pathway	1025	SB216763	GSK3A, GSK3B	WNT signaling	TCTN3_up	Binarised gene expression	breast	all	delta Emax	sensitivity	1.38e-05	2.47878	48	3	0.183162	0.0231922	0.15997	2.97497	1.79965	0.0537721	0.0888894	NA	Inf	#NAME?	P49840, P49841	Q00987	Q6NUS6	P49840, P49841,Q00987	Breast
1561:1025	1561	Taselisib	PI3K (beta sparing)	PI3K/MTOR signaling	1025	SB216763	GSK3A, GSK3B	WNT signaling	loss:cnaPANCAN390	MOBEM	breast	all	library IC50	sensitivity	1.09e-05	2.15459	47	4	6.64022	15.2991	-8.65886	2.98592	1.12638	2.8999	7.68737	NA	Inf	#NAME?	P49840, P49841	P42336	NA	P49840, P49841,P42336	Breast
1022:1025	1022	AZD7762	CHEK1, CHEK2	Cell cycle	1025	SB216763	GSK3A, GSK3B	WNT signaling	loss:cnaPANCAN390	MOBEM	breast	all	library IC50	sensitivity	1.09e-05	2.15459	47	4	6.64022	15.2991	-8.65886	2.98592	1.12638	2.8999	7.68737	NA	Inf	#NAME?	P49840, P49841	O14757, O96017	NA	P49840, P49841,O14757, O96017	Breast
1047:1025	1047	Nutlin-3a (-)	MDM2	p53 pathway	1025	SB216763	GSK3A, GSK3B	WNT signaling	TP53mut	CELLECTOR	colon	all	combo Emax	resistance	5.25e-06	1.89251	13	32	0.741814	0.390083	0.351731	1.78183	2.23787	0.197399	0.157172	3.33333	3	4	P49840, P49841	Q00987	Q96S44	P49840, P49841,Q00987	Colon
1373:1025	1373	Dabrafenib	BRAF	ERK MAPK signaling	1025	SB216763	GSK3A, GSK3B	WNT signaling	BRAFmut	CELLECTOR	colon	all	combo Emax	sensitivity	4.09e-07	0.282688	35	10	0.464737	0.703246	-0.238509	2.40276	1.50705	0.0992648	0.158262	1.66667	0	3	P49840, P49841	P15056	P15056	P49840, P49841,P15056	Colon
1054:1025	1054	Palbociclib	CDK4, CDK6	Cell cycle	1025	SB216763	GSK3A, GSK3B	WNT signaling	loss:cnaPANCAN390	MOBEM	breast	all	library IC50	sensitivity	1.09e-05	2.15459	47	4	6.64022	15.2991	-8.65886	2.98592	1.12638	2.8999	7.68737	NA	Inf	#NAME?	P49840, P49841	P11802, Q00534	NA	P49840, P49841,P11802, Q00534	Breast
1007:1025	1007	Docetaxel	Microtubule stabiliser	Mitosis	1025	SB216763	GSK3A, GSK3B	WNT signaling	loss:cnaPANCAN390	MOBEM	breast	all	library IC50	sensitivity	1.09e-05	2.15459	47	4	6.64022	15.2991	-8.65886	2.98592	1.12638	2.8999	7.68737	NA	Inf	#NAME?	P49840, P49841		NA	P49840, P49841,	Breast
1372:1025	1372	Trametinib	MEK1, MEK2	ERK MAPK signaling	1025	SB216763	GSK3A, GSK3B	WNT signaling	loss:cnaPANCAN390	MOBEM	breast	all	library IC50	sensitivity	1.09e-05	2.15459	47	4	6.64022	15.2991	-8.65886	2.98592	1.12638	2.8999	7.68737	NA	Inf	#NAME?	P49840, P49841	Q02750, P36507	NA	P49840, P49841,Q02750, P36507	Breast
1021:1025	1021	Axitinib	PDGFR, KIT, VEGFR	RTK signaling	1025	SB216763	GSK3A, GSK3B	WNT signaling	CDK6_down	Binarised gene expression	breast	all	delta IC50	sensitivity	1.77e-05	4.27684	48	3	2.9729	0.439997	2.5329	2.77956	8.30239	0.911261	0.305081	3.2	2	4	P49840, P49841	P16234, P10721, P17948	Q00534	P49840, P49841,P16234, P10721, P17948	Breast
1047:1025	1047	Nutlin-3a (-)	MDM2	p53 pathway	1025	SB216763	GSK3A, GSK3B	WNT signaling	loss:cnaPANCAN390	MOBEM	breast	all	library IC50	sensitivity	1.09e-05	2.15459	47	4	6.64022	15.2991	-8.65886	2.98592	1.12638	2.8999	7.68737	NA	Inf	#NAME?	P49840, P49841	Q00987	NA	P49840, P49841,Q00987	Breast
1012:1025	1012	Vorinostat	HDAC inhibitor Class I, IIa, IIb, IV	Chromatin histone acetylation	1025	SB216763	GSK3A, GSK3B	WNT signaling	MBD4_down	Binarised gene expression	breast	all	delta IC50	sensitivity	7.99e-07	0.668443	48	3	5.0389	1.02308	4.01582	3.95656	1.22724	1.01498	3.27222	3.72727	3	5	P49840, P49841	Q13547, Q92769, O15379, P56524, Q9UQL6, Q9UBN7, Q8WUI4, Q9BY41, Q9UKV0, Q969S8	O95243	P49840, P49841,Q13547, Q92769, O15379, P56524, Q9UQL6, Q9UBN7, Q8WUI4, Q9BY41, Q9UKV0, Q969S8	Breast
1083:1025	1083	Crizotinib	MET, ALK, ROS1	RTK signaling	1025	SB216763	GSK3A, GSK3B	WNT signaling	loss:cnaPANCAN390	MOBEM	breast	all	library IC50	sensitivity	1.09e-05	2.15459	47	4	6.64022	15.2991	-8.65886	2.98592	1.12638	2.8999	7.68737	NA	Inf	#NAME?	P49840, P49841	P08581, Q9UM73, P08922	NA	P49840, P49841,P08581, Q9UM73, P08922	Breast
1011:1025	1011	Navitoclax	BCL2, BCL-XL, BCL-W	Apoptosis regulation	1025	SB216763	GSK3A, GSK3B	WNT signaling	loss:cnaPANCAN390	MOBEM	breast	all	library IC50	sensitivity	1.09e-05	2.15459	47	4	6.64022	15.2991	-8.65886	2.98592	1.12638	2.8999	7.68737	NA	Inf	#NAME?	P49840, P49841	P10415, Q92934, Q92843	NA	P49840, P49841,P10415, Q92934, Q92843	Breast
1179:1025	1179	MK-1775	WEE1, PLK1	Cell cycle	1025	SB216763	GSK3A, GSK3B	WNT signaling	loss:cnaPANCAN390	MOBEM	breast	all	library IC50	sensitivity	1.09e-05	2.15459	47	4	6.64022	15.2991	-8.65886	2.98592	1.12638	2.8999	7.68737	NA	Inf	#NAME?	P49840, P49841	P30291, P53350	NA	P49840, P49841,P30291, P53350	Breast
1510:1025	1510	Linsitinib	IGF1R	IGF1R signaling	1025	SB216763	GSK3A, GSK3B	WNT signaling	loss:cnaPANCAN390	MOBEM	breast	all	library IC50	sensitivity	1.09e-05	2.15459	47	4	6.64022	15.2991	-8.65886	2.98592	1.12638	2.8999	7.68737	NA	Inf	#NAME?	P49840, P49841	P08069	NA	P49840, P49841,P08069	Breast
1373:1025	1373	Dabrafenib	BRAF	ERK MAPK signaling	1025	SB216763	GSK3A, GSK3B	WNT signaling	BRAF_mut	MOBEM	colon	MSS	combo Emax	sensitivity	5.88e-07	1.06673	24	6	0.393484	0.699686	-0.306202	3.44164	1.95078	0.0889698	0.156964	1.66667	0	3	P49840, P49841	P15056	P15056	P49840, P49841,P15056	Intra-tissue molecular basket
1559:1025	1559	Luminespib	HSP90	Protein stability and degradation	1025	SB216763	GSK3A, GSK3B	WNT signaling	loss:cnaPANCAN390	MOBEM	breast	all	library IC50	sensitivity	1.09e-05	2.15459	47	4	6.64022	15.2991	-8.65886	2.98592	1.12638	2.8999	7.68737	NA	Inf	#NAME?	P49840, P49841	P07900, P08238	NA	P49840, P49841,P07900, P08238	Breast
1047:1025	1047	Nutlin-3a (-)	MDM2	p53 pathway	1025	SB216763	GSK3A, GSK3B	WNT signaling	TP53_mut	MOBEM	colon	all	combo Emax	resistance	1.27e-07	0.13797	13	32	0.741814	0.390083	0.351731	1.78183	2.23787	0.197399	0.157172	3.33333	3	4	P49840, P49841	Q00987	Q96S44	P49840, P49841,Q00987	Colon
1375:1025	1375	Temozolomide	DNA alkylating agent	DNA replication	1025	SB216763	GSK3A, GSK3B	WNT signaling	loss:cnaPANCAN390	MOBEM	breast	all	library IC50	sensitivity	1.09e-05	2.15459	47	4	6.64022	15.2991	-8.65886	2.98592	1.12638	2.8999	7.68737	NA	Inf	#NAME?	P49840, P49841		NA	P49840, P49841,	Breast
1021:1025	1021	Axitinib	PDGFR, KIT, VEGFR	RTK signaling	1025	SB216763	GSK3A, GSK3B	WNT signaling	loss:cnaPANCAN390	MOBEM	breast	all	library IC50	sensitivity	1.09e-05	2.15459	47	4	6.64022	15.2991	-8.65886	2.98592	1.12638	2.8999	7.68737	NA	Inf	#NAME?	P49840, P49841	P16234, P10721, P17948	NA	P49840, P49841,P16234, P10721, P17948	Breast
1549:1025	1549	Sapatinib	EGFR, ERBB2, ERBB3	EGFR signaling	1025	SB216763	GSK3A, GSK3B	WNT signaling	loss:cnaPANCAN390	MOBEM	breast	all	library IC50	sensitivity	1.09e-05	2.15459	47	4	6.64022	15.2991	-8.65886	2.98592	1.12638	2.8999	7.68737	NA	Inf	#NAME?	P49840, P49841	P00533, P04626, P21860	NA	P49840, P49841,P00533, P04626, P21860	Breast
1047:1025	1047	Nutlin-3a (-)	MDM2	p53 pathway	1025	SB216763	GSK3A, GSK3B	WNT signaling	TP53_mut	MOBEM	colon	KRAS	combo Emax	resistance	2.13e-06	2.90154	8	16	0.745442	0.314503	0.430939	2.33653	3.04347	0.184435	0.141595	3.33333	3	4	P49840, P49841	Q00987	Q96S44	P49840, P49841,Q00987	Intra-tissue molecular basket
1558:1025	1558	Lapatinib	EGFR, ERBB2	EGFR signaling	1025	SB216763	GSK3A, GSK3B	WNT signaling	loss:cnaPANCAN390	MOBEM	breast	all	library IC50	sensitivity	1.09e-05	2.15459	47	4	6.64022	15.2991	-8.65886	2.98592	1.12638	2.8999	7.68737	NA	Inf	#NAME?	P49840, P49841	P00533, P04626	NA	P49840, P49841,P00533, P04626	Breast
1510:1030	1510	Linsitinib	IGF1R	IGF1R signaling	1030	KU-55933	ATM	Genome integrity	RB1_down	Binarised gene expression	breast	all	delta Emax	sensitivity	4.13e-06	1.11876	48	3	0.246981	0.0199944	0.226987	3.47427	1.26072	0.0653337	0.180046	2.5	2	3	Q13315	P08069	P06400	Q13315,P08069	Breast
1510:1030	1510	Linsitinib	IGF1R	IGF1R signaling	1030	KU-55933	ATM	Genome integrity	ERRFI1_down	Binarised gene expression	breast	all	delta Emax	sensitivity	9.38e-06	1.94571	48	3	0.240482	0.0204006	0.220081	3.33386	1.18189	0.066014	0.186212	2.5	2	3	Q13315	P08069	Q9UJM3	Q13315,P08069	Breast
1007:1030	1007	Docetaxel	Microtubule stabiliser	Mitosis	1030	KU-55933	ATM	Genome integrity	EGLN3_down	Binarised gene expression	breast	all	delta Emax	sensitivity	1.46e-07	0.148933	48	3	0.114	-0.0250613	0.139062	4.30928	1.31972	0.0322702	0.105372	3	3	3	Q13315		Q9H6Z9	Q13315,	Breast
1017:1030	1017	Olaparib	PARP1, PARP2	Genome integrity	1030	KU-55933	ATM	Genome integrity	ERRFI1_down	Binarised gene expression	breast	all	delta Emax	sensitivity	2.97e-05	3.64281	48	3	0.202335	0.00485775	0.197477	2.75938	2.36668	0.0715657	0.0834408	3	3	3	Q13315	P09874, Q9UGN5	Q9UJM3	Q13315,P09874, Q9UGN5	Breast
1017:1030	1017	Olaparib	PARP1, PARP2	Genome integrity	1030	KU-55933	ATM	Genome integrity	PARP1_up	Binarised gene expression	breast	all	delta IC50	sensitivity	1.54e-05	3.93425	48	3	3.78465	-0.205417	3.99007	2.92027	2.00755	1.36633	1.98753	2	0	4	Q13315	P09874, Q9UGN5	P09874	Q13315,P09874, Q9UGN5	Breast
1017:1030	1017	Olaparib	PARP1, PARP2	Genome integrity	1030	KU-55933	ATM	Genome integrity	PARP1_up	Binarised gene expression	breast	all	delta Emax	sensitivity	4.5e-06	1.16139	48	3	0.217132	0.00393292	0.213199	3.11714	2.34397	0.0683959	0.0909565	2	0	4	Q13315	P09874, Q9UGN5	P09874	Q13315,P09874, Q9UGN5	Breast
1047:1030	1047	Nutlin-3a (-)	MDM2	p53 pathway	1030	KU-55933	ATM	Genome integrity	POLR2Bmut	CELLECTOR	breast	all	delta Emax	sensitivity	1.91e-07	0.992116	47	3	0.289568	0.0151827	0.274385	4.45244	1.21966	0.0616258	0.224969	3	3	3	Q13315	Q00987	P30876	Q13315,Q00987	Breast
1017:1030	1017	Olaparib	PARP1, PARP2	Genome integrity	1030	KU-55933	ATM	Genome integrity	TNFRSF12A_down	Binarised gene expression	breast	all	delta Emax	sensitivity	8.83e-06	1.88735	48	3	0.212087	0.00424827	0.207838	2.98781	2.37184	0.0695621	0.0876273	3.33333	3	4	Q13315	P09874, Q9UGN5	Q9NP84	Q13315,P09874, Q9UGN5	Breast
1047:1030	1047	Nutlin-3a (-)	MDM2	p53 pathway	1030	KU-55933	ATM	Genome integrity	BEX3_down	Binarised gene expression	breast	all	delta Emax	sensitivity	2.98e-06	0.951968	48	3	0.26712	0.0153073	0.251813	3.81712	1.07088	0.0659692	0.235145	2.5	2	3	Q13315	Q00987	Q00994	Q13315,Q00987	Breast
1017:1030	1017	Olaparib	PARP1, PARP2	Genome integrity	1030	KU-55933	ATM	Genome integrity	PREX2_up	Binarised gene expression	breast	all	delta Emax	sensitivity	8.83e-06	1.88735	48	3	0.212087	0.00424827	0.207838	2.98781	2.37184	0.0695621	0.0876273	NA	Inf	#NAME?	Q13315	P09874, Q9UGN5	Q70Z35	Q13315,P09874, Q9UGN5	Breast
1011:1030	1011	Navitoclax	BCL2, BCL-XL, BCL-W	Apoptosis regulation	1030	KU-55933	ATM	Genome integrity	VEGFC_down	Binarised gene expression	breast	all	delta Emax	sensitivity	2.22e-05	3.13702	48	3	0.191861	0.0284461	0.163415	2.74893	5.36838	0.0594468	0.0304404	4	4	4	Q13315	P10415, Q92934, Q92843	P49767	Q13315,P10415, Q92934, Q92843	Breast
1510:1030	1510	Linsitinib	IGF1R	IGF1R signaling	1030	KU-55933	ATM	Genome integrity	PREX2_up	Binarised gene expression	breast	all	delta Emax	sensitivity	6.35e-06	1.45704	48	3	0.243624	0.0202042	0.22342	3.40053	1.21974	0.0657016	0.18317	NA	Inf	#NAME?	Q13315	P08069	Q70Z35	Q13315,P08069	Breast
1558:1030	1558	Lapatinib	EGFR, ERBB2	EGFR signaling	1030	KU-55933	ATM	Genome integrity	FOXO1_down	Binarised gene expression	breast	all	delta Emax	sensitivity	9.75e-06	2.00911	48	3	0.218994	0.0226714	0.196322	3.17971	1.3879	0.0617422	0.141453	2.66667	2	3	Q13315	P00533, P04626	Q12778	Q13315,P00533, P04626	Breast
1510:1030	1510	Linsitinib	IGF1R	IGF1R signaling	1030	KU-55933	ATM	Genome integrity	TNFRSF12A_down	Binarised gene expression	breast	all	delta Emax	sensitivity	6.35e-06	1.45704	48	3	0.243624	0.0202042	0.22342	3.40053	1.21974	0.0657016	0.18317	3.5	3	4	Q13315	P08069	Q9NP84	Q13315,P08069	Breast
1007:1030	1007	Docetaxel	Microtubule stabiliser	Mitosis	1030	KU-55933	ATM	Genome integrity	TNFRSF12A_down	Binarised gene expression	breast	all	delta Emax	sensitivity	2.07e-07	0.174083	48	3	0.112817	-0.0249874	0.137805	4.26519	1.28306	0.0323091	0.107403	3	3	3	Q13315		Q9NP84	Q13315,	Breast
1047:1030	1047	Nutlin-3a (-)	MDM2	p53 pathway	1030	KU-55933	ATM	Genome integrity	PARP1_up	Binarised gene expression	breast	all	delta IC50	sensitivity	2.76e-08	0.0559613	48	3	4.67467	0.115755	4.55892	3.97914	3.10913	1.1457	1.4663	2	2	2	Q13315	Q00987	P09874	Q13315,Q00987	Breast
1047:1030	1047	Nutlin-3a (-)	MDM2	p53 pathway	1030	KU-55933	ATM	Genome integrity	FOXO1_down	Binarised gene expression	breast	all	delta Emax	sensitivity	2.77e-08	0.0524544	48	3	0.300226	0.0132382	0.286987	4.51077	1.51925	0.0636227	0.188901	2.5	2	3	Q13315	Q00987	Q12778	Q13315,Q00987	Breast
1073:1030	1073	5-Fluorouracil	Antimetabolite (DNA & RNA)	Other	1030	KU-55933	ATM	Genome integrity	PLEKHF1_down	Binarised gene expression	breast	all	delta Emax	sensitivity	3.8e-06	1.10389	48	3	0.180099	0.0193171	0.160782	3.51592	1.23888	0.0457297	0.129779	4	4	4	Q13315		Q96S99	Q13315,	Breast
1022:1030	1022	AZD7762	CHEK1, CHEK2	Cell cycle	1030	KU-55933	ATM	Genome integrity	TCTN3_up	Binarised gene expression	breast	all	delta Emax	sensitivity	1.35e-06	0.546821	48	3	0.182606	0.00185176	0.180754	3.38085	2.09638	0.053464	0.0862219	NA	Inf	#NAME?	Q13315	O14757, O96017	Q6NUS6	Q13315,O14757, O96017	Breast
1083:1030	1083	Crizotinib	MET, ALK, ROS1	RTK signaling	1030	KU-55933	ATM	Genome integrity	NOTCH3_down	Binarised gene expression	breast	all	delta Emax	sensitivity	3.67e-06	1.10389	48	3	0.158341	0.00553792	0.152803	3.07574	4.14641	0.0496801	0.0368519	4.25	4	5	Q13315	P08581, Q9UM73, P08922	Q9UM47	Q13315,P08581, Q9UM73, P08922	Breast
1083:1030	1083	Crizotinib	MET, ALK, ROS1	RTK signaling	1030	KU-55933	ATM	Genome integrity	NOTCH3_down	Binarised gene expression	breast	all	delta IC50	sensitivity	2.44e-06	1.21572	48	3	3.15012	-0.0712811	3.2214	3.13606	4.88862	1.02721	0.658959	4.25	4	5	Q13315	P08581, Q9UM73, P08922	Q9UM47	Q13315,P08581, Q9UM73, P08922	Breast
1022:1030	1022	AZD7762	CHEK1, CHEK2	Cell cycle	1030	KU-55933	ATM	Genome integrity	TCTN3_up	Binarised gene expression	breast	all	delta IC50	sensitivity	1.94e-05	4.62648	48	3	3.29127	-0.187658	3.47893	2.86396	2.10236	1.21473	1.65477	NA	Inf	#NAME?	Q13315	O14757, O96017	Q6NUS6	Q13315,O14757, O96017	Breast
1007:1030	1007	Docetaxel	Microtubule stabiliser	Mitosis	1030	KU-55933	ATM	Genome integrity	PREX2_up	Binarised gene expression	breast	all	delta Emax	sensitivity	2.07e-07	0.174083	48	3	0.112817	-0.0249874	0.137805	4.26519	1.28306	0.0323091	0.107403	NA	Inf	#NAME?	Q13315		Q70Z35	Q13315,	Breast
1047:1030	1047	Nutlin-3a (-)	MDM2	p53 pathway	1030	KU-55933	ATM	Genome integrity	POLR2B_mut	MOBEM	breast	all	delta Emax	sensitivity	1.46e-07	1.52644	48	3	0.289568	0.0139043	0.275664	4.47458	1.22534	0.0616067	0.224969	3	3	3	Q13315	Q00987	P30876	Q13315,Q00987	Breast
1549:1030	1549	Sapatinib	EGFR, ERBB2, ERBB3	EGFR signaling	1030	KU-55933	ATM	Genome integrity	BCL2_down	Binarised gene expression	breast	PIK3CA	combo Emax	sensitivity	9.74e-06	4.6018	14	3	0.21237	0.725207	-0.512837	4.59789	2.78595	0.111538	0.18408	2.75	2	3	Q13315	P00533, P04626, P21860	P10415	Q13315,P00533, P04626, P21860	Intra-tissue molecular basket
1022:1032	1022	AZD7762	CHEK1, CHEK2	Cell cycle	1032	Afatinib	EGFR, ERBB2	EGFR signaling	EGLN3_down	Binarised gene expression	breast	all	delta Emax	sensitivity	3.35e-05	3.87618	48	3	0.181543	0.0227587	0.158784	2.85978	1.50215	0.0555234	0.105705	3.25	3	4	P00533, P04626	O14757, O96017	Q9H6Z9	P00533, P04626,O14757, O96017	Breast
1022:1032	1022	AZD7762	CHEK1, CHEK2	Cell cycle	1032	Afatinib	EGFR, ERBB2	EGFR signaling	TNFRSF12A_down	Binarised gene expression	breast	all	delta Emax	sensitivity	1.92e-05	2.90358	48	3	0.185293	0.0225244	0.162768	2.94552	1.62346	0.0552595	0.10026	3	2	4	P00533, P04626	O14757, O96017	Q9NP84	P00533, P04626,O14757, O96017	Breast
1022:1032	1022	AZD7762	CHEK1, CHEK2	Cell cycle	1032	Afatinib	EGFR, ERBB2	EGFR signaling	G17q12(CDK12,ERBB2,MED24...)	CELLECTOR	breast	all	library IC50	sensitivity	1.53e-05	1.30115	34	16	4.21073	8.99548	-4.78476	1.56637	1.28241	3.05468	3.73107	2.83333	0	4	P00533, P04626	O14757, O96017	Q9NYV4, P04626, O75448	P00533, P04626,O14757, O96017	Breast
1054:1032	1054	Palbociclib	CDK4, CDK6	Cell cycle	1032	Afatinib	EGFR, ERBB2	EGFR signaling	G17q12(CDK12,ERBB2,MED24...)	CELLECTOR	breast	all	library IC50	sensitivity	1.53e-05	1.30115	34	16	4.21073	8.99548	-4.78476	1.56637	1.28241	3.05468	3.73107	2.66667	0	4	P00533, P04626	P11802, Q00534	Q9NYV4, P04626, O75448	P00533, P04626,P11802, Q00534	Breast
1190:1032	1190	Gemcitabine	Pyrimidine antimetabolite	DNA replication	1032	Afatinib	EGFR, ERBB2	EGFR signaling	gain:cnaPANCAN301 (CDK12,ERBB2,MED24)	MOBEM	breast	all	library IC50	sensitivity	1.79e-05	3.0284	35	16	4.21073	8.90937	-4.69865	1.53941	1.25933	3.05224	3.73107	2.5	0	4	P00533, P04626		Q9NYV4, P04626, O75448	P00533, P04626,	Breast
1561:1032	1561	Taselisib	PI3K (beta sparing)	PI3K/MTOR signaling	1032	Afatinib	EGFR, ERBB2	EGFR signaling	G17q12(CDK12,ERBB2,MED24...)	CELLECTOR	breast	all	library IC50	sensitivity	1.53e-05	1.30115	34	16	4.21073	8.99548	-4.78476	1.56637	1.28241	3.05468	3.73107	2.66667	0	4	P00533, P04626	P42336	Q9NYV4, P04626, O75448	P00533, P04626,P42336	Breast
1022:1032	1022	AZD7762	CHEK1, CHEK2	Cell cycle	1032	Afatinib	EGFR, ERBB2	EGFR signaling	HDAC2_down	Binarised gene expression	colon	all	combo Emax	resistance	8.02e-07	2.34891	41	4	0.673345	0.251668	0.421677	2.93615	6.32535	0.143616	0.0666645	2.75	2	3	P00533, P04626	O14757, O96017	Q92769	P00533, P04626,O14757, O96017	Colon
1372:1032	1372	Trametinib	MEK1, MEK2	ERK MAPK signaling	1032	Afatinib	EGFR, ERBB2	EGFR signaling	gain:cnaPANCAN301 (CDK12,ERBB2,MED24)	MOBEM	breast	all	library IC50	sensitivity	1.79e-05	3.0284	35	16	4.21073	8.90937	-4.69865	1.53941	1.25933	3.05224	3.73107	3.08333	0	4	P00533, P04626	Q02750, P36507	Q9NYV4, P04626, O75448	P00533, P04626,Q02750, P36507	Breast
1053:1032	1053	MK-2206	AKT1, AKT2	PI3K/MTOR signaling	1032	Afatinib	EGFR, ERBB2	EGFR signaling	PAM50_BASAL	PAM50	breast	all	combo Emax	resistance	6.84e-05	3.03838	29	22	0.402498	0.172375	0.230123	1.28221	1.17019	0.179474	0.196654	NA	Inf	#NAME?	P00533, P04626	P31749, P31751	NA	P00533, P04626,P31749, P31751	Breast
[truncated: 6,950 more rows]
