# Supplementary material for: Effective drug combinations in breast, colon and pancreatic cancer cells
Source: Nature. 2022 Feb 23;603(7899):166–73. doi: 10.1038/s41586-022-04437-2 (PMC8891012; doi:10.1038/s41586-022-04437-2)
Supplement: Supplementary file 7 — Synergy and biomarkers: all combinations. [file 41586_2022_4437_MOESM7_ESM.xlsx]

## Sheet: Supplementary table 4_All combi
Tissue	COMBI ID	ANCHOR NAME	ANCHOR TARGET	ANCHOR PATHWAY	ANCHOR Drug Type	LIBRARY NAME	LIBRARY TARGET	LIBRARY PATHWAY	LIBRARY Drug Type	Total	Synergy	Synergy (%)	Synergy Rank	Biomarker Total	Biomarker lib.IC50	Biomarker combo.Emax	Biomarker dEmax or dIC50	FEATURE	Tissue biomarker analysis	Genotype	Input	Biomarker effect	Features	N_FEATURE_neg	N_FEATURE_pos	FEATURE_pos_logIC50_MEAN	FEATURE_neg_logIC50_MEAN	FEATURE_delta_MEAN_IC50	FEATURE_IC50_effect_size	FEATURE_neg_Glass_delta	FEATURE_pos_Glass_delta	ANOVA_FEATURE_pval
Breast	1011:1051	Navitoclax	BCL2, BCL-XL, BCL-W	Apoptosis regulation	Targeted	Alisertib	AURKA	Mitosis	Targeted	43	27	62.8	1	NA	NA	NA	NA	NA	NA	NA	NA	NA	NA	NA	NA	NA	NA	NA	NA	NA	NA	NA
Breast	1011:1096	Navitoclax	BCL2, BCL-XL, BCL-W	Apoptosis regulation	Targeted	Tozasertib	AURKA, AURKB, AURKC, others	Mitosis	Targeted	47	27	57.4	2	NA	NA	NA	NA	NA	NA	NA	NA	NA	NA	NA	NA	NA	NA	NA	NA	NA	NA	NA
Breast	1011:1050	Navitoclax	BCL2, BCL-XL, BCL-W	Apoptosis regulation	Targeted	ZM447439	AURKA, AURKB	Mitosis	Targeted	48	25	52.1	3	NA	NA	NA	NA	NA	NA	NA	NA	NA	NA	NA	NA	NA	NA	NA	NA	NA	NA	NA
Breast	1011:1192	Navitoclax	BCL2, BCL-XL, BCL-W	Apoptosis regulation	Targeted	GSK269962A	ROCK1, ROCK2	Cytoskeleton	Targeted	49	25	51	4	NA	NA	NA	NA	NA	NA	NA	NA	NA	NA	NA	NA	NA	NA	NA	NA	NA	NA	NA
Breast	1011:1003	Navitoclax	BCL2, BCL-XL, BCL-W	Apoptosis regulation	Targeted	Camptothecin	TOP1	DNA replication	Chemotherapeutic	48	22	45.8	5	NA	NA	NA	NA	NA	NA	NA	NA	NA	NA	NA	NA	NA	NA	NA	NA	NA	NA	NA
Breast	1011:1080	Navitoclax	BCL2, BCL-XL, BCL-W	Apoptosis regulation	Targeted	Paclitaxel	Microtubule stabiliser	Mitosis	Chemotherapeutic	48	22	45.8	6	NA	NA	NA	NA	NA	NA	NA	NA	NA	NA	NA	NA	NA	NA	NA	NA	NA	NA	NA
Breast	1011:1558	Navitoclax	BCL2, BCL-XL, BCL-W	Apoptosis regulation	Targeted	Lapatinib	EGFR, ERBB2	EGFR signaling	Targeted	48	22	45.8	7	1	0	1	0	NA	NA	NA	NA	NA	NA	NA	NA	NA	NA	NA	NA	NA	NA	NA
Breast	1022:1003	AZD7762	CHEK1, CHEK2	Cell cycle	Targeted	Camptothecin	TOP1	DNA replication	Chemotherapeutic	48	22	45.8	8	NA	NA	NA	NA	NA	NA	NA	NA	NA	NA	NA	NA	NA	NA	NA	NA	NA	NA	NA
Breast	1011:1021	Navitoclax	BCL2, BCL-XL, BCL-W	Apoptosis regulation	Targeted	Axitinib	PDGFR, KIT, VEGFR	RTK signaling	Targeted	50	22	44	9	NA	NA	NA	NA	NA	NA	NA	NA	NA	NA	NA	NA	NA	NA	NA	NA	NA	NA	NA
Breast	1011:1086	Navitoclax	BCL2, BCL-XL, BCL-W	Apoptosis regulation	Targeted	BI-2536	PLK1, PLK2, PLK3	Cell cycle	Targeted	36	15	41.7	10	NA	NA	NA	NA	NA	NA	NA	NA	NA	NA	NA	NA	NA	NA	NA	NA	NA	NA	NA
Breast	1012:2172	Vorinostat	HDAC inhibitor Class I, IIa, IIb, IV	Chromatin histone acetylation	Targeted	JQ1	BRD2, BRD3, BRD4, BRDT	Chromatin other	Targeted	48	20	41.7	11	NA	NA	NA	NA	NA	NA	NA	NA	NA	NA	NA	NA	NA	NA	NA	NA	NA	NA	NA
Breast	1011:1052	Navitoclax	BCL2, BCL-XL, BCL-W	Apoptosis regulation	Targeted	RO-3306	CDK1	Cell cycle	Targeted	49	20	40.8	12	NA	NA	NA	NA	NA	NA	NA	NA	NA	NA	NA	NA	NA	NA	NA	NA	NA	NA	NA
Breast	1011:1190	Navitoclax	BCL2, BCL-XL, BCL-W	Apoptosis regulation	Targeted	Gemcitabine	Pyrimidine antimetabolite	DNA replication	Chemotherapeutic	40	16	40	13	NA	NA	NA	NA	NA	NA	NA	NA	NA	NA	NA	NA	NA	NA	NA	NA	NA	NA	NA
Breast	1011:1561	Navitoclax	BCL2, BCL-XL, BCL-W	Apoptosis regulation	Targeted	Taselisib	PI3K (beta sparing)	PI3K/MTOR signaling	Targeted	47	18	38.3	14	50	18	31	1	FGF19_up	all	all	delta IC50	sensitivity	Binarised gene expression	119	6	5.28016	1.90134	3.37882	1.96297	2.00206	1.41936	7.09747e-06
Breast	1179:1022	MK-1775	WEE1, PLK1	Cell cycle	Targeted	AZD7762	CHEK1, CHEK2	Cell cycle	Targeted	50	19	38	15	35	7	13	15	chr1.150266476.150266689.MRPS21._HypMET	all	TP53	delta IC50	sensitivity	MOBEM	77	19	4.09184	1.69192	2.39992	1.17058	1.11198	1.58827	1.483e-05
Breast	1179:1022	MK-1775	WEE1, PLK1	Cell cycle	Targeted	AZD7762	CHEK1, CHEK2	Cell cycle	Targeted	50	19	38	15	35	7	13	15	chr19.57831599.57832250.ZNF543._HypMET	all	TP53	delta IC50	sensitivity	MOBEM	78	18	3.99401	1.74526	2.24875	1.07816	1.00054	2.07478	8.05744e-05
Breast	1179:1022	MK-1775	WEE1, PLK1	Cell cycle	Targeted	AZD7762	CHEK1, CHEK2	Cell cycle	Targeted	50	19	38	15	35	7	13	15	chr3.139258152.139258731.RBP1._HypMET	all	KRAS	delta IC50	sensitivity	MOBEM	29	24	3.74658	1.88806	1.85852	1.19395	1.09834	1.35291	7.06134e-05
Breast	1179:1022	MK-1775	WEE1, PLK1	Cell cycle	Targeted	AZD7762	CHEK1, CHEK2	Cell cycle	Targeted	50	19	38	15	35	7	13	15	chr1.150266476.150266689.MRPS21._HypMET	all	KRAS	delta IC50	sensitivity	MOBEM	37	16	4.00176	2.17956	1.8222	1.13331	1.04292	1.50647	0.000402404
Breast	1179:1022	MK-1775	WEE1, PLK1	Cell cycle	Targeted	AZD7762	CHEK1, CHEK2	Cell cycle	Targeted	50	19	38	15	35	7	13	15	chr20.42543097.42545137.TOX2._HypMET	all	KRAS	delta IC50	resistance	MOBEM	27	26	1.74082	3.68187	-1.94106	1.27056	1.73061	1.0446	2.60283e-05
Breast	1179:1022	MK-1775	WEE1, PLK1	Cell cycle	Targeted	AZD7762	CHEK1, CHEK2	Cell cycle	Targeted	50	19	38	15	35	7	13	15	chr1.143912736.143916156.FAM72D._HypMET	all	KRAS	delta IC50	sensitivity	MOBEM	32	21	3.84453	1.99802	1.84651	1.17616	1.04139	1.55397	0.00011148
Breast	1179:1022	MK-1775	WEE1, PLK1	Cell cycle	Targeted	AZD7762	CHEK1, CHEK2	Cell cycle	Targeted	50	19	38	15	35	7	13	15	chr19.22018594.22018827.ZNF43._HypMET	all	KRAS	delta IC50	sensitivity	MOBEM	31	22	3.82179	1.9546	1.86719	1.19712	1.04468	1.61035	7.85975e-05
Breast	1179:1022	MK-1775	WEE1, PLK1	Cell cycle	Targeted	AZD7762	CHEK1, CHEK2	Cell cycle	Targeted	50	19	38	15	35	7	13	15	chr1.110230238.110230614.GSTM1._HypMET	all	KRAS	delta IC50	resistance	MOBEM	31	22	1.49523	3.6057	-2.11048	1.42659	1.64104	1.22828	4.74796e-06
Breast	1179:1022	MK-1775	WEE1, PLK1	Cell cycle	Targeted	AZD7762	CHEK1, CHEK2	Cell cycle	Targeted	50	19	38	15	35	7	13	15	chr15.30685087.30685891.CHRFAM7A._HypMET	all	KRAS	delta IC50	resistance	MOBEM	27	26	1.74082	3.68187	-1.94106	1.27056	1.73061	1.0446	2.60283e-05
Breast	1179:1022	MK-1775	WEE1, PLK1	Cell cycle	Targeted	AZD7762	CHEK1, CHEK2	Cell cycle	Targeted	50	19	38	15	35	7	13	15	chr19.37957726.37958390.ZNF569._HypMET	all	KRAS	delta IC50	sensitivity	MOBEM	33	20	3.85446	2.04795	1.80651	1.139	1.015	1.51748	0.000192752
Breast	1179:1022	MK-1775	WEE1, PLK1	Cell cycle	Targeted	AZD7762	CHEK1, CHEK2	Cell cycle	Targeted	50	19	38	15	35	7	13	15	chr1.110230238.110230614.GSTM1._HypMET	all	KRAS	delta Emax	resistance	MOBEM	31	22	0.117601	0.249145	-0.131544	1.15541	1.15608	1.15445	0.000128449
Breast	1179:1022	MK-1775	WEE1, PLK1	Cell cycle	Targeted	AZD7762	CHEK1, CHEK2	Cell cycle	Targeted	50	19	38	15	35	7	13	15	chr14.70345943.70346527.SMOC1._HypMET	all	KRAS	delta IC50	sensitivity	MOBEM	36	17	3.95649	2.15032	1.80618	1.12583	1.02165	1.54484	0.00035708
Breast	1179:1022	MK-1775	WEE1, PLK1	Cell cycle	Targeted	AZD7762	CHEK1, CHEK2	Cell cycle	Targeted	50	19	38	15	35	7	13	15	chr13.96296143.96297059.DZIP1._HypMET	all	KRAS	delta IC50	sensitivity	MOBEM	31	22	3.81488	1.9595	1.85538	1.18685	1.03738	1.58788	8.87646e-05
Breast	1179:1022	MK-1775	WEE1, PLK1	Cell cycle	Targeted	AZD7762	CHEK1, CHEK2	Cell cycle	Targeted	50	19	38	15	35	7	13	15	chr5.101632049.101632373.SLCO4C1._HypMET	all	KRAS	delta IC50	sensitivity	MOBEM	31	22	3.81488	1.9595	1.85538	1.18685	1.03738	1.58788	8.87646e-05
Breast	1179:1022	MK-1775	WEE1, PLK1	Cell cycle	Targeted	AZD7762	CHEK1, CHEK2	Cell cycle	Targeted	50	19	38	15	35	7	13	15	chr10.52499392.52500021.ASAH2B._HypMET	all	KRAS	delta IC50	sensitivity	MOBEM	36	17	3.97433	2.14189	1.83243	1.14703	1.04566	1.5392	0.000284347
Breast	1011:1007	Navitoclax	BCL2, BCL-XL, BCL-W	Apoptosis regulation	Targeted	Docetaxel	Microtubule stabiliser	Mitosis	Chemotherapeutic	51	19	37.3	16	NA	NA	NA	NA	NA	NA	NA	NA	NA	NA	NA	NA	NA	NA	NA	NA	NA	NA	NA
Breast	1011:1032	Navitoclax	BCL2, BCL-XL, BCL-W	Apoptosis regulation	Targeted	Afatinib	EGFR, ERBB2	EGFR signaling	Targeted	46	17	37	17	2	2	0	0	NA	NA	NA	NA	NA	NA	NA	NA	NA	NA	NA	NA	NA	NA	NA
Breast	1190:1022	Gemcitabine	Pyrimidine antimetabolite	DNA replication	Chemotherapeutic	AZD7762	CHEK1, CHEK2	Cell cycle	Targeted	50	18	36	18	1	0	1	0	NA	NA	NA	NA	NA	NA	NA	NA	NA	NA	NA	NA	NA	NA	NA
Breast	1011:1083	Navitoclax	BCL2, BCL-XL, BCL-W	Apoptosis regulation	Targeted	Crizotinib	MET, ALK, ROS1	RTK signaling	Targeted	49	17	34.7	20	40	11	3	26	PEG10_down	breast	all	delta IC50	sensitivity	Binarised gene expression	48	3	5.66934	2.09999	3.56935	2.97796	3.01457	2.37866	7.63e-06
Breast	1011:1083	Navitoclax	BCL2, BCL-XL, BCL-W	Apoptosis regulation	Targeted	Crizotinib	MET, ALK, ROS1	RTK signaling	Targeted	49	17	34.7	20	40	11	3	26	chr10.102891010.102891794.TLX1NB..TLX1._HypMET	all	KRAS	delta Emax	resistance	MOBEM	30	23	0.0992004	0.194137	-0.0949363	1.22603	1.36306	1.09583	5.11244e-05
Breast	1011:1083	Navitoclax	BCL2, BCL-XL, BCL-W	Apoptosis regulation	Targeted	Crizotinib	MET, ALK, ROS1	RTK signaling	Targeted	49	17	34.7	20	40	11	3	26	BMPR2_mut	all	all	delta IC50	resistance	MOBEM	113	12	0.790288	2.33228	-1.54199	1.06931	1.0415	1.59585	0.000601904
Breast	1011:1083	Navitoclax	BCL2, BCL-XL, BCL-W	Apoptosis regulation	Targeted	Crizotinib	MET, ALK, ROS1	RTK signaling	Targeted	49	17	34.7	20	40	11	3	26	chr5.101632049.101632373.SLCO4C1._HypMET	all	KRAS	delta Emax	resistance	MOBEM	31	22	0.101459	0.189471	-0.0880119	1.10514	1.20169	1.0004	0.000229963
Breast	1011:1083	Navitoclax	BCL2, BCL-XL, BCL-W	Apoptosis regulation	Targeted	Crizotinib	MET, ALK, ROS1	RTK signaling	Targeted	49	17	34.7	20	40	11	3	26	chr19.37957726.37958390.ZNF569._HypMET	all	KRAS	delta Emax	resistance	MOBEM	33	20	0.0973739	0.186613	-0.0892392	1.11967	1.16768	1.05068	0.000239857
Breast	1011:1083	Navitoclax	BCL2, BCL-XL, BCL-W	Apoptosis regulation	Targeted	Crizotinib	MET, ALK, ROS1	RTK signaling	Targeted	49	17	34.7	20	40	11	3	26	chr13.96296143.96297059.DZIP1._HypMET	all	KRAS	delta Emax	resistance	MOBEM	31	22	0.101459	0.189471	-0.0880119	1.10514	1.20169	1.0004	0.000229963
Breast	1011:1083	Navitoclax	BCL2, BCL-XL, BCL-W	Apoptosis regulation	Targeted	Crizotinib	MET, ALK, ROS1	RTK signaling	Targeted	49	17	34.7	20	40	11	3	26	chr7.27186927.27187692.HOXA6._HypMET	all	KRAS	delta Emax	resistance	MOBEM	38	15	0.0760288	0.183297	-0.107268	1.40003	1.41067	1.37305	2.90877e-05
Breast	1011:1083	Navitoclax	BCL2, BCL-XL, BCL-W	Apoptosis regulation	Targeted	Crizotinib	MET, ALK, ROS1	RTK signaling	Targeted	49	17	34.7	20	40	11	3	26	loss.cnaPANCAN290	all	TP53	delta Emax	sensitivity	MOBEM	93	3	0.329373	0.138382	0.19099	2.21634	2.22604	1.87315	0.000276853
Breast	1011:1083	Navitoclax	BCL2, BCL-XL, BCL-W	Apoptosis regulation	Targeted	Crizotinib	MET, ALK, ROS1	RTK signaling	Targeted	49	17	34.7	20	40	11	3	26	chr19.22018594.22018827.ZNF43._HypMET	all	KRAS	delta Emax	resistance	MOBEM	31	22	0.100949	0.189833	-0.088884	1.11953	1.22515	1.00712	0.000194869
Breast	1011:1083	Navitoclax	BCL2, BCL-XL, BCL-W	Apoptosis regulation	Targeted	Crizotinib	MET, ALK, ROS1	RTK signaling	Targeted	49	17	34.7	20	40	11	3	26	chr13.27131568.27132677.._HypMET	all	KRAS	delta IC50	resistance	MOBEM	35	18	1.50583	2.98719	-1.48135	1.08493	1.10836	1.04221	0.000466269
Breast	1011:1083	Navitoclax	BCL2, BCL-XL, BCL-W	Apoptosis regulation	Targeted	Crizotinib	MET, ALK, ROS1	RTK signaling	Targeted	49	17	34.7	20	40	11	3	26	chr18.5543437.5544241.EPB41L3._HypMET	all	KRAS	delta IC50	resistance	MOBEM	33	20	1.58264	3.03042	-1.44778	1.06044	1.06247	1.05704	0.000463969
Breast	1011:1083	Navitoclax	BCL2, BCL-XL, BCL-W	Apoptosis regulation	Targeted	Crizotinib	MET, ALK, ROS1	RTK signaling	Targeted	49	17	34.7	20	40	11	3	26	BMPR2_mut	all	KRAS	delta IC50	resistance	MOBEM	46	7	0.640402	2.76465	-2.12425	1.56678	1.51115	2.36861	0.000318556
Breast	1011:1083	Navitoclax	BCL2, BCL-XL, BCL-W	Apoptosis regulation	Targeted	Crizotinib	MET, ALK, ROS1	RTK signaling	Targeted	49	17	34.7	20	40	11	3	26	chr8.61626645.61627074.CHD7._HypMET	all	KRAS	delta IC50	resistance	MOBEM	42	11	1.09198	2.84869	-1.7567	1.29215	1.22017	1.82384	0.000369287
Breast	1011:1083	Navitoclax	BCL2, BCL-XL, BCL-W	Apoptosis regulation	Targeted	Crizotinib	MET, ALK, ROS1	RTK signaling	Targeted	49	17	34.7	20	40	11	3	26	chr8.61626645.61627074.CHD7._HypMET	all	KRAS	delta Emax	resistance	MOBEM	42	11	0.0679055	0.175208	-0.107303	1.34881	1.31096	1.54734	0.000217115
Breast	1011:1083	Navitoclax	BCL2, BCL-XL, BCL-W	Apoptosis regulation	Targeted	Crizotinib	MET, ALK, ROS1	RTK signaling	Targeted	49	17	34.7	20	40	11	3	26	chr8.11059011.11059242.XKR6._HypMET	all	KRAS	delta IC50	resistance	MOBEM	37	16	1.39264	2.95607	-1.56343	1.15245	1.13683	1.19272	0.000329058
Breast	1011:1083	Navitoclax	BCL2, BCL-XL, BCL-W	Apoptosis regulation	Targeted	Crizotinib	MET, ALK, ROS1	RTK signaling	Targeted	49	17	34.7	20	40	11	3	26	chr13.96296143.96297059.DZIP1._HypMET	all	KRAS	delta IC50	resistance	MOBEM	31	22	1.54246	3.15234	-1.60988	1.22687	1.25395	1.19106	5.51475e-05
Breast	1011:1083	Navitoclax	BCL2, BCL-XL, BCL-W	Apoptosis regulation	Targeted	Crizotinib	MET, ALK, ROS1	RTK signaling	Targeted	49	17	34.7	20	40	11	3	26	chr19.22018594.22018827.ZNF43._HypMET	all	KRAS	delta IC50	resistance	MOBEM	31	22	1.58542	3.12185	-1.53643	1.15156	1.15509	1.14658	0.000134351
Breast	1011:1083	Navitoclax	BCL2, BCL-XL, BCL-W	Apoptosis regulation	Targeted	Crizotinib	MET, ALK, ROS1	RTK signaling	Targeted	49	17	34.7	20	40	11	3	26	chr7.27186927.27187692.HOXA6._HypMET	all	KRAS	delta IC50	resistance	MOBEM	38	15	1.09594	3.03204	-1.9361	1.53771	1.45066	1.87397	6.16069e-06
Breast	1011:1083	Navitoclax	BCL2, BCL-XL, BCL-W	Apoptosis regulation	Targeted	Crizotinib	MET, ALK, ROS1	RTK signaling	Targeted	49	17	34.7	20	40	11	3	26	chr1.143912736.143916156.FAM72D._HypMET	all	KRAS	delta IC50	resistance	MOBEM	32	21	1.60754	3.05932	-1.45178	1.06687	1.07071	1.06099	0.000388486
Breast	1011:1083	Navitoclax	BCL2, BCL-XL, BCL-W	Apoptosis regulation	Targeted	Crizotinib	MET, ALK, ROS1	RTK signaling	Targeted	49	17	34.7	20	40	11	3	26	chr10.102891010.102891794.TLX1NB..TLX1._HypMET	all	KRAS	delta IC50	resistance	MOBEM	30	23	1.54883	3.20112	-1.65229	1.27521	1.29465	1.25087	2.81333e-05
Breast	1011:1083	Navitoclax	BCL2, BCL-XL, BCL-W	Apoptosis regulation	Targeted	Crizotinib	MET, ALK, ROS1	RTK signaling	Targeted	49	17	34.7	20	40	11	3	26	chr8.61626645.61627074.CHD7._HypMET	all	TP53	delta Emax	resistance	MOBEM	83	13	0.0626056	0.157154	-0.0945488	1.09286	1.06482	1.37111	0.00041087
Breast	1011:1083	Navitoclax	BCL2, BCL-XL, BCL-W	Apoptosis regulation	Targeted	Crizotinib	MET, ALK, ROS1	RTK signaling	Targeted	49	17	34.7	20	40	11	3	26	chr8.61626645.61627074.CHD7._HypMET	all	TP53	delta IC50	resistance	MOBEM	83	13	0.876414	2.41608	-1.53967	1.17853	1.13859	1.64659	0.000150438
Breast	1011:1083	Navitoclax	BCL2, BCL-XL, BCL-W	Apoptosis regulation	Targeted	Crizotinib	MET, ALK, ROS1	RTK signaling	Targeted	49	17	34.7	20	40	11	3	26	chr1.120835961.120839391.FAM72B._HypMET	all	KRAS	delta IC50	resistance	MOBEM	37	16	1.40608	2.95025	-1.54417	1.13422	1.13423	1.1342	0.000398586
Breast	1011:1083	Navitoclax	BCL2, BCL-XL, BCL-W	Apoptosis regulation	Targeted	Crizotinib	MET, ALK, ROS1	RTK signaling	Targeted	49	17	34.7	20	40	11	3	26	loss:cnaPANCAN290	all	all	delta Emax	sensitivity	MOBEM	122	3	0.329373	0.134151	0.195222	2.09145	2.0948	1.91465	0.00049493
Breast	1011:1083	Navitoclax	BCL2, BCL-XL, BCL-W	Apoptosis regulation	Targeted	Crizotinib	MET, ALK, ROS1	RTK signaling	Targeted	49	17	34.7	20	40	11	3	26	chr19.37957726.37958390.ZNF569._HypMET	all	KRAS	delta IC50	resistance	MOBEM	33	20	1.52669	3.06433	-1.53764	1.14659	1.16307	1.12034	0.000176808
Breast	1011:1083	Navitoclax	BCL2, BCL-XL, BCL-W	Apoptosis regulation	Targeted	Crizotinib	MET, ALK, ROS1	RTK signaling	Targeted	49	17	34.7	20	40	11	3	26	chr5.101632049.101632373.SLCO4C1._HypMET	all	KRAS	delta IC50	resistance	MOBEM	31	22	1.54246	3.15234	-1.60988	1.22687	1.25395	1.19106	5.51475e-05
Breast	1011:1059	Navitoclax	BCL2, BCL-XL, BCL-W	Apoptosis regulation	Targeted	AZD8055	MTORC1, MTORC2	PI3K/MTOR signaling	Targeted	49	17	34.7	19	NA	NA	NA	NA	NA	NA	NA	NA	NA	NA	NA	NA	NA	NA	NA	NA	NA	NA	NA
Breast	1011:1038	Navitoclax	BCL2, BCL-XL, BCL-W	Apoptosis regulation	Targeted	NU7441	DNAPK	Genome integrity	Targeted	48	16	33.3	21	NA	NA	NA	NA	NA	NA	NA	NA	NA	NA	NA	NA	NA	NA	NA	NA	NA	NA	NA
Breast	1179:1005	MK-1775	WEE1, PLK1	Cell cycle	Targeted	Cisplatin	DNA crosslinker	DNA replication	Chemotherapeutic	51	17	33.3	22	1	0	1	0	NA	NA	NA	NA	NA	NA	NA	NA	NA	NA	NA	NA	NA	NA	NA
Breast	1179:1011	MK-1775	WEE1, PLK1	Cell cycle	Targeted	Navitoclax	BCL2, BCL-XL, BCL-W	Apoptosis regulation	Targeted	49	16	32.7	23	16	3	12	1	gain:cnaPANCAN108 (CHD9,CYLD)	all	all	delta Emax	sensitivity	MOBEM	120	5	0.192163	0.0811194	0.111043	1.73936	1.74399	1.61664	0.000217738
Breast	1022:1190	AZD7762	CHEK1, CHEK2	Cell cycle	Targeted	Gemcitabine	Pyrimidine antimetabolite	DNA replication	Chemotherapeutic	37	12	32.4	24	NA	NA	NA	NA	NA	NA	NA	NA	NA	NA	NA	NA	NA	NA	NA	NA	NA	NA	NA
Breast	1011:1085	Navitoclax	BCL2, BCL-XL, BCL-W	Apoptosis regulation	Targeted	Sorafenib	PDGFR, KIT, VEGFR, RAF	Other, kinases	Targeted	48	15	31.2	25	NA	NA	NA	NA	NA	NA	NA	NA	NA	NA	NA	NA	NA	NA	NA	NA	NA	NA	NA
Breast	1011:1593	Navitoclax	BCL2, BCL-XL, BCL-W	Apoptosis regulation	Targeted	Entinostat	HDAC1, HDAC3	Chromatin histone acetylation	Targeted	47	14	29.8	26	NA	NA	NA	NA	NA	NA	NA	NA	NA	NA	NA	NA	NA	NA	NA	NA	NA	NA	NA
Breast	1191:2172	Bortezomib	Proteasome	Protein stability and degradation	Targeted	JQ1	BRD2, BRD3, BRD4, BRDT	Chromatin other	Targeted	48	14	29.2	27	NA	NA	NA	NA	NA	NA	NA	NA	NA	NA	NA	NA	NA	NA	NA	NA	NA	NA	NA
Breast	1011:1564	Navitoclax	BCL2, BCL-XL, BCL-W	Apoptosis regulation	Targeted	SCH772984	ERK1, ERK2	ERK MAPK signaling	Targeted	45	13	28.9	29	30	9	7	14	chr15.30685087.30685891.CHRFAM7A._HypMET	all	KRAS	delta IC50	sensitivity	MOBEM	27	26	3.53656	1.47478	2.06179	1.21522	1.4902	1.04651	5.13004e-05
Breast	1011:1564	Navitoclax	BCL2, BCL-XL, BCL-W	Apoptosis regulation	Targeted	SCH772984	ERK1, ERK2	ERK MAPK signaling	Targeted	45	13	28.9	29	30	9	7	14	gain.cnaPANCAN60	all	KRAS	delta IC50	sensitivity	MOBEM	49	4	5.83131	2.21315	3.61816	2.07743	2.04312	3.06951	0.000208444
Breast	1011:1564	Navitoclax	BCL2, BCL-XL, BCL-W	Apoptosis regulation	Targeted	SCH772984	ERK1, ERK2	ERK MAPK signaling	Targeted	45	13	28.9	29	30	9	7	14	chr21.47602431.47602740.C21orf56._HypMET	all	KRAS	delta IC50	sensitivity	MOBEM	39	14	4.39037	1.80268	2.58769	1.59564	1.64904	1.46504	4.68146e-06
Breast	1011:1564	Navitoclax	BCL2, BCL-XL, BCL-W	Apoptosis regulation	Targeted	SCH772984	ERK1, ERK2	ERK MAPK signaling	Targeted	45	13	28.9	29	30	9	7	14	chr20.42543097.42545137.TOX2._HypMET	all	KRAS	delta IC50	sensitivity	MOBEM	27	26	3.53656	1.47478	2.06179	1.21522	1.4902	1.04651	5.13004e-05
Breast	1011:1564	Navitoclax	BCL2, BCL-XL, BCL-W	Apoptosis regulation	Targeted	SCH772984	ERK1, ERK2	ERK MAPK signaling	Targeted	45	13	28.9	29	30	9	7	14	chr1.110230238.110230614.GSTM1._HypMET	all	KRAS	delta IC50	sensitivity	MOBEM	31	22	3.70562	1.62084	2.08478	1.2272	1.45706	1.0316	5.49314e-05
Breast	1011:1564	Navitoclax	BCL2, BCL-XL, BCL-W	Apoptosis regulation	Targeted	SCH772984	ERK1, ERK2	ERK MAPK signaling	Targeted	45	13	28.9	29	30	9	7	14	chr15.30685087.30685891.CHRFAM7A._HypMET	all	KRAS	delta Emax	sensitivity	MOBEM	27	26	0.17944	0.0782218	0.101218	1.08143	1.10567	1.05783	0.000251946
Breast	1011:1564	Navitoclax	BCL2, BCL-XL, BCL-W	Apoptosis regulation	Targeted	SCH772984	ERK1, ERK2	ERK MAPK signaling	Targeted	45	13	28.9	29	30	9	7	14	chr20.42543097.42545137.TOX2._HypMET	all	KRAS	delta Emax	sensitivity	MOBEM	27	26	0.17944	0.0782218	0.101218	1.08143	1.10567	1.05783	0.000251946
Breast	1011:1564	Navitoclax	BCL2, BCL-XL, BCL-W	Apoptosis regulation	Targeted	SCH772984	ERK1, ERK2	ERK MAPK signaling	Targeted	45	13	28.9	29	30	9	7	14	chr1.110230238.110230614.GSTM1._HypMET	all	KRAS	delta Emax	sensitivity	MOBEM	31	22	0.188222	0.0850497	0.103172	1.10388	1.14078	1.05687	0.000233308
Breast	1011:1564	Navitoclax	BCL2, BCL-XL, BCL-W	Apoptosis regulation	Targeted	SCH772984	ERK1, ERK2	ERK MAPK signaling	Targeted	45	13	28.9	29	30	9	7	14	chr16:56659107-56659660(MT1E)_HypMET	all	all	delta IC50	sensitivity	MOBEM	112	13	4.14539	2.03844	2.10696	1.09949	1.10044	1.0908	0.000268519
Breast	1011:1564	Navitoclax	BCL2, BCL-XL, BCL-W	Apoptosis regulation	Targeted	SCH772984	ERK1, ERK2	ERK MAPK signaling	Targeted	45	13	28.9	29	30	9	7	14	chr8:67344497-67344989(RRS1)_HypMET	all	all	delta IC50	sensitivity	MOBEM	113	12	4.28196	2.04258	2.23938	1.17209	1.18445	1.06495	0.000181786
Breast	1011:1564	Navitoclax	BCL2, BCL-XL, BCL-W	Apoptosis regulation	Targeted	SCH772984	ERK1, ERK2	ERK MAPK signaling	Targeted	45	13	28.9	29	30	9	7	14	gain.cnaPANCAN60	all	KRAS	delta Emax	sensitivity	MOBEM	49	4	0.303119	0.11357	0.189549	2.01879	1.97209	4.17998	0.000298674
Breast	1011:1564	Navitoclax	BCL2, BCL-XL, BCL-W	Apoptosis regulation	Targeted	SCH772984	ERK1, ERK2	ERK MAPK signaling	Targeted	45	13	28.9	29	30	9	7	14	chr21.47602431.47602740.C21orf56._HypMET	all	TP53	delta IC50	sensitivity	MOBEM	84	12	4.36772	2.06598	2.30174	1.23776	1.23349	1.27143	0.000121353
Breast	1011:1564	Navitoclax	BCL2, BCL-XL, BCL-W	Apoptosis regulation	Targeted	SCH772984	ERK1, ERK2	ERK MAPK signaling	Targeted	45	13	28.9	29	30	9	7	14	gain.cnaPANCAN60	all	TP53	delta Emax	sensitivity	MOBEM	90	6	0.286287	0.112687	0.173601	1.66876	1.64082	2.67729	0.000146838
Breast	1011:1564	Navitoclax	BCL2, BCL-XL, BCL-W	Apoptosis regulation	Targeted	SCH772984	ERK1, ERK2	ERK MAPK signaling	Targeted	45	13	28.9	29	30	9	7	14	chr21:47602431-47602740(C21orf56)_HypMET	all	all	delta IC50	sensitivity	MOBEM	111	14	4.39037	1.98856	2.40181	1.28208	1.27375	1.3598	1.42987e-05
Breast	1011:1042	Navitoclax	BCL2, BCL-XL, BCL-W	Apoptosis regulation	Targeted	Doramapimod	p38, JNK2	JNK and p38 signaling	Targeted	45	13	28.9	28	NA	NA	NA	NA	NA	NA	NA	NA	NA	NA	NA	NA	NA	NA	NA	NA	NA	NA	NA
Breast	1011:1560	Navitoclax	BCL2, BCL-XL, BCL-W	Apoptosis regulation	Targeted	Alpelisib	PI3Kalpha	PI3K/MTOR signaling	Targeted	48	13	27.1	30	NA	NA	NA	NA	NA	NA	NA	NA	NA	NA	NA	NA	NA	NA	NA	NA	NA	NA	NA
Breast	1011:2169	Navitoclax	BCL2, BCL-XL, BCL-W	Apoptosis regulation	Targeted	AZD6482	PI3Kbeta	PI3K/MTOR signaling	Targeted	48	13	27.1	31	NA	NA	NA	NA	NA	NA	NA	NA	NA	NA	NA	NA	NA	NA	NA	NA	NA	NA	NA
Breast	1561:1564	Taselisib	PI3K (beta sparing)	PI3K/MTOR signaling	Targeted	SCH772984	ERK1, ERK2	ERK MAPK signaling	Targeted	45	12	26.7	32	19	9	7	3	RMDN3_up	all	all	delta Emax	sensitivity	Binarised gene expression	122	3	0.385799	0.0928142	0.292985	2.88057	2.86184	6.35076	2.61109e-06
Breast	1561:1564	Taselisib	PI3K (beta sparing)	PI3K/MTOR signaling	Targeted	SCH772984	ERK1, ERK2	ERK MAPK signaling	Targeted	45	12	26.7	32	19	9	7	3	RMDN3_up	all	all	delta IC50	sensitivity	Binarised gene expression	122	3	7.75387	1.8619	5.89197	3.06201	3.04985	4.26031	6.7637e-07
Breast	1561:1564	Taselisib	PI3K (beta sparing)	PI3K/MTOR signaling	Targeted	SCH772984	ERK1, ERK2	ERK MAPK signaling	Targeted	45	12	26.7	32	19	9	7	3	chr13.28544524.28544890.CDX2._HypMET	all	KRAS	delta IC50	resistance	MOBEM	36	17	1.38271	2.85898	-1.47627	1.10379	1.03569	1.3166	0.000451579
Breast	1011:1510	Navitoclax	BCL2, BCL-XL, BCL-W	Apoptosis regulation	Targeted	Linsitinib	IGF1R	IGF1R signaling	Targeted	49	13	26.5	33	15	13	1	1	ARFGEF1_mut	all	TP53	delta Emax	sensitivity	MOBEM	93	3	0.305734	0.0952326	0.210502	2.17878	2.20941	1.44716	0.000345585
Breast	1073:1022	5-Fluorouracil	Antimetabolite (DNA & RNA)	Other	Chemotherapeutic	AZD7762	CHEK1, CHEK2	Cell cycle	Targeted	50	13	26	34	18	7	9	2	XPO1_mut	all	all	delta IC50	sensitivity	MOBEM	122	3	5.2409	1.50786	3.73304	2.35411	2.34236	3.76304	9.76974e-05
Breast	1073:1022	5-Fluorouracil	Antimetabolite (DNA & RNA)	Other	Chemotherapeutic	AZD7762	CHEK1, CHEK2	Cell cycle	Targeted	50	13	26	34	18	7	9	2	XPO1_mut	all	TP53	delta IC50	sensitivity	MOBEM	93	3	5.2409	1.40838	3.83252	2.50134	2.48569	3.86332	4.77304e-05
Breast	1022:1073	AZD7762	CHEK1, CHEK2	Cell cycle	Targeted	5-Fluorouracil	Antimetabolite (DNA & RNA)	Other	Chemotherapeutic	51	13	25.5	35	17	7	5	5	COMP_up	breast	all	delta IC50	sensitivity	Binarised gene expression	48	3	7.10875	1.69543	5.41331	3.51776	3.60122	2.44113	3.21e-07
Breast	1022:1073	AZD7762	CHEK1, CHEK2	Cell cycle	Targeted	5-Fluorouracil	Antimetabolite (DNA & RNA)	Other	Chemotherapeutic	51	13	25.5	35	17	7	5	5	COMP_up	breast	all	delta Emax	sensitivity	Binarised gene expression	48	3	0.435137	0.114707	0.32043	2.77911	2.73629	5.46269	2.38e-05
Breast	1022:1073	AZD7762	CHEK1, CHEK2	Cell cycle	Targeted	5-Fluorouracil	Antimetabolite (DNA & RNA)	Other	Chemotherapeutic	51	13	25.5	35	17	7	5	5	loss:cnaPANCAN9	all	all	delta Emax	sensitivity	MOBEM	122	3	0.380367	0.111153	0.269213	2.1516	2.13429	17.9787	0.00034533
Breast	1022:1073	AZD7762	CHEK1, CHEK2	Cell cycle	Targeted	5-Fluorouracil	Antimetabolite (DNA & RNA)	Other	Chemotherapeutic	51	13	25.5	35	17	7	5	5	loss.cnaPANCAN21	all	KRAS	delta IC50	sensitivity	MOBEM	49	4	4.57827	1.36726	3.211	1.98515	1.98758	1.94741	0.000366386
Breast	1022:1073	AZD7762	CHEK1, CHEK2	Cell cycle	Targeted	5-Fluorouracil	Antimetabolite (DNA & RNA)	Other	Chemotherapeutic	51	13	25.5	35	17	7	5	5	loss:cnaPANCAN8	all	all	delta Emax	sensitivity	MOBEM	122	3	0.380367	0.111153	0.269213	2.1516	2.13429	17.9787	0.00034533
Breast	1011:2172	Navitoclax	BCL2, BCL-XL, BCL-W	Apoptosis regulation	Targeted	JQ1	BRD2, BRD3, BRD4, BRDT	Chromatin other	Targeted	48	12	25	36	NA	NA	NA	NA	NA	NA	NA	NA	NA	NA	NA	NA	NA	NA	NA	NA	NA	NA	NA
Breast	1179:1003	MK-1775	WEE1, PLK1	Cell cycle	Targeted	Camptothecin	TOP1	DNA replication	Chemotherapeutic	48	12	25	37	NA	NA	NA	NA	NA	NA	NA	NA	NA	NA	NA	NA	NA	NA	NA	NA	NA	NA	NA
Breast	1561:1038	Taselisib	PI3K (beta sparing)	PI3K/MTOR signaling	Targeted	NU7441	DNAPK	Genome integrity	Targeted	48	12	25	38	NA	NA	NA	NA	NA	NA	NA	NA	NA	NA	NA	NA	NA	NA	NA	NA	NA	NA	NA
Breast	1011:1372	Navitoclax	BCL2, BCL-XL, BCL-W	Apoptosis regulation	Targeted	Trametinib	MEK1, MEK2	ERK MAPK signaling	Targeted	49	12	24.5	39	138	115	11	12	chr21:47602431-47602740(C21orf56)_HypMET	all	all	delta IC50	sensitivity	MOBEM	111	14	3.43762	1.50721	1.9304	1.05918	1.04964	1.15194	0.00028625
Breast	1011:1372	Navitoclax	BCL2, BCL-XL, BCL-W	Apoptosis regulation	Targeted	Trametinib	MEK1, MEK2	ERK MAPK signaling	Targeted	49	12	24.5	39	138	115	11	12	gain:cnaPANCAN60	all	all	delta Emax	sensitivity	MOBEM	117	8	0.208734	0.0701908	0.138543	1.49818	1.52875	1.16422	7.45935e-05
Breast	1011:1372	Navitoclax	BCL2, BCL-XL, BCL-W	Apoptosis regulation	Targeted	Trametinib	MEK1, MEK2	ERK MAPK signaling	Targeted	49	12	24.5	39	138	115	11	12	chr21:47602431-47602740(C21orf56)_HypMET	all	all	delta Emax	sensitivity	MOBEM	111	14	0.175736	0.0668638	0.108872	1.17937	1.16735	1.2985	5.96265e-05
Breast	1011:1372	Navitoclax	BCL2, BCL-XL, BCL-W	Apoptosis regulation	Targeted	Trametinib	MEK1, MEK2	ERK MAPK signaling	Targeted	49	12	24.5	39	138	115	11	12	gain.cnaPANCAN60	all	KRAS	delta Emax	sensitivity	MOBEM	49	4	0.26407	0.0801438	0.183927	2.00179	1.96516	3.17365	0.00033122
Breast	1011:1372	Navitoclax	BCL2, BCL-XL, BCL-W	Apoptosis regulation	Targeted	Trametinib	MEK1, MEK2	ERK MAPK signaling	Targeted	49	12	24.5	39	138	115	11	12	loss.cnaPANCAN295..ATP1A1.CSDE1.NRAS.	all	PIK3CA	delta Emax	sensitivity	MOBEM	27	3	0.298805	0.0438124	0.254993	3.18953	3.09142	7.92989	1.43562e-05
Breast	1011:1372	Navitoclax	BCL2, BCL-XL, BCL-W	Apoptosis regulation	Targeted	Trametinib	MEK1, MEK2	ERK MAPK signaling	Targeted	49	12	24.5	39	138	115	11	12	gain.cnaPANCAN60	all	TP53	delta IC50	sensitivity	MOBEM	90	6	4.5945	1.73638	2.85812	1.50366	1.47427	2.82616	0.000571784
Breast	1011:1372	Navitoclax	BCL2, BCL-XL, BCL-W	Apoptosis regulation	Targeted	Trametinib	MEK1, MEK2	ERK MAPK signaling	Targeted	49	12	24.5	39	138	115	11	12	gain.cnaPANCAN61	all	TP53	delta Emax	sensitivity	MOBEM	91	5	0.252387	0.0812848	0.171102	1.75083	1.72062	3.88784	0.000246456
Breast	1011:1372	Navitoclax	BCL2, BCL-XL, BCL-W	Apoptosis regulation	Targeted	Trametinib	MEK1, MEK2	ERK MAPK signaling	Targeted	49	12	24.5	39	138	115	11	12	chr21.47602431.47602740.C21orf56._HypMET	all	KRAS	delta Emax	sensitivity	MOBEM	39	14	0.175736	0.0646929	0.111043	1.21126	1.17874	1.32439	0.000293507
Breast	1011:1372	Navitoclax	BCL2, BCL-XL, BCL-W	Apoptosis regulation	Targeted	Trametinib	MEK1, MEK2	ERK MAPK signaling	Targeted	49	12	24.5	39	138	115	11	12	chr1.110230238.110230614.GSTM1._HypMET	all	KRAS	delta Emax	sensitivity	MOBEM	31	22	0.158764	0.048081	0.110683	1.25292	1.43162	1.08463	4.03328e-05
Breast	1011:1372	Navitoclax	BCL2, BCL-XL, BCL-W	Apoptosis regulation	Targeted	Trametinib	MEK1, MEK2	ERK MAPK signaling	Targeted	49	12	24.5	39	138	115	11	12	chr8.67940691.67940997.LRRC67._HypMET	all	KRAS	delta Emax	resistance	MOBEM	37	16	0.011666	0.12964	-0.117974	1.33179	1.22463	1.77713	4.66589e-05
Breast	1011:1372	Navitoclax	BCL2, BCL-XL, BCL-W	Apoptosis regulation	Targeted	Trametinib	MEK1, MEK2	ERK MAPK signaling	Targeted	49	12	24.5	39	138	115	11	12	gain.cnaPANCAN60	all	TP53	delta Emax	sensitivity	MOBEM	90	6	0.261995	0.0787431	0.183251	1.92982	1.88955	3.99572	1.44165e-05
Breast	1011:1372	Navitoclax	BCL2, BCL-XL, BCL-W	Apoptosis regulation	Targeted	Trametinib	MEK1, MEK2	ERK MAPK signaling	Targeted	49	12	24.5	39	138	115	11	12	chr1.248020330.248021252.._HypMET	all	KRAS	delta Emax	resistance	MOBEM	40	13	0.00358152	0.123419	-0.119838	1.32888	1.21329	2.2422	0.00012121
Breast	1561:1011	Taselisib	PI3K (beta sparing)	PI3K/MTOR signaling	Targeted	Navitoclax	BCL2, BCL-XL, BCL-W	Apoptosis regulation	Targeted	49	12	24.5	42	20	3	6	11	RMDN3_up	all	all	delta IC50	sensitivity	Binarised gene expression	122	3	5.74422	1.54273	4.20149	2.91621	2.90103	4.82536	2.01033e-06
Breast	1561:1011	Taselisib	PI3K (beta sparing)	PI3K/MTOR signaling	Targeted	Navitoclax	BCL2, BCL-XL, BCL-W	Apoptosis regulation	Targeted	49	12	24.5	42	20	3	6	11	gain.cnaPANCAN85..SOX17.	all	TP53	delta Emax	sensitivity	MOBEM	92	4	0.213464	0.0726902	0.140774	2.13687	2.12329	2.73383	6.44276e-05
Breast	1561:1011	Taselisib	PI3K (beta sparing)	PI3K/MTOR signaling	Targeted	Navitoclax	BCL2, BCL-XL, BCL-W	Apoptosis regulation	Targeted	49	12	24.5	42	20	3	6	11	gain:cnaPANCAN279	all	all	delta IC50	sensitivity	MOBEM	118	7	4.04158	1.50131	2.54026	1.73274	1.77099	1.27975	1.86769e-05
Breast	1561:1011	Taselisib	PI3K (beta sparing)	PI3K/MTOR signaling	Targeted	Navitoclax	BCL2, BCL-XL, BCL-W	Apoptosis regulation	Targeted	49	12	24.5	42	20	3	6	11	gain:cnaPANCAN277 (DHX9)	all	all	delta IC50	sensitivity	MOBEM	118	7	3.7164	1.5206	2.1958	1.46814	1.49071	1.16579	0.000248566
Breast	1561:1011	Taselisib	PI3K (beta sparing)	PI3K/MTOR signaling	Targeted	Navitoclax	BCL2, BCL-XL, BCL-W	Apoptosis regulation	Targeted	49	12	24.5	42	20	3	6	11	CIP2A_down	all	all	delta Emax	sensitivity	Binarised gene expression	119	6	0.207815	0.0718071	0.136007	2.06789	2.04284	3.19975	2.46837e-06
Breast	1561:1011	Taselisib	PI3K (beta sparing)	PI3K/MTOR signaling	Targeted	Navitoclax	BCL2, BCL-XL, BCL-W	Apoptosis regulation	Targeted	49	12	24.5	42	20	3	6	11	gain:cnaPANCAN85 (SOX17)	all	all	delta IC50	sensitivity	MOBEM	119	6	3.84619	1.53251	2.31368	1.54337	1.57739	1.08936	0.000336994
Breast	1561:1011	Taselisib	PI3K (beta sparing)	PI3K/MTOR signaling	Targeted	Navitoclax	BCL2, BCL-XL, BCL-W	Apoptosis regulation	Targeted	49	12	24.5	42	20	3	6	11	gain:cnaPANCAN273	all	all	delta IC50	sensitivity	MOBEM	117	8	3.77377	1.49791	2.27586	1.54119	1.56618	1.24814	4.75016e-05
Breast	1561:1011	Taselisib	PI3K (beta sparing)	PI3K/MTOR signaling	Targeted	Navitoclax	BCL2, BCL-XL, BCL-W	Apoptosis regulation	Targeted	49	12	24.5	42	20	3	6	11	gain:cnaPANCAN276	all	all	delta IC50	sensitivity	MOBEM	119	6	3.79279	1.5352	2.25759	1.50197	1.5302	1.10052	0.00047654
Breast	1561:1011	Taselisib	PI3K (beta sparing)	PI3K/MTOR signaling	Targeted	Navitoclax	BCL2, BCL-XL, BCL-W	Apoptosis regulation	Targeted	49	12	24.5	42	20	3	6	11	gain.cnaPANCAN272..PIP5K1A.SETDB1.	all	TP53	delta Emax	sensitivity	MOBEM	90	6	0.18955	0.0711563	0.118393	1.80352	1.80798	1.72923	4.54229e-05
Breast	1561:1011	Taselisib	PI3K (beta sparing)	PI3K/MTOR signaling	Targeted	Navitoclax	BCL2, BCL-XL, BCL-W	Apoptosis regulation	Targeted	49	12	24.5	42	20	3	6	11	gain.cnaPANCAN85..SOX17.	all	TP53	delta IC50	sensitivity	MOBEM	92	4	4.35334	1.51193	2.8414	2.01473	2.00861	2.23188	0.000153947
Breast	1561:1011	Taselisib	PI3K (beta sparing)	PI3K/MTOR signaling	Targeted	Navitoclax	BCL2, BCL-XL, BCL-W	Apoptosis regulation	Targeted	49	12	24.5	42	20	3	6	11	CIP2A_down	all	all	delta IC50	sensitivity	Binarised gene expression	119	6	4.40777	1.5042	2.90358	2.00155	1.97384	3.46972	4.83195e-06
Breast	1021:1011	Axitinib	PDGFR, KIT, VEGFR	RTK signaling	Targeted	Navitoclax	BCL2, BCL-XL, BCL-W	Apoptosis regulation	Targeted	49	12	24.5	40	NA	NA	NA	NA	NA	NA	NA	NA	NA	NA	NA	NA	NA	NA	NA	NA	NA	NA	NA
Breast	1558:1083	Lapatinib	EGFR, ERBB2	EGFR signaling	Targeted	Crizotinib	MET, ALK, ROS1	RTK signaling	Targeted	49	12	24.5	41	NA	NA	NA	NA	NA	NA	NA	NA	NA	NA	NA	NA	NA	NA	NA	NA	NA	NA	NA
Breast	1011:1594	Navitoclax	BCL2, BCL-XL, BCL-W	Apoptosis regulation	Targeted	OSI-027	MTORC1, MTORC2	PI3K/MTOR signaling	Targeted	50	12	24	43	1	0	0	1	PPIF_up	breast	all	delta IC50	sensitivity	Binarised gene expression	48	3	5.30964	1.35942	3.95022	2.9053	3.03895	1.67138	1.16e-05
Breast	1053:1594	MK-2206	AKT1, AKT2	PI3K/MTOR signaling	Targeted	OSI-027	MTORC1, MTORC2	PI3K/MTOR signaling	Targeted	50	12	24	44	NA	NA	NA	NA	NA	NA	NA	NA	NA	NA	NA	NA	NA	NA	NA	NA	NA	NA	NA
Breast	1011:1553	Navitoclax	BCL2, BCL-XL, BCL-W	Apoptosis regulation	Targeted	Uprosertib	AKT1, AKT2, AKT3	PI3K/MTOR signaling	Targeted	48	11	22.9	45	NA	NA	NA	NA	NA	NA	NA	NA	NA	NA	NA	NA	NA	NA	NA	NA	NA	NA	NA
Breast	1011:1129	Navitoclax	BCL2, BCL-XL, BCL-W	Apoptosis regulation	Targeted	PF-4708671	S6K1	PI3K/MTOR signaling	Targeted	49	11	22.4	46	1	0	1	0	NA	NA	NA	NA	NA	NA	NA	NA	NA	NA	NA	NA	NA	NA	NA
Breast	1053:1059	MK-2206	AKT1, AKT2	PI3K/MTOR signaling	Targeted	AZD8055	MTORC1, MTORC2	PI3K/MTOR signaling	Targeted	49	11	22.4	47	NA	NA	NA	NA	NA	NA	NA	NA	NA	NA	NA	NA	NA	NA	NA	NA	NA	NA	NA
Breast	1190:1011	Gemcitabine	Pyrimidine antimetabolite	DNA replication	Chemotherapeutic	Navitoclax	BCL2, BCL-XL, BCL-W	Apoptosis regulation	Targeted	49	11	22.4	48	NA	NA	NA	NA	NA	NA	NA	NA	NA	NA	NA	NA	NA	NA	NA	NA	NA	NA	NA
Breast	1561:1372	Taselisib	PI3K (beta sparing)	PI3K/MTOR signaling	Targeted	Trametinib	MEK1, MEK2	ERK MAPK signaling	Targeted	50	11	22	51	138	115	17	6	chr13.28544524.28544890.CDX2._HypMET	all	KRAS	delta Emax	resistance	MOBEM	36	17	0.0449355	0.155471	-0.110535	1.1638	1.03488	1.79353	0.000237145
Breast	1561:1372	Taselisib	PI3K (beta sparing)	PI3K/MTOR signaling	Targeted	Trametinib	MEK1, MEK2	ERK MAPK signaling	Targeted	50	11	22	51	138	115	17	6	chr8.79428433.79428754.PKIA._HypMET	all	KRAS	delta Emax	resistance	MOBEM	32	21	0.0561809	0.161908	-0.105727	1.11396	1.01107	1.36245	0.000228325
Breast	1561:1372	Taselisib	PI3K (beta sparing)	PI3K/MTOR signaling	Targeted	Trametinib	MEK1, MEK2	ERK MAPK signaling	Targeted	50	11	22	51	138	115	17	6	chr11.8615397.8615889.STK33._HypMET	all	KRAS	delta IC50	resistance	MOBEM	34	19	1.26859	3.06141	-1.79282	1.13091	1.04974	1.3464	0.000242078
Breast	1561:1372	Taselisib	PI3K (beta sparing)	PI3K/MTOR signaling	Targeted	Trametinib	MEK1, MEK2	ERK MAPK signaling	Targeted	50	11	22	51	138	115	17	6	loss:cnaPANCAN30 (LARP4B)	all	all	delta Emax	sensitivity	MOBEM	120	5	0.246389	0.0906743	0.155714	1.63593	1.65884	1.21399	0.000485781
Breast	1561:1372	Taselisib	PI3K (beta sparing)	PI3K/MTOR signaling	Targeted	Trametinib	MEK1, MEK2	ERK MAPK signaling	Targeted	50	11	22	51	138	115	17	6	chr16:56659107-56659660(MT1E)_HypMET	all	all	delta IC50	sensitivity	MOBEM	112	13	3.81006	1.88756	1.92249	1.08811	1.06982	1.31869	0.000308382
Breast	1561:1372	Taselisib	PI3K (beta sparing)	PI3K/MTOR signaling	Targeted	Trametinib	MEK1, MEK2	ERK MAPK signaling	Targeted	50	11	22	51	138	115	17	6	chr13.28544524.28544890.CDX2._HypMET	all	KRAS	delta IC50	resistance	MOBEM	36	17	1.08948	3.04639	-1.95691	1.25945	1.14094	1.74323	8.24736e-05
Breast	1005:1190	Cisplatin	DNA crosslinker	DNA replication	Chemotherapeutic	Gemcitabine	Pyrimidine antimetabolite	DNA replication	Chemotherapeutic	41	9	22	49	NA	NA	NA	NA	NA	NA	NA	NA	NA	NA	NA	NA	NA	NA	NA	NA	NA	NA	NA
Breast	1012:1372	Vorinostat	HDAC inhibitor Class I, IIa, IIb, IV	Chromatin histone acetylation	Targeted	Trametinib	MEK1, MEK2	ERK MAPK signaling	Targeted	50	11	22	50	NA	NA	NA	NA	NA	NA	NA	NA	NA	NA	NA	NA	NA	NA	NA	NA	NA	NA	NA
Breast	1022:1005	AZD7762	CHEK1, CHEK2	Cell cycle	Targeted	Cisplatin	DNA crosslinker	DNA replication	Chemotherapeutic	51	11	21.6	52	NA	NA	NA	NA	NA	NA	NA	NA	NA	NA	NA	NA	NA	NA	NA	NA	NA	NA	NA
Breast	1372:1553	Trametinib	MEK1, MEK2	ERK MAPK signaling	Targeted	Uprosertib	AKT1, AKT2, AKT3	PI3K/MTOR signaling	Targeted	48	10	20.8	53	NA	NA	NA	NA	NA	NA	NA	NA	NA	NA	NA	NA	NA	NA	NA	NA	NA	NA	NA
Breast	1058:1549	Pictilisib	PI3K (class 1)	PI3K/MTOR signaling	Targeted	Sapitinib	EGFR, ERBB2, ERBB3	EGFR signaling	Targeted	49	10	20.4	54	NA	NA	NA	NA	NA	NA	NA	NA	NA	NA	NA	NA	NA	NA	NA	NA	NA	NA	NA
Breast	1558:1011	Lapatinib	EGFR, ERBB2	EGFR signaling	Targeted	Navitoclax	BCL2, BCL-XL, BCL-W	Apoptosis regulation	Targeted	49	10	20.4	55	1	0	1	0	NA	NA	NA	NA	NA	NA	NA	NA	NA	NA	NA	NA	NA	NA	NA
Breast	1179:1190	MK-1775	WEE1, PLK1	Cell cycle	Targeted	Gemcitabine	Pyrimidine antimetabolite	DNA replication	Chemotherapeutic	40	8	20	58	1	0	0	1	THBS2_up	breast	all	delta Emax	sensitivity	Binarised gene expression	48	3	0.423527	0.0569908	0.366536	2.76448	3.08471	1.16552	2.58e-05
Breast	1594:1053	OSI-027	MTORC1, MTORC2	PI3K/MTOR signaling	Targeted	MK-2206	AKT1, AKT2	PI3K/MTOR signaling	Targeted	50	10	20	59	1	0	0	1	RNF43_down	breast	all	delta Emax	sensitivity	Binarised gene expression	47	4	0.336685	0.0607583	0.275927	2.46053	2.51147	1.93572	1.98e-05
Breast	1011:1053	Navitoclax	BCL2, BCL-XL, BCL-W	Apoptosis regulation	Targeted	MK-2206	AKT1, AKT2	PI3K/MTOR signaling	Targeted	50	10	20	56	23	5	5	13	loss:cnaPANCAN65	all	all	delta Emax	sensitivity	MOBEM	121	4	0.260159	0.0821278	0.178031	2.18231	2.16916	3.04612	3.52117e-05
Breast	1011:1053	Navitoclax	BCL2, BCL-XL, BCL-W	Apoptosis regulation	Targeted	MK-2206	AKT1, AKT2	PI3K/MTOR signaling	Targeted	50	10	20	56	23	5	5	13	loss:cnaPANCAN66	all	all	delta Emax	sensitivity	MOBEM	122	3	0.285373	0.082967	0.202406	2.47693	2.46063	5.59427	4.37827e-05
Breast	1011:1053	Navitoclax	BCL2, BCL-XL, BCL-W	Apoptosis regulation	Targeted	MK-2206	AKT1, AKT2	PI3K/MTOR signaling	Targeted	50	10	20	56	23	5	5	13	loss:cnaPANCAN63	all	all	delta Emax	sensitivity	MOBEM	121	4	0.260159	0.0821278	0.178031	2.18231	2.16916	3.04612	3.52117e-05
Breast	1011:1053	Navitoclax	BCL2, BCL-XL, BCL-W	Apoptosis regulation	Targeted	MK-2206	AKT1, AKT2	PI3K/MTOR signaling	Targeted	50	10	20	56	23	5	5	13	loss:cnaPANCAN290	all	all	delta Emax	sensitivity	MOBEM	122	3	0.257691	0.0836477	0.174043	2.09042	2.0895	2.14866	0.000497949
Breast	1011:1053	Navitoclax	BCL2, BCL-XL, BCL-W	Apoptosis regulation	Targeted	MK-2206	AKT1, AKT2	PI3K/MTOR signaling	Targeted	50	10	20	56	23	5	5	13	loss:cnaPANCAN64	all	all	delta Emax	sensitivity	MOBEM	121	4	0.260159	0.0821278	0.178031	2.18231	2.16916	3.04612	3.52117e-05
Breast	1011:1053	Navitoclax	BCL2, BCL-XL, BCL-W	Apoptosis regulation	Targeted	MK-2206	AKT1, AKT2	PI3K/MTOR signaling	Targeted	50	10	20	56	23	5	5	13	loss.cnaPANCAN229	all	TP53	delta Emax	sensitivity	MOBEM	90	6	0.213198	0.073698	0.1395	1.65928	1.65508	1.73993	0.000159141
Breast	1011:1053	Navitoclax	BCL2, BCL-XL, BCL-W	Apoptosis regulation	Targeted	MK-2206	AKT1, AKT2	PI3K/MTOR signaling	Targeted	50	10	20	56	23	5	5	13	loss.cnaPANCAN63	all	TP53	delta Emax	sensitivity	MOBEM	92	4	0.260159	0.0746889	0.18547	2.24423	2.22596	3.1734	2.92196e-05
Breast	1011:1053	Navitoclax	BCL2, BCL-XL, BCL-W	Apoptosis regulation	Targeted	MK-2206	AKT1, AKT2	PI3K/MTOR signaling	Targeted	50	10	20	56	23	5	5	13	loss.cnaPANCAN66	all	TP53	delta Emax	sensitivity	MOBEM	93	3	0.285373	0.0758698	0.209504	2.52659	2.50464	5.79043	4.05968e-05
Breast	1011:1053	Navitoclax	BCL2, BCL-XL, BCL-W	Apoptosis regulation	Targeted	MK-2206	AKT1, AKT2	PI3K/MTOR signaling	Targeted	50	10	20	56	23	5	5	13	loss.cnaPANCAN62..HRAS.IRF7.	all	TP53	delta Emax	sensitivity	MOBEM	92	4	0.260159	0.0746889	0.18547	2.24423	2.22596	3.1734	2.92196e-05
Breast	1011:1053	Navitoclax	BCL2, BCL-XL, BCL-W	Apoptosis regulation	Targeted	MK-2206	AKT1, AKT2	PI3K/MTOR signaling	Targeted	50	10	20	56	23	5	5	13	loss.cnaPANCAN310..MAP2K4.	all	TP53	delta IC50	sensitivity	MOBEM	85	11	3.02611	1.14073	1.88538	1.26983	1.2657	1.30626	0.00014417
Breast	1011:1053	Navitoclax	BCL2, BCL-XL, BCL-W	Apoptosis regulation	Targeted	MK-2206	AKT1, AKT2	PI3K/MTOR signaling	Targeted	50	10	20	56	23	5	5	13	loss.cnaPANCAN233	all	TP53	delta Emax	sensitivity	MOBEM	89	7	0.198754	0.0732667	0.125487	1.4845	1.48218	1.51982	0.000273628
Breast	1011:1053	Navitoclax	BCL2, BCL-XL, BCL-W	Apoptosis regulation	Targeted	MK-2206	AKT1, AKT2	PI3K/MTOR signaling	Targeted	50	10	20	56	23	5	5	13	loss.cnaPANCAN65	all	TP53	delta Emax	sensitivity	MOBEM	92	4	0.260159	0.0746889	0.18547	2.24423	2.22596	3.1734	2.92196e-05
Breast	1011:1053	Navitoclax	BCL2, BCL-XL, BCL-W	Apoptosis regulation	Targeted	MK-2206	AKT1, AKT2	PI3K/MTOR signaling	Targeted	50	10	20	56	23	5	5	13	loss.cnaPANCAN64	all	TP53	delta Emax	sensitivity	MOBEM	92	4	0.260159	0.0746889	0.18547	2.24423	2.22596	3.1734	2.92196e-05
Breast	1012:1564	Vorinostat	HDAC inhibitor Class I, IIa, IIb, IV	Chromatin histone acetylation	Targeted	SCH772984	ERK1, ERK2	ERK MAPK signaling	Targeted	45	9	20	57	NA	NA	NA	NA	NA	NA	NA	NA	NA	NA	NA	NA	NA	NA	NA	NA	NA	NA	NA
Breast	1011:1012	Navitoclax	BCL2, BCL-XL, BCL-W	Apoptosis regulation	Targeted	Vorinostat	HDAC inhibitor Class I, IIa, IIb, IV	Chromatin histone acetylation	Targeted	51	10	19.6	60	NA	NA	NA	NA	NA	NA	NA	NA	NA	NA	NA	NA	NA	NA	NA	NA	NA	NA	NA
Breast	1011:1049	Navitoclax	BCL2, BCL-XL, BCL-W	Apoptosis regulation	Targeted	PD173074	FGFR1, FGFR2, FGFR3	RTK signaling	Targeted	51	10	19.6	61	NA	NA	NA	NA	NA	NA	NA	NA	NA	NA	NA	NA	NA	NA	NA	NA	NA	NA	NA
Breast	1012:1032	Vorinostat	HDAC inhibitor Class I, IIa, IIb, IV	Chromatin histone acetylation	Targeted	Afatinib	EGFR, ERBB2	EGFR signaling	Targeted	46	9	19.6	62	2	2	0	0	NA	NA	NA	NA	NA	NA	NA	NA	NA	NA	NA	NA	NA	NA	NA
Breast	1053:1560	MK-2206	AKT1, AKT2	PI3K/MTOR signaling	Targeted	Alpelisib	PI3Kalpha	PI3K/MTOR signaling	Targeted	48	9	18.8	64	3	0	0	3	PTEN_mut	breast	all	delta Emax	sensitivity	MOBEM	42	9	0.21261	0.0484502	0.164159	2.24485	2.19615	2.55796	1.57528e-07
Breast	1053:1560	MK-2206	AKT1, AKT2	PI3K/MTOR signaling	Targeted	Alpelisib	PI3Kalpha	PI3K/MTOR signaling	Targeted	48	9	18.8	64	3	0	0	3	PTENmut	breast	all	delta Emax	sensitivity	CELLECTOR	41	9	0.21261	0.0485782	0.164032	2.22022	2.16765	2.55596	2.24e-07
Breast	1053:1560	MK-2206	AKT1, AKT2	PI3K/MTOR signaling	Targeted	Alpelisib	PI3Kalpha	PI3K/MTOR signaling	Targeted	48	9	18.8	64	3	0	0	3	HNF1A_up	breast	all	delta Emax	sensitivity	Binarised gene expression	47	4	0.254522	0.062347	0.192175	2.35741	2.29222	6.93885	3.84e-05
Breast	1012:2169	Vorinostat	HDAC inhibitor Class I, IIa, IIb, IV	Chromatin histone acetylation	Targeted	AZD6482	PI3Kbeta	PI3K/MTOR signaling	Targeted	48	9	18.8	63	NA	NA	NA	NA	NA	NA	NA	NA	NA	NA	NA	NA	NA	NA	NA	NA	NA	NA	NA
Breast	1179:2169	MK-1775	WEE1, PLK1	Cell cycle	Targeted	AZD6482	PI3Kbeta	PI3K/MTOR signaling	Targeted	48	9	18.8	65	NA	NA	NA	NA	NA	NA	NA	NA	NA	NA	NA	NA	NA	NA	NA	NA	NA	NA	NA
Breast	1558:1050	Lapatinib	EGFR, ERBB2	EGFR signaling	Targeted	ZM447439	AURKA, AURKB	Mitosis	Targeted	48	9	18.8	66	NA	NA	NA	NA	NA	NA	NA	NA	NA	NA	NA	NA	NA	NA	NA	NA	NA	NA	NA
Breast	1053:1372	MK-2206	AKT1, AKT2	PI3K/MTOR signaling	Targeted	Trametinib	MEK1, MEK2	ERK MAPK signaling	Targeted	49	9	18.4	68	224	115	105	4	CDK12_mut	all	all	delta IC50	sensitivity	MOBEM	122	3	5.6783	1.8911	3.7872	2.09572	2.12831	1.24388	0.000482558
Breast	1053:1372	MK-2206	AKT1, AKT2	PI3K/MTOR signaling	Targeted	Trametinib	MEK1, MEK2	ERK MAPK signaling	Targeted	49	9	18.4	68	224	115	105	4	ARID2_mut	all	all	delta IC50	sensitivity	MOBEM	118	7	4.38908	1.8392	2.54988	1.41273	1.43966	1.07636	0.000411856
Breast	1053:1372	MK-2206	AKT1, AKT2	PI3K/MTOR signaling	Targeted	Trametinib	MEK1, MEK2	ERK MAPK signaling	Targeted	49	9	18.4	68	224	115	105	4	ASXL1_mut	all	all	delta IC50	sensitivity	MOBEM	122	3	6.45212	1.87207	4.58005	2.59805	2.60413	2.2947	1.93286e-05
Breast	1053:1372	MK-2206	AKT1, AKT2	PI3K/MTOR signaling	Targeted	Trametinib	MEK1, MEK2	ERK MAPK signaling	Targeted	49	9	18.4	68	224	115	105	4	ASXL1_mut	all	TP53	delta IC50	sensitivity	MOBEM	93	3	6.45212	2.07666	4.37546	2.48492	2.49265	2.1922	5.29997e-05
Breast	1012:1059	Vorinostat	HDAC inhibitor Class I, IIa, IIb, IV	Chromatin histone acetylation	Targeted	AZD8055	MTORC1, MTORC2	PI3K/MTOR signaling	Targeted	49	9	18.4	67	NA	NA	NA	NA	NA	NA	NA	NA	NA	NA	NA	NA	NA	NA	NA	NA	NA	NA	NA
Breast	1058:1372	Pictilisib	PI3K (class 1)	PI3K/MTOR signaling	Targeted	Trametinib	MEK1, MEK2	ERK MAPK signaling	Targeted	49	9	18.4	69	NA	NA	NA	NA	NA	NA	NA	NA	NA	NA	NA	NA	NA	NA	NA	NA	NA	NA	NA
Breast	1005:1022	Cisplatin	DNA crosslinker	DNA replication	Chemotherapeutic	AZD7762	CHEK1, CHEK2	Cell cycle	Targeted	50	9	18	70	3	0	2	1	ABCC3_down	breast	all	delta Emax	sensitivity	Binarised gene expression	48	3	0.461242	0.0576786	0.403563	3.06988	3.27899	1.55415	4.48e-06
Breast	1510:1564	Linsitinib	IGF1R	IGF1R signaling	Targeted	SCH772984	ERK1, ERK2	ERK MAPK signaling	Targeted	45	8	17.8	71	26	9	17	0	NA	NA	NA	NA	NA	NA	NA	NA	NA	NA	NA	NA	NA	NA	NA
Breast	1011:1073	Navitoclax	BCL2, BCL-XL, BCL-W	Apoptosis regulation	Targeted	5-Fluorouracil	Antimetabolite (DNA & RNA)	Other	Chemotherapeutic	51	9	17.6	72	10	7	1	2	chr8:67344497-67344989(RRS1)_HypMET	all	all	delta IC50	resistance	MOBEM	113	12	-0.324683	1.49752	-1.82221	1.12128	1.08711	1.89587	0.000331687
Breast	1011:1073	Navitoclax	BCL2, BCL-XL, BCL-W	Apoptosis regulation	Targeted	5-Fluorouracil	Antimetabolite (DNA & RNA)	Other	Chemotherapeutic	51	9	17.6	72	10	7	1	2	chr8:67344497-67344989(RRS1)_HypMET	all	all	delta Emax	resistance	MOBEM	113	12	-0.0129834	0.0884254	-0.101409	1.12183	1.07907	2.66675	0.000329569
Breast	1053:1032	MK-2206	AKT1, AKT2	PI3K/MTOR signaling	Targeted	Afatinib	EGFR, ERBB2	EGFR signaling	Targeted	46	8	17.4	73	3	2	1	0	NA	NA	NA	NA	NA	NA	NA	NA	NA	NA	NA	NA	NA	NA	NA
Breast	1179:1032	MK-1775	WEE1, PLK1	Cell cycle	Targeted	Afatinib	EGFR, ERBB2	EGFR signaling	Targeted	46	8	17.4	74	2	2	0	0	NA	NA	NA	NA	NA	NA	NA	NA	NA	NA	NA	NA	NA	NA	NA
Breast	1012:1561	Vorinostat	HDAC inhibitor Class I, IIa, IIb, IV	Chromatin histone acetylation	Targeted	Taselisib	PI3K (beta sparing)	PI3K/MTOR signaling	Targeted	47	8	17	75	5	5	0	0	NA	NA	NA	NA	NA	NA	NA	NA	NA	NA	NA	NA	NA	NA	NA
Breast	1561:1593	Taselisib	PI3K (beta sparing)	PI3K/MTOR signaling	Targeted	Entinostat	HDAC1, HDAC3	Chromatin histone acetylation	Targeted	47	8	17	76	NA	NA	NA	NA	NA	NA	NA	NA	NA	NA	NA	NA	NA	NA	NA	NA	NA	NA	NA
Breast	1012:1558	Vorinostat	HDAC inhibitor Class I, IIa, IIb, IV	Chromatin histone acetylation	Targeted	Lapatinib	EGFR, ERBB2	EGFR signaling	Targeted	48	8	16.7	77	NA	NA	NA	NA	NA	NA	NA	NA	NA	NA	NA	NA	NA	NA	NA	NA	NA	NA	NA
Breast	1021:2172	Axitinib	PDGFR, KIT, VEGFR	RTK signaling	Targeted	JQ1	BRD2, BRD3, BRD4, BRDT	Chromatin other	Targeted	48	8	16.7	78	NA	NA	NA	NA	NA	NA	NA	NA	NA	NA	NA	NA	NA	NA	NA	NA	NA	NA	NA
Breast	1510:1558	Linsitinib	IGF1R	IGF1R signaling	Targeted	Lapatinib	EGFR, ERBB2	EGFR signaling	Targeted	48	8	16.7	79	NA	NA	NA	NA	NA	NA	NA	NA	NA	NA	NA	NA	NA	NA	NA	NA	NA	NA	NA
Breast	1558:2172	Lapatinib	EGFR, ERBB2	EGFR signaling	Targeted	JQ1	BRD2, BRD3, BRD4, BRDT	Chromatin other	Targeted	48	8	16.7	80	1	0	1	0	NA	NA	NA	NA	NA	NA	NA	NA	NA	NA	NA	NA	NA	NA	NA
Breast	1594:1553	OSI-027	MTORC1, MTORC2	PI3K/MTOR signaling	Targeted	Uprosertib	AKT1, AKT2, AKT3	PI3K/MTOR signaling	Targeted	48	8	16.7	81	NA	NA	NA	NA	NA	NA	NA	NA	NA	NA	NA	NA	NA	NA	NA	NA	NA	NA	NA
Breast	1011:1017	Navitoclax	BCL2, BCL-XL, BCL-W	Apoptosis regulation	Targeted	Olaparib	PARP1, PARP2	Genome integrity	Targeted	49	8	16.3	82	12	3	5	4	PREX2_up	breast	all	delta Emax	sensitivity	Binarised gene expression	48	3	0.317991	0.0629561	0.255035	2.85942	2.82968	4.03014	1.51e-05
Breast	1011:1017	Navitoclax	BCL2, BCL-XL, BCL-W	Apoptosis regulation	Targeted	Olaparib	PARP1, PARP2	Genome integrity	Targeted	49	8	16.3	82	12	3	5	4	TNFRSF12A_down	breast	all	delta Emax	sensitivity	Binarised gene expression	48	3	0.317991	0.0629561	0.255035	2.85942	2.82968	4.03014	1.51e-05
Breast	1011:1017	Navitoclax	BCL2, BCL-XL, BCL-W	Apoptosis regulation	Targeted	Olaparib	PARP1, PARP2	Genome integrity	Targeted	49	8	16.3	82	12	3	5	4	ARFGEF1_mut	all	KRAS	delta Emax	sensitivity	MOBEM	50	3	0.317998	0.0801509	0.237848	2.68856	2.68368	2.81725	3.66364e-05
Breast	1011:1017	Navitoclax	BCL2, BCL-XL, BCL-W	Apoptosis regulation	Targeted	Olaparib	PARP1, PARP2	Genome integrity	Targeted	49	8	16.3	82	12	3	5	4	chr1.120835961.120839391.FAM72B._HypMET	all	KRAS	delta IC50	resistance	MOBEM	37	16	0.445221	2.38807	-1.94285	1.12543	1.10704	1.17357	0.000437006
Breast	1549:1011	Sapitinib	EGFR, ERBB2, ERBB3	EGFR signaling	Targeted	Navitoclax	BCL2, BCL-XL, BCL-W	Apoptosis regulation	Targeted	49	8	16.3	83	NA	NA	NA	NA	NA	NA	NA	NA	NA	NA	NA	NA	NA	NA	NA	NA	NA	NA	NA
Breast	1558:1510	Lapatinib	EGFR, ERBB2	EGFR signaling	Targeted	Linsitinib	IGF1R	IGF1R signaling	Targeted	49	8	16.3	84	5	5	0	0	NA	NA	NA	NA	NA	NA	NA	NA	NA	NA	NA	NA	NA	NA	NA
Breast	1372:1053	Trametinib	MEK1, MEK2	ERK MAPK signaling	Targeted	MK-2206	AKT1, AKT2	PI3K/MTOR signaling	Targeted	50	8	16	85	36	5	7	24	chr16:68676450-68676843(CDH3)_HypMET	all	all	delta IC50	resistance	MOBEM	81	44	0.897154	3.05635	-2.15919	1.18773	1.05637	1.66549	3.92233e-09
Breast	1372:1053	Trametinib	MEK1, MEK2	ERK MAPK signaling	Targeted	MK-2206	AKT1, AKT2	PI3K/MTOR signaling	Targeted	50	8	16	85	36	5	7	24	chr12.3862068.3862606.EFCAB4B._HypMET	all	TP53	delta IC50	resistance	MOBEM	72	24	0.808482	2.83032	-2.02183	1.07362	1.00728	1.4098	1.57057e-05
Breast	1372:1053	Trametinib	MEK1, MEK2	ERK MAPK signaling	Targeted	MK-2206	AKT1, AKT2	PI3K/MTOR signaling	Targeted	50	8	16	85	36	5	7	24	chr20.42543097.42545137.TOX2._HypMET	all	TP53	delta IC50	sensitivity	MOBEM	74	22	4.28345	1.74257	2.54087	1.42835	1.45489	1.34625	6.17713e-08
Breast	1372:1053	Trametinib	MEK1, MEK2	ERK MAPK signaling	Targeted	MK-2206	AKT1, AKT2	PI3K/MTOR signaling	Targeted	50	8	16	85	36	5	7	24	chr19:21265164-21265433(ZNF714)_HypMET	all	all	delta IC50	sensitivity	MOBEM	111	14	4.24737	2.05023	2.19713	1.1129	1.07552	1.75596	0.000143995
Breast	1372:1053	Trametinib	MEK1, MEK2	ERK MAPK signaling	Targeted	MK-2206	AKT1, AKT2	PI3K/MTOR signaling	Targeted	50	8	16	85	36	5	7	24	KRAS_mut	all	all	delta IC50	sensitivity	MOBEM	72	53	3.64621	1.30264	2.34358	1.34805	1.44964	1.23853	1.4434e-11
Breast	1372:1053	Trametinib	MEK1, MEK2	ERK MAPK signaling	Targeted	MK-2206	AKT1, AKT2	PI3K/MTOR signaling	Targeted	50	8	16	85	36	5	7	24	chr16.68676450.68676843.CDH3._HypMET	all	TP53	delta IC50	resistance	MOBEM	61	35	0.925411	3.12782	-2.20241	1.23475	1.11156	1.61134	8.01382e-08
Breast	1372:1053	Trametinib	MEK1, MEK2	ERK MAPK signaling	Targeted	MK-2206	AKT1, AKT2	PI3K/MTOR signaling	Targeted	50	8	16	85	36	5	7	24	chr5.180017099.180019062.SCGB3A1._HypMET	all	TP53	delta IC50	resistance	MOBEM	63	33	0.962314	3.03857	-2.07626	1.13676	1.05069	1.38922	7.95308e-07
Breast	1372:1053	Trametinib	MEK1, MEK2	ERK MAPK signaling	Targeted	MK-2206	AKT1, AKT2	PI3K/MTOR signaling	Targeted	50	8	16	85	36	5	7	24	chr16:56659107-56659660(MT1E)_HypMET	all	all	delta IC50	sensitivity	MOBEM	112	13	4.78996	2.00687	2.78309	1.45633	1.47355	1.3212	2.18813e-06
Breast	1372:1053	Trametinib	MEK1, MEK2	ERK MAPK signaling	Targeted	MK-2206	AKT1, AKT2	PI3K/MTOR signaling	Targeted	50	8	16	85	36	5	7	24	chr17:42092143-42092432(TMEM101)_HypMET	all	all	delta IC50	resistance	MOBEM	111	14	0.351576	2.54159	-2.19002	1.10885	1.05427	3.48318	0.00015178
Breast	1372:1053	Trametinib	MEK1, MEK2	ERK MAPK signaling	Targeted	MK-2206	AKT1, AKT2	PI3K/MTOR signaling	Targeted	50	8	16	85	36	5	7	24	chr15.30685087.30685891.CHRFAM7A._HypMET	all	TP53	delta IC50	sensitivity	MOBEM	74	22	4.28345	1.74257	2.54087	1.42835	1.45489	1.34625	6.17713e-08
Breast	1372:1053	Trametinib	MEK1, MEK2	ERK MAPK signaling	Targeted	MK-2206	AKT1, AKT2	PI3K/MTOR signaling	Targeted	50	8	16	85	36	5	7	24	chr11.65408344.65408631.SIPA1._HypMET	all	TP53	delta IC50	resistance	MOBEM	68	28	0.879214	2.92012	-2.04091	1.09874	1.01291	1.46608	4.09812e-06
Breast	1372:1053	Trametinib	MEK1, MEK2	ERK MAPK signaling	Targeted	MK-2206	AKT1, AKT2	PI3K/MTOR signaling	Targeted	50	8	16	85	36	5	7	24	chr11:119293320-119293943(THY1)_HypMET	all	all	delta IC50	resistance	MOBEM	84	41	0.896946	2.97934	-2.08239	1.12698	1.02597	1.491	3.05363e-08
Breast	1372:1053	Trametinib	MEK1, MEK2	ERK MAPK signaling	Targeted	MK-2206	AKT1, AKT2	PI3K/MTOR signaling	Targeted	50	8	16	85	36	5	7	24	chr20:42543097-42545137(TOX2)_HypMET	all	all	delta IC50	sensitivity	MOBEM	98	27	4.3926	1.71876	2.67384	1.50531	1.54893	1.37006	2.13237e-10
Breast	1372:1053	Trametinib	MEK1, MEK2	ERK MAPK signaling	Targeted	MK-2206	AKT1, AKT2	PI3K/MTOR signaling	Targeted	50	8	16	85	36	5	7	24	chr11:65408344-65408631(SIPA1)_HypMET	all	all	delta IC50	resistance	MOBEM	90	35	0.788985	2.88249	-2.09351	1.12101	1.02254	1.63252	1.17199e-07
Breast	1372:1053	Trametinib	MEK1, MEK2	ERK MAPK signaling	Targeted	MK-2206	AKT1, AKT2	PI3K/MTOR signaling	Targeted	50	8	16	85	36	5	7	24	chr5:180017099-180019062(SCGB3A1)_HypMET	all	all	delta IC50	resistance	MOBEM	84	41	0.922501	2.96686	-2.04436	1.10075	1.00424	1.44286	5.83317e-08
Breast	1372:1053	Trametinib	MEK1, MEK2	ERK MAPK signaling	Targeted	MK-2206	AKT1, AKT2	PI3K/MTOR signaling	Targeted	50	8	16	85	36	5	7	24	TBX3_down	all	all	delta IC50	sensitivity	Binarised gene expression	114	11	5.48023	1.98909	3.49114	1.89571	1.90131	1.83567	2.0032e-08
Breast	1372:1053	Trametinib	MEK1, MEK2	ERK MAPK signaling	Targeted	MK-2206	AKT1, AKT2	PI3K/MTOR signaling	Targeted	50	8	16	85	36	5	7	24	chr1:1476093-1476669(SSU72)_HypMET	all	all	delta IC50	resistance	MOBEM	78	47	1.00924	3.07186	-2.06262	1.12339	1.01443	1.42544	1.37051e-08
Breast	1372:1053	Trametinib	MEK1, MEK2	ERK MAPK signaling	Targeted	MK-2206	AKT1, AKT2	PI3K/MTOR signaling	Targeted	50	8	16	85	36	5	7	24	chr7.27186927.27187692.HOXA6._HypMET	all	KRAS	delta IC50	resistance	MOBEM	38	15	2.24643	4.19876	-1.95233	1.15708	1.16311	1.14159	0.000393782
Breast	1372:1053	Trametinib	MEK1, MEK2	ERK MAPK signaling	Targeted	MK-2206	AKT1, AKT2	PI3K/MTOR signaling	Targeted	50	8	16	85	36	5	7	24	KRAS_mut	all	TP53	delta IC50	sensitivity	MOBEM	56	40	3.68201	1.35547	2.32654	1.34647	1.34113	1.35411	3.74985e-09
Breast	1372:1053	Trametinib	MEK1, MEK2	ERK MAPK signaling	Targeted	MK-2206	AKT1, AKT2	PI3K/MTOR signaling	Targeted	50	8	16	85	36	5	7	24	chr15:30685087-30685891(CHRFAM7A)_HypMET	all	all	delta IC50	sensitivity	MOBEM	98	27	4.3926	1.71876	2.67384	1.50531	1.54893	1.37006	2.13237e-10
Breast	1372:1053	Trametinib	MEK1, MEK2	ERK MAPK signaling	Targeted	MK-2206	AKT1, AKT2	PI3K/MTOR signaling	Targeted	50	8	16	85	36	5	7	24	chr19.21265164.21265433.ZNF714._HypMET	all	TP53	delta IC50	sensitivity	MOBEM	84	12	4.40551	2.02762	2.37789	1.23661	1.19231	1.88837	0.000122994
Breast	1372:1053	Trametinib	MEK1, MEK2	ERK MAPK signaling	Targeted	MK-2206	AKT1, AKT2	PI3K/MTOR signaling	Targeted	50	8	16	85	36	5	7	24	chr3.50604905.50605359.C3orf18._HypMET	all	TP53	delta IC50	resistance	MOBEM	63	33	0.964999	3.03716	-2.07217	1.13385	1.02836	1.4861	8.41858e-07
Breast	1372:1053	Trametinib	MEK1, MEK2	ERK MAPK signaling	Targeted	MK-2206	AKT1, AKT2	PI3K/MTOR signaling	Targeted	50	8	16	85	36	5	7	24	chr11.119293320.119293943.THY1._HypMET	all	TP53	delta IC50	resistance	MOBEM	64	32	0.954222	3.01018	-2.05595	1.11997	1.03352	1.39366	1.29879e-06
Breast	1372:1053	Trametinib	MEK1, MEK2	ERK MAPK signaling	Targeted	MK-2206	AKT1, AKT2	PI3K/MTOR signaling	Targeted	50	8	16	85	36	5	7	24	chr16.56659107.56659660.MT1E._HypMET	all	TP53	delta IC50	sensitivity	MOBEM	85	11	4.49346	2.04421	2.44925	1.27199	1.2672	1.31454	0.000140725
Breast	1549:1053	Sapitinib	EGFR, ERBB2, ERBB3	EGFR signaling	Targeted	MK-2206	AKT1, AKT2	PI3K/MTOR signaling	Targeted	50	8	16	86	NA	NA	NA	NA	NA	NA	NA	NA	NA	NA	NA	NA	NA	NA	NA	NA	NA	NA	NA
Breast	1558:1053	Lapatinib	EGFR, ERBB2	EGFR signaling	Targeted	MK-2206	AKT1, AKT2	PI3K/MTOR signaling	Targeted	50	8	16	87	NA	NA	NA	NA	NA	NA	NA	NA	NA	NA	NA	NA	NA	NA	NA	NA	NA	NA	NA
Breast	1561:1051	Taselisib	PI3K (beta sparing)	PI3K/MTOR signaling	Targeted	Alisertib	AURKA	Mitosis	Targeted	44	7	15.9	88	NA	NA	NA	NA	NA	NA	NA	NA	NA	NA	NA	NA	NA	NA	NA	NA	NA	NA	NA
Breast	1549:1086	Sapitinib	EGFR, ERBB2, ERBB3	EGFR signaling	Targeted	BI-2536	PLK1, PLK2, PLK3	Cell cycle	Targeted	38	6	15.8	89	NA	NA	NA	NA	NA	NA	NA	NA	NA	NA	NA	NA	NA	NA	NA	NA	NA	NA	NA
Breast	1011:1005	Navitoclax	BCL2, BCL-XL, BCL-W	Apoptosis regulation	Targeted	Cisplatin	DNA crosslinker	DNA replication	Chemotherapeutic	51	8	15.7	90	2	0	0	2	TNFRSF12A_down	breast	all	delta Emax	sensitivity	Binarised gene expression	48	3	0.318844	0.0929135	0.22593	2.90029	2.85761	5.36003	1.19e-05
Breast	1011:1005	Navitoclax	BCL2, BCL-XL, BCL-W	Apoptosis regulation	Targeted	Cisplatin	DNA crosslinker	DNA replication	Chemotherapeutic	51	8	15.7	90	2	0	0	2	PREX2_up	breast	all	delta Emax	sensitivity	Binarised gene expression	48	3	0.318844	0.0929135	0.22593	2.90029	2.85761	5.36003	1.19e-05
Breast	1011:1047	Navitoclax	BCL2, BCL-XL, BCL-W	Apoptosis regulation	Targeted	Nutlin-3a (-)	MDM2	p53 pathway	Targeted	51	8	15.7	91	2	2	0	0	NA	NA	NA	NA	NA	NA	NA	NA	NA	NA	NA	NA	NA	NA	NA
Breast	1011:1058	Navitoclax	BCL2, BCL-XL, BCL-W	Apoptosis regulation	Targeted	Pictilisib	PI3K (class 1)	PI3K/MTOR signaling	Targeted	51	8	15.7	92	NA	NA	NA	NA	NA	NA	NA	NA	NA	NA	NA	NA	NA	NA	NA	NA	NA	NA	NA
Breast	1053:1564	MK-2206	AKT1, AKT2	PI3K/MTOR signaling	Targeted	SCH772984	ERK1, ERK2	ERK MAPK signaling	Targeted	45	7	15.6	93	37	9	21	7	XPO1_down	breast	all	delta Emax	sensitivity	Binarised gene expression	48	3	0.290095	0.0571636	0.232931	2.91515	3.0128	1.8442	1.09e-05
Breast	1053:1564	MK-2206	AKT1, AKT2	PI3K/MTOR signaling	Targeted	SCH772984	ERK1, ERK2	ERK MAPK signaling	Targeted	45	7	15.6	93	37	9	21	7	XPO1_down	breast	all	delta IC50	sensitivity	Binarised gene expression	48	3	5.63689	1.132	4.50489	2.88104	2.95064	1.9902	1.33e-05
Breast	1053:1564	MK-2206	AKT1, AKT2	PI3K/MTOR signaling	Targeted	SCH772984	ERK1, ERK2	ERK MAPK signaling	Targeted	45	7	15.6	93	37	9	21	7	POLR2B_mut	all	TP53	delta IC50	sensitivity	MOBEM	92	4	5.74084	2.3197	3.42114	1.89548	1.88017	2.67028	0.000349396
Breast	1053:1564	MK-2206	AKT1, AKT2	PI3K/MTOR signaling	Targeted	SCH772984	ERK1, ERK2	ERK MAPK signaling	Targeted	45	7	15.6	93	37	9	21	7	chr1:1476093-1476669(SSU72)_HypMET	all	all	delta IC50	resistance	MOBEM	78	47	1.21995	3.02635	-1.8064	1.07174	1.09209	1.04008	5.15996e-08
Breast	1053:1564	MK-2206	AKT1, AKT2	PI3K/MTOR signaling	Targeted	SCH772984	ERK1, ERK2	ERK MAPK signaling	Targeted	45	7	15.6	93	37	9	21	7	chr16:68676450-68676843(CDH3)_HypMET	all	all	delta IC50	resistance	MOBEM	81	44	1.18202	2.98005	-1.79804	1.06144	1.08652	1.01907	9.7305e-08
Breast	1053:1564	MK-2206	AKT1, AKT2	PI3K/MTOR signaling	Targeted	SCH772984	ERK1, ERK2	ERK MAPK signaling	Targeted	45	7	15.6	93	37	9	21	7	chr16.68676450.68676843.CDH3._HypMET	all	TP53	delta IC50	resistance	MOBEM	61	35	1.2992	3.12957	-1.83037	1.06708	1.11158	1.00008	2.32454e-06
Breast	1053:1564	MK-2206	AKT1, AKT2	PI3K/MTOR signaling	Targeted	SCH772984	ERK1, ERK2	ERK MAPK signaling	Targeted	45	7	15.6	93	37	9	21	7	chr19.58458686.58459219.ZNF256._HypMET	all	PIK3CA	delta Emax	sensitivity	MOBEM	19	11	0.233937	0.0601047	0.173832	2.22252	2.41731	1.96567	2.62462e-06
Breast	1058:1032	Pictilisib	PI3K (class 1)	PI3K/MTOR signaling	Targeted	Afatinib	EGFR, ERBB2	EGFR signaling	Targeted	45	7	15.6	94	3	2	1	0	NA	NA	NA	NA	NA	NA	NA	NA	NA	NA	NA	NA	NA	NA	NA
Breast	1179:1042	MK-1775	WEE1, PLK1	Cell cycle	Targeted	Doramapimod	p38, JNK2	JNK and p38 signaling	Targeted	45	7	15.6	95	NA	NA	NA	NA	NA	NA	NA	NA	NA	NA	NA	NA	NA	NA	NA	NA	NA	NA	NA
Breast	1510:1032	Linsitinib	IGF1R	IGF1R signaling	Targeted	Afatinib	EGFR, ERBB2	EGFR signaling	Targeted	46	7	15.2	96	2	2	0	0	NA	NA	NA	NA	NA	NA	NA	NA	NA	NA	NA	NA	NA	NA	NA
Breast	1058:1593	Pictilisib	PI3K (class 1)	PI3K/MTOR signaling	Targeted	Entinostat	HDAC1, HDAC3	Chromatin histone acetylation	Targeted	47	7	14.9	97	NA	NA	NA	NA	NA	NA	NA	NA	NA	NA	NA	NA	NA	NA	NA	NA	NA	NA	NA
Breast	1047:1011	Nutlin-3a (-)	MDM2	p53 pathway	Targeted	Navitoclax	BCL2, BCL-XL, BCL-W	Apoptosis regulation	Targeted	48	7	14.6	99	2	0	0	2	TNFRSF12A_down	breast	all	delta IC50	sensitivity	Binarised gene expression	48	3	5.18799	0.875976	4.31201	3.63032	3.7659	2.22524	1.64e-07
Breast	1047:1011	Nutlin-3a (-)	MDM2	p53 pathway	Targeted	Navitoclax	BCL2, BCL-XL, BCL-W	Apoptosis regulation	Targeted	48	7	14.6	99	2	0	0	2	PREX2_up	breast	all	delta IC50	sensitivity	Binarised gene expression	48	3	5.18799	0.875976	4.31201	3.63032	3.7659	2.22524	1.64e-07
Breast	1179:1558	MK-1775	WEE1, PLK1	Cell cycle	Targeted	Lapatinib	EGFR, ERBB2	EGFR signaling	Targeted	48	7	14.6	102	2	0	0	2	PTPRU_down	breast	all	delta Emax	sensitivity	Binarised gene expression	47	4	0.208516	0.0531443	0.155371	2.47831	2.98332	1.03336	1.76e-05
Breast	1179:1558	MK-1775	WEE1, PLK1	Cell cycle	Targeted	Lapatinib	EGFR, ERBB2	EGFR signaling	Targeted	48	7	14.6	102	2	0	0	2	PTPRU_down	breast	all	delta IC50	sensitivity	Binarised gene expression	47	4	3.99074	1.08024	2.9105	2.53698	2.77264	1.3569	1.2e-05
Breast	1549:2172	Sapitinib	EGFR, ERBB2, ERBB3	EGFR signaling	Targeted	JQ1	BRD2, BRD3, BRD4, BRDT	Chromatin other	Targeted	48	7	14.6	103	4	0	0	4	G17q12(CDK12,ERBB2,MED24...)	breast	all	delta Emax	sensitivity	CELLECTOR	34	16	0.126973	-0.00756272	0.134535	1.7278	2.13269	1.30384	7.2e-07
Breast	1549:2172	Sapitinib	EGFR, ERBB2, ERBB3	EGFR signaling	Targeted	JQ1	BRD2, BRD3, BRD4, BRDT	Chromatin other	Targeted	48	7	14.6	103	4	0	0	4	gain:cnaPANCAN301 (CDK12,ERBB2,MED24)	breast	all	delta IC50	sensitivity	MOBEM	35	16	2.72573	-0.351982	3.07771	1.94227	2.65171	1.35634	4.96152e-08
Breast	1549:2172	Sapitinib	EGFR, ERBB2, ERBB3	EGFR signaling	Targeted	JQ1	BRD2, BRD3, BRD4, BRDT	Chromatin other	Targeted	48	7	14.6	103	4	0	0	4	G17q12(CDK12,ERBB2,MED24...)	breast	all	delta IC50	sensitivity	CELLECTOR	34	16	2.72573	-0.335393	3.06112	1.91453	2.60768	1.34902	8.26e-08
Breast	1549:2172	Sapitinib	EGFR, ERBB2, ERBB3	EGFR signaling	Targeted	JQ1	BRD2, BRD3, BRD4, BRDT	Chromatin other	Targeted	48	7	14.6	103	4	0	0	4	gain:cnaPANCAN301 (CDK12,ERBB2,MED24)	breast	all	delta Emax	sensitivity	MOBEM	35	16	0.126973	-0.00891761	0.13589	1.7567	2.1686	1.31697	4.40928e-07
Breast	1012:1038	Vorinostat	HDAC inhibitor Class I, IIa, IIb, IV	Chromatin histone acetylation	Targeted	NU7441	DNAPK	Genome integrity	Targeted	48	7	14.6	98	NA	NA	NA	NA	NA	NA	NA	NA	NA	NA	NA	NA	NA	NA	NA	NA	NA	NA	NA
Breast	1053:1038	MK-2206	AKT1, AKT2	PI3K/MTOR signaling	Targeted	NU7441	DNAPK	Genome integrity	Targeted	48	7	14.6	100	NA	NA	NA	NA	NA	NA	NA	NA	NA	NA	NA	NA	NA	NA	NA	NA	NA	NA	NA
Breast	1179:1553	MK-1775	WEE1, PLK1	Cell cycle	Targeted	Uprosertib	AKT1, AKT2, AKT3	PI3K/MTOR signaling	Targeted	48	7	14.6	101	NA	NA	NA	NA	NA	NA	NA	NA	NA	NA	NA	NA	NA	NA	NA	NA	NA	NA	NA
Breast	1558:1038	Lapatinib	EGFR, ERBB2	EGFR signaling	Targeted	NU7441	DNAPK	Genome integrity	Targeted	48	7	14.6	104	NA	NA	NA	NA	NA	NA	NA	NA	NA	NA	NA	NA	NA	NA	NA	NA	NA	NA	NA
Breast	1561:2172	Taselisib	PI3K (beta sparing)	PI3K/MTOR signaling	Targeted	JQ1	BRD2, BRD3, BRD4, BRDT	Chromatin other	Targeted	48	7	14.6	105	NA	NA	NA	NA	NA	NA	NA	NA	NA	NA	NA	NA	NA	NA	NA	NA	NA	NA	NA
Breast	1510:1549	Linsitinib	IGF1R	IGF1R signaling	Targeted	Sapitinib	EGFR, ERBB2, ERBB3	EGFR signaling	Targeted	49	7	14.3	109	2	0	0	2	DDX43_up	breast	all	delta IC50	sensitivity	Binarised gene expression	46	5	3.62242	0.49851	3.12391	2.71141	2.72519	2.56952	5.51e-07
Breast	1510:1549	Linsitinib	IGF1R	IGF1R signaling	Targeted	Sapitinib	EGFR, ERBB2, ERBB3	EGFR signaling	Targeted	49	7	14.3	109	2	0	0	2	FAT2_up	breast	all	delta Emax	sensitivity	Binarised gene expression	47	4	0.265402	0.040118	0.225284	2.54804	2.60337	1.98671	1.12e-05
Breast	1549:1510	Sapitinib	EGFR, ERBB2, ERBB3	EGFR signaling	Targeted	Linsitinib	IGF1R	IGF1R signaling	Targeted	49	7	14.3	110	6	5	0	1	CIC_down	breast	all	delta Emax	sensitivity	Binarised gene expression	47	4	0.232759	0.0422193	0.19054	2.33866	2.63052	1.13929	4.33e-05
Breast	1594:1549	OSI-027	MTORC1, MTORC2	PI3K/MTOR signaling	Targeted	Sapitinib	EGFR, ERBB2, ERBB3	EGFR signaling	Targeted	49	7	14.3	113	1	0	0	1	HIP1_down	breast	all	delta Emax	sensitivity	Binarised gene expression	46	5	0.243459	0.0556596	0.1878	2.2541	2.31984	1.76631	1.6e-05
Breast	1011:1549	Navitoclax	BCL2, BCL-XL, BCL-W	Apoptosis regulation	Targeted	Sapitinib	EGFR, ERBB2, ERBB3	EGFR signaling	Targeted	49	7	14.3	106	NA	NA	NA	NA	NA	NA	NA	NA	NA	NA	NA	NA	NA	NA	NA	NA	NA	NA	NA
Breast	1012:1011	Vorinostat	HDAC inhibitor Class I, IIa, IIb, IV	Chromatin histone acetylation	Targeted	Navitoclax	BCL2, BCL-XL, BCL-W	Apoptosis regulation	Targeted	49	7	14.3	107	NA	NA	NA	NA	NA	NA	NA	NA	NA	NA	NA	NA	NA	NA	NA	NA	NA	NA	NA
Breast	1053:1549	MK-2206	AKT1, AKT2	PI3K/MTOR signaling	Targeted	Sapitinib	EGFR, ERBB2, ERBB3	EGFR signaling	Targeted	49	7	14.3	108	NA	NA	NA	NA	NA	NA	NA	NA	NA	NA	NA	NA	NA	NA	NA	NA	NA	NA	NA
Breast	1561:1549	Taselisib	PI3K (beta sparing)	PI3K/MTOR signaling	Targeted	Sapitinib	EGFR, ERBB2, ERBB3	EGFR signaling	Targeted	49	7	14.3	111	NA	NA	NA	NA	NA	NA	NA	NA	NA	NA	NA	NA	NA	NA	NA	NA	NA	NA	NA
Breast	1594:1372	OSI-027	MTORC1, MTORC2	PI3K/MTOR signaling	Targeted	Trametinib	MEK1, MEK2	ERK MAPK signaling	Targeted	49	7	14.3	112	NA	NA	NA	NA	NA	NA	NA	NA	NA	NA	NA	NA	NA	NA	NA	NA	NA	NA	NA
Breast	1561:1594	Taselisib	PI3K (beta sparing)	PI3K/MTOR signaling	Targeted	OSI-027	MTORC1, MTORC2	PI3K/MTOR signaling	Targeted	50	7	14	116	1	0	0	1	EGLN3_down	breast	all	delta Emax	sensitivity	Binarised gene expression	48	3	0.284466	0.0610721	0.223394	3.58044	3.58649	3.44652	2.21e-07
Breast	1012:1594	Vorinostat	HDAC inhibitor Class I, IIa, IIb, IV	Chromatin histone acetylation	Targeted	OSI-027	MTORC1, MTORC2	PI3K/MTOR signaling	Targeted	50	7	14	114	NA	NA	NA	NA	NA	NA	NA	NA	NA	NA	NA	NA	NA	NA	NA	NA	NA	NA	NA
Breast	1049:1053	PD173074	FGFR1, FGFR2, FGFR3	RTK signaling	Targeted	MK-2206	AKT1, AKT2	PI3K/MTOR signaling	Targeted	50	7	14	115	NA	NA	NA	NA	NA	NA	NA	NA	NA	NA	NA	NA	NA	NA	NA	NA	NA	NA	NA
Breast	1058:1049	Pictilisib	PI3K (class 1)	PI3K/MTOR signaling	Targeted	PD173074	FGFR1, FGFR2, FGFR3	RTK signaling	Targeted	51	7	13.7	117	NA	NA	NA	NA	NA	NA	NA	NA	NA	NA	NA	NA	NA	NA	NA	NA	NA	NA	NA
Breast	1053:1086	MK-2206	AKT1, AKT2	PI3K/MTOR signaling	Targeted	BI-2536	PLK1, PLK2, PLK3	Cell cycle	Targeted	38	5	13.2	118	NA	NA	NA	NA	NA	NA	NA	NA	NA	NA	NA	NA	NA	NA	NA	NA	NA	NA	NA
Breast	1558:1086	Lapatinib	EGFR, ERBB2	EGFR signaling	Targeted	BI-2536	PLK1, PLK2, PLK3	Cell cycle	Targeted	38	5	13.2	119	NA	NA	NA	NA	NA	NA	NA	NA	NA	NA	NA	NA	NA	NA	NA	NA	NA	NA	NA
Breast	1561:1032	Taselisib	PI3K (beta sparing)	PI3K/MTOR signaling	Targeted	Afatinib	EGFR, ERBB2	EGFR signaling	Targeted	46	6	13	120	2	2	0	0	NA	NA	NA	NA	NA	NA	NA	NA	NA	NA	NA	NA	NA	NA	NA
Breast	1047:1561	Nutlin-3a (-)	MDM2	p53 pathway	Targeted	Taselisib	PI3K (beta sparing)	PI3K/MTOR signaling	Targeted	47	6	12.8	121	5	5	0	0	NA	NA	NA	NA	NA	NA	NA	NA	NA	NA	NA	NA	NA	NA	NA
Breast	1053:1593	MK-2206	AKT1, AKT2	PI3K/MTOR signaling	Targeted	Entinostat	HDAC1, HDAC3	Chromatin histone acetylation	Targeted	47	6	12.8	122	NA	NA	NA	NA	NA	NA	NA	NA	NA	NA	NA	NA	NA	NA	NA	NA	NA	NA	NA
Breast	1191:1593	Bortezomib	Proteasome	Protein stability and degradation	Targeted	Entinostat	HDAC1, HDAC3	Chromatin histone acetylation	Targeted	47	6	12.8	123	NA	NA	NA	NA	NA	NA	NA	NA	NA	NA	NA	NA	NA	NA	NA	NA	NA	NA	NA
Breast	1012:1560	Vorinostat	HDAC inhibitor Class I, IIa, IIb, IV	Chromatin histone acetylation	Targeted	Alpelisib	PI3Kalpha	PI3K/MTOR signaling	Targeted	48	6	12.5	127	1	0	0	1	FOXO1_down	breast	all	delta Emax	sensitivity	Binarised gene expression	48	3	0.250512	0.0572953	0.193217	2.78904	2.80682	2.44912	2.25e-05
Breast	1012:1003	Vorinostat	HDAC inhibitor Class I, IIa, IIb, IV	Chromatin histone acetylation	Targeted	Camptothecin	TOP1	DNA replication	Chemotherapeutic	48	6	12.5	124	NA	NA	NA	NA	NA	NA	NA	NA	NA	NA	NA	NA	NA	NA	NA	NA	NA	NA	NA
Breast	1012:1050	Vorinostat	HDAC inhibitor Class I, IIa, IIb, IV	Chromatin histone acetylation	Targeted	ZM447439	AURKA, AURKB	Mitosis	Targeted	48	6	12.5	125	NA	NA	NA	NA	NA	NA	NA	NA	NA	NA	NA	NA	NA	NA	NA	NA	NA	NA	NA
Breast	1012:1553	Vorinostat	HDAC inhibitor Class I, IIa, IIb, IV	Chromatin histone acetylation	Targeted	Uprosertib	AKT1, AKT2, AKT3	PI3K/MTOR signaling	Targeted	48	6	12.5	126	NA	NA	NA	NA	NA	NA	NA	NA	NA	NA	NA	NA	NA	NA	NA	NA	NA	NA	NA
Breast	1049:1050	PD173074	FGFR1, FGFR2, FGFR3	RTK signaling	Targeted	ZM447439	AURKA, AURKB	Mitosis	Targeted	48	6	12.5	128	NA	NA	NA	NA	NA	NA	NA	NA	NA	NA	NA	NA	NA	NA	NA	NA	NA	NA	NA
Breast	1049:1553	PD173074	FGFR1, FGFR2, FGFR3	RTK signaling	Targeted	Uprosertib	AKT1, AKT2, AKT3	PI3K/MTOR signaling	Targeted	48	6	12.5	129	NA	NA	NA	NA	NA	NA	NA	NA	NA	NA	NA	NA	NA	NA	NA	NA	NA	NA	NA
Breast	1049:1558	PD173074	FGFR1, FGFR2, FGFR3	RTK signaling	Targeted	Lapatinib	EGFR, ERBB2	EGFR signaling	Targeted	48	6	12.5	130	NA	NA	NA	NA	NA	NA	NA	NA	NA	NA	NA	NA	NA	NA	NA	NA	NA	NA	NA
Breast	1190:2172	Gemcitabine	Pyrimidine antimetabolite	DNA replication	Chemotherapeutic	JQ1	BRD2, BRD3, BRD4, BRDT	Chromatin other	Targeted	48	6	12.5	131	NA	NA	NA	NA	NA	NA	NA	NA	NA	NA	NA	NA	NA	NA	NA	NA	NA	NA	NA
Breast	1510:2169	Linsitinib	IGF1R	IGF1R signaling	Targeted	AZD6482	PI3Kbeta	PI3K/MTOR signaling	Targeted	48	6	12.5	132	NA	NA	NA	NA	NA	NA	NA	NA	NA	NA	NA	NA	NA	NA	NA	NA	NA	NA	NA
Breast	1510:2172	Linsitinib	IGF1R	IGF1R signaling	Targeted	JQ1	BRD2, BRD3, BRD4, BRDT	Chromatin other	Targeted	48	6	12.5	133	NA	NA	NA	NA	NA	NA	NA	NA	NA	NA	NA	NA	NA	NA	NA	NA	NA	NA	NA
Breast	1549:1038	Sapitinib	EGFR, ERBB2, ERBB3	EGFR signaling	Targeted	NU7441	DNAPK	Genome integrity	Targeted	48	6	12.5	134	NA	NA	NA	NA	NA	NA	NA	NA	NA	NA	NA	NA	NA	NA	NA	NA	NA	NA	NA
Breast	1011:1025	Navitoclax	BCL2, BCL-XL, BCL-W	Apoptosis regulation	Targeted	SB216763	GSK3A, GSK3B	WNT signaling	Targeted	49	6	12.2	135	1	1	0	0	NA	NA	NA	NA	NA	NA	NA	NA	NA	NA	NA	NA	NA	NA	NA
Breast	1549:1083	Sapitinib	EGFR, ERBB2, ERBB3	EGFR signaling	Targeted	Crizotinib	MET, ALK, ROS1	RTK signaling	Targeted	49	6	12.2	136	NA	NA	NA	NA	NA	NA	NA	NA	NA	NA	NA	NA	NA	NA	NA	NA	NA	NA	NA
Breast	1012:1053	Vorinostat	HDAC inhibitor Class I, IIa, IIb, IV	Chromatin histone acetylation	Targeted	MK-2206	AKT1, AKT2	PI3K/MTOR signaling	Targeted	50	6	12	137	NA	NA	NA	NA	NA	NA	NA	NA	NA	NA	NA	NA	NA	NA	NA	NA	NA	NA	NA
Breast	1058:1594	Pictilisib	PI3K (class 1)	PI3K/MTOR signaling	Targeted	OSI-027	MTORC1, MTORC2	PI3K/MTOR signaling	Targeted	50	6	12	138	NA	NA	NA	NA	NA	NA	NA	NA	NA	NA	NA	NA	NA	NA	NA	NA	NA	NA	NA
Breast	1179:1049	MK-1775	WEE1, PLK1	Cell cycle	Targeted	PD173074	FGFR1, FGFR2, FGFR3	RTK signaling	Targeted	51	6	11.8	139	1	0	1	0	NA	NA	NA	NA	NA	NA	NA	NA	NA	NA	NA	NA	NA	NA	NA
Breast	1191:1012	Bortezomib	Proteasome	Protein stability and degradation	Targeted	Vorinostat	HDAC inhibitor Class I, IIa, IIb, IV	Chromatin histone acetylation	Targeted	51	6	11.8	140	NA	NA	NA	NA	NA	NA	NA	NA	NA	NA	NA	NA	NA	NA	NA	NA	NA	NA	NA
Breast	1558:1042	Lapatinib	EGFR, ERBB2	EGFR signaling	Targeted	Doramapimod	p38, JNK2	JNK and p38 signaling	Targeted	45	5	11.1	141	NA	NA	NA	NA	NA	NA	NA	NA	NA	NA	NA	NA	NA	NA	NA	NA	NA	NA	NA
Breast	1011:1046	Navitoclax	BCL2, BCL-XL, BCL-W	Apoptosis regulation	Targeted	Wee1 Inhibitor	WEE1, CHEK1	Cell cycle	Targeted	46	5	10.9	142	NA	NA	NA	NA	NA	NA	NA	NA	NA	NA	NA	NA	NA	NA	NA	NA	NA	NA	NA
Breast	1011:1632	Navitoclax	BCL2, BCL-XL, BCL-W	Apoptosis regulation	Targeted	Ribociclib	CDK4, CDK6	Cell cycle	Targeted	47	5	10.6	143	NA	NA	NA	NA	NA	NA	NA	NA	NA	NA	NA	NA	NA	NA	NA	NA	NA	NA	NA
Breast	1047:1096	Nutlin-3a (-)	MDM2	p53 pathway	Targeted	Tozasertib	AURKA, AURKB, AURKC, others	Mitosis	Targeted	47	5	10.6	144	NA	NA	NA	NA	NA	NA	NA	NA	NA	NA	NA	NA	NA	NA	NA	NA	NA	NA	NA
Breast	1179:1909	MK-1775	WEE1, PLK1	Cell cycle	Targeted	Venetoclax	BCL2	Apoptosis regulation	Targeted	47	5	10.6	145	NA	NA	NA	NA	NA	NA	NA	NA	NA	NA	NA	NA	NA	NA	NA	NA	NA	NA	NA
Breast	1549:1593	Sapitinib	EGFR, ERBB2, ERBB3	EGFR signaling	Targeted	Entinostat	HDAC1, HDAC3	Chromatin histone acetylation	Targeted	47	5	10.6	146	NA	NA	NA	NA	NA	NA	NA	NA	NA	NA	NA	NA	NA	NA	NA	NA	NA	NA	NA
Breast	1021:2169	Axitinib	PDGFR, KIT, VEGFR	RTK signaling	Targeted	AZD6482	PI3Kbeta	PI3K/MTOR signaling	Targeted	48	5	10.4	148	1	0	0	1	ELF3_down	breast	all	delta Emax	sensitivity	Binarised gene expression	47	4	0.195045	0.0514228	0.143622	2.52667	2.47618	4.16342	1.29e-05
Breast	1047:1558	Nutlin-3a (-)	MDM2	p53 pathway	Targeted	Lapatinib	EGFR, ERBB2	EGFR signaling	Targeted	48	5	10.4	149	1	0	0	1	FAT1_down	breast	PIK3CA	delta IC50	sensitivity	Binarised gene expression	14	3	3.62752	0.235087	3.39244	5.31248	6.46904	3.00933	5.06033e-07
Breast	1005:2172	Cisplatin	DNA crosslinker	DNA replication	Chemotherapeutic	JQ1	BRD2, BRD3, BRD4, BRDT	Chromatin other	Targeted	48	5	10.4	147	NA	NA	NA	NA	NA	NA	NA	NA	NA	NA	NA	NA	NA	NA	NA	NA	NA	NA	NA
Breast	1047:1560	Nutlin-3a (-)	MDM2	p53 pathway	Targeted	Alpelisib	PI3Kalpha	PI3K/MTOR signaling	Targeted	48	5	10.4	150	NA	NA	NA	NA	NA	NA	NA	NA	NA	NA	NA	NA	NA	NA	NA	NA	NA	NA	NA
Breast	1053:1050	MK-2206	AKT1, AKT2	PI3K/MTOR signaling	Targeted	ZM447439	AURKA, AURKB	Mitosis	Targeted	48	5	10.4	151	NA	NA	NA	NA	NA	NA	NA	NA	NA	NA	NA	NA	NA	NA	NA	NA	NA	NA	NA
Breast	1053:1558	MK-2206	AKT1, AKT2	PI3K/MTOR signaling	Targeted	Lapatinib	EGFR, ERBB2	EGFR signaling	Targeted	48	5	10.4	152	NA	NA	NA	NA	NA	NA	NA	NA	NA	NA	NA	NA	NA	NA	NA	NA	NA	NA	NA
Breast	1053:2172	MK-2206	AKT1, AKT2	PI3K/MTOR signaling	Targeted	JQ1	BRD2, BRD3, BRD4, BRDT	Chromatin other	Targeted	48	5	10.4	153	NA	NA	NA	NA	NA	NA	NA	NA	NA	NA	NA	NA	NA	NA	NA	NA	NA	NA	NA
Breast	1179:2172	MK-1775	WEE1, PLK1	Cell cycle	Targeted	JQ1	BRD2, BRD3, BRD4, BRDT	Chromatin other	Targeted	48	5	10.4	154	NA	NA	NA	NA	NA	NA	NA	NA	NA	NA	NA	NA	NA	NA	NA	NA	NA	NA	NA
Breast	1191:1038	Bortezomib	Proteasome	Protein stability and degradation	Targeted	NU7441	DNAPK	Genome integrity	Targeted	48	5	10.4	155	NA	NA	NA	NA	NA	NA	NA	NA	NA	NA	NA	NA	NA	NA	NA	NA	NA	NA	NA
Breast	1372:2172	Trametinib	MEK1, MEK2	ERK MAPK signaling	Targeted	JQ1	BRD2, BRD3, BRD4, BRDT	Chromatin other	Targeted	48	5	10.4	156	NA	NA	NA	NA	NA	NA	NA	NA	NA	NA	NA	NA	NA	NA	NA	NA	NA	NA	NA
Breast	1549:1050	Sapitinib	EGFR, ERBB2, ERBB3	EGFR signaling	Targeted	ZM447439	AURKA, AURKB	Mitosis	Targeted	48	5	10.4	157	NA	NA	NA	NA	NA	NA	NA	NA	NA	NA	NA	NA	NA	NA	NA	NA	NA	NA	NA
Breast	1558:1560	Lapatinib	EGFR, ERBB2	EGFR signaling	Targeted	Alpelisib	PI3Kalpha	PI3K/MTOR signaling	Targeted	48	5	10.4	158	NA	NA	NA	NA	NA	NA	NA	NA	NA	NA	NA	NA	NA	NA	NA	NA	NA	NA	NA
Breast	1561:1050	Taselisib	PI3K (beta sparing)	PI3K/MTOR signaling	Targeted	ZM447439	AURKA, AURKB	Mitosis	Targeted	48	5	10.4	159	NA	NA	NA	NA	NA	NA	NA	NA	NA	NA	NA	NA	NA	NA	NA	NA	NA	NA	NA
Breast	1191:1011	Bortezomib	Proteasome	Protein stability and degradation	Targeted	Navitoclax	BCL2, BCL-XL, BCL-W	Apoptosis regulation	Targeted	49	5	10.2	166	4	0	0	4	DLL3_down	breast	Basal	delta Emax	sensitivity	Binarised gene expression	19	3	0.260411	0.03064	0.229771	3.68659	4.78645	1.70761	8.37407e-06
Breast	1191:1011	Bortezomib	Proteasome	Protein stability and degradation	Targeted	Navitoclax	BCL2, BCL-XL, BCL-W	Apoptosis regulation	Targeted	49	5	10.2	166	4	0	0	4	DLL3_down	breast	Basal	delta IC50	sensitivity	Binarised gene expression	19	3	3.72599	0.45882	3.26717	4.06318	5.54897	1.78623	2.25392e-06
Breast	1191:1011	Bortezomib	Proteasome	Protein stability and degradation	Targeted	Navitoclax	BCL2, BCL-XL, BCL-W	Apoptosis regulation	Targeted	49	5	10.2	166	4	0	0	4	IL33_up	breast	all	delta Emax	sensitivity	Binarised gene expression	48	3	0.246182	0.0376414	0.208541	3.25662	3.66835	1.33182	1.5e-06
Breast	1191:1011	Bortezomib	Proteasome	Protein stability and degradation	Targeted	Navitoclax	BCL2, BCL-XL, BCL-W	Apoptosis regulation	Targeted	49	5	10.2	166	4	0	0	4	IL33_up	breast	all	delta IC50	sensitivity	Binarised gene expression	48	3	3.45583	0.615988	2.83984	2.83054	3.10429	1.27071	1.77e-05
Breast	1022:1017	AZD7762	CHEK1, CHEK2	Cell cycle	Targeted	Olaparib	PARP1, PARP2	Genome integrity	Targeted	49	5	10.2	160	14	3	2	9	DHX9_mut	all	KRAS	delta Emax	sensitivity	MOBEM	50	3	0.284892	0.0690555	0.215837	2.48196	2.48331	2.44943	0.000116175
Breast	1022:1017	AZD7762	CHEK1, CHEK2	Cell cycle	Targeted	Olaparib	PARP1, PARP2	Genome integrity	Targeted	49	5	10.2	160	14	3	2	9	CREBBP_mut	all	TP53	delta IC50	sensitivity	MOBEM	91	5	3.37582	0.919817	2.456	1.62793	1.6212	1.8056	0.000615838
Breast	1022:1017	AZD7762	CHEK1, CHEK2	Cell cycle	Targeted	Olaparib	PARP1, PARP2	Genome integrity	Targeted	49	5	10.2	160	14	3	2	9	FAT2_mut	all	all	delta IC50	sensitivity	MOBEM	116	9	3.06235	0.895049	2.16731	1.46533	1.45703	1.60287	4.43987e-05
Breast	1022:1017	AZD7762	CHEK1, CHEK2	Cell cycle	Targeted	Olaparib	PARP1, PARP2	Genome integrity	Targeted	49	5	10.2	160	14	3	2	9	LAMA2_mut	all	all	delta Emax	sensitivity	MOBEM	120	5	0.228001	0.065518	0.162483	1.63352	1.65448	1.23522	0.000494753
Breast	1022:1017	AZD7762	CHEK1, CHEK2	Cell cycle	Targeted	Olaparib	PARP1, PARP2	Genome integrity	Targeted	49	5	10.2	160	14	3	2	9	FAT2_mut	all	TP53	delta IC50	sensitivity	MOBEM	89	7	3.06209	0.889302	2.17279	1.44715	1.44999	1.40727	0.000380189
Breast	1022:1017	AZD7762	CHEK1, CHEK2	Cell cycle	Targeted	Olaparib	PARP1, PARP2	Genome integrity	Targeted	49	5	10.2	160	14	3	2	9	LAMA2_mut	all	TP53	delta Emax	sensitivity	MOBEM	92	4	0.268718	0.0561134	0.212605	2.37154	2.39115	1.93934	1.11187e-05
Breast	1022:1017	AZD7762	CHEK1, CHEK2	Cell cycle	Targeted	Olaparib	PARP1, PARP2	Genome integrity	Targeted	49	5	10.2	160	14	3	2	9	SACS_mut	all	TP53	delta Emax	sensitivity	MOBEM	90	6	0.200284	0.0559511	0.144333	1.55336	1.61505	1.01681	0.000383378
Breast	1022:1017	AZD7762	CHEK1, CHEK2	Cell cycle	Targeted	Olaparib	PARP1, PARP2	Genome integrity	Targeted	49	5	10.2	160	14	3	2	9	FAT2_mut	all	TP53	delta Emax	sensitivity	MOBEM	89	7	0.191685	0.0550057	0.13668	1.47468	1.52278	1.06651	0.000298504
Breast	1022:1017	AZD7762	CHEK1, CHEK2	Cell cycle	Targeted	Olaparib	PARP1, PARP2	Genome integrity	Targeted	49	5	10.2	160	14	3	2	9	FAT2_mut	all	all	delta Emax	sensitivity	MOBEM	116	9	0.187285	0.0630742	0.12421	1.24985	1.26142	1.11228	0.000440914
Breast	1053:1011	MK-2206	AKT1, AKT2	PI3K/MTOR signaling	Targeted	Navitoclax	BCL2, BCL-XL, BCL-W	Apoptosis regulation	Targeted	49	5	10.2	163	37	3	30	4	DLG1_mut	all	all	delta Emax	sensitivity	MOBEM	121	4	0.173607	0.0533509	0.120256	1.94169	1.94122	1.96066	0.000210013
Breast	1053:1011	MK-2206	AKT1, AKT2	PI3K/MTOR signaling	Targeted	Navitoclax	BCL2, BCL-XL, BCL-W	Apoptosis regulation	Targeted	49	5	10.2	163	37	3	30	4	SMARCA4_mut	all	KRAS	delta Emax	sensitivity	MOBEM	49	4	0.174367	0.0420476	0.132319	2.18628	2.19664	2.03818	0.000105696
Breast	1053:1011	MK-2206	AKT1, AKT2	PI3K/MTOR signaling	Targeted	Navitoclax	BCL2, BCL-XL, BCL-W	Apoptosis regulation	Targeted	49	5	10.2	163	37	3	30	4	SMARCA4_mut	all	KRAS	delta IC50	sensitivity	MOBEM	49	4	3.06825	0.693691	2.37456	2.25049	2.28495	1.85053	7.03513e-05
Breast	1053:1011	MK-2206	AKT1, AKT2	PI3K/MTOR signaling	Targeted	Navitoclax	BCL2, BCL-XL, BCL-W	Apoptosis regulation	Targeted	49	5	10.2	163	37	3	30	4	DLG1_mut	all	TP53	delta Emax	sensitivity	MOBEM	93	3	0.188066	0.0515027	0.136563	2.16245	2.16481	2.06144	0.00038029
Breast	1372:1510	Trametinib	MEK1, MEK2	ERK MAPK signaling	Targeted	Linsitinib	IGF1R	IGF1R signaling	Targeted	49	5	10.2	167	56	13	42	1	GNAS_mut	all	all	delta Emax	sensitivity	MOBEM	122	3	0.247321	0.070114	0.177207	2.22752	2.25266	1.4553	0.000217074
Breast	1510:1011	Linsitinib	IGF1R	IGF1R signaling	Targeted	Navitoclax	BCL2, BCL-XL, BCL-W	Apoptosis regulation	Targeted	49	5	10.2	168	21	3	15	3	JADE1_down	all	all	delta IC50	sensitivity	Binarised gene expression	119	6	3.39504	1.23824	2.1568	1.90658	1.91592	1.71955	1.23441e-05
Breast	1510:1011	Linsitinib	IGF1R	IGF1R signaling	Targeted	Navitoclax	BCL2, BCL-XL, BCL-W	Apoptosis regulation	Targeted	49	5	10.2	168	21	3	15	3	MAGI2_down	all	TP53	delta IC50	sensitivity	Binarised gene expression	93	3	4.09092	1.22472	2.8662	2.7732	2.75724	4.06195	7.9612e-06
Breast	1510:1011	Linsitinib	IGF1R	IGF1R signaling	Targeted	Navitoclax	BCL2, BCL-XL, BCL-W	Apoptosis regulation	Targeted	49	5	10.2	168	21	3	15	3	WWTR1_down	all	all	delta IC50	sensitivity	Binarised gene expression	121	4	4.13193	1.24953	2.8824	2.59456	2.57338	4.4566	1.21951e-06
Breast	1049:1192	PD173074	FGFR1, FGFR2, FGFR3	RTK signaling	Targeted	GSK269962A	ROCK1, ROCK2	Cytoskeleton	Targeted	49	5	10.2	161	NA	NA	NA	NA	NA	NA	NA	NA	NA	NA	NA	NA	NA	NA	NA	NA	NA	NA	NA
Breast	1049:1549	PD173074	FGFR1, FGFR2, FGFR3	RTK signaling	Targeted	Sapitinib	EGFR, ERBB2, ERBB3	EGFR signaling	Targeted	49	5	10.2	162	NA	NA	NA	NA	NA	NA	NA	NA	NA	NA	NA	NA	NA	NA	NA	NA	NA	NA	NA
Breast	1053:1052	MK-2206	AKT1, AKT2	PI3K/MTOR signaling	Targeted	RO-3306	CDK1	Cell cycle	Targeted	49	5	10.2	164	NA	NA	NA	NA	NA	NA	NA	NA	NA	NA	NA	NA	NA	NA	NA	NA	NA	NA	NA
Breast	1083:1549	Crizotinib	MET, ALK, ROS1	RTK signaling	Targeted	Sapitinib	EGFR, ERBB2, ERBB3	EGFR signaling	Targeted	49	5	10.2	165	NA	NA	NA	NA	NA	NA	NA	NA	NA	NA	NA	NA	NA	NA	NA	NA	NA	NA	NA
Breast	1558:1059	Lapatinib	EGFR, ERBB2	EGFR signaling	Targeted	AZD8055	MTORC1, MTORC2	PI3K/MTOR signaling	Targeted	49	5	10.2	169	NA	NA	NA	NA	NA	NA	NA	NA	NA	NA	NA	NA	NA	NA	NA	NA	NA	NA	NA
Breast	1594:1011	OSI-027	MTORC1, MTORC2	PI3K/MTOR signaling	Targeted	Navitoclax	BCL2, BCL-XL, BCL-W	Apoptosis regulation	Targeted	49	5	10.2	170	NA	NA	NA	NA	NA	NA	NA	NA	NA	NA	NA	NA	NA	NA	NA	NA	NA	NA	NA
Breast	1510:1053	Linsitinib	IGF1R	IGF1R signaling	Targeted	MK-2206	AKT1, AKT2	PI3K/MTOR signaling	Targeted	50	5	10	171	15	5	8	2	CTNNB1_mut	all	KRAS	delta Emax	sensitivity	MOBEM	50	3	0.282981	0.0905718	0.192409	2.28536	2.26334	3.16608	0.000336336
Breast	1510:1053	Linsitinib	IGF1R	IGF1R signaling	Targeted	MK-2206	AKT1, AKT2	PI3K/MTOR signaling	Targeted	50	5	10	171	15	5	8	2	loss.cnaPANCAN356..ERCC3.	all	KRAS	delta Emax	sensitivity	MOBEM	45	8	0.207806	0.0825574	0.125249	1.49133	1.56075	1.19913	0.000294429
Breast	1558:1594	Lapatinib	EGFR, ERBB2	EGFR signaling	Targeted	OSI-027	MTORC1, MTORC2	PI3K/MTOR signaling	Targeted	50	5	10	172	NA	NA	NA	NA	NA	NA	NA	NA	NA	NA	NA	NA	NA	NA	NA	NA	NA	NA	NA
Breast	1058:1012	Pictilisib	PI3K (class 1)	PI3K/MTOR signaling	Targeted	Vorinostat	HDAC inhibitor Class I, IIa, IIb, IV	Chromatin histone acetylation	Targeted	51	5	9.8	173	NA	NA	NA	NA	NA	NA	NA	NA	NA	NA	NA	NA	NA	NA	NA	NA	NA	NA	NA
Breast	1179:1047	MK-1775	WEE1, PLK1	Cell cycle	Targeted	Nutlin-3a (-)	MDM2	p53 pathway	Targeted	51	5	9.8	174	2	2	0	0	NA	NA	NA	NA	NA	NA	NA	NA	NA	NA	NA	NA	NA	NA	NA
Breast	1561:1049	Taselisib	PI3K (beta sparing)	PI3K/MTOR signaling	Targeted	PD173074	FGFR1, FGFR2, FGFR3	RTK signaling	Targeted	51	5	9.8	175	NA	NA	NA	NA	NA	NA	NA	NA	NA	NA	NA	NA	NA	NA	NA	NA	NA	NA	NA
Breast	1012:1051	Vorinostat	HDAC inhibitor Class I, IIa, IIb, IV	Chromatin histone acetylation	Targeted	Alisertib	AURKA	Mitosis	Targeted	44	4	9.1	176	NA	NA	NA	NA	NA	NA	NA	NA	NA	NA	NA	NA	NA	NA	NA	NA	NA	NA	NA
Breast	1558:1051	Lapatinib	EGFR, ERBB2	EGFR signaling	Targeted	Alisertib	AURKA	Mitosis	Targeted	44	4	9.1	177	NA	NA	NA	NA	NA	NA	NA	NA	NA	NA	NA	NA	NA	NA	NA	NA	NA	NA	NA
Breast	1012:1042	Vorinostat	HDAC inhibitor Class I, IIa, IIb, IV	Chromatin histone acetylation	Targeted	Doramapimod	p38, JNK2	JNK and p38 signaling	Targeted	45	4	8.9	178	NA	NA	NA	NA	NA	NA	NA	NA	NA	NA	NA	NA	NA	NA	NA	NA	NA	NA	NA
Breast	1053:1042	MK-2206	AKT1, AKT2	PI3K/MTOR signaling	Targeted	Doramapimod	p38, JNK2	JNK and p38 signaling	Targeted	45	4	8.9	179	NA	NA	NA	NA	NA	NA	NA	NA	NA	NA	NA	NA	NA	NA	NA	NA	NA	NA	NA
Breast	1372:1042	Trametinib	MEK1, MEK2	ERK MAPK signaling	Targeted	Doramapimod	p38, JNK2	JNK and p38 signaling	Targeted	45	4	8.9	180	NA	NA	NA	NA	NA	NA	NA	NA	NA	NA	NA	NA	NA	NA	NA	NA	NA	NA	NA
Breast	1053:1561	MK-2206	AKT1, AKT2	PI3K/MTOR signaling	Targeted	Taselisib	PI3K (beta sparing)	PI3K/MTOR signaling	Targeted	46	4	8.7	181	48	18	20	10	AHNAK_mut	all	all	delta Emax	sensitivity	MOBEM	122	3	0.142381	-0.0240195	0.166401	2.25382	2.27561	1.53601	0.000184351
Breast	1053:1561	MK-2206	AKT1, AKT2	PI3K/MTOR signaling	Targeted	Taselisib	PI3K (beta sparing)	PI3K/MTOR signaling	Targeted	46	4	8.7	181	48	18	20	10	PTEN_mut	all	TP53	delta IC50	sensitivity	MOBEM	83	13	1.48481	-0.476334	1.96115	1.24068	1.26504	1.10501	7.04906e-05
Breast	1053:1561	MK-2206	AKT1, AKT2	PI3K/MTOR signaling	Targeted	Taselisib	PI3K (beta sparing)	PI3K/MTOR signaling	Targeted	46	4	8.7	181	48	18	20	10	BCOR_mut	all	TP53	delta Emax	sensitivity	MOBEM	93	3	0.140954	-0.0234716	0.164425	2.17147	2.20441	1.4122	0.000360727
Breast	1053:1561	MK-2206	AKT1, AKT2	PI3K/MTOR signaling	Targeted	Taselisib	PI3K (beta sparing)	PI3K/MTOR signaling	Targeted	46	4	8.7	181	48	18	20	10	WHSC1_mut	all	TP53	delta Emax	sensitivity	MOBEM	92	4	0.125714	-0.0245962	0.15031	2.00003	2.03981	1.35719	0.000170603
Breast	1053:1561	MK-2206	AKT1, AKT2	PI3K/MTOR signaling	Targeted	Taselisib	PI3K (beta sparing)	PI3K/MTOR signaling	Targeted	46	4	8.7	181	48	18	20	10	CHD9_mut	all	TP53	delta Emax	sensitivity	MOBEM	91	5	0.129628	-0.026463	0.156091	2.13582	2.1977	1.42413	1.08338e-05
Breast	1053:1561	MK-2206	AKT1, AKT2	PI3K/MTOR signaling	Targeted	Taselisib	PI3K (beta sparing)	PI3K/MTOR signaling	Targeted	46	4	8.7	181	48	18	20	10	PTEN_mut	all	TP53	delta Emax	sensitivity	MOBEM	83	13	0.0718131	-0.0324526	0.104266	1.43632	1.53586	1.05401	5.60883e-06
Breast	1053:1561	MK-2206	AKT1, AKT2	PI3K/MTOR signaling	Targeted	Taselisib	PI3K (beta sparing)	PI3K/MTOR signaling	Targeted	46	4	8.7	181	48	18	20	10	PTCH1_mut	all	TP53	delta IC50	sensitivity	MOBEM	92	4	2.61142	-0.333466	2.94489	1.82465	1.8146	2.24076	0.000559992
Breast	1053:1561	MK-2206	AKT1, AKT2	PI3K/MTOR signaling	Targeted	Taselisib	PI3K (beta sparing)	PI3K/MTOR signaling	Targeted	46	4	8.7	181	48	18	20	10	gain.cnaPANCAN365	all	TP53	delta IC50	resistance	MOBEM	83	13	-1.78033	0.0350741	-1.81541	1.13365	1.13905	1.0987	0.000256161
Breast	1053:1561	MK-2206	AKT1, AKT2	PI3K/MTOR signaling	Targeted	Taselisib	PI3K (beta sparing)	PI3K/MTOR signaling	Targeted	46	4	8.7	181	48	18	20	10	PTCH1_mut	all	TP53	delta Emax	sensitivity	MOBEM	92	4	0.161926	-0.0261706	0.188097	2.62702	2.64398	2.22997	1.46835e-06
Breast	1053:1561	MK-2206	AKT1, AKT2	PI3K/MTOR signaling	Targeted	Taselisib	PI3K (beta sparing)	PI3K/MTOR signaling	Targeted	46	4	8.7	181	48	18	20	10	TRIO_mut	all	TP53	delta Emax	sensitivity	MOBEM	92	4	0.120355	-0.0243632	0.144718	1.91425	1.95585	1.2687	0.000307753
Breast	1049:1561	PD173074	FGFR1, FGFR2, FGFR3	RTK signaling	Targeted	Taselisib	PI3K (beta sparing)	PI3K/MTOR signaling	Targeted	47	4	8.5	185	6	5	0	1	CSRNP3_up	breast	all	delta Emax	sensitivity	Binarised gene expression	47	4	0.222046	0.0207608	0.201286	2.42201	2.52892	1.60788	2.54e-05
Breast	1179:1593	MK-1775	WEE1, PLK1	Cell cycle	Targeted	Entinostat	HDAC1, HDAC3	Chromatin histone acetylation	Targeted	47	4	8.5	186	1	0	0	1	loss.cnaPANCAN137..POT1.	breast	Basal	delta Emax	sensitivity	MOBEM	19	3	0.132659	-0.0264151	0.159074	4.9651	5.39481	3.22067	1.18388e-07
Breast	1372:1561	Trametinib	MEK1, MEK2	ERK MAPK signaling	Targeted	Taselisib	PI3K (beta sparing)	PI3K/MTOR signaling	Targeted	47	4	8.5	188	37	18	14	5	TBX3_down	all	TP53	delta IC50	sensitivity	Binarised gene expression	89	7	4.72188	1.65565	3.06622	2.05059	2.04272	2.17757	1.05022e-06
Breast	1372:1561	Trametinib	MEK1, MEK2	ERK MAPK signaling	Targeted	Taselisib	PI3K (beta sparing)	PI3K/MTOR signaling	Targeted	47	4	8.5	188	37	18	14	5	TJP2_mut	all	all	delta IC50	sensitivity	MOBEM	122	3	5.22687	1.81144	3.41543	2.02221	2.02884	1.71251	0.00074236
Breast	1372:1561	Trametinib	MEK1, MEK2	ERK MAPK signaling	Targeted	Taselisib	PI3K (beta sparing)	PI3K/MTOR signaling	Targeted	47	4	8.5	188	37	18	14	5	ARFGEF1_mut	all	PIK3CA	delta Emax	sensitivity	MOBEM	27	3	0.23774	0.0418046	0.195935	3.79927	3.8172	3.58699	9.54539e-07
Breast	1372:1561	Trametinib	MEK1, MEK2	ERK MAPK signaling	Targeted	Taselisib	PI3K (beta sparing)	PI3K/MTOR signaling	Targeted	47	4	8.5	188	37	18	14	5	chr19.58458686.58459219.ZNF256._HypMET	all	PIK3CA	delta Emax	sensitivity	MOBEM	19	11	0.136907	0.0176826	0.119224	2.24316	3.42967	1.57439	2.26586e-06
Breast	1372:1561	Trametinib	MEK1, MEK2	ERK MAPK signaling	Targeted	Taselisib	PI3K (beta sparing)	PI3K/MTOR signaling	Targeted	47	4	8.5	188	37	18	14	5	TBX3_down	all	all	delta IC50	sensitivity	Binarised gene expression	114	11	4.13513	1.67711	2.45802	1.51353	1.49642	1.75943	4.62938e-06
Breast	1011:1013	Navitoclax	BCL2, BCL-XL, BCL-W	Apoptosis regulation	Targeted	Nilotinib	ABL	ABL signaling	Targeted	47	4	8.5	182	NA	NA	NA	NA	NA	NA	NA	NA	NA	NA	NA	NA	NA	NA	NA	NA	NA	NA	NA
Breast	1022:1046	AZD7762	CHEK1, CHEK2	Cell cycle	Targeted	Wee1 Inhibitor	WEE1, CHEK1	Cell cycle	Targeted	47	4	8.5	183	NA	NA	NA	NA	NA	NA	NA	NA	NA	NA	NA	NA	NA	NA	NA	NA	NA	NA	NA
Breast	1049:1013	PD173074	FGFR1, FGFR2, FGFR3	RTK signaling	Targeted	Nilotinib	ABL	ABL signaling	Targeted	47	4	8.5	184	NA	NA	NA	NA	NA	NA	NA	NA	NA	NA	NA	NA	NA	NA	NA	NA	NA	NA	NA
Breast	1191:1013	Bortezomib	Proteasome	Protein stability and degradation	Targeted	Nilotinib	ABL	ABL signaling	Targeted	47	4	8.5	187	NA	NA	NA	NA	NA	NA	NA	NA	NA	NA	NA	NA	NA	NA	NA	NA	NA	NA	NA
Breast	1510:1909	Linsitinib	IGF1R	IGF1R signaling	Targeted	Venetoclax	BCL2	Apoptosis regulation	Targeted	47	4	8.5	189	NA	NA	NA	NA	NA	NA	NA	NA	NA	NA	NA	NA	NA	NA	NA	NA	NA	NA	NA
Breast	1558:1593	Lapatinib	EGFR, ERBB2	EGFR signaling	Targeted	Entinostat	HDAC1, HDAC3	Chromatin histone acetylation	Targeted	47	4	8.5	190	NA	NA	NA	NA	NA	NA	NA	NA	NA	NA	NA	NA	NA	NA	NA	NA	NA	NA	NA
Breast	1558:1632	Lapatinib	EGFR, ERBB2	EGFR signaling	Targeted	Ribociclib	CDK4, CDK6	Cell cycle	Targeted	47	4	8.5	191	NA	NA	NA	NA	NA	NA	NA	NA	NA	NA	NA	NA	NA	NA	NA	NA	NA	NA	NA
Breast	1005:1011	Cisplatin	DNA crosslinker	DNA replication	Chemotherapeutic	Navitoclax	BCL2, BCL-XL, BCL-W	Apoptosis regulation	Targeted	48	4	8.3	192	5	0	0	5	TNFRSF12A_down	breast	all	delta IC50	sensitivity	Binarised gene expression	48	3	5.47792	0.468176	5.00975	5.70671	5.622	10.6616	7.95e-13
Breast	1005:1011	Cisplatin	DNA crosslinker	DNA replication	Chemotherapeutic	Navitoclax	BCL2, BCL-XL, BCL-W	Apoptosis regulation	Targeted	48	4	8.3	192	5	0	0	5	RB1_down	breast	all	delta IC50	sensitivity	Binarised gene expression	48	3	4.69491	0.517115	4.17779	3.79626	3.92063	2.41686	6.08e-08
Breast	1005:1011	Cisplatin	DNA crosslinker	DNA replication	Chemotherapeutic	Navitoclax	BCL2, BCL-XL, BCL-W	Apoptosis regulation	Targeted	48	4	8.3	192	5	0	0	5	ERRFI1_down	breast	all	delta IC50	sensitivity	Binarised gene expression	48	3	4.11468	0.553379	3.5613	2.92142	3.20607	1.30813	1.06e-05
Breast	1005:1011	Cisplatin	DNA crosslinker	DNA replication	Chemotherapeutic	Navitoclax	BCL2, BCL-XL, BCL-W	Apoptosis regulation	Targeted	48	4	8.3	192	5	0	0	5	PARP1_up	breast	all	delta IC50	sensitivity	Binarised gene expression	48	3	4.18088	0.549241	3.63164	3.00879	3.27547	1.39218	6.39e-06
Breast	1005:1011	Cisplatin	DNA crosslinker	DNA replication	Chemotherapeutic	Navitoclax	BCL2, BCL-XL, BCL-W	Apoptosis regulation	Targeted	48	4	8.3	192	5	0	0	5	PREX2_up	breast	all	delta IC50	sensitivity	Binarised gene expression	48	3	5.47792	0.468176	5.00975	5.70671	5.622	10.6616	7.95e-13
Breast	1047:1553	Nutlin-3a (-)	MDM2	p53 pathway	Targeted	Uprosertib	AKT1, AKT2, AKT3	PI3K/MTOR signaling	Targeted	48	4	8.3	198	1	0	0	1	EGLN3_down	breast	all	delta Emax	sensitivity	Binarised gene expression	48	3	0.188702	0.0372087	0.151493	2.79751	2.91992	1.63459	2.14e-05
Breast	1047:2169	Nutlin-3a (-)	MDM2	p53 pathway	Targeted	AZD6482	PI3Kbeta	PI3K/MTOR signaling	Targeted	48	4	8.3	199	1	0	0	1	PARP1_up	breast	all	delta IC50	sensitivity	Binarised gene expression	48	3	4.11312	0.587236	3.52588	4.40056	4.43815	3.72385	1.63e-09
Breast	1058:1558	Pictilisib	PI3K (class 1)	PI3K/MTOR signaling	Targeted	Lapatinib	EGFR, ERBB2	EGFR signaling	Targeted	48	4	8.3	204	1	0	0	1	ABCC3_down	breast	all	delta IC50	sensitivity	Binarised gene expression	48	3	4.42229	0.209549	4.21274	2.96933	3.42987	1.13145	8.02e-06
Breast	1083:1011	Crizotinib	MET, ALK, ROS1	RTK signaling	Targeted	Navitoclax	BCL2, BCL-XL, BCL-W	Apoptosis regulation	Targeted	48	4	8.3	205	38	3	18	17	PARP1_up	breast	all	delta IC50	sensitivity	Binarised gene expression	48	3	4.17993	0.994527	3.1854	2.81178	2.83608	2.37556	1.97e-05
Breast	1083:1011	Crizotinib	MET, ALK, ROS1	RTK signaling	Targeted	Navitoclax	BCL2, BCL-XL, BCL-W	Apoptosis regulation	Targeted	48	4	8.3	205	38	3	18	17	chr20.42543097.42545137.TOX2._HypMET	all	TP53	delta IC50	sensitivity	MOBEM	74	22	2.87524	1.36008	1.51516	1.15038	1.19348	1.03036	7.66133e-06
Breast	1083:1011	Crizotinib	MET, ALK, ROS1	RTK signaling	Targeted	Navitoclax	BCL2, BCL-XL, BCL-W	Apoptosis regulation	Targeted	48	4	8.3	205	38	3	18	17	gain.cnaPANCAN301..CDK12.ERBB2.MED24.	all	TP53	delta Emax	resistance	MOBEM	81	15	0.0205331	0.112691	-0.0921575	1.08137	1.06755	1.17209	0.000217676
Breast	1083:1011	Crizotinib	MET, ALK, ROS1	RTK signaling	Targeted	Navitoclax	BCL2, BCL-XL, BCL-W	Apoptosis regulation	Targeted	48	4	8.3	205	38	3	18	17	chr21.47602431.47602740.C21orf56._HypMET	all	TP53	delta Emax	sensitivity	MOBEM	84	12	0.188717	0.0853731	0.103343	1.21677	1.19976	1.37378	0.00015496
Breast	1083:1011	Crizotinib	MET, ALK, ROS1	RTK signaling	Targeted	Navitoclax	BCL2, BCL-XL, BCL-W	Apoptosis regulation	Targeted	48	4	8.3	205	38	3	18	17	chr15.30685087.30685891.CHRFAM7A._HypMET	all	TP53	delta IC50	sensitivity	MOBEM	74	22	2.87524	1.36008	1.51516	1.15038	1.19348	1.03036	7.66133e-06
Breast	1083:1011	Crizotinib	MET, ALK, ROS1	RTK signaling	Targeted	Navitoclax	BCL2, BCL-XL, BCL-W	Apoptosis regulation	Targeted	48	4	8.3	205	38	3	18	17	chr8.67344497.67344989.RRS1._HypMET	all	TP53	delta IC50	sensitivity	MOBEM	88	8	3.4854	1.54566	1.93974	1.42406	1.40984	1.64644	0.000210626
Breast	1083:1011	Crizotinib	MET, ALK, ROS1	RTK signaling	Targeted	Navitoclax	BCL2, BCL-XL, BCL-W	Apoptosis regulation	Targeted	48	4	8.3	205	38	3	18	17	chr19.21265164.21265433.ZNF714._HypMET	all	TP53	delta Emax	sensitivity	MOBEM	84	12	0.193877	0.0846359	0.109241	1.29888	1.32971	1.1196	5.86942e-05
Breast	1083:1011	Crizotinib	MET, ALK, ROS1	RTK signaling	Targeted	Navitoclax	BCL2, BCL-XL, BCL-W	Apoptosis regulation	Targeted	48	4	8.3	205	38	3	18	17	chr21.47602431.47602740.C21orf56._HypMET	all	TP53	delta IC50	sensitivity	MOBEM	84	12	3.4112	1.46389	1.94731	1.48251	1.45578	1.7468	5.87257e-06
Breast	1083:1011	Crizotinib	MET, ALK, ROS1	RTK signaling	Targeted	Navitoclax	BCL2, BCL-XL, BCL-W	Apoptosis regulation	Targeted	48	4	8.3	205	38	3	18	17	chr20.42543097.42545137.TOX2._HypMET	all	TP53	delta Emax	sensitivity	MOBEM	74	22	0.173369	0.0759704	0.0973989	1.19036	1.25804	1.01923	3.95518e-06
Breast	1083:1011	Crizotinib	MET, ALK, ROS1	RTK signaling	Targeted	Navitoclax	BCL2, BCL-XL, BCL-W	Apoptosis regulation	Targeted	48	4	8.3	205	38	3	18	17	chr19.21265164.21265433.ZNF714._HypMET	all	TP53	delta IC50	sensitivity	MOBEM	84	12	3.1029	1.50794	1.59496	1.16799	1.18985	1.03454	0.000270768
Breast	1083:1011	Crizotinib	MET, ALK, ROS1	RTK signaling	Targeted	Navitoclax	BCL2, BCL-XL, BCL-W	Apoptosis regulation	Targeted	48	4	8.3	205	38	3	18	17	chr19:21265164-21265433(ZNF714)_HypMET	all	all	delta Emax	sensitivity	MOBEM	111	14	0.183206	0.0864084	0.0967981	1.1442	1.15998	1.0323	9.5472e-05
Breast	1083:1011	Crizotinib	MET, ALK, ROS1	RTK signaling	Targeted	Navitoclax	BCL2, BCL-XL, BCL-W	Apoptosis regulation	Targeted	48	4	8.3	205	38	3	18	17	chr16:56659107-56659660(MT1E)_HypMET	all	all	delta Emax	sensitivity	MOBEM	112	13	0.177663	0.0879161	0.0897467	1.04745	1.04594	1.06174	0.000501655
Breast	1083:1011	Crizotinib	MET, ALK, ROS1	RTK signaling	Targeted	Navitoclax	BCL2, BCL-XL, BCL-W	Apoptosis regulation	Targeted	48	4	8.3	205	38	3	18	17	chr16:56659107-56659660(MT1E)_HypMET	all	all	delta IC50	sensitivity	MOBEM	112	13	3.32666	1.58165	1.74502	1.19818	1.21198	1.08948	7.75879e-05
Breast	1083:1011	Crizotinib	MET, ALK, ROS1	RTK signaling	Targeted	Navitoclax	BCL2, BCL-XL, BCL-W	Apoptosis regulation	Targeted	48	4	8.3	205	38	3	18	17	chr15.30685087.30685891.CHRFAM7A._HypMET	all	TP53	delta Emax	sensitivity	MOBEM	74	22	0.173369	0.0759704	0.0973989	1.19036	1.25804	1.01923	3.95518e-06
Breast	1083:1011	Crizotinib	MET, ALK, ROS1	RTK signaling	Targeted	Navitoclax	BCL2, BCL-XL, BCL-W	Apoptosis regulation	Targeted	48	4	8.3	205	38	3	18	17	chr21:47602431-47602740(C21orf56)_HypMET	all	all	delta Emax	sensitivity	MOBEM	111	14	0.176254	0.0872853	0.0889686	1.04102	1.04163	1.03591	0.000359202
Breast	1083:1011	Crizotinib	MET, ALK, ROS1	RTK signaling	Targeted	Navitoclax	BCL2, BCL-XL, BCL-W	Apoptosis regulation	Targeted	48	4	8.3	205	38	3	18	17	chr8:67344497-67344989(RRS1)_HypMET	all	all	delta IC50	sensitivity	MOBEM	113	12	3.3721	1.59227	1.77984	1.21951	1.2396	1.05849	0.00010204
Breast	1083:1011	Crizotinib	MET, ALK, ROS1	RTK signaling	Targeted	Navitoclax	BCL2, BCL-XL, BCL-W	Apoptosis regulation	Targeted	48	4	8.3	205	38	3	18	17	chr21:47602431-47602740(C21orf56)_HypMET	all	all	delta IC50	sensitivity	MOBEM	111	14	3.31394	1.56753	1.74641	1.2048	1.21021	1.1618	4.21711e-05
Breast	1007:1011	Docetaxel	Microtubule stabiliser	Mitosis	Chemotherapeutic	Navitoclax	BCL2, BCL-XL, BCL-W	Apoptosis regulation	Targeted	48	4	8.3	193	NA	NA	NA	NA	NA	NA	NA	NA	NA	NA	NA	NA	NA	NA	NA	NA	NA	NA	NA
Breast	1012:1086	Vorinostat	HDAC inhibitor Class I, IIa, IIb, IV	Chromatin histone acetylation	Targeted	BI-2536	PLK1, PLK2, PLK3	Cell cycle	Targeted	36	3	8.3	194	NA	NA	NA	NA	NA	NA	NA	NA	NA	NA	NA	NA	NA	NA	NA	NA	NA	NA	NA
Breast	1012:1096	Vorinostat	HDAC inhibitor Class I, IIa, IIb, IV	Chromatin histone acetylation	Targeted	Tozasertib	AURKA, AURKB, AURKC, others	Mitosis	Targeted	48	4	8.3	195	NA	NA	NA	NA	NA	NA	NA	NA	NA	NA	NA	NA	NA	NA	NA	NA	NA	NA	NA
Breast	1021:1560	Axitinib	PDGFR, KIT, VEGFR	RTK signaling	Targeted	Alpelisib	PI3Kalpha	PI3K/MTOR signaling	Targeted	48	4	8.3	196	NA	NA	NA	NA	NA	NA	NA	NA	NA	NA	NA	NA	NA	NA	NA	NA	NA	NA	NA
Breast	1047:1038	Nutlin-3a (-)	MDM2	p53 pathway	Targeted	NU7441	DNAPK	Genome integrity	Targeted	48	4	8.3	197	NA	NA	NA	NA	NA	NA	NA	NA	NA	NA	NA	NA	NA	NA	NA	NA	NA	NA	NA
Breast	1047:2172	Nutlin-3a (-)	MDM2	p53 pathway	Targeted	JQ1	BRD2, BRD3, BRD4, BRDT	Chromatin other	Targeted	48	4	8.3	200	NA	NA	NA	NA	NA	NA	NA	NA	NA	NA	NA	NA	NA	NA	NA	NA	NA	NA	NA
Breast	1049:2172	PD173074	FGFR1, FGFR2, FGFR3	RTK signaling	Targeted	JQ1	BRD2, BRD3, BRD4, BRDT	Chromatin other	Targeted	48	4	8.3	201	NA	NA	NA	NA	NA	NA	NA	NA	NA	NA	NA	NA	NA	NA	NA	NA	NA	NA	NA
Breast	1053:1080	MK-2206	AKT1, AKT2	PI3K/MTOR signaling	Targeted	Paclitaxel	Microtubule stabiliser	Mitosis	Chemotherapeutic	48	4	8.3	202	NA	NA	NA	NA	NA	NA	NA	NA	NA	NA	NA	NA	NA	NA	NA	NA	NA	NA	NA
Breast	1058:1050	Pictilisib	PI3K (class 1)	PI3K/MTOR signaling	Targeted	ZM447439	AURKA, AURKB	Mitosis	Targeted	48	4	8.3	203	NA	NA	NA	NA	NA	NA	NA	NA	NA	NA	NA	NA	NA	NA	NA	NA	NA	NA	NA
Breast	1083:1558	Crizotinib	MET, ALK, ROS1	RTK signaling	Targeted	Lapatinib	EGFR, ERBB2	EGFR signaling	Targeted	48	4	8.3	206	NA	NA	NA	NA	NA	NA	NA	NA	NA	NA	NA	NA	NA	NA	NA	NA	NA	NA	NA
Breast	1083:1560	Crizotinib	MET, ALK, ROS1	RTK signaling	Targeted	Alpelisib	PI3Kalpha	PI3K/MTOR signaling	Targeted	48	4	8.3	207	NA	NA	NA	NA	NA	NA	NA	NA	NA	NA	NA	NA	NA	NA	NA	NA	NA	NA	NA
Breast	1179:1560	MK-1775	WEE1, PLK1	Cell cycle	Targeted	Alpelisib	PI3Kalpha	PI3K/MTOR signaling	Targeted	48	4	8.3	208	NA	NA	NA	NA	NA	NA	NA	NA	NA	NA	NA	NA	NA	NA	NA	NA	NA	NA	NA
Breast	1372:1560	Trametinib	MEK1, MEK2	ERK MAPK signaling	Targeted	Alpelisib	PI3Kalpha	PI3K/MTOR signaling	Targeted	48	4	8.3	209	NA	NA	NA	NA	NA	NA	NA	NA	NA	NA	NA	NA	NA	NA	NA	NA	NA	NA	NA
Breast	1372:2169	Trametinib	MEK1, MEK2	ERK MAPK signaling	Targeted	AZD6482	PI3Kbeta	PI3K/MTOR signaling	Targeted	48	4	8.3	210	NA	NA	NA	NA	NA	NA	NA	NA	NA	NA	NA	NA	NA	NA	NA	NA	NA	NA	NA
Breast	1510:1050	Linsitinib	IGF1R	IGF1R signaling	Targeted	ZM447439	AURKA, AURKB	Mitosis	Targeted	48	4	8.3	211	NA	NA	NA	NA	NA	NA	NA	NA	NA	NA	NA	NA	NA	NA	NA	NA	NA	NA	NA
Breast	1510:1553	Linsitinib	IGF1R	IGF1R signaling	Targeted	Uprosertib	AKT1, AKT2, AKT3	PI3K/MTOR signaling	Targeted	48	4	8.3	212	NA	NA	NA	NA	NA	NA	NA	NA	NA	NA	NA	NA	NA	NA	NA	NA	NA	NA	NA
Breast	1549:1553	Sapitinib	EGFR, ERBB2, ERBB3	EGFR signaling	Targeted	Uprosertib	AKT1, AKT2, AKT3	PI3K/MTOR signaling	Targeted	48	4	8.3	213	NA	NA	NA	NA	NA	NA	NA	NA	NA	NA	NA	NA	NA	NA	NA	NA	NA	NA	NA
Breast	1549:1560	Sapitinib	EGFR, ERBB2, ERBB3	EGFR signaling	Targeted	Alpelisib	PI3Kalpha	PI3K/MTOR signaling	Targeted	48	4	8.3	214	NA	NA	NA	NA	NA	NA	NA	NA	NA	NA	NA	NA	NA	NA	NA	NA	NA	NA	NA
Breast	1549:2169	Sapitinib	EGFR, ERBB2, ERBB3	EGFR signaling	Targeted	AZD6482	PI3Kbeta	PI3K/MTOR signaling	Targeted	48	4	8.3	215	NA	NA	NA	NA	NA	NA	NA	NA	NA	NA	NA	NA	NA	NA	NA	NA	NA	NA	NA
Breast	1558:1553	Lapatinib	EGFR, ERBB2	EGFR signaling	Targeted	Uprosertib	AKT1, AKT2, AKT3	PI3K/MTOR signaling	Targeted	48	4	8.3	216	1	0	1	0	NA	NA	NA	NA	NA	NA	NA	NA	NA	NA	NA	NA	NA	NA	NA
Breast	1558:2169	Lapatinib	EGFR, ERBB2	EGFR signaling	Targeted	AZD6482	PI3Kbeta	PI3K/MTOR signaling	Targeted	48	4	8.3	217	NA	NA	NA	NA	NA	NA	NA	NA	NA	NA	NA	NA	NA	NA	NA	NA	NA	NA	NA
Breast	1561:2169	Taselisib	PI3K (beta sparing)	PI3K/MTOR signaling	Targeted	AZD6482	PI3Kbeta	PI3K/MTOR signaling	Targeted	48	4	8.3	218	NA	NA	NA	NA	NA	NA	NA	NA	NA	NA	NA	NA	NA	NA	NA	NA	NA	NA	NA
Breast	1594:1560	OSI-027	MTORC1, MTORC2	PI3K/MTOR signaling	Targeted	Alpelisib	PI3Kalpha	PI3K/MTOR signaling	Targeted	48	4	8.3	219	NA	NA	NA	NA	NA	NA	NA	NA	NA	NA	NA	NA	NA	NA	NA	NA	NA	NA	NA
Breast	1047:1030	Nutlin-3a (-)	MDM2	p53 pathway	Targeted	KU-55933	ATM	Genome integrity	Targeted	49	4	8.2	223	5	0	0	5	FOXO1_down	breast	all	delta Emax	sensitivity	Binarised gene expression	48	3	0.300226	0.0132382	0.286987	3.92761	4.51077	1.51925	2.77e-08
Breast	1047:1030	Nutlin-3a (-)	MDM2	p53 pathway	Targeted	KU-55933	ATM	Genome integrity	Targeted	49	4	8.2	223	5	0	0	5	POLR2B_mut	breast	all	delta Emax	sensitivity	MOBEM	48	3	0.289568	0.0139043	0.275664	3.64926	4.47458	1.22534	1.46473e-07
Breast	1047:1030	Nutlin-3a (-)	MDM2	p53 pathway	Targeted	KU-55933	ATM	Genome integrity	Targeted	49	4	8.2	223	5	0	0	5	PARP1_up	breast	all	delta IC50	sensitivity	Binarised gene expression	48	3	4.67467	0.115755	4.55892	3.92833	3.97914	3.10913	2.76e-08
Breast	1047:1030	Nutlin-3a (-)	MDM2	p53 pathway	Targeted	KU-55933	ATM	Genome integrity	Targeted	49	4	8.2	223	5	0	0	5	BEX3_down	breast	all	delta Emax	sensitivity	Binarised gene expression	48	3	0.26712	0.0153073	0.251813	3.14002	3.81712	1.07088	2.98e-06
Breast	1047:1030	Nutlin-3a (-)	MDM2	p53 pathway	Targeted	KU-55933	ATM	Genome integrity	Targeted	49	4	8.2	223	5	0	0	5	POLR2Bmut	breast	all	delta Emax	sensitivity	CELLECTOR	47	3	0.289568	0.0151827	0.274385	3.61902	4.45244	1.21966	1.91e-07
Breast	1372:1011	Trametinib	MEK1, MEK2	ERK MAPK signaling	Targeted	Navitoclax	BCL2, BCL-XL, BCL-W	Apoptosis regulation	Targeted	49	4	8.2	227	18	3	13	2	STK17B_up	breast	all	delta IC50	sensitivity	Binarised gene expression	48	3	3.42962	0.616697	2.81292	3.15293	3.31658	1.74571	2.76e-06
Breast	1558:1192	Lapatinib	EGFR, ERBB2	EGFR signaling	Targeted	GSK269962A	ROCK1, ROCK2	Cytoskeleton	Targeted	49	4	8.2	229	1	0	0	1	PLEKHF1_down	breast	all	delta Emax	sensitivity	Binarised gene expression	48	3	0.248627	0.0290192	0.219607	2.7133	2.7971	1.7562	3.44e-05
Breast	1594:1510	OSI-027	MTORC1, MTORC2	PI3K/MTOR signaling	Targeted	Linsitinib	IGF1R	IGF1R signaling	Targeted	49	4	8.2	233	15	5	0	10	AXL_up	breast	all	delta Emax	sensitivity	Binarised gene expression	48	3	0.310753	0.0321405	0.278612	3.23557	3.40963	1.77091	1.7e-06
Breast	1594:1510	OSI-027	MTORC1, MTORC2	PI3K/MTOR signaling	Targeted	Linsitinib	IGF1R	IGF1R signaling	Targeted	49	4	8.2	233	15	5	0	10	AXL_up	breast	all	delta IC50	sensitivity	Binarised gene expression	48	3	4.78966	0.348729	4.44093	3.07213	3.10253	2.54404	4.42e-06
Breast	1594:1510	OSI-027	MTORC1, MTORC2	PI3K/MTOR signaling	Targeted	Linsitinib	IGF1R	IGF1R signaling	Targeted	49	4	8.2	233	15	5	0	10	CEBPA_down	breast	all	delta Emax	sensitivity	Binarised gene expression	48	3	0.291151	0.0333656	0.257785	2.87163	3.01781	1.59995	1.4e-05
Breast	1594:1510	OSI-027	MTORC1, MTORC2	PI3K/MTOR signaling	Targeted	Linsitinib	IGF1R	IGF1R signaling	Targeted	49	4	8.2	233	15	5	0	10	IDH2_down	breast	all	delta Emax	sensitivity	Binarised gene expression	48	3	0.322467	0.0314083	0.291059	3.47727	3.61902	2.07628	4.08e-07
Breast	1594:1510	OSI-027	MTORC1, MTORC2	PI3K/MTOR signaling	Targeted	Linsitinib	IGF1R	IGF1R signaling	Targeted	49	4	8.2	233	15	5	0	10	ERCC2_up	breast	all	delta Emax	sensitivity	Binarised gene expression	47	4	0.246071	0.0317174	0.214353	2.33446	2.59685	1.17577	4.45e-05
Breast	1594:1510	OSI-027	MTORC1, MTORC2	PI3K/MTOR signaling	Targeted	Linsitinib	IGF1R	IGF1R signaling	Targeted	49	4	8.2	233	15	5	0	10	PPP1R13B_down	breast	all	delta Emax	sensitivity	Binarised gene expression	46	5	0.22931	0.0288793	0.200431	2.21468	2.47128	1.23516	2.12e-05
Breast	1594:1510	OSI-027	MTORC1, MTORC2	PI3K/MTOR signaling	Targeted	Linsitinib	IGF1R	IGF1R signaling	Targeted	49	4	8.2	233	15	5	0	10	SRGN_up	breast	all	delta IC50	sensitivity	Binarised gene expression	48	3	4.78966	0.348729	4.44093	3.07213	3.10253	2.54404	4.42e-06
Breast	1594:1510	OSI-027	MTORC1, MTORC2	PI3K/MTOR signaling	Targeted	Linsitinib	IGF1R	IGF1R signaling	Targeted	49	4	8.2	233	15	5	0	10	NOTCH3_down	breast	all	delta Emax	sensitivity	Binarised gene expression	48	3	0.285607	0.0337121	0.251895	2.77638	3.02277	1.28408	2.41e-05
Breast	1594:1510	OSI-027	MTORC1, MTORC2	PI3K/MTOR signaling	Targeted	Linsitinib	IGF1R	IGF1R signaling	Targeted	49	4	8.2	233	15	5	0	10	SRGN_up	breast	all	delta Emax	sensitivity	Binarised gene expression	48	3	0.310753	0.0321405	0.278612	3.23557	3.40963	1.77091	1.7e-06
Breast	1594:1510	OSI-027	MTORC1, MTORC2	PI3K/MTOR signaling	Targeted	Linsitinib	IGF1R	IGF1R signaling	Targeted	49	4	8.2	233	15	5	0	10	NECTIN4_down	breast	all	delta Emax	sensitivity	Binarised gene expression	47	4	0.246071	0.0317174	0.214353	2.33446	2.59685	1.17577	4.45e-05
Breast	1179:1510	MK-1775	WEE1, PLK1	Cell cycle	Targeted	Linsitinib	IGF1R	IGF1R signaling	Targeted	49	4	8.2	226	20	13	2	5	MECOM_mut	all	all	delta Emax	sensitivity	MOBEM	120	5	0.201048	0.0583832	0.142665	1.78606	1.7649	3.36153	0.000149908
Breast	1179:1510	MK-1775	WEE1, PLK1	Cell cycle	Targeted	Linsitinib	IGF1R	IGF1R signaling	Targeted	49	4	8.2	226	20	13	2	5	chr17.46673532.46674181.LOC404266._HypMET	all	TP53	delta Emax	sensitivity	MOBEM	83	13	0.152765	0.0503346	0.10243	1.34846	1.38159	1.172	1.79391e-05
Breast	1179:1510	MK-1775	WEE1, PLK1	Cell cycle	Targeted	Linsitinib	IGF1R	IGF1R signaling	Targeted	49	4	8.2	226	20	13	2	5	MECOM_mut	all	TP53	delta Emax	sensitivity	MOBEM	92	4	0.218027	0.0575174	0.16051	2.0767	2.04591	7.32987	9.93416e-05
Breast	1179:1510	MK-1775	WEE1, PLK1	Cell cycle	Targeted	Linsitinib	IGF1R	IGF1R signaling	Targeted	49	4	8.2	226	20	13	2	5	chr17:46673532-46674181(LOC404266)_HypMET	all	all	delta Emax	sensitivity	MOBEM	103	22	0.136136	0.0487013	0.0874347	1.1243	1.15522	1.00301	4.76587e-06
Breast	1179:1510	MK-1775	WEE1, PLK1	Cell cycle	Targeted	Linsitinib	IGF1R	IGF1R signaling	Targeted	49	4	8.2	226	20	13	2	5	ARFGEF1_mut	all	KRAS	delta Emax	sensitivity	MOBEM	50	3	0.232589	0.0465951	0.185994	2.30599	2.26666	6.10814	0.00030137
Breast	1372:1011	Trametinib	MEK1, MEK2	ERK MAPK signaling	Targeted	Navitoclax	BCL2, BCL-XL, BCL-W	Apoptosis regulation	Targeted	49	4	8.2	227	18	3	13	2	gain.cnaPANCAN84..FGFR1.WHSC1L1.	all	KRAS	delta Emax	sensitivity	MOBEM	47	6	0.180901	0.0594899	0.121412	1.78736	1.88747	1.27994	0.000137902
Breast	1561:1510	Taselisib	PI3K (beta sparing)	PI3K/MTOR signaling	Targeted	Linsitinib	IGF1R	IGF1R signaling	Targeted	49	4	8.2	231	26	13	3	10	PRKACA_down	all	all	delta Emax	sensitivity	Binarised gene expression	122	3	0.328951	0.0237293	0.305221	3.55978	3.78975	1.24925	1.32203e-08
Breast	1561:1510	Taselisib	PI3K (beta sparing)	PI3K/MTOR signaling	Targeted	Linsitinib	IGF1R	IGF1R signaling	Targeted	49	4	8.2	231	26	13	3	10	NR4A2_mut	all	all	delta Emax	sensitivity	MOBEM	120	5	0.178591	0.0249073	0.153684	1.65265	1.6839	1.14206	0.000427679
Breast	1561:1510	Taselisib	PI3K (beta sparing)	PI3K/MTOR signaling	Targeted	Linsitinib	IGF1R	IGF1R signaling	Targeted	49	4	8.2	231	26	13	3	10	AHNAK_mut	all	all	delta Emax	sensitivity	MOBEM	122	3	0.291204	0.0246575	0.266546	3.00306	3.17003	1.11875	1.05463e-06
Breast	1561:1510	Taselisib	PI3K (beta sparing)	PI3K/MTOR signaling	Targeted	Linsitinib	IGF1R	IGF1R signaling	Targeted	49	4	8.2	231	26	13	3	10	AHNAK_mut	all	all	delta IC50	sensitivity	MOBEM	122	3	3.73825	0.412877	3.32538	2.0535	2.07287	1.40873	0.000618806
Breast	1561:1510	Taselisib	PI3K (beta sparing)	PI3K/MTOR signaling	Targeted	Linsitinib	IGF1R	IGF1R signaling	Targeted	49	4	8.2	231	26	13	3	10	MYH9_down	all	TP53	delta Emax	sensitivity	Binarised gene expression	93	3	0.307233	0.0268307	0.280402	3.06274	3.38499	1.00207	1.06143e-06
Breast	1561:1510	Taselisib	PI3K (beta sparing)	PI3K/MTOR signaling	Targeted	Linsitinib	IGF1R	IGF1R signaling	Targeted	49	4	8.2	231	26	13	3	10	PTCH1_mut	all	TP53	delta Emax	sensitivity	MOBEM	92	4	0.272801	0.0252799	0.247521	2.71455	3.00521	1.05793	7.16506e-07
Breast	1561:1510	Taselisib	PI3K (beta sparing)	PI3K/MTOR signaling	Targeted	Linsitinib	IGF1R	IGF1R signaling	Targeted	49	4	8.2	231	26	13	3	10	TJP1_mut	all	all	delta Emax	sensitivity	MOBEM	122	3	0.298507	0.0244779	0.274029	3.1064	3.33837	1.02888	4.82532e-07
Breast	1561:1510	Taselisib	PI3K (beta sparing)	PI3K/MTOR signaling	Targeted	Linsitinib	IGF1R	IGF1R signaling	Targeted	49	4	8.2	231	26	13	3	10	PIK3CA_mut	all	KRAS	delta Emax	sensitivity	MOBEM	46	7	0.111654	0.00731672	0.104337	1.61284	1.71789	1.17342	0.000221961
Breast	1561:1510	Taselisib	PI3K (beta sparing)	PI3K/MTOR signaling	Targeted	Linsitinib	IGF1R	IGF1R signaling	Targeted	49	4	8.2	231	26	13	3	10	MECOM_mut	all	TP53	delta Emax	sensitivity	MOBEM	92	4	0.271054	0.0253558	0.245698	2.68864	2.9833	1.03902	8.8712e-07
Breast	1561:1510	Taselisib	PI3K (beta sparing)	PI3K/MTOR signaling	Targeted	Linsitinib	IGF1R	IGF1R signaling	Targeted	49	4	8.2	231	26	13	3	10	PRKACA_down	all	TP53	delta Emax	sensitivity	Binarised gene expression	93	3	0.328951	0.0261301	0.302821	3.39037	3.6579	1.23943	9.68343e-08
Breast	1012:1030	Vorinostat	HDAC inhibitor Class I, IIa, IIb, IV	Chromatin histone acetylation	Targeted	KU-55933	ATM	Genome integrity	Targeted	49	4	8.2	220	NA	NA	NA	NA	NA	NA	NA	NA	NA	NA	NA	NA	NA	NA	NA	NA	NA	NA	NA
Breast	1012:1549	Vorinostat	HDAC inhibitor Class I, IIa, IIb, IV	Chromatin histone acetylation	Targeted	Sapitinib	EGFR, ERBB2, ERBB3	EGFR signaling	Targeted	49	4	8.2	221	NA	NA	NA	NA	NA	NA	NA	NA	NA	NA	NA	NA	NA	NA	NA	NA	NA	NA	NA
Breast	1021:1549	Axitinib	PDGFR, KIT, VEGFR	RTK signaling	Targeted	Sapitinib	EGFR, ERBB2, ERBB3	EGFR signaling	Targeted	49	4	8.2	222	NA	NA	NA	NA	NA	NA	NA	NA	NA	NA	NA	NA	NA	NA	NA	NA	NA	NA	NA
Breast	1049:1083	PD173074	FGFR1, FGFR2, FGFR3	RTK signaling	Targeted	Crizotinib	MET, ALK, ROS1	RTK signaling	Targeted	49	4	8.2	224	NA	NA	NA	NA	NA	NA	NA	NA	NA	NA	NA	NA	NA	NA	NA	NA	NA	NA	NA
Breast	1053:1030	MK-2206	AKT1, AKT2	PI3K/MTOR signaling	Targeted	KU-55933	ATM	Genome integrity	Targeted	49	4	8.2	225	NA	NA	NA	NA	NA	NA	NA	NA	NA	NA	NA	NA	NA	NA	NA	NA	NA	NA	NA
Breast	1510:1052	Linsitinib	IGF1R	IGF1R signaling	Targeted	RO-3306	CDK1	Cell cycle	Targeted	49	4	8.2	228	NA	NA	NA	NA	NA	NA	NA	NA	NA	NA	NA	NA	NA	NA	NA	NA	NA	NA	NA
Breast	1559:1549	Luminespib	HSP90	Protein stability and degradation	Targeted	Sapitinib	EGFR, ERBB2, ERBB3	EGFR signaling	Targeted	49	4	8.2	230	NA	NA	NA	NA	NA	NA	NA	NA	NA	NA	NA	NA	NA	NA	NA	NA	NA	NA	NA
Breast	1594:1054	OSI-027	MTORC1, MTORC2	PI3K/MTOR signaling	Targeted	Palbociclib	CDK4, CDK6	Cell cycle	Targeted	49	4	8.2	232	NA	NA	NA	NA	NA	NA	NA	NA	NA	NA	NA	NA	NA	NA	NA	NA	NA	NA	NA
Breast	1047:1594	Nutlin-3a (-)	MDM2	p53 pathway	Targeted	OSI-027	MTORC1, MTORC2	PI3K/MTOR signaling	Targeted	50	4	8	235	3	0	0	3	PTPRD_up	breast	all	delta IC50	sensitivity	Binarised gene expression	48	3	4.24707	0.50527	3.7418	3.39767	4.1124	1.16823	6.54e-07
Breast	1047:1594	Nutlin-3a (-)	MDM2	p53 pathway	Targeted	OSI-027	MTORC1, MTORC2	PI3K/MTOR signaling	Targeted	50	4	8	235	3	0	0	3	JAK1_up	breast	all	delta Emax	sensitivity	Binarised gene expression	48	3	0.260547	0.0410185	0.219528	2.77373	2.80456	2.25444	2.45e-05
Breast	1047:1594	Nutlin-3a (-)	MDM2	p53 pathway	Targeted	OSI-027	MTORC1, MTORC2	PI3K/MTOR signaling	Targeted	50	4	8	235	3	0	0	3	JAK1_up	breast	all	delta IC50	sensitivity	Binarised gene expression	48	3	4.29371	0.502355	3.79136	3.47362	4.16311	1.21754	4.17e-07
Breast	1549:1594	Sapitinib	EGFR, ERBB2, ERBB3	EGFR signaling	Targeted	OSI-027	MTORC1, MTORC2	PI3K/MTOR signaling	Targeted	50	4	8	238	2	0	1	1	MED23_up	breast	all	delta IC50	sensitivity	Binarised gene expression	48	3	2.89248	0.467805	2.42468	3.03557	3.19966	1.65889	5.47e-06
Breast	1017:1022	Olaparib	PARP1, PARP2	Genome integrity	Targeted	AZD7762	CHEK1, CHEK2	Cell cycle	Targeted	50	4	8	234	46	7	18	21	chr19.22018594.22018827.ZNF43._HypMET	all	KRAS	delta IC50	sensitivity	MOBEM	31	22	1.44372	-0.356606	1.80033	1.15696	1.01145	1.54691	0.000126137
Breast	1017:1022	Olaparib	PARP1, PARP2	Genome integrity	Targeted	AZD7762	CHEK1, CHEK2	Cell cycle	Targeted	50	4	8	234	46	7	18	21	ARID2_mut	all	TP53	delta Emax	sensitivity	MOBEM	89	7	0.15684	0.00892092	0.147919	1.63187	1.70034	1.11097	7.10985e-05
Breast	1017:1022	Olaparib	PARP1, PARP2	Genome integrity	Targeted	AZD7762	CHEK1, CHEK2	Cell cycle	Targeted	50	4	8	234	46	7	18	21	chr19.22018594.22018827.ZNF43._HypMET	all	TP53	delta IC50	sensitivity	MOBEM	69	27	1.22072	-0.341282	1.562	1.17226	1.12212	1.34375	1.34745e-06
Breast	1017:1022	Olaparib	PARP1, PARP2	Genome integrity	Targeted	AZD7762	CHEK1, CHEK2	Cell cycle	Targeted	50	4	8	234	46	7	18	21	ATR_mut	all	TP53	delta Emax	sensitivity	MOBEM	93	3	0.24203	0.012535	0.229495	2.55017	2.53457	3.87893	3.48723e-05
Breast	1017:1022	Olaparib	PARP1, PARP2	Genome integrity	Targeted	AZD7762	CHEK1, CHEK2	Cell cycle	Targeted	50	4	8	234	46	7	18	21	chr1.143912736.143916156.FAM72D._HypMET	all	TP53	delta IC50	sensitivity	MOBEM	72	24	1.17152	-0.259797	1.43132	1.04198	1.00641	1.18139	2.63735e-05
Breast	1017:1022	Olaparib	PARP1, PARP2	Genome integrity	Targeted	AZD7762	CHEK1, CHEK2	Cell cycle	Targeted	50	4	8	234	46	7	18	21	APC_mut	all	TP53	delta IC50	sensitivity	MOBEM	70	26	1.14031	-0.2891	1.42941	1.0461	1.00792	1.17921	1.57159e-05
Breast	1017:1022	Olaparib	PARP1, PARP2	Genome integrity	Targeted	AZD7762	CHEK1, CHEK2	Cell cycle	Targeted	50	4	8	234	46	7	18	21	DHX9_mut	all	TP53	delta Emax	sensitivity	MOBEM	93	3	0.219666	0.0132564	0.20641	2.25081	2.28448	1.46956	0.000225394
Breast	1017:1022	Olaparib	PARP1, PARP2	Genome integrity	Targeted	AZD7762	CHEK1, CHEK2	Cell cycle	Targeted	50	4	8	234	46	7	18	21	ARID2_mut	all	TP53	delta IC50	sensitivity	MOBEM	89	7	2.0314	-0.0540309	2.08543	1.48245	1.49062	1.37622	0.000278667
Breast	1017:1022	Olaparib	PARP1, PARP2	Genome integrity	Targeted	AZD7762	CHEK1, CHEK2	Cell cycle	Targeted	50	4	8	234	46	7	18	21	chr1.150266476.150266689.MRPS21._HypMET	all	KRAS	delta IC50	sensitivity	MOBEM	37	16	1.72264	-0.185275	1.90792	1.22094	1.12472	1.6146	0.000158211
Breast	1017:1022	Olaparib	PARP1, PARP2	Genome integrity	Targeted	AZD7762	CHEK1, CHEK2	Cell cycle	Targeted	50	4	8	234	46	7	18	21	chr1.150266476.150266689.MRPS21._HypMET	all	TP53	delta IC50	sensitivity	MOBEM	77	19	1.33871	-0.208109	1.54682	1.12476	1.11309	1.17844	2.95699e-05
Breast	1017:1022	Olaparib	PARP1, PARP2	Genome integrity	Targeted	AZD7762	CHEK1, CHEK2	Cell cycle	Targeted	50	4	8	234	46	7	18	21	LAMA2_mut	all	TP53	delta Emax	sensitivity	MOBEM	92	4	0.189635	0.0123185	0.177317	1.92955	2.00073	1.09237	0.000277348
Breast	1017:1022	Olaparib	PARP1, PARP2	Genome integrity	Targeted	AZD7762	CHEK1, CHEK2	Cell cycle	Targeted	50	4	8	234	46	7	18	21	chr8.67940691.67940997.LRRC67._HypMET	all	TP53	delta IC50	sensitivity	MOBEM	74	22	1.23268	-0.239297	1.47198	1.07119	1.0643	1.09624	2.73551e-05
Breast	1017:1022	Olaparib	PARP1, PARP2	Genome integrity	Targeted	AZD7762	CHEK1, CHEK2	Cell cycle	Targeted	50	4	8	234	46	7	18	21	PYCARD_down	all	KRAS	delta Emax	sensitivity	Binarised gene expression	48	5	0.261269	0.0248426	0.236426	2.52837	2.65933	1.7329	1.88214e-06
Breast	1017:1022	Olaparib	PARP1, PARP2	Genome integrity	Targeted	AZD7762	CHEK1, CHEK2	Cell cycle	Targeted	50	4	8	234	46	7	18	21	gain.cnaPANCAN88..PABPC1.UBR5.	all	TP53	delta IC50	resistance	MOBEM	84	12	-1.30015	0.297772	-1.59792	1.1316	1.11202	1.32267	0.000406764
Breast	1017:1022	Olaparib	PARP1, PARP2	Genome integrity	Targeted	AZD7762	CHEK1, CHEK2	Cell cycle	Targeted	50	4	8	234	46	7	18	21	chr11.8615397.8615889.STK33._HypMET	all	TP53	delta IC50	sensitivity	MOBEM	73	23	1.33932	-0.29306	1.63238	1.22236	1.1868	1.3658	1.67301e-06
Breast	1017:1022	Olaparib	PARP1, PARP2	Genome integrity	Targeted	AZD7762	CHEK1, CHEK2	Cell cycle	Targeted	50	4	8	234	46	7	18	21	chr10.52499392.52500021.ASAH2B._HypMET	all	TP53	delta IC50	sensitivity	MOBEM	75	21	1.20849	-0.212897	1.42139	1.02405	1.01484	1.06045	7.35684e-05
Breast	1017:1022	Olaparib	PARP1, PARP2	Genome integrity	Targeted	AZD7762	CHEK1, CHEK2	Cell cycle	Targeted	50	4	8	234	46	7	18	21	chr14.70345943.70346527.SMOC1._HypMET	all	TP53	delta IC50	sensitivity	MOBEM	75	21	1.24474	-0.223047	1.46779	1.06396	1.03281	1.2098	4.02521e-05
Breast	1017:1022	Olaparib	PARP1, PARP2	Genome integrity	Targeted	AZD7762	CHEK1, CHEK2	Cell cycle	Targeted	50	4	8	234	46	7	18	21	chr19.58011124.58011743.ZNF773._HypMET	all	TP53	delta IC50	sensitivity	MOBEM	78	18	1.26127	-0.170407	1.43167	1.02255	1.00611	1.10861	0.000173876
Breast	1017:1022	Olaparib	PARP1, PARP2	Genome integrity	Targeted	AZD7762	CHEK1, CHEK2	Cell cycle	Targeted	50	4	8	234	46	7	18	21	ARID2_mut	all	KRAS	delta Emax	sensitivity	MOBEM	49	4	0.245117	0.030986	0.214131	2.10152	2.07916	2.59856	0.000179579
Breast	1017:1022	Olaparib	PARP1, PARP2	Genome integrity	Targeted	AZD7762	CHEK1, CHEK2	Cell cycle	Targeted	50	4	8	234	46	7	18	21	loss.cnaPANCAN356..ERCC3.	all	KRAS	delta Emax	sensitivity	MOBEM	45	8	0.191303	0.0215192	0.169783	1.70916	1.87973	1.18254	4.61221e-05
Breast	1017:1022	Olaparib	PARP1, PARP2	Genome integrity	Targeted	AZD7762	CHEK1, CHEK2	Cell cycle	Targeted	50	4	8	234	46	7	18	21	ATR_mut	all	TP53	delta IC50	sensitivity	MOBEM	93	3	2.98321	0.00496153	2.97825	2.10333	2.08256	7.55096	0.000535587
Breast	1179:1372	MK-1775	WEE1, PLK1	Cell cycle	Targeted	Trametinib	MEK1, MEK2	ERK MAPK signaling	Targeted	50	4	8	236	139	115	20	4	ARFGEF1_mut	all	all	delta IC50	sensitivity	MOBEM	117	8	1.88659	0.0225219	1.86407	1.2618	1.23983	1.97713	0.000761322
Breast	1179:1372	MK-1775	WEE1, PLK1	Cell cycle	Targeted	Trametinib	MEK1, MEK2	ERK MAPK signaling	Targeted	50	4	8	236	139	115	20	4	DHX9_mut	all	KRAS	delta Emax	sensitivity	MOBEM	50	3	0.132197	-0.00674046	0.138938	2.33491	2.46791	1.23585	0.000258196
Breast	1179:1372	MK-1775	WEE1, PLK1	Cell cycle	Targeted	Trametinib	MEK1, MEK2	ERK MAPK signaling	Targeted	50	4	8	236	139	115	20	4	CHD8_mut	all	all	delta IC50	sensitivity	MOBEM	114	11	1.66303	-0.00496086	1.66799	1.13308	1.13359	1.12738	0.000477958
Breast	1179:1372	MK-1775	WEE1, PLK1	Cell cycle	Targeted	Trametinib	MEK1, MEK2	ERK MAPK signaling	Targeted	50	4	8	236	139	115	20	4	BRCA2_mut	all	all	delta IC50	sensitivity	MOBEM	104	21	1.41866	-0.116001	1.53466	1.0694	1.04809	1.20442	1.75242e-05
Breast	1510:1021	Linsitinib	IGF1R	IGF1R signaling	Targeted	Axitinib	PDGFR, KIT, VEGFR	RTK signaling	Targeted	50	4	8	237	NA	NA	NA	NA	NA	NA	NA	NA	NA	NA	NA	NA	NA	NA	NA	NA	NA	NA	NA
Breast	1047:1086	Nutlin-3a (-)	MDM2	p53 pathway	Targeted	BI-2536	PLK1, PLK2, PLK3	Cell cycle	Targeted	38	3	7.9	239	NA	NA	NA	NA	NA	NA	NA	NA	NA	NA	NA	NA	NA	NA	NA	NA	NA	NA	NA
Breast	1191:1086	Bortezomib	Proteasome	Protein stability and degradation	Targeted	BI-2536	PLK1, PLK2, PLK3	Cell cycle	Targeted	38	3	7.9	240	NA	NA	NA	NA	NA	NA	NA	NA	NA	NA	NA	NA	NA	NA	NA	NA	NA	NA	NA
Breast	1179:1073	MK-1775	WEE1, PLK1	Cell cycle	Targeted	5-Fluorouracil	Antimetabolite (DNA & RNA)	Other	Chemotherapeutic	51	4	7.8	243	17	7	3	7	COMP_up	breast	all	delta IC50	sensitivity	Binarised gene expression	48	3	6.46829	1.02561	5.44268	4.26201	4.2923	3.69499	3.73e-09
Breast	1179:1073	MK-1775	WEE1, PLK1	Cell cycle	Targeted	5-Fluorouracil	Antimetabolite (DNA & RNA)	Other	Chemotherapeutic	51	4	7.8	243	17	7	3	7	COMP_up	breast	all	delta Emax	sensitivity	Binarised gene expression	48	3	0.264268	0.0453476	0.21892	3.26201	3.51843	1.57298	1.46e-06
Breast	1559:1005	Luminespib	HSP90	Protein stability and degradation	Targeted	Cisplatin	DNA crosslinker	DNA replication	Chemotherapeutic	51	4	7.8	246	9	0	4	5	TNFRSF12A_down	breast	all	delta Emax	sensitivity	Binarised gene expression	48	3	0.270686	0.0294571	0.241229	4.68298	4.81065	3.13539	3.03e-10
Breast	1559:1005	Luminespib	HSP90	Protein stability and degradation	Targeted	Cisplatin	DNA crosslinker	DNA replication	Chemotherapeutic	51	4	7.8	246	9	0	4	5	PREX2_up	breast	all	delta Emax	sensitivity	Binarised gene expression	48	3	0.270686	0.0294571	0.241229	4.68298	4.81065	3.13539	3.03e-10
Breast	1559:1005	Luminespib	HSP90	Protein stability and degradation	Targeted	Cisplatin	DNA crosslinker	DNA replication	Chemotherapeutic	51	4	7.8	246	9	0	4	5	RB1_down	breast	all	delta Emax	sensitivity	Binarised gene expression	48	3	0.227759	0.03214	0.19562	3.17272	3.32809	1.78963	2.46e-06
Breast	1559:1005	Luminespib	HSP90	Protein stability and degradation	Targeted	Cisplatin	DNA crosslinker	DNA replication	Chemotherapeutic	51	4	7.8	246	9	0	4	5	ERRFI1_down	breast	all	delta Emax	sensitivity	Binarised gene expression	48	3	0.222506	0.0324683	0.190038	3.03311	3.20287	1.63893	5.55e-06
Breast	1559:1005	Luminespib	HSP90	Protein stability and degradation	Targeted	Cisplatin	DNA crosslinker	DNA replication	Chemotherapeutic	51	4	7.8	246	9	0	4	5	EGLN3_down	breast	all	delta Emax	sensitivity	Binarised gene expression	48	3	0.211848	0.0331344	0.178714	2.76878	3.21658	1.04	2.52e-05
Breast	1179:1073	MK-1775	WEE1, PLK1	Cell cycle	Targeted	5-Fluorouracil	Antimetabolite (DNA & RNA)	Other	Chemotherapeutic	51	4	7.8	243	17	7	3	7	BCL2L1_down	all	all	delta Emax	sensitivity	Binarised gene expression	121	4	0.217994	0.0354377	0.182557	2.39901	2.50115	1.17059	6.28742e-06
Breast	1179:1073	MK-1775	WEE1, PLK1	Cell cycle	Targeted	5-Fluorouracil	Antimetabolite (DNA & RNA)	Other	Chemotherapeutic	51	4	7.8	243	17	7	3	7	loss.cnaPANCAN21	all	KRAS	delta Emax	sensitivity	MOBEM	49	4	0.175392	0.0076353	0.167757	2.45441	2.61751	1.43344	1.87794e-05
Breast	1179:1073	MK-1775	WEE1, PLK1	Cell cycle	Targeted	5-Fluorouracil	Antimetabolite (DNA & RNA)	Other	Chemotherapeutic	51	4	7.8	243	17	7	3	7	loss.cnaPANCAN21	all	KRAS	delta IC50	sensitivity	MOBEM	49	4	2.71526	-0.0534825	2.76874	2.28298	2.28845	2.20055	5.71568e-05
Breast	1179:1073	MK-1775	WEE1, PLK1	Cell cycle	Targeted	5-Fluorouracil	Antimetabolite (DNA & RNA)	Other	Chemotherapeutic	51	4	7.8	243	17	7	3	7	AREG_down	all	all	delta IC50	sensitivity	Binarised gene expression	119	6	3.66054	0.593769	3.06677	2.00931	2.14239	1.02524	4.47001e-06
Breast	1179:1073	MK-1775	WEE1, PLK1	Cell cycle	Targeted	5-Fluorouracil	Antimetabolite (DNA & RNA)	Other	Chemotherapeutic	51	4	7.8	243	17	7	3	7	BCL2L1_down	all	all	delta IC50	sensitivity	Binarised gene expression	121	4	4.35381	0.621542	3.73226	2.44624	2.58863	1.06466	4.26122e-06
Breast	1012:1005	Vorinostat	HDAC inhibitor Class I, IIa, IIb, IV	Chromatin histone acetylation	Targeted	Cisplatin	DNA crosslinker	DNA replication	Chemotherapeutic	51	4	7.8	241	NA	NA	NA	NA	NA	NA	NA	NA	NA	NA	NA	NA	NA	NA	NA	NA	NA	NA	NA
Breast	1053:1049	MK-2206	AKT1, AKT2	PI3K/MTOR signaling	Targeted	PD173074	FGFR1, FGFR2, FGFR3	RTK signaling	Targeted	51	4	7.8	242	NA	NA	NA	NA	NA	NA	NA	NA	NA	NA	NA	NA	NA	NA	NA	NA	NA	NA	NA
Breast	1510:1058	Linsitinib	IGF1R	IGF1R signaling	Targeted	Pictilisib	PI3K (class 1)	PI3K/MTOR signaling	Targeted	51	4	7.8	244	NA	NA	NA	NA	NA	NA	NA	NA	NA	NA	NA	NA	NA	NA	NA	NA	NA	NA	NA
Breast	1558:1049	Lapatinib	EGFR, ERBB2	EGFR signaling	Targeted	PD173074	FGFR1, FGFR2, FGFR3	RTK signaling	Targeted	51	4	7.8	245	NA	NA	NA	NA	NA	NA	NA	NA	NA	NA	NA	NA	NA	NA	NA	NA	NA	NA	NA
Breast	1012:1190	Vorinostat	HDAC inhibitor Class I, IIa, IIb, IV	Chromatin histone acetylation	Targeted	Gemcitabine	Pyrimidine antimetabolite	DNA replication	Chemotherapeutic	41	3	7.3	247	NA	NA	NA	NA	NA	NA	NA	NA	NA	NA	NA	NA	NA	NA	NA	NA	NA	NA	NA
Breast	1191:1190	Bortezomib	Proteasome	Protein stability and degradation	Targeted	Gemcitabine	Pyrimidine antimetabolite	DNA replication	Chemotherapeutic	41	3	7.3	248	NA	NA	NA	NA	NA	NA	NA	NA	NA	NA	NA	NA	NA	NA	NA	NA	NA	NA	NA
Breast	1047:1042	Nutlin-3a (-)	MDM2	p53 pathway	Targeted	Doramapimod	p38, JNK2	JNK and p38 signaling	Targeted	44	3	6.8	249	NA	NA	NA	NA	NA	NA	NA	NA	NA	NA	NA	NA	NA	NA	NA	NA	NA	NA	NA
Breast	1053:1051	MK-2206	AKT1, AKT2	PI3K/MTOR signaling	Targeted	Alisertib	AURKA	Mitosis	Targeted	44	3	6.8	250	NA	NA	NA	NA	NA	NA	NA	NA	NA	NA	NA	NA	NA	NA	NA	NA	NA	NA	NA
Breast	1549:1051	Sapitinib	EGFR, ERBB2, ERBB3	EGFR signaling	Targeted	Alisertib	AURKA	Mitosis	Targeted	44	3	6.8	251	NA	NA	NA	NA	NA	NA	NA	NA	NA	NA	NA	NA	NA	NA	NA	NA	NA	NA	NA
Breast	1594:1051	OSI-027	MTORC1, MTORC2	PI3K/MTOR signaling	Targeted	Alisertib	AURKA	Mitosis	Targeted	44	3	6.8	252	NA	NA	NA	NA	NA	NA	NA	NA	NA	NA	NA	NA	NA	NA	NA	NA	NA	NA	NA
Breast	1190:1042	Gemcitabine	Pyrimidine antimetabolite	DNA replication	Chemotherapeutic	Doramapimod	p38, JNK2	JNK and p38 signaling	Targeted	45	3	6.7	254	1	0	0	1	CCND3_down	breast	all	delta IC50	sensitivity	Binarised gene expression	48	3	5.8122	0.667322	5.14487	3.7978	4.48664	1.37202	6.02e-08
Breast	1058:1564	Pictilisib	PI3K (class 1)	PI3K/MTOR signaling	Targeted	SCH772984	ERK1, ERK2	ERK MAPK signaling	Targeted	45	3	6.7	253	NA	NA	NA	NA	NA	NA	NA	NA	NA	NA	NA	NA	NA	NA	NA	NA	NA	NA	NA
Breast	1191:1042	Bortezomib	Proteasome	Protein stability and degradation	Targeted	Doramapimod	p38, JNK2	JNK and p38 signaling	Targeted	45	3	6.7	255	NA	NA	NA	NA	NA	NA	NA	NA	NA	NA	NA	NA	NA	NA	NA	NA	NA	NA	NA
Breast	1561:1042	Taselisib	PI3K (beta sparing)	PI3K/MTOR signaling	Targeted	Doramapimod	p38, JNK2	JNK and p38 signaling	Targeted	45	3	6.7	256	NA	NA	NA	NA	NA	NA	NA	NA	NA	NA	NA	NA	NA	NA	NA	NA	NA	NA	NA
Breast	1021:1032	Axitinib	PDGFR, KIT, VEGFR	RTK signaling	Targeted	Afatinib	EGFR, ERBB2	EGFR signaling	Targeted	46	3	6.5	257	2	2	0	0	NA	NA	NA	NA	NA	NA	NA	NA	NA	NA	NA	NA	NA	NA	NA
Breast	1049:1032	PD173074	FGFR1, FGFR2, FGFR3	RTK signaling	Targeted	Afatinib	EGFR, ERBB2	EGFR signaling	Targeted	46	3	6.5	258	2	2	0	0	NA	NA	NA	NA	NA	NA	NA	NA	NA	NA	NA	NA	NA	NA	NA
Breast	1594:1032	OSI-027	MTORC1, MTORC2	PI3K/MTOR signaling	Targeted	Afatinib	EGFR, ERBB2	EGFR signaling	Targeted	46	3	6.5	259	NA	NA	NA	NA	NA	NA	NA	NA	NA	NA	NA	NA	NA	NA	NA	NA	NA	NA	NA
Breast	1179:1561	MK-1775	WEE1, PLK1	Cell cycle	Targeted	Taselisib	PI3K (beta sparing)	PI3K/MTOR signaling	Targeted	47	3	6.4	267	34	18	13	3	EGLN3_down	breast	all	delta Emax	sensitivity	Binarised gene expression	48	3	0.195394	0.0368141	0.15858	2.87932	3.17699	1.26297	1.34e-05
Breast	1558:1561	Lapatinib	EGFR, ERBB2	EGFR signaling	Targeted	Taselisib	PI3K (beta sparing)	PI3K/MTOR signaling	Targeted	47	3	6.4	269	6	5	0	1	CDX2_up	breast	all	delta Emax	sensitivity	Binarised gene expression	48	3	0.248874	0.00720934	0.241665	3.1966	3.82273	1.12542	2.14e-06
Breast	1561:1909	Taselisib	PI3K (beta sparing)	PI3K/MTOR signaling	Targeted	Venetoclax	BCL2	Apoptosis regulation	Targeted	47	3	6.4	270	1	0	0	1	CCAR2_down	breast	all	delta Emax	sensitivity	Binarised gene expression	48	3	0.208534	0.033394	0.17514	2.91911	3.15914	1.38606	1.07e-05
Breast	1054:1561	Palbociclib	CDK4, CDK6	Cell cycle	Targeted	Taselisib	PI3K (beta sparing)	PI3K/MTOR signaling	Targeted	47	3	6.4	266	26	18	6	2	gain.cnaPANCAN302..CLTC.PPM1D.	all	TP53	delta IC50	resistance	MOBEM	89	7	-1.75766	0.129303	-1.88697	1.78361	1.81935	1.42325	1.64119e-05
Breast	1054:1561	Palbociclib	CDK4, CDK6	Cell cycle	Targeted	Taselisib	PI3K (beta sparing)	PI3K/MTOR signaling	Targeted	47	3	6.4	266	26	18	6	2	CYLD_down	all	all	delta IC50	sensitivity	Binarised gene expression	122	3	3.01971	-0.0722897	3.09199	2.71817	2.74912	1.77141	8.38323e-06
Breast	1179:1561	MK-1775	WEE1, PLK1	Cell cycle	Targeted	Taselisib	PI3K (beta sparing)	PI3K/MTOR signaling	Targeted	47	3	6.4	267	34	18	13	3	chr21:47602431-47602740(C21orf56)_HypMET	all	all	delta Emax	resistance	MOBEM	111	14	-0.0284377	0.0421266	-0.0705644	1.03208	1.02085	1.14479	0.000401247
Breast	1179:1561	MK-1775	WEE1, PLK1	Cell cycle	Targeted	Taselisib	PI3K (beta sparing)	PI3K/MTOR signaling	Targeted	47	3	6.4	267	34	18	13	3	chr21.47602431.47602740.C21orf56._HypMET	all	TP53	delta Emax	resistance	MOBEM	84	12	-0.0384775	0.0427189	-0.0811964	1.21749	1.20426	1.33372	0.000153672
Breast	1005:1593	Cisplatin	DNA crosslinker	DNA replication	Chemotherapeutic	Entinostat	HDAC1, HDAC3	Chromatin histone acetylation	Targeted	47	3	6.4	260	NA	NA	NA	NA	NA	NA	NA	NA	NA	NA	NA	NA	NA	NA	NA	NA	NA	NA	NA
Breast	1011:1559	Navitoclax	BCL2, BCL-XL, BCL-W	Apoptosis regulation	Targeted	Luminespib	HSP90	Protein stability and degradation	Targeted	47	3	6.4	261	NA	NA	NA	NA	NA	NA	NA	NA	NA	NA	NA	NA	NA	NA	NA	NA	NA	NA	NA
Breast	1012:1013	Vorinostat	HDAC inhibitor Class I, IIa, IIb, IV	Chromatin histone acetylation	Targeted	Nilotinib	ABL	ABL signaling	Targeted	47	3	6.4	262	NA	NA	NA	NA	NA	NA	NA	NA	NA	NA	NA	NA	NA	NA	NA	NA	NA	NA	NA
Breast	1012:1632	Vorinostat	HDAC inhibitor Class I, IIa, IIb, IV	Chromatin histone acetylation	Targeted	Ribociclib	CDK4, CDK6	Cell cycle	Targeted	47	3	6.4	263	NA	NA	NA	NA	NA	NA	NA	NA	NA	NA	NA	NA	NA	NA	NA	NA	NA	NA	NA
Breast	1021:1561	Axitinib	PDGFR, KIT, VEGFR	RTK signaling	Targeted	Taselisib	PI3K (beta sparing)	PI3K/MTOR signaling	Targeted	47	3	6.4	264	5	5	0	0	NA	NA	NA	NA	NA	NA	NA	NA	NA	NA	NA	NA	NA	NA	NA
Breast	1053:1909	MK-2206	AKT1, AKT2	PI3K/MTOR signaling	Targeted	Venetoclax	BCL2	Apoptosis regulation	Targeted	47	3	6.4	265	NA	NA	NA	NA	NA	NA	NA	NA	NA	NA	NA	NA	NA	NA	NA	NA	NA	NA	NA
Breast	1190:1593	Gemcitabine	Pyrimidine antimetabolite	DNA replication	Chemotherapeutic	Entinostat	HDAC1, HDAC3	Chromatin histone acetylation	Targeted	47	3	6.4	268	NA	NA	NA	NA	NA	NA	NA	NA	NA	NA	NA	NA	NA	NA	NA	NA	NA	NA	NA
Breast	1594:1561	OSI-027	MTORC1, MTORC2	PI3K/MTOR signaling	Targeted	Taselisib	PI3K (beta sparing)	PI3K/MTOR signaling	Targeted	47	3	6.4	271	5	5	0	0	NA	NA	NA	NA	NA	NA	NA	NA	NA	NA	NA	NA	NA	NA	NA
Breast	1594:1593	OSI-027	MTORC1, MTORC2	PI3K/MTOR signaling	Targeted	Entinostat	HDAC1, HDAC3	Chromatin histone acetylation	Targeted	47	3	6.4	272	NA	NA	NA	NA	NA	NA	NA	NA	NA	NA	NA	NA	NA	NA	NA	NA	NA	NA	NA
Breast	1049:1096	PD173074	FGFR1, FGFR2, FGFR3	RTK signaling	Targeted	Tozasertib	AURKA, AURKB, AURKC, others	Mitosis	Targeted	48	3	6.2	273	NA	NA	NA	NA	NA	NA	NA	NA	NA	NA	NA	NA	NA	NA	NA	NA	NA	NA	NA
Breast	1049:1560	PD173074	FGFR1, FGFR2, FGFR3	RTK signaling	Targeted	Alpelisib	PI3Kalpha	PI3K/MTOR signaling	Targeted	48	3	6.2	274	NA	NA	NA	NA	NA	NA	NA	NA	NA	NA	NA	NA	NA	NA	NA	NA	NA	NA	NA
Breast	1053:1003	MK-2206	AKT1, AKT2	PI3K/MTOR signaling	Targeted	Camptothecin	TOP1	DNA replication	Chemotherapeutic	48	3	6.2	275	NA	NA	NA	NA	NA	NA	NA	NA	NA	NA	NA	NA	NA	NA	NA	NA	NA	NA	NA
Breast	1058:1011	Pictilisib	PI3K (class 1)	PI3K/MTOR signaling	Targeted	Navitoclax	BCL2, BCL-XL, BCL-W	Apoptosis regulation	Targeted	48	3	6.2	276	NA	NA	NA	NA	NA	NA	NA	NA	NA	NA	NA	NA	NA	NA	NA	NA	NA	NA	NA
Breast	1058:2172	Pictilisib	PI3K (class 1)	PI3K/MTOR signaling	Targeted	JQ1	BRD2, BRD3, BRD4, BRDT	Chromatin other	Targeted	48	3	6.2	277	NA	NA	NA	NA	NA	NA	NA	NA	NA	NA	NA	NA	NA	NA	NA	NA	NA	NA	NA
Breast	1179:1085	MK-1775	WEE1, PLK1	Cell cycle	Targeted	Sorafenib	PDGFR, KIT, VEGFR, RAF	Other, kinases	Targeted	48	3	6.2	278	NA	NA	NA	NA	NA	NA	NA	NA	NA	NA	NA	NA	NA	NA	NA	NA	NA	NA	NA
Breast	1510:1038	Linsitinib	IGF1R	IGF1R signaling	Targeted	NU7441	DNAPK	Genome integrity	Targeted	48	3	6.2	279	NA	NA	NA	NA	NA	NA	NA	NA	NA	NA	NA	NA	NA	NA	NA	NA	NA	NA	NA
Breast	1510:1085	Linsitinib	IGF1R	IGF1R signaling	Targeted	Sorafenib	PDGFR, KIT, VEGFR, RAF	Other, kinases	Targeted	48	3	6.2	280	NA	NA	NA	NA	NA	NA	NA	NA	NA	NA	NA	NA	NA	NA	NA	NA	NA	NA	NA
Breast	1510:1096	Linsitinib	IGF1R	IGF1R signaling	Targeted	Tozasertib	AURKA, AURKB, AURKC, others	Mitosis	Targeted	48	3	6.2	281	NA	NA	NA	NA	NA	NA	NA	NA	NA	NA	NA	NA	NA	NA	NA	NA	NA	NA	NA
Breast	1558:1080	Lapatinib	EGFR, ERBB2	EGFR signaling	Targeted	Paclitaxel	Microtubule stabiliser	Mitosis	Chemotherapeutic	48	3	6.2	282	NA	NA	NA	NA	NA	NA	NA	NA	NA	NA	NA	NA	NA	NA	NA	NA	NA	NA	NA
Breast	1558:1096	Lapatinib	EGFR, ERBB2	EGFR signaling	Targeted	Tozasertib	AURKA, AURKB, AURKC, others	Mitosis	Targeted	48	3	6.2	283	NA	NA	NA	NA	NA	NA	NA	NA	NA	NA	NA	NA	NA	NA	NA	NA	NA	NA	NA
Breast	1561:1558	Taselisib	PI3K (beta sparing)	PI3K/MTOR signaling	Targeted	Lapatinib	EGFR, ERBB2	EGFR signaling	Targeted	48	3	6.2	284	NA	NA	NA	NA	NA	NA	NA	NA	NA	NA	NA	NA	NA	NA	NA	NA	NA	NA	NA
Breast	1594:1050	OSI-027	MTORC1, MTORC2	PI3K/MTOR signaling	Targeted	ZM447439	AURKA, AURKB	Mitosis	Targeted	48	3	6.2	285	NA	NA	NA	NA	NA	NA	NA	NA	NA	NA	NA	NA	NA	NA	NA	NA	NA	NA	NA
Breast	1011:1030	Navitoclax	BCL2, BCL-XL, BCL-W	Apoptosis regulation	Targeted	KU-55933	ATM	Genome integrity	Targeted	49	3	6.1	286	1	0	0	1	VEGFC_down	breast	all	delta Emax	sensitivity	Binarised gene expression	48	3	0.191861	0.0284461	0.163415	2.79128	2.74893	5.36838	2.22e-05
Breast	1017:1375	Olaparib	PARP1, PARP2	Genome integrity	Targeted	Temozolomide	DNA alkylating agent	DNA replication	Chemotherapeutic	49	3	6.1	289	5	0	0	5	ERRFI1_down	breast	all	delta IC50	sensitivity	Binarised gene expression	48	3	4.6507	0.4893	4.1614	3.13813	3.18694	2.39675	3.01e-06
Breast	1017:1375	Olaparib	PARP1, PARP2	Genome integrity	Targeted	Temozolomide	DNA alkylating agent	DNA replication	Chemotherapeutic	49	3	6.1	289	5	0	0	5	CDX2_up	breast	all	delta Emax	sensitivity	Binarised gene expression	48	3	0.341697	0.0292752	0.312421	4.26151	4.74525	1.8094	3.74e-09
Breast	1017:1375	Olaparib	PARP1, PARP2	Genome integrity	Targeted	Temozolomide	DNA alkylating agent	DNA replication	Chemotherapeutic	49	3	6.1	289	5	0	0	5	PREX2_up	breast	all	delta Emax	sensitivity	Binarised gene expression	48	3	0.313727	0.0310233	0.282704	3.53551	3.74334	1.87989	2.89e-07
Breast	1017:1375	Olaparib	PARP1, PARP2	Genome integrity	Targeted	Temozolomide	DNA alkylating agent	DNA replication	Chemotherapeutic	49	3	6.1	289	5	0	0	5	TNFRSF12A_down	breast	all	delta Emax	sensitivity	Binarised gene expression	48	3	0.313727	0.0310233	0.282704	3.53551	3.74334	1.87989	2.89e-07
Breast	1017:1375	Olaparib	PARP1, PARP2	Genome integrity	Targeted	Temozolomide	DNA alkylating agent	DNA replication	Chemotherapeutic	49	3	6.1	289	5	0	0	5	ERRFI1_down	breast	all	delta Emax	sensitivity	Binarised gene expression	48	3	0.350919	0.0286988	0.32222	4.54945	4.98345	2.05211	6.7e-10
Breast	1047:1059	Nutlin-3a (-)	MDM2	p53 pathway	Targeted	AZD8055	MTORC1, MTORC2	PI3K/MTOR signaling	Targeted	49	3	6.1	291	8	0	0	8	FOXO1_down	breast	all	delta IC50	sensitivity	Binarised gene expression	48	3	3.27115	0.327832	2.94332	3.67995	3.86734	2.05006	1.22e-07
Breast	1047:1059	Nutlin-3a (-)	MDM2	p53 pathway	Targeted	AZD8055	MTORC1, MTORC2	PI3K/MTOR signaling	Targeted	49	3	6.1	291	8	0	0	8	POLR2Bmut	breast	all	delta Emax	sensitivity	CELLECTOR	47	3	0.244964	0.016403	0.228561	5.01041	5.78904	1.92552	5.25e-11
Breast	1047:1059	Nutlin-3a (-)	MDM2	p53 pathway	Targeted	AZD8055	MTORC1, MTORC2	PI3K/MTOR signaling	Targeted	49	3	6.1	291	8	0	0	8	PREX2_up	breast	all	delta IC50	sensitivity	Binarised gene expression	48	3	3.00378	0.344543	2.65924	3.10936	3.1067	3.17378	3.56e-06
Breast	1047:1059	Nutlin-3a (-)	MDM2	p53 pathway	Targeted	AZD8055	MTORC1, MTORC2	PI3K/MTOR signaling	Targeted	49	3	6.1	291	8	0	0	8	TNFRSF12A_down	breast	all	delta IC50	sensitivity	Binarised gene expression	48	3	3.00378	0.344543	2.65924	3.10936	3.1067	3.17378	3.56e-06
Breast	1047:1059	Nutlin-3a (-)	MDM2	p53 pathway	Targeted	AZD8055	MTORC1, MTORC2	PI3K/MTOR signaling	Targeted	49	3	6.1	291	8	0	0	8	POLR2Bmut	breast	all	delta IC50	sensitivity	CELLECTOR	47	3	3.30891	0.31561	2.9933	3.75784	3.92168	2.21371	8.4e-08
Breast	1047:1059	Nutlin-3a (-)	MDM2	p53 pathway	Targeted	AZD8055	MTORC1, MTORC2	PI3K/MTOR signaling	Targeted	49	3	6.1	291	8	0	0	8	POLR2B_mut	breast	all	delta IC50	sensitivity	MOBEM	48	3	3.30891	0.325472	2.98344	3.77072	3.93494	2.20641	7.08486e-08
Breast	1047:1059	Nutlin-3a (-)	MDM2	p53 pathway	Targeted	AZD8055	MTORC1, MTORC2	PI3K/MTOR signaling	Targeted	49	3	6.1	291	8	0	0	8	FOXO1_down	breast	all	delta Emax	sensitivity	Binarised gene expression	48	3	0.187438	0.0210604	0.166378	2.82134	3.18123	1.15024	1.87e-05
Breast	1047:1059	Nutlin-3a (-)	MDM2	p53 pathway	Targeted	AZD8055	MTORC1, MTORC2	PI3K/MTOR signaling	Targeted	49	3	6.1	291	8	0	0	8	POLR2B_mut	breast	all	delta Emax	sensitivity	MOBEM	48	3	0.244964	0.0174651	0.227499	4.97582	5.72375	1.91657	5.38758e-11
Breast	1510:1192	Linsitinib	IGF1R	IGF1R signaling	Targeted	GSK269962A	ROCK1, ROCK2	Cytoskeleton	Targeted	49	3	6.1	298	1	0	0	1	CDX2_up	breast	all	delta Emax	sensitivity	Binarised gene expression	48	3	0.277151	0.0810808	0.19607	2.7691	2.80535	2.18691	2.51e-05
Breast	1558:1129	Lapatinib	EGFR, ERBB2	EGFR signaling	Targeted	PF-4708671	S6K1	PI3K/MTOR signaling	Targeted	49	3	6.1	299	3	0	0	3	ERRFI1_down	breast	all	delta Emax	sensitivity	Binarised gene expression	48	3	0.28829	0.0449742	0.243316	3.08504	3.65781	1.1058	4.1e-06
Breast	1558:1129	Lapatinib	EGFR, ERBB2	EGFR signaling	Targeted	PF-4708671	S6K1	PI3K/MTOR signaling	Targeted	49	3	6.1	299	3	0	0	3	FOXO1_down	breast	all	delta Emax	sensitivity	Binarised gene expression	48	3	0.289382	0.044906	0.244476	3.1079	3.67274	1.12202	3.59e-06
Breast	1558:1129	Lapatinib	EGFR, ERBB2	EGFR signaling	Targeted	PF-4708671	S6K1	PI3K/MTOR signaling	Targeted	49	3	6.1	299	3	0	0	3	NTN4_down	breast	all	delta Emax	sensitivity	Binarised gene expression	48	3	0.302063	0.0441134	0.257949	3.3877	3.939	1.2698	6.94e-07
Breast	1561:1054	Taselisib	PI3K (beta sparing)	PI3K/MTOR signaling	Targeted	Palbociclib	CDK4, CDK6	Cell cycle	Targeted	49	3	6.1	300	19	6	3	10	loss:cnaPANCAN66	breast	all	delta Emax	sensitivity	MOBEM	48	3	0.245686	0.0581541	0.187532	3.46968	3.60846	2.08365	4.26979e-07
Breast	1561:1054	Taselisib	PI3K (beta sparing)	PI3K/MTOR signaling	Targeted	Palbociclib	CDK4, CDK6	Cell cycle	Targeted	49	3	6.1	300	19	6	3	10	FOXL2_up	breast	all	delta Emax	sensitivity	Binarised gene expression	48	3	0.245686	0.0581541	0.187532	3.46968	3.60846	2.08365	4.27e-07
Breast	1561:1054	Taselisib	PI3K (beta sparing)	PI3K/MTOR signaling	Targeted	Palbociclib	CDK4, CDK6	Cell cycle	Targeted	49	3	6.1	300	19	6	3	10	CCND3_down	breast	all	delta Emax	sensitivity	Binarised gene expression	48	3	0.250179	0.0578733	0.192306	3.62338	3.75043	2.26231	1.71e-07
Breast	1022:1179	AZD7762	CHEK1, CHEK2	Cell cycle	Targeted	MK-1775	WEE1, PLK1	Cell cycle	Targeted	49	3	6.1	290	100	45	42	13	CTCF_mut	all	all	delta IC50	sensitivity	MOBEM	117	8	3.24841	1.30663	1.94177	1.35259	1.36796	1.15546	0.000322244
Breast	1022:1179	AZD7762	CHEK1, CHEK2	Cell cycle	Targeted	MK-1775	WEE1, PLK1	Cell cycle	Targeted	49	3	6.1	290	100	45	42	13	LAMA2_mut	all	TP53	delta IC50	sensitivity	MOBEM	92	4	3.54084	1.24257	2.29827	1.82305	1.8109	2.37001	0.000565908
Breast	1022:1179	AZD7762	CHEK1, CHEK2	Cell cycle	Targeted	MK-1775	WEE1, PLK1	Cell cycle	Targeted	49	3	6.1	290	100	45	42	13	ATRX_mut	all	all	delta IC50	sensitivity	MOBEM	121	4	3.91521	1.34878	2.56643	1.77816	1.7613	3.70202	0.00065105
Breast	1022:1179	AZD7762	CHEK1, CHEK2	Cell cycle	Targeted	MK-1775	WEE1, PLK1	Cell cycle	Targeted	49	3	6.1	290	100	45	42	13	SRGAP3_mut	all	all	delta IC50	sensitivity	MOBEM	122	3	4.26164	1.3613	2.90034	2.0061	1.99642	3.12658	0.000814693
Breast	1022:1179	AZD7762	CHEK1, CHEK2	Cell cycle	Targeted	MK-1775	WEE1, PLK1	Cell cycle	Targeted	49	3	6.1	290	100	45	42	13	ZFHX3_mut	all	all	delta IC50	sensitivity	MOBEM	118	7	3.29707	1.3202	1.97687	1.37054	1.36221	1.57116	0.000599467
Breast	1022:1179	AZD7762	CHEK1, CHEK2	Cell cycle	Targeted	MK-1775	WEE1, PLK1	Cell cycle	Targeted	49	3	6.1	290	100	45	42	13	B2M_mut	all	all	delta IC50	sensitivity	MOBEM	117	8	3.23086	1.30783	1.92302	1.3381	1.34149	1.28544	0.000370672
Breast	1022:1179	AZD7762	CHEK1, CHEK2	Cell cycle	Targeted	MK-1775	WEE1, PLK1	Cell cycle	Targeted	49	3	6.1	290	100	45	42	13	loss:cnaPANCAN232	all	all	delta IC50	resistance	MOBEM	119	6	-0.579603	1.53228	-2.11188	1.46315	1.49124	1.06683	0.000655642
Breast	1022:1179	AZD7762	CHEK1, CHEK2	Cell cycle	Targeted	MK-1775	WEE1, PLK1	Cell cycle	Targeted	49	3	6.1	290	100	45	42	13	CTCF_mut	all	KRAS	delta IC50	sensitivity	MOBEM	50	3	4.81127	1.27493	3.53634	2.29803	2.25256	79.7181	0.000314419
Breast	1022:1179	AZD7762	CHEK1, CHEK2	Cell cycle	Targeted	MK-1775	WEE1, PLK1	Cell cycle	Targeted	49	3	6.1	290	100	45	42	13	NCOR1_mut	all	all	delta IC50	sensitivity	MOBEM	119	6	3.47359	1.32791	2.14567	1.48895	1.47076	2.31703	0.000530736
Breast	1022:1179	AZD7762	CHEK1, CHEK2	Cell cycle	Targeted	MK-1775	WEE1, PLK1	Cell cycle	Targeted	49	3	6.1	290	100	45	42	13	SACS_mut	all	TP53	delta IC50	sensitivity	MOBEM	90	6	3.14762	1.21771	1.9299	1.53446	1.529	1.6427	0.000446758
Breast	1022:1179	AZD7762	CHEK1, CHEK2	Cell cycle	Targeted	MK-1775	WEE1, PLK1	Cell cycle	Targeted	49	3	6.1	290	100	45	42	13	MLLT4_mut	all	KRAS	delta IC50	sensitivity	MOBEM	48	5	4.07178	1.20462	2.86716	1.87747	1.83826	2.67273	0.000208297
Breast	1022:1179	AZD7762	CHEK1, CHEK2	Cell cycle	Targeted	MK-1775	WEE1, PLK1	Cell cycle	Targeted	49	3	6.1	290	100	45	42	13	ARID4B_mut	all	all	delta IC50	sensitivity	MOBEM	119	6	3.69162	1.31692	2.3747	1.66729	1.68262	1.39517	0.000114928
Breast	1022:1179	AZD7762	CHEK1, CHEK2	Cell cycle	Targeted	MK-1775	WEE1, PLK1	Cell cycle	Targeted	49	3	6.1	290	100	45	42	13	ARID4B_mut	all	KRAS	delta IC50	sensitivity	MOBEM	49	4	4.30202	1.24433	3.05768	1.98029	1.94626	3.00021	0.000377315
Breast	1053:1510	MK-2206	AKT1, AKT2	PI3K/MTOR signaling	Targeted	Linsitinib	IGF1R	IGF1R signaling	Targeted	49	3	6.1	292	99	13	56	30	CHD9_mut	all	TP53	delta IC50	sensitivity	MOBEM	91	5	4.12221	1.05194	3.07027	1.96103	2.00687	1.38111	4.68332e-05
Breast	1053:1510	MK-2206	AKT1, AKT2	PI3K/MTOR signaling	Targeted	Linsitinib	IGF1R	IGF1R signaling	Targeted	49	3	6.1	292	99	13	56	30	PTCH1_mut	all	all	delta IC50	sensitivity	MOBEM	118	7	3.60489	0.967774	2.63712	1.66709	1.69399	1.31205	3.64461e-05
Breast	1053:1510	MK-2206	AKT1, AKT2	PI3K/MTOR signaling	Targeted	Linsitinib	IGF1R	IGF1R signaling	Targeted	49	3	6.1	292	99	13	56	30	EP300_mut	all	TP53	delta Emax	sensitivity	MOBEM	84	12	0.199223	0.0574107	0.141812	1.49866	1.62594	1.02565	4.75803e-06
Breast	1053:1510	MK-2206	AKT1, AKT2	PI3K/MTOR signaling	Targeted	Linsitinib	IGF1R	IGF1R signaling	Targeted	49	3	6.1	292	99	13	56	30	ARID2_mut	all	all	delta IC50	sensitivity	MOBEM	118	7	3.71633	0.961163	2.75517	1.75374	1.72509	2.9776	1.50286e-05
Breast	1053:1510	MK-2206	AKT1, AKT2	PI3K/MTOR signaling	Targeted	Linsitinib	IGF1R	IGF1R signaling	Targeted	49	3	6.1	292	99	13	56	30	chr1.143912736.143916156.FAM72D._HypMET	all	PIK3CA	delta Emax	sensitivity	MOBEM	18	12	0.175181	0.0434216	0.13176	2.23282	2.28113	2.16386	1.87342e-06
Breast	1053:1510	MK-2206	AKT1, AKT2	PI3K/MTOR signaling	Targeted	Linsitinib	IGF1R	IGF1R signaling	Targeted	49	3	6.1	292	99	13	56	30	PRKACA_down	all	all	delta Emax	sensitivity	Binarised gene expression	122	3	0.344462	0.0611293	0.283333	3.0675	3.15647	1.46863	6.48843e-07
Breast	1053:1510	MK-2206	AKT1, AKT2	PI3K/MTOR signaling	Targeted	Linsitinib	IGF1R	IGF1R signaling	Targeted	49	3	6.1	292	99	13	56	30	LAMA2_mut	all	TP53	delta Emax	sensitivity	MOBEM	92	4	0.268796	0.0667173	0.202079	2.06946	2.14297	1.18591	0.000104596
Breast	1053:1510	MK-2206	AKT1, AKT2	PI3K/MTOR signaling	Targeted	Linsitinib	IGF1R	IGF1R signaling	Targeted	49	3	6.1	292	99	13	56	30	PTCH1_mut	all	TP53	delta Emax	sensitivity	MOBEM	92	4	0.371446	0.0622542	0.309192	3.61836	3.67048	2.65639	2.52711e-10
Breast	1053:1510	MK-2206	AKT1, AKT2	PI3K/MTOR signaling	Targeted	Linsitinib	IGF1R	IGF1R signaling	Targeted	49	3	6.1	292	99	13	56	30	MLLT4_mut	all	all	delta IC50	sensitivity	MOBEM	114	11	3.28931	0.905694	2.38361	1.53461	1.58216	1.18787	3.4932e-06
Breast	1053:1510	MK-2206	AKT1, AKT2	PI3K/MTOR signaling	Targeted	Linsitinib	IGF1R	IGF1R signaling	Targeted	49	3	6.1	292	99	13	56	30	MECOM_mut	all	TP53	delta Emax	sensitivity	MOBEM	92	4	0.357413	0.0628643	0.294549	3.36493	3.45834	2.08028	2.54802e-09
Breast	1053:1510	MK-2206	AKT1, AKT2	PI3K/MTOR signaling	Targeted	Linsitinib	IGF1R	IGF1R signaling	Targeted	49	3	6.1	292	99	13	56	30	MLLT4_mut	all	all	delta Emax	sensitivity	MOBEM	114	11	0.206893	0.0545205	0.152372	1.64798	1.78179	1.01551	7.38412e-07
Breast	1053:1510	MK-2206	AKT1, AKT2	PI3K/MTOR signaling	Targeted	Linsitinib	IGF1R	IGF1R signaling	Targeted	49	3	6.1	292	99	13	56	30	ARID2_mut	all	TP53	delta Emax	sensitivity	MOBEM	89	7	0.226343	0.0632446	0.163099	1.68547	1.74127	1.21483	4.27286e-05
Breast	1053:1510	MK-2206	AKT1, AKT2	PI3K/MTOR signaling	Targeted	Linsitinib	IGF1R	IGF1R signaling	Targeted	49	3	6.1	292	99	13	56	30	PIK3CA_mut	all	KRAS	delta IC50	sensitivity	MOBEM	46	7	3.40702	0.799723	2.6073	1.77883	1.75004	2.05237	5.82616e-05
Breast	1053:1510	MK-2206	AKT1, AKT2	PI3K/MTOR signaling	Targeted	Linsitinib	IGF1R	IGF1R signaling	Targeted	49	3	6.1	292	99	13	56	30	MYH11_mut	all	TP53	delta IC50	sensitivity	MOBEM	93	3	4.6551	1.10077	3.55432	2.23196	2.23589	2.07085	0.000252288
Breast	1053:1510	MK-2206	AKT1, AKT2	PI3K/MTOR signaling	Targeted	Linsitinib	IGF1R	IGF1R signaling	Targeted	49	3	6.1	292	99	13	56	30	ARID2_mut	all	all	delta Emax	sensitivity	MOBEM	118	7	0.226343	0.0585319	0.167811	1.77585	1.82413	1.24993	1.19338e-05
Breast	1053:1510	MK-2206	AKT1, AKT2	PI3K/MTOR signaling	Targeted	Linsitinib	IGF1R	IGF1R signaling	Targeted	49	3	6.1	292	99	13	56	30	ARID2_mut	all	TP53	delta IC50	sensitivity	MOBEM	89	7	3.71633	1.01486	2.70147	1.7356	1.69856	2.91956	2.63119e-05
Breast	1053:1510	MK-2206	AKT1, AKT2	PI3K/MTOR signaling	Targeted	Linsitinib	IGF1R	IGF1R signaling	Targeted	49	3	6.1	292	99	13	56	30	MYH11_mut	all	all	delta IC50	sensitivity	MOBEM	118	7	3.68945	0.962757	2.7267	1.73268	1.747	1.50903	1.86895e-05
Breast	1053:1510	MK-2206	AKT1, AKT2	PI3K/MTOR signaling	Targeted	Linsitinib	IGF1R	IGF1R signaling	Targeted	49	3	6.1	292	99	13	56	30	MECOM_mut	all	TP53	delta IC50	sensitivity	MOBEM	92	4	4.84004	1.0541	3.78594	2.47387	2.45551	3.35225	5.0071e-06
Breast	1053:1510	MK-2206	AKT1, AKT2	PI3K/MTOR signaling	Targeted	Linsitinib	IGF1R	IGF1R signaling	Targeted	49	3	6.1	292	99	13	56	30	PRKACA_down	all	TP53	delta Emax	sensitivity	Binarised gene expression	93	3	0.344462	0.0664493	0.278013	2.96181	3.07141	1.44105	2.16756e-06
Breast	1053:1510	MK-2206	AKT1, AKT2	PI3K/MTOR signaling	Targeted	Linsitinib	IGF1R	IGF1R signaling	Targeted	49	3	6.1	292	99	13	56	30	MECOM_mut	all	all	delta IC50	sensitivity	MOBEM	120	5	4.36351	0.980117	3.38339	2.1708	2.16576	2.33922	5.42558e-06
Breast	1053:1510	MK-2206	AKT1, AKT2	PI3K/MTOR signaling	Targeted	Linsitinib	IGF1R	IGF1R signaling	Targeted	49	3	6.1	292	99	13	56	30	PIK3CA_mut	all	KRAS	delta Emax	sensitivity	MOBEM	46	7	0.198129	0.0511163	0.147013	1.90311	1.85391	2.4638	2.07392e-05
Breast	1053:1510	MK-2206	AKT1, AKT2	PI3K/MTOR signaling	Targeted	Linsitinib	IGF1R	IGF1R signaling	Targeted	49	3	6.1	292	99	13	56	30	MYH11_mut	all	all	delta Emax	sensitivity	MOBEM	118	7	0.195494	0.0603619	0.135132	1.38925	1.40249	1.18845	0.00050804
Breast	1053:1510	MK-2206	AKT1, AKT2	PI3K/MTOR signaling	Targeted	Linsitinib	IGF1R	IGF1R signaling	Targeted	49	3	6.1	292	99	13	56	30	CHD9_mut	all	TP53	delta Emax	sensitivity	MOBEM	91	5	0.290108	0.0633256	0.226782	2.44442	2.61024	1.25929	6.96045e-07
Breast	1053:1510	MK-2206	AKT1, AKT2	PI3K/MTOR signaling	Targeted	Linsitinib	IGF1R	IGF1R signaling	Targeted	49	3	6.1	292	99	13	56	30	chr13.27131568.27132677.._HypMET	all	PIK3CA	delta Emax	sensitivity	MOBEM	19	11	0.179646	0.0477713	0.131875	2.19205	2.22579	2.135	3.26185e-06
Breast	1053:1510	MK-2206	AKT1, AKT2	PI3K/MTOR signaling	Targeted	Linsitinib	IGF1R	IGF1R signaling	Targeted	49	3	6.1	292	99	13	56	30	chr1.120835961.120839391.FAM72B._HypMET	all	PIK3CA	delta Emax	sensitivity	MOBEM	22	8	0.200712	0.0580939	0.142618	2.34951	2.29024	2.55937	4.21886e-06
Breast	1053:1510	MK-2206	AKT1, AKT2	PI3K/MTOR signaling	Targeted	Linsitinib	IGF1R	IGF1R signaling	Targeted	49	3	6.1	292	99	13	56	30	PTCH1_mut	all	TP53	delta IC50	sensitivity	MOBEM	92	4	5.10418	1.04261	4.06157	2.70541	2.67564	4.77473	7.72629e-07
Breast	1053:1510	MK-2206	AKT1, AKT2	PI3K/MTOR signaling	Targeted	Linsitinib	IGF1R	IGF1R signaling	Targeted	49	3	6.1	292	99	13	56	30	EP300_mut	all	TP53	delta IC50	sensitivity	MOBEM	84	12	3.13631	0.936922	2.19939	1.4238	1.44758	1.27556	1.24893e-05
Breast	1053:1510	MK-2206	AKT1, AKT2	PI3K/MTOR signaling	Targeted	Linsitinib	IGF1R	IGF1R signaling	Targeted	49	3	6.1	292	99	13	56	30	MLLT4_mut	all	TP53	delta IC50	sensitivity	MOBEM	89	7	3.67187	1.01836	2.6535	1.69858	1.75015	1.24825	3.7671e-05
Breast	1053:1510	MK-2206	AKT1, AKT2	PI3K/MTOR signaling	Targeted	Linsitinib	IGF1R	IGF1R signaling	Targeted	49	3	6.1	292	99	13	56	30	PTCH1_mut	all	all	delta Emax	sensitivity	MOBEM	118	7	0.245083	0.0574202	0.187663	2.02947	2.19279	1.04158	7.47365e-07
Breast	1053:1510	MK-2206	AKT1, AKT2	PI3K/MTOR signaling	Targeted	Linsitinib	IGF1R	IGF1R signaling	Targeted	49	3	6.1	292	99	13	56	30	MECOM_mut	all	all	delta Emax	sensitivity	MOBEM	120	5	0.311854	0.0577658	0.254088	2.85455	2.96675	1.59384	6.02508e-09
Breast	1561:1054	Taselisib	PI3K (beta sparing)	PI3K/MTOR signaling	Targeted	Palbociclib	CDK4, CDK6	Cell cycle	Targeted	49	3	6.1	300	19	6	3	10	TET2_mut	all	all	delta IC50	sensitivity	MOBEM	122	3	4.96977	1.20781	3.76196	2.72933	2.72531	3.01141	7.74788e-06
Breast	1561:1054	Taselisib	PI3K (beta sparing)	PI3K/MTOR signaling	Targeted	Palbociclib	CDK4, CDK6	Cell cycle	Targeted	49	3	6.1	300	19	6	3	10	TET2_mut	all	TP53	delta IC50	sensitivity	MOBEM	93	3	4.96977	1.30098	3.66879	2.53149	2.52445	2.93683	3.93362e-05
Breast	1561:1054	Taselisib	PI3K (beta sparing)	PI3K/MTOR signaling	Targeted	Palbociclib	CDK4, CDK6	Cell cycle	Targeted	49	3	6.1	300	19	6	3	10	RASA2_mut	all	TP53	delta IC50	resistance	MOBEM	92	4	-1.54113	1.54419	-3.08531	2.11486	2.09358	3.42975	7.5548e-05
Breast	1561:1054	Taselisib	PI3K (beta sparing)	PI3K/MTOR signaling	Targeted	Palbociclib	CDK4, CDK6	Cell cycle	Targeted	49	3	6.1	300	19	6	3	10	loss:cnaPANCAN66	all	all	delta Emax	sensitivity	MOBEM	122	3	0.245686	0.0638177	0.181869	2.28438	2.28965	2.02072	0.000152221
Breast	1561:1054	Taselisib	PI3K (beta sparing)	PI3K/MTOR signaling	Targeted	Palbociclib	CDK4, CDK6	Cell cycle	Targeted	49	3	6.1	300	19	6	3	10	RASA2_mut	all	all	delta Emax	resistance	MOBEM	120	5	-0.0627729	0.073639	-0.136412	1.70521	1.68203	4.08432	0.000284874
Breast	1561:1054	Taselisib	PI3K (beta sparing)	PI3K/MTOR signaling	Targeted	Palbociclib	CDK4, CDK6	Cell cycle	Targeted	49	3	6.1	300	19	6	3	10	RASA2_mut	all	all	delta IC50	resistance	MOBEM	120	5	-1.46084	1.41306	-2.8739	2.07708	2.05421	3.59475	1.26514e-05
Breast	1561:1054	Taselisib	PI3K (beta sparing)	PI3K/MTOR signaling	Targeted	Palbociclib	CDK4, CDK6	Cell cycle	Targeted	49	3	6.1	300	19	6	3	10	loss.cnaPANCAN66	all	TP53	delta Emax	sensitivity	MOBEM	93	3	0.245686	0.0627788	0.182907	2.31927	2.32693	2.03226	0.00014896
Breast	1561:1083	Taselisib	PI3K (beta sparing)	PI3K/MTOR signaling	Targeted	Crizotinib	MET, ALK, ROS1	RTK signaling	Targeted	49	3	6.1	302	16	11	2	3	RYBP_up	all	TP53	delta IC50	sensitivity	Binarised gene expression	93	3	3.29349	0.190539	3.10296	3.10068	3.12388	2.39168	8.09098e-07
Breast	1561:1083	Taselisib	PI3K (beta sparing)	PI3K/MTOR signaling	Targeted	Crizotinib	MET, ALK, ROS1	RTK signaling	Targeted	49	3	6.1	302	16	11	2	3	NQO1_up	all	all	delta IC50	sensitivity	Binarised gene expression	122	3	3.23984	0.220906	3.01893	2.87927	2.95159	1.45273	2.63588e-06
Breast	1561:1083	Taselisib	PI3K (beta sparing)	PI3K/MTOR signaling	Targeted	Crizotinib	MET, ALK, ROS1	RTK signaling	Targeted	49	3	6.1	302	16	11	2	3	RYBP_up	all	all	delta IC50	sensitivity	Binarised gene expression	121	4	2.75126	0.212107	2.53915	2.40642	2.43908	1.67491	5.91736e-06
Breast	1012:1192	Vorinostat	HDAC inhibitor Class I, IIa, IIb, IV	Chromatin histone acetylation	Targeted	GSK269962A	ROCK1, ROCK2	Cytoskeleton	Targeted	49	3	6.1	287	NA	NA	NA	NA	NA	NA	NA	NA	NA	NA	NA	NA	NA	NA	NA	NA	NA	NA	NA
Breast	1012:1510	Vorinostat	HDAC inhibitor Class I, IIa, IIb, IV	Chromatin histone acetylation	Targeted	Linsitinib	IGF1R	IGF1R signaling	Targeted	49	3	6.1	288	5	5	0	0	NA	NA	NA	NA	NA	NA	NA	NA	NA	NA	NA	NA	NA	NA	NA
Breast	1058:1054	Pictilisib	PI3K (class 1)	PI3K/MTOR signaling	Targeted	Palbociclib	CDK4, CDK6	Cell cycle	Targeted	49	3	6.1	293	NA	NA	NA	NA	NA	NA	NA	NA	NA	NA	NA	NA	NA	NA	NA	NA	NA	NA	NA
Breast	1058:1083	Pictilisib	PI3K (class 1)	PI3K/MTOR signaling	Targeted	Crizotinib	MET, ALK, ROS1	RTK signaling	Targeted	49	3	6.1	294	NA	NA	NA	NA	NA	NA	NA	NA	NA	NA	NA	NA	NA	NA	NA	NA	NA	NA	NA
Breast	1058:1510	Pictilisib	PI3K (class 1)	PI3K/MTOR signaling	Targeted	Linsitinib	IGF1R	IGF1R signaling	Targeted	49	3	6.1	295	5	5	0	0	NA	NA	NA	NA	NA	NA	NA	NA	NA	NA	NA	NA	NA	NA	NA
Breast	1179:1059	MK-1775	WEE1, PLK1	Cell cycle	Targeted	AZD8055	MTORC1, MTORC2	PI3K/MTOR signaling	Targeted	49	3	6.1	296	NA	NA	NA	NA	NA	NA	NA	NA	NA	NA	NA	NA	NA	NA	NA	NA	NA	NA	NA
Breast	1510:1129	Linsitinib	IGF1R	IGF1R signaling	Targeted	PF-4708671	S6K1	PI3K/MTOR signaling	Targeted	49	3	6.1	297	NA	NA	NA	NA	NA	NA	NA	NA	NA	NA	NA	NA	NA	NA	NA	NA	NA	NA	NA
Breast	1561:1059	Taselisib	PI3K (beta sparing)	PI3K/MTOR signaling	Targeted	AZD8055	MTORC1, MTORC2	PI3K/MTOR signaling	Targeted	49	3	6.1	301	NA	NA	NA	NA	NA	NA	NA	NA	NA	NA	NA	NA	NA	NA	NA	NA	NA	NA	NA
Breast	1594:1083	OSI-027	MTORC1, MTORC2	PI3K/MTOR signaling	Targeted	Crizotinib	MET, ALK, ROS1	RTK signaling	Targeted	49	3	6.1	303	NA	NA	NA	NA	NA	NA	NA	NA	NA	NA	NA	NA	NA	NA	NA	NA	NA	NA	NA
Breast	1558:1372	Lapatinib	EGFR, ERBB2	EGFR signaling	Targeted	Trametinib	MEK1, MEK2	ERK MAPK signaling	Targeted	50	3	6	308	4	0	0	4	LIMA1_down	breast	all	delta Emax	sensitivity	Binarised gene expression	48	3	0.244726	0.0268085	0.217917	3.17781	3.31869	1.8493	2.39e-06
Breast	1558:1372	Lapatinib	EGFR, ERBB2	EGFR signaling	Targeted	Trametinib	MEK1, MEK2	ERK MAPK signaling	Targeted	50	3	6	308	4	0	0	4	CCND1_down	breast	all	delta Emax	sensitivity	Binarised gene expression	47	4	0.207126	0.025372	0.181754	2.58237	2.77035	1.48838	8.93e-06
Breast	1558:1372	Lapatinib	EGFR, ERBB2	EGFR signaling	Targeted	Trametinib	MEK1, MEK2	ERK MAPK signaling	Targeted	50	3	6	308	4	0	0	4	RFFL_down	breast	all	delta Emax	sensitivity	Binarised gene expression	48	3	0.223256	0.0281503	0.195106	2.6939	2.81354	1.56685	3.84e-05
Breast	1558:1372	Lapatinib	EGFR, ERBB2	EGFR signaling	Targeted	Trametinib	MEK1, MEK2	ERK MAPK signaling	Targeted	50	3	6	308	4	0	0	4	MEF2C_up	breast	all	delta Emax	sensitivity	Binarised gene expression	48	3	0.244726	0.0268085	0.217917	3.17781	3.31869	1.8493	2.39e-06
Breast	1011:1022	Navitoclax	BCL2, BCL-XL, BCL-W	Apoptosis regulation	Targeted	AZD7762	CHEK1, CHEK2	Cell cycle	Targeted	50	3	6	304	7	7	0	0	NA	NA	NA	NA	NA	NA	NA	NA	NA	NA	NA	NA	NA	NA	NA
Breast	1058:1022	Pictilisib	PI3K (class 1)	PI3K/MTOR signaling	Targeted	AZD7762	CHEK1, CHEK2	Cell cycle	Targeted	50	3	6	305	NA	NA	NA	NA	NA	NA	NA	NA	NA	NA	NA	NA	NA	NA	NA	NA	NA	NA	NA
Breast	1083:1594	Crizotinib	MET, ALK, ROS1	RTK signaling	Targeted	OSI-027	MTORC1, MTORC2	PI3K/MTOR signaling	Targeted	50	3	6	306	NA	NA	NA	NA	NA	NA	NA	NA	NA	NA	NA	NA	NA	NA	NA	NA	NA	NA	NA
Breast	1510:1594	Linsitinib	IGF1R	IGF1R signaling	Targeted	OSI-027	MTORC1, MTORC2	PI3K/MTOR signaling	Targeted	50	3	6	307	NA	NA	NA	NA	NA	NA	NA	NA	NA	NA	NA	NA	NA	NA	NA	NA	NA	NA	NA
Breast	1559:1049	Luminespib	HSP90	Protein stability and degradation	Targeted	PD173074	FGFR1, FGFR2, FGFR3	RTK signaling	Targeted	51	3	5.9	318	4	0	0	4	PREX2_up	breast	all	delta Emax	sensitivity	Binarised gene expression	48	3	0.260013	0.0268916	0.233122	3.22462	3.43855	1.64702	1.82e-06
Breast	1559:1049	Luminespib	HSP90	Protein stability and degradation	Targeted	PD173074	FGFR1, FGFR2, FGFR3	RTK signaling	Targeted	51	3	5.9	318	4	0	0	4	TNFRSF12A_down	breast	all	delta Emax	sensitivity	Binarised gene expression	48	3	0.260013	0.0268916	0.233122	3.22462	3.43855	1.64702	1.82e-06
Breast	1559:1049	Luminespib	HSP90	Protein stability and degradation	Targeted	PD173074	FGFR1, FGFR2, FGFR3	RTK signaling	Targeted	51	3	5.9	318	4	0	0	4	PTPRD_up	breast	all	delta Emax	sensitivity	Binarised gene expression	48	3	0.234803	0.0284673	0.206336	2.68518	3.0097	1.11547	4.03e-05
Breast	1559:1049	Luminespib	HSP90	Protein stability and degradation	Targeted	PD173074	FGFR1, FGFR2, FGFR3	RTK signaling	Targeted	51	3	5.9	318	4	0	0	4	EPHA4_down	breast	all	delta Emax	sensitivity	Binarised gene expression	48	3	0.244059	0.0278888	0.21617	2.87199	3.15624	1.279	1.4e-05
Breast	1594:1049	OSI-027	MTORC1, MTORC2	PI3K/MTOR signaling	Targeted	PD173074	FGFR1, FGFR2, FGFR3	RTK signaling	Targeted	51	3	5.9	319	1	0	0	1	ZRSR2_down	breast	all	delta Emax	sensitivity	Binarised gene expression	48	3	0.220509	0.0316199	0.188889	3.08819	3.03078	9.7102	4.03e-06
Breast	1012:1049	Vorinostat	HDAC inhibitor Class I, IIa, IIb, IV	Chromatin histone acetylation	Targeted	PD173074	FGFR1, FGFR2, FGFR3	RTK signaling	Targeted	51	3	5.9	309	NA	NA	NA	NA	NA	NA	NA	NA	NA	NA	NA	NA	NA	NA	NA	NA	NA	NA	NA
Breast	1012:1058	Vorinostat	HDAC inhibitor Class I, IIa, IIb, IV	Chromatin histone acetylation	Targeted	Pictilisib	PI3K (class 1)	PI3K/MTOR signaling	Targeted	51	3	5.9	310	NA	NA	NA	NA	NA	NA	NA	NA	NA	NA	NA	NA	NA	NA	NA	NA	NA	NA	NA
Breast	1073:1049	5-Fluorouracil	Antimetabolite (DNA & RNA)	Other	Chemotherapeutic	PD173074	FGFR1, FGFR2, FGFR3	RTK signaling	Targeted	51	3	5.9	311	NA	NA	NA	NA	NA	NA	NA	NA	NA	NA	NA	NA	NA	NA	NA	NA	NA	NA	NA
Breast	1083:1049	Crizotinib	MET, ALK, ROS1	RTK signaling	Targeted	PD173074	FGFR1, FGFR2, FGFR3	RTK signaling	Targeted	51	3	5.9	312	NA	NA	NA	NA	NA	NA	NA	NA	NA	NA	NA	NA	NA	NA	NA	NA	NA	NA	NA
Breast	1191:1047	Bortezomib	Proteasome	Protein stability and degradation	Targeted	Nutlin-3a (-)	MDM2	p53 pathway	Targeted	51	3	5.9	313	3	2	1	0	NA	NA	NA	NA	NA	NA	NA	NA	NA	NA	NA	NA	NA	NA	NA
Breast	1372:1058	Trametinib	MEK1, MEK2	ERK MAPK signaling	Targeted	Pictilisib	PI3K (class 1)	PI3K/MTOR signaling	Targeted	51	3	5.9	314	NA	NA	NA	NA	NA	NA	NA	NA	NA	NA	NA	NA	NA	NA	NA	NA	NA	NA	NA
Breast	1549:1049	Sapitinib	EGFR, ERBB2, ERBB3	EGFR signaling	Targeted	PD173074	FGFR1, FGFR2, FGFR3	RTK signaling	Targeted	51	3	5.9	315	NA	NA	NA	NA	NA	NA	NA	NA	NA	NA	NA	NA	NA	NA	NA	NA	NA	NA	NA
Breast	1549:1058	Sapitinib	EGFR, ERBB2, ERBB3	EGFR signaling	Targeted	Pictilisib	PI3K (class 1)	PI3K/MTOR signaling	Targeted	51	3	5.9	316	NA	NA	NA	NA	NA	NA	NA	NA	NA	NA	NA	NA	NA	NA	NA	NA	NA	NA	NA
Breast	1558:1058	Lapatinib	EGFR, ERBB2	EGFR signaling	Targeted	Pictilisib	PI3K (class 1)	PI3K/MTOR signaling	Targeted	51	3	5.9	317	NA	NA	NA	NA	NA	NA	NA	NA	NA	NA	NA	NA	NA	NA	NA	NA	NA	NA	NA
Breast	1049:1086	PD173074	FGFR1, FGFR2, FGFR3	RTK signaling	Targeted	BI-2536	PLK1, PLK2, PLK3	Cell cycle	Targeted	38	2	5.3	320	NA	NA	NA	NA	NA	NA	NA	NA	NA	NA	NA	NA	NA	NA	NA	NA	NA	NA	NA
Breast	1058:1086	Pictilisib	PI3K (class 1)	PI3K/MTOR signaling	Targeted	BI-2536	PLK1, PLK2, PLK3	Cell cycle	Targeted	38	2	5.3	321	NA	NA	NA	NA	NA	NA	NA	NA	NA	NA	NA	NA	NA	NA	NA	NA	NA	NA	NA
Breast	1058:1051	Pictilisib	PI3K (class 1)	PI3K/MTOR signaling	Targeted	Alisertib	AURKA	Mitosis	Targeted	44	2	4.5	322	NA	NA	NA	NA	NA	NA	NA	NA	NA	NA	NA	NA	NA	NA	NA	NA	NA	NA	NA
Breast	1510:1051	Linsitinib	IGF1R	IGF1R signaling	Targeted	Alisertib	AURKA	Mitosis	Targeted	44	2	4.5	323	NA	NA	NA	NA	NA	NA	NA	NA	NA	NA	NA	NA	NA	NA	NA	NA	NA	NA	NA
Breast	1559:1051	Luminespib	HSP90	Protein stability and degradation	Targeted	Alisertib	AURKA	Mitosis	Targeted	44	2	4.5	324	NA	NA	NA	NA	NA	NA	NA	NA	NA	NA	NA	NA	NA	NA	NA	NA	NA	NA	NA
Breast	1022:1032	AZD7762	CHEK1, CHEK2	Cell cycle	Targeted	Afatinib	EGFR, ERBB2	EGFR signaling	Targeted	45	2	4.4	326	5	2	0	3	PREX2_up	breast	all	delta Emax	sensitivity	Binarised gene expression	48	3	0.185293	0.0225244	0.162768	2.81672	2.94552	1.62346	1.92e-05
Breast	1022:1032	AZD7762	CHEK1, CHEK2	Cell cycle	Targeted	Afatinib	EGFR, ERBB2	EGFR signaling	Targeted	45	2	4.4	326	5	2	0	3	TNFRSF12A_down	breast	all	delta Emax	sensitivity	Binarised gene expression	48	3	0.185293	0.0225244	0.162768	2.81672	2.94552	1.62346	1.92e-05
Breast	1022:1032	AZD7762	CHEK1, CHEK2	Cell cycle	Targeted	Afatinib	EGFR, ERBB2	EGFR signaling	Targeted	45	2	4.4	326	5	2	0	3	EGLN3_down	breast	all	delta Emax	sensitivity	Binarised gene expression	48	3	0.181543	0.0227587	0.158784	2.71791	2.85978	1.50215	3.35e-05
Breast	1179:1564	MK-1775	WEE1, PLK1	Cell cycle	Targeted	SCH772984	ERK1, ERK2	ERK MAPK signaling	Targeted	45	2	4.4	328	16	9	3	4	ATG4D_up	all	all	delta IC50	sensitivity	Binarised gene expression	121	4	3.47068	0.361658	3.10902	2.388	2.41327	1.76365	6.87994e-06
Breast	1179:1564	MK-1775	WEE1, PLK1	Cell cycle	Targeted	SCH772984	ERK1, ERK2	ERK MAPK signaling	Targeted	45	2	4.4	328	16	9	3	4	CLSPN_mut	all	all	delta Emax	resistance	MOBEM	121	4	-0.0768006	0.0278769	-0.104678	1.82298	1.82093	1.91131	0.000480753
Breast	1179:1564	MK-1775	WEE1, PLK1	Cell cycle	Targeted	SCH772984	ERK1, ERK2	ERK MAPK signaling	Targeted	45	2	4.4	328	16	9	3	4	MYH11_mut	all	all	delta Emax	resistance	MOBEM	118	7	-0.0543091	0.029204	-0.0835131	1.461	1.44714	1.8487	0.000265471
Breast	1179:1564	MK-1775	WEE1, PLK1	Cell cycle	Targeted	SCH772984	ERK1, ERK2	ERK MAPK signaling	Targeted	45	2	4.4	328	16	9	3	4	RALB_down	all	all	delta IC50	sensitivity	Binarised gene expression	120	5	3.07743	0.352135	2.72529	2.0844	2.11399	1.54211	1.18515e-05
Breast	1017:1042	Olaparib	PARP1, PARP2	Genome integrity	Targeted	Doramapimod	p38, JNK2	JNK and p38 signaling	Targeted	45	2	4.4	325	NA	NA	NA	NA	NA	NA	NA	NA	NA	NA	NA	NA	NA	NA	NA	NA	NA	NA	NA
Breast	1049:1564	PD173074	FGFR1, FGFR2, FGFR3	RTK signaling	Targeted	SCH772984	ERK1, ERK2	ERK MAPK signaling	Targeted	45	2	4.4	327	1	0	1	0	NA	NA	NA	NA	NA	NA	NA	NA	NA	NA	NA	NA	NA	NA	NA
Breast	1191:1564	Bortezomib	Proteasome	Protein stability and degradation	Targeted	SCH772984	ERK1, ERK2	ERK MAPK signaling	Targeted	45	2	4.4	329	NA	NA	NA	NA	NA	NA	NA	NA	NA	NA	NA	NA	NA	NA	NA	NA	NA	NA	NA
Breast	1549:1564	Sapitinib	EGFR, ERBB2, ERBB3	EGFR signaling	Targeted	SCH772984	ERK1, ERK2	ERK MAPK signaling	Targeted	45	2	4.4	330	1	0	1	0	NA	NA	NA	NA	NA	NA	NA	NA	NA	NA	NA	NA	NA	NA	NA
Breast	1558:1564	Lapatinib	EGFR, ERBB2	EGFR signaling	Targeted	SCH772984	ERK1, ERK2	ERK MAPK signaling	Targeted	45	2	4.4	331	1	0	1	0	NA	NA	NA	NA	NA	NA	NA	NA	NA	NA	NA	NA	NA	NA	NA
Breast	1559:1564	Luminespib	HSP90	Protein stability and degradation	Targeted	SCH772984	ERK1, ERK2	ERK MAPK signaling	Targeted	45	2	4.4	332	NA	NA	NA	NA	NA	NA	NA	NA	NA	NA	NA	NA	NA	NA	NA	NA	NA	NA	NA
Breast	1594:1564	OSI-027	MTORC1, MTORC2	PI3K/MTOR signaling	Targeted	SCH772984	ERK1, ERK2	ERK MAPK signaling	Targeted	45	2	4.4	333	1	0	1	0	NA	NA	NA	NA	NA	NA	NA	NA	NA	NA	NA	NA	NA	NA	NA
Breast	1017:1561	Olaparib	PARP1, PARP2	Genome integrity	Targeted	Taselisib	PI3K (beta sparing)	PI3K/MTOR signaling	Targeted	47	2	4.3	336	40	18	13	9	ETS2_down	breast	all	delta Emax	sensitivity	Binarised gene expression	48	3	0.162897	0.0121521	0.150744	2.98516	3.57884	1.04565	7.32e-06
Breast	1017:1561	Olaparib	PARP1, PARP2	Genome integrity	Targeted	Taselisib	PI3K (beta sparing)	PI3K/MTOR signaling	Targeted	47	2	4.3	336	40	18	13	9	ETS2_down	breast	all	delta IC50	sensitivity	Binarised gene expression	48	3	2.49967	0.15876	2.34091	3.20901	3.93031	1.07967	1.99e-06
Breast	1083:1909	Crizotinib	MET, ALK, ROS1	RTK signaling	Targeted	Venetoclax	BCL2	Apoptosis regulation	Targeted	47	2	4.3	343	2	0	0	2	ERRFI1_down	breast	all	delta Emax	sensitivity	Binarised gene expression	48	3	0.163942	0.011746	0.152196	2.79565	3.10576	1.19657	2.16e-05
Breast	1083:1909	Crizotinib	MET, ALK, ROS1	RTK signaling	Targeted	Venetoclax	BCL2	Apoptosis regulation	Targeted	47	2	4.3	343	2	0	0	2	IKZF1_up	breast	all	delta Emax	sensitivity	Binarised gene expression	48	3	0.166218	0.0116038	0.154614	2.86077	2.99571	1.63288	1.49e-05
Breast	1179:1632	MK-1775	WEE1, PLK1	Cell cycle	Targeted	Ribociclib	CDK4, CDK6	Cell cycle	Targeted	47	2	4.3	344	3	0	0	3	PAK5_up	breast	all	delta IC50	sensitivity	Binarised gene expression	48	3	4.77632	-0.233866	5.01019	3.01251	3.03477	2.599	6.25e-06
Breast	1179:1632	MK-1775	WEE1, PLK1	Cell cycle	Targeted	Ribociclib	CDK4, CDK6	Cell cycle	Targeted	47	2	4.3	344	3	0	0	3	NUAK2_down	breast	all	delta IC50	sensitivity	Binarised gene expression	48	3	4.55652	-0.220128	4.77665	2.80606	2.85727	2.07153	2.04e-05
Breast	1179:1632	MK-1775	WEE1, PLK1	Cell cycle	Targeted	Ribociclib	CDK4, CDK6	Cell cycle	Targeted	47	2	4.3	344	3	0	0	3	GATA3_down	breast	all	delta Emax	sensitivity	Binarised gene expression	48	3	0.132813	-0.000659413	0.133473	3.09899	3.04716	7.04146	3.79e-06
Breast	1017:1561	Olaparib	PARP1, PARP2	Genome integrity	Targeted	Taselisib	PI3K (beta sparing)	PI3K/MTOR signaling	Targeted	47	2	4.3	336	40	18	13	9	E2F1_down	all	all	delta IC50	resistance	Binarised gene expression	122	3	-2.42022	0.119467	-2.53969	2.88608	2.89731	2.38189	2.50795e-06
Breast	1017:1561	Olaparib	PARP1, PARP2	Genome integrity	Targeted	Taselisib	PI3K (beta sparing)	PI3K/MTOR signaling	Targeted	47	2	4.3	336	40	18	13	9	MELK_down	all	TP53	delta IC50	resistance	Binarised gene expression	93	3	-2.42022	0.118403	-2.53863	3.11154	3.13576	2.38089	7.48376e-07
Breast	1017:1561	Olaparib	PARP1, PARP2	Genome integrity	Targeted	Taselisib	PI3K (beta sparing)	PI3K/MTOR signaling	Targeted	47	2	4.3	336	40	18	13	9	BIRC5_down	all	TP53	delta IC50	resistance	Binarised gene expression	92	4	-1.94283	0.12524	-2.06807	2.48879	2.54908	1.60055	4.45074e-06
Breast	1017:1561	Olaparib	PARP1, PARP2	Genome integrity	Targeted	Taselisib	PI3K (beta sparing)	PI3K/MTOR signaling	Targeted	47	2	4.3	336	40	18	13	9	loss:cnaPANCAN80 (SDHD)	all	all	delta IC50	resistance	MOBEM	121	4	-1.53841	0.111305	-1.64971	1.79759	1.80759	1.49739	0.000571201
Breast	1017:1561	Olaparib	PARP1, PARP2	Genome integrity	Targeted	Taselisib	PI3K (beta sparing)	PI3K/MTOR signaling	Targeted	47	2	4.3	336	40	18	13	9	E2F1_down	all	TP53	delta IC50	resistance	Binarised gene expression	93	3	-2.42022	0.118403	-2.53863	3.11154	3.13576	2.38089	7.48376e-07
Breast	1017:1561	Olaparib	PARP1, PARP2	Genome integrity	Targeted	Taselisib	PI3K (beta sparing)	PI3K/MTOR signaling	Targeted	47	2	4.3	336	40	18	13	9	loss:cnaPANCAN76	all	all	delta IC50	resistance	MOBEM	121	4	-1.53841	0.111305	-1.64971	1.79759	1.80759	1.49739	0.000571201
Breast	1017:1561	Olaparib	PARP1, PARP2	Genome integrity	Targeted	Taselisib	PI3K (beta sparing)	PI3K/MTOR signaling	Targeted	47	2	4.3	336	40	18	13	9	TPX2_down	all	TP53	delta IC50	resistance	Binarised gene expression	93	3	-2.42022	0.118403	-2.53863	3.11154	3.13576	2.38089	7.48376e-07
Breast	1007:1909	Docetaxel	Microtubule stabiliser	Mitosis	Chemotherapeutic	Venetoclax	BCL2	Apoptosis regulation	Targeted	47	2	4.3	334	NA	NA	NA	NA	NA	NA	NA	NA	NA	NA	NA	NA	NA	NA	NA	NA	NA	NA	NA
Breast	1012:1909	Vorinostat	HDAC inhibitor Class I, IIa, IIb, IV	Chromatin histone acetylation	Targeted	Venetoclax	BCL2	Apoptosis regulation	Targeted	47	2	4.3	335	NA	NA	NA	NA	NA	NA	NA	NA	NA	NA	NA	NA	NA	NA	NA	NA	NA	NA	NA
Breast	1021:1013	Axitinib	PDGFR, KIT, VEGFR	RTK signaling	Targeted	Nilotinib	ABL	ABL signaling	Targeted	47	2	4.3	337	NA	NA	NA	NA	NA	NA	NA	NA	NA	NA	NA	NA	NA	NA	NA	NA	NA	NA	NA
Breast	1021:1909	Axitinib	PDGFR, KIT, VEGFR	RTK signaling	Targeted	Venetoclax	BCL2	Apoptosis regulation	Targeted	47	2	4.3	338	NA	NA	NA	NA	NA	NA	NA	NA	NA	NA	NA	NA	NA	NA	NA	NA	NA	NA	NA
Breast	1022:1013	AZD7762	CHEK1, CHEK2	Cell cycle	Targeted	Nilotinib	ABL	ABL signaling	Targeted	47	2	4.3	339	NA	NA	NA	NA	NA	NA	NA	NA	NA	NA	NA	NA	NA	NA	NA	NA	NA	NA	NA
Breast	1047:1632	Nutlin-3a (-)	MDM2	p53 pathway	Targeted	Ribociclib	CDK4, CDK6	Cell cycle	Targeted	47	2	4.3	340	NA	NA	NA	NA	NA	NA	NA	NA	NA	NA	NA	NA	NA	NA	NA	NA	NA	NA	NA
Breast	1053:1013	MK-2206	AKT1, AKT2	PI3K/MTOR signaling	Targeted	Nilotinib	ABL	ABL signaling	Targeted	47	2	4.3	341	NA	NA	NA	NA	NA	NA	NA	NA	NA	NA	NA	NA	NA	NA	NA	NA	NA	NA	NA
Breast	1058:1013	Pictilisib	PI3K (class 1)	PI3K/MTOR signaling	Targeted	Nilotinib	ABL	ABL signaling	Targeted	47	2	4.3	342	NA	NA	NA	NA	NA	NA	NA	NA	NA	NA	NA	NA	NA	NA	NA	NA	NA	NA	NA
Breast	1190:1909	Gemcitabine	Pyrimidine antimetabolite	DNA replication	Chemotherapeutic	Venetoclax	BCL2	Apoptosis regulation	Targeted	47	2	4.3	345	NA	NA	NA	NA	NA	NA	NA	NA	NA	NA	NA	NA	NA	NA	NA	NA	NA	NA	NA
Breast	1191:1032	Bortezomib	Proteasome	Protein stability and degradation	Targeted	Afatinib	EGFR, ERBB2	EGFR signaling	Targeted	46	2	4.3	346	2	2	0	0	NA	NA	NA	NA	NA	NA	NA	NA	NA	NA	NA	NA	NA	NA	NA
Breast	1372:1096	Trametinib	MEK1, MEK2	ERK MAPK signaling	Targeted	Tozasertib	AURKA, AURKB, AURKC, others	Mitosis	Targeted	47	2	4.3	347	NA	NA	NA	NA	NA	NA	NA	NA	NA	NA	NA	NA	NA	NA	NA	NA	NA	NA	NA
Breast	1372:1593	Trametinib	MEK1, MEK2	ERK MAPK signaling	Targeted	Entinostat	HDAC1, HDAC3	Chromatin histone acetylation	Targeted	47	2	4.3	348	NA	NA	NA	NA	NA	NA	NA	NA	NA	NA	NA	NA	NA	NA	NA	NA	NA	NA	NA
Breast	1372:1632	Trametinib	MEK1, MEK2	ERK MAPK signaling	Targeted	Ribociclib	CDK4, CDK6	Cell cycle	Targeted	47	2	4.3	349	NA	NA	NA	NA	NA	NA	NA	NA	NA	NA	NA	NA	NA	NA	NA	NA	NA	NA	NA
Breast	1549:1561	Sapitinib	EGFR, ERBB2, ERBB3	EGFR signaling	Targeted	Taselisib	PI3K (beta sparing)	PI3K/MTOR signaling	Targeted	47	2	4.3	350	5	5	0	0	NA	NA	NA	NA	NA	NA	NA	NA	NA	NA	NA	NA	NA	NA	NA
Breast	1549:1909	Sapitinib	EGFR, ERBB2, ERBB3	EGFR signaling	Targeted	Venetoclax	BCL2	Apoptosis regulation	Targeted	47	2	4.3	351	NA	NA	NA	NA	NA	NA	NA	NA	NA	NA	NA	NA	NA	NA	NA	NA	NA	NA	NA
Breast	1558:1013	Lapatinib	EGFR, ERBB2	EGFR signaling	Targeted	Nilotinib	ABL	ABL signaling	Targeted	47	2	4.3	352	1	0	1	0	NA	NA	NA	NA	NA	NA	NA	NA	NA	NA	NA	NA	NA	NA	NA
Breast	1558:1032	Lapatinib	EGFR, ERBB2	EGFR signaling	Targeted	Afatinib	EGFR, ERBB2	EGFR signaling	Targeted	46	2	4.3	353	2	2	0	0	NA	NA	NA	NA	NA	NA	NA	NA	NA	NA	NA	NA	NA	NA	NA
Breast	1558:1909	Lapatinib	EGFR, ERBB2	EGFR signaling	Targeted	Venetoclax	BCL2	Apoptosis regulation	Targeted	47	2	4.3	354	NA	NA	NA	NA	NA	NA	NA	NA	NA	NA	NA	NA	NA	NA	NA	NA	NA	NA	NA
Breast	1561:1013	Taselisib	PI3K (beta sparing)	PI3K/MTOR signaling	Targeted	Nilotinib	ABL	ABL signaling	Targeted	47	2	4.3	355	NA	NA	NA	NA	NA	NA	NA	NA	NA	NA	NA	NA	NA	NA	NA	NA	NA	NA	NA
Breast	1007:1558	Docetaxel	Microtubule stabiliser	Mitosis	Chemotherapeutic	Lapatinib	EGFR, ERBB2	EGFR signaling	Targeted	48	2	4.2	357	1	0	0	1	NOTCH3_down	breast	all	delta Emax	sensitivity	Binarised gene expression	48	3	0.192461	0.0212056	0.171255	3.31904	4.33533	1.01341	1.04e-06
Breast	1022:1096	AZD7762	CHEK1, CHEK2	Cell cycle	Targeted	Tozasertib	AURKA, AURKB, AURKC, others	Mitosis	Targeted	48	2	4.2	363	4	0	0	4	AEBP1_up	breast	all	delta Emax	sensitivity	Binarised gene expression	48	3	0.194952	0.0365501	0.158402	2.93119	3.19029	1.35754	9.99e-06
Breast	1022:1096	AZD7762	CHEK1, CHEK2	Cell cycle	Targeted	Tozasertib	AURKA, AURKB, AURKC, others	Mitosis	Targeted	48	2	4.2	363	4	0	0	4	PDGFRB_up	breast	all	delta IC50	sensitivity	Binarised gene expression	48	3	4.07523	0.811263	3.26397	3.03466	3.0562	2.63123	5.5e-06
Breast	1022:1096	AZD7762	CHEK1, CHEK2	Cell cycle	Targeted	Tozasertib	AURKA, AURKB, AURKC, others	Mitosis	Targeted	48	2	4.2	363	4	0	0	4	CEBPA_down	breast	all	delta Emax	sensitivity	Binarised gene expression	48	3	0.193834	0.0366199	0.157214	2.89852	3.07547	1.52208	1.2e-05
Breast	1022:1096	AZD7762	CHEK1, CHEK2	Cell cycle	Targeted	Tozasertib	AURKA, AURKB, AURKC, others	Mitosis	Targeted	48	2	4.2	363	4	0	0	4	PDGFRB_up	breast	all	delta Emax	sensitivity	Binarised gene expression	48	3	0.221939	0.0348634	0.187075	3.85947	4.01007	2.33499	4.16e-08
Breast	1022:2172	AZD7762	CHEK1, CHEK2	Cell cycle	Targeted	JQ1	BRD2, BRD3, BRD4, BRDT	Chromatin other	Targeted	48	2	4.2	365	1	0	0	1	NUAK2_down	breast	all	delta IC50	sensitivity	Binarised gene expression	48	3	2.98056	0.130621	2.84994	2.97535	3.12763	1.65486	7.75e-06
Breast	1053:1373	MK-2206	AKT1, AKT2	PI3K/MTOR signaling	Targeted	Dabrafenib	BRAF	ERK MAPK signaling	Targeted	48	2	4.2	371	2	0	0	2	AIM2_up	breast	all	delta Emax	sensitivity	Binarised gene expression	47	4	0.1502	0.0337479	0.116452	2.42227	2.53141	1.59939	2.53e-05
Breast	1053:1373	MK-2206	AKT1, AKT2	PI3K/MTOR signaling	Targeted	Dabrafenib	BRAF	ERK MAPK signaling	Targeted	48	2	4.2	371	2	0	0	2	G0S2_up	breast	all	delta Emax	sensitivity	Binarised gene expression	48	3	0.18531	0.0339796	0.15133	3.37387	3.32309	6.41987	7.53e-07
Breast	1372:1558	Trametinib	MEK1, MEK2	ERK MAPK signaling	Targeted	Lapatinib	EGFR, ERBB2	EGFR signaling	Targeted	48	2	4.2	382	1	0	0	1	PIK3CB_up	breast	all	delta Emax	sensitivity	Binarised gene expression	48	3	0.206359	0.0434249	0.162935	2.69155	2.70725	2.38665	3.89e-05
Breast	1561:1373	Taselisib	PI3K (beta sparing)	PI3K/MTOR signaling	Targeted	Dabrafenib	BRAF	ERK MAPK signaling	Targeted	48	2	4.2	386	2	0	0	2	CEBPA_down	breast	all	delta Emax	sensitivity	Binarised gene expression	48	3	0.17648	0.0256762	0.150804	3.06776	3.30448	1.48874	4.54e-06
Breast	1561:1373	Taselisib	PI3K (beta sparing)	PI3K/MTOR signaling	Targeted	Dabrafenib	BRAF	ERK MAPK signaling	Targeted	48	2	4.2	386	2	0	0	2	G0S2_up	breast	all	delta Emax	sensitivity	Binarised gene expression	48	3	0.16446	0.0264275	0.138032	2.69204	2.88911	1.33005	3.88e-05
Breast	1005:1558	Cisplatin	DNA crosslinker	DNA replication	Chemotherapeutic	Lapatinib	EGFR, ERBB2	EGFR signaling	Targeted	48	2	4.2	356	NA	NA	NA	NA	NA	NA	NA	NA	NA	NA	NA	NA	NA	NA	NA	NA	NA	NA	NA
Breast	1007:2172	Docetaxel	Microtubule stabiliser	Mitosis	Chemotherapeutic	JQ1	BRD2, BRD3, BRD4, BRDT	Chromatin other	Targeted	48	2	4.2	358	NA	NA	NA	NA	NA	NA	NA	NA	NA	NA	NA	NA	NA	NA	NA	NA	NA	NA	NA
Breast	1017:2172	Olaparib	PARP1, PARP2	Genome integrity	Targeted	JQ1	BRD2, BRD3, BRD4, BRDT	Chromatin other	Targeted	48	2	4.2	359	NA	NA	NA	NA	NA	NA	NA	NA	NA	NA	NA	NA	NA	NA	NA	NA	NA	NA	NA
Breast	1021:1553	Axitinib	PDGFR, KIT, VEGFR	RTK signaling	Targeted	Uprosertib	AKT1, AKT2, AKT3	PI3K/MTOR signaling	Targeted	48	2	4.2	360	NA	NA	NA	NA	NA	NA	NA	NA	NA	NA	NA	NA	NA	NA	NA	NA	NA	NA	NA
Breast	1021:1558	Axitinib	PDGFR, KIT, VEGFR	RTK signaling	Targeted	Lapatinib	EGFR, ERBB2	EGFR signaling	Targeted	48	2	4.2	361	NA	NA	NA	NA	NA	NA	NA	NA	NA	NA	NA	NA	NA	NA	NA	NA	NA	NA	NA
Breast	1022:1038	AZD7762	CHEK1, CHEK2	Cell cycle	Targeted	NU7441	DNAPK	Genome integrity	Targeted	48	2	4.2	362	NA	NA	NA	NA	NA	NA	NA	NA	NA	NA	NA	NA	NA	NA	NA	NA	NA	NA	NA
Breast	1022:1560	AZD7762	CHEK1, CHEK2	Cell cycle	Targeted	Alpelisib	PI3Kalpha	PI3K/MTOR signaling	Targeted	48	2	4.2	364	NA	NA	NA	NA	NA	NA	NA	NA	NA	NA	NA	NA	NA	NA	NA	NA	NA	NA	NA
Breast	1047:1003	Nutlin-3a (-)	MDM2	p53 pathway	Targeted	Camptothecin	TOP1	DNA replication	Chemotherapeutic	48	2	4.2	366	NA	NA	NA	NA	NA	NA	NA	NA	NA	NA	NA	NA	NA	NA	NA	NA	NA	NA	NA
Breast	1047:1050	Nutlin-3a (-)	MDM2	p53 pathway	Targeted	ZM447439	AURKA, AURKB	Mitosis	Targeted	48	2	4.2	367	NA	NA	NA	NA	NA	NA	NA	NA	NA	NA	NA	NA	NA	NA	NA	NA	NA	NA	NA
Breast	1049:1038	PD173074	FGFR1, FGFR2, FGFR3	RTK signaling	Targeted	NU7441	DNAPK	Genome integrity	Targeted	48	2	4.2	368	NA	NA	NA	NA	NA	NA	NA	NA	NA	NA	NA	NA	NA	NA	NA	NA	NA	NA	NA
Breast	1049:2169	PD173074	FGFR1, FGFR2, FGFR3	RTK signaling	Targeted	AZD6482	PI3Kbeta	PI3K/MTOR signaling	Targeted	48	2	4.2	369	NA	NA	NA	NA	NA	NA	NA	NA	NA	NA	NA	NA	NA	NA	NA	NA	NA	NA	NA
Breast	1053:1096	MK-2206	AKT1, AKT2	PI3K/MTOR signaling	Targeted	Tozasertib	AURKA, AURKB, AURKC, others	Mitosis	Targeted	48	2	4.2	370	NA	NA	NA	NA	NA	NA	NA	NA	NA	NA	NA	NA	NA	NA	NA	NA	NA	NA	NA
Breast	1054:1553	Palbociclib	CDK4, CDK6	Cell cycle	Targeted	Uprosertib	AKT1, AKT2, AKT3	PI3K/MTOR signaling	Targeted	48	2	4.2	372	NA	NA	NA	NA	NA	NA	NA	NA	NA	NA	NA	NA	NA	NA	NA	NA	NA	NA	NA
Breast	1058:1038	Pictilisib	PI3K (class 1)	PI3K/MTOR signaling	Targeted	NU7441	DNAPK	Genome integrity	Targeted	48	2	4.2	373	NA	NA	NA	NA	NA	NA	NA	NA	NA	NA	NA	NA	NA	NA	NA	NA	NA	NA	NA
Breast	1058:1096	Pictilisib	PI3K (class 1)	PI3K/MTOR signaling	Targeted	Tozasertib	AURKA, AURKB, AURKC, others	Mitosis	Targeted	48	2	4.2	374	NA	NA	NA	NA	NA	NA	NA	NA	NA	NA	NA	NA	NA	NA	NA	NA	NA	NA	NA
Breast	1083:1038	Crizotinib	MET, ALK, ROS1	RTK signaling	Targeted	NU7441	DNAPK	Genome integrity	Targeted	48	2	4.2	375	NA	NA	NA	NA	NA	NA	NA	NA	NA	NA	NA	NA	NA	NA	NA	NA	NA	NA	NA
Breast	1083:2172	Crizotinib	MET, ALK, ROS1	RTK signaling	Targeted	JQ1	BRD2, BRD3, BRD4, BRDT	Chromatin other	Targeted	48	2	4.2	376	NA	NA	NA	NA	NA	NA	NA	NA	NA	NA	NA	NA	NA	NA	NA	NA	NA	NA	NA
Breast	1179:1096	MK-1775	WEE1, PLK1	Cell cycle	Targeted	Tozasertib	AURKA, AURKB, AURKC, others	Mitosis	Targeted	48	2	4.2	377	NA	NA	NA	NA	NA	NA	NA	NA	NA	NA	NA	NA	NA	NA	NA	NA	NA	NA	NA
Breast	1191:1050	Bortezomib	Proteasome	Protein stability and degradation	Targeted	ZM447439	AURKA, AURKB	Mitosis	Targeted	48	2	4.2	378	NA	NA	NA	NA	NA	NA	NA	NA	NA	NA	NA	NA	NA	NA	NA	NA	NA	NA	NA
Breast	1191:1553	Bortezomib	Proteasome	Protein stability and degradation	Targeted	Uprosertib	AKT1, AKT2, AKT3	PI3K/MTOR signaling	Targeted	48	2	4.2	379	NA	NA	NA	NA	NA	NA	NA	NA	NA	NA	NA	NA	NA	NA	NA	NA	NA	NA	NA
Breast	1372:1003	Trametinib	MEK1, MEK2	ERK MAPK signaling	Targeted	Camptothecin	TOP1	DNA replication	Chemotherapeutic	48	2	4.2	380	NA	NA	NA	NA	NA	NA	NA	NA	NA	NA	NA	NA	NA	NA	NA	NA	NA	NA	NA
Breast	1372:1038	Trametinib	MEK1, MEK2	ERK MAPK signaling	Targeted	NU7441	DNAPK	Genome integrity	Targeted	48	2	4.2	381	NA	NA	NA	NA	NA	NA	NA	NA	NA	NA	NA	NA	NA	NA	NA	NA	NA	NA	NA
Breast	1510:1560	Linsitinib	IGF1R	IGF1R signaling	Targeted	Alpelisib	PI3Kalpha	PI3K/MTOR signaling	Targeted	48	2	4.2	383	NA	NA	NA	NA	NA	NA	NA	NA	NA	NA	NA	NA	NA	NA	NA	NA	NA	NA	NA
Breast	1561:1080	Taselisib	PI3K (beta sparing)	PI3K/MTOR signaling	Targeted	Paclitaxel	Microtubule stabiliser	Mitosis	Chemotherapeutic	48	2	4.2	384	NA	NA	NA	NA	NA	NA	NA	NA	NA	NA	NA	NA	NA	NA	NA	NA	NA	NA	NA
Breast	1561:1096	Taselisib	PI3K (beta sparing)	PI3K/MTOR signaling	Targeted	Tozasertib	AURKA, AURKB, AURKC, others	Mitosis	Targeted	48	2	4.2	385	NA	NA	NA	NA	NA	NA	NA	NA	NA	NA	NA	NA	NA	NA	NA	NA	NA	NA	NA
Breast	1594:1096	OSI-027	MTORC1, MTORC2	PI3K/MTOR signaling	Targeted	Tozasertib	AURKA, AURKB, AURKC, others	Mitosis	Targeted	48	2	4.2	387	NA	NA	NA	NA	NA	NA	NA	NA	NA	NA	NA	NA	NA	NA	NA	NA	NA	NA	NA
Breast	1594:1558	OSI-027	MTORC1, MTORC2	PI3K/MTOR signaling	Targeted	Lapatinib	EGFR, ERBB2	EGFR signaling	Targeted	48	2	4.2	388	NA	NA	NA	NA	NA	NA	NA	NA	NA	NA	NA	NA	NA	NA	NA	NA	NA	NA	NA
Breast	1594:2172	OSI-027	MTORC1, MTORC2	PI3K/MTOR signaling	Targeted	JQ1	BRD2, BRD3, BRD4, BRDT	Chromatin other	Targeted	48	2	4.2	389	NA	NA	NA	NA	NA	NA	NA	NA	NA	NA	NA	NA	NA	NA	NA	NA	NA	NA	NA
Breast	1007:1549	Docetaxel	Microtubule stabiliser	Mitosis	Chemotherapeutic	Sapitinib	EGFR, ERBB2, ERBB3	EGFR signaling	Targeted	49	2	4.1	392	3	0	0	3	MEF2C_up	breast	all	delta Emax	sensitivity	Binarised gene expression	48	3	0.168956	-0.00323468	0.172191	2.69072	2.85155	1.42287	3.91e-05
Breast	1007:1549	Docetaxel	Microtubule stabiliser	Mitosis	Chemotherapeutic	Sapitinib	EGFR, ERBB2, ERBB3	EGFR signaling	Targeted	49	2	4.1	392	3	0	0	3	LIMA1_down	breast	all	delta Emax	sensitivity	Binarised gene expression	48	3	0.168956	-0.00323468	0.172191	2.69072	2.85155	1.42287	3.91e-05
Breast	1007:1549	Docetaxel	Microtubule stabiliser	Mitosis	Chemotherapeutic	Sapitinib	EGFR, ERBB2, ERBB3	EGFR signaling	Targeted	49	2	4.1	392	3	0	0	3	RFFL_down	breast	all	delta Emax	sensitivity	Binarised gene expression	48	3	0.174746	-0.00359658	0.178343	2.83013	2.9709	1.58849	1.78e-05
Breast	1017:1011	Olaparib	PARP1, PARP2	Genome integrity	Targeted	Navitoclax	BCL2, BCL-XL, BCL-W	Apoptosis regulation	Targeted	49	2	4.1	395	33	3	14	16	PREX2_up	breast	all	delta IC50	sensitivity	Binarised gene expression	48	3	3.85327	0.389924	3.46335	4.94546	5.41706	2.23102	6.44e-11
Breast	1017:1011	Olaparib	PARP1, PARP2	Genome integrity	Targeted	Navitoclax	BCL2, BCL-XL, BCL-W	Apoptosis regulation	Targeted	49	2	4.1	395	33	3	14	16	TNFRSF12A_down	breast	all	delta IC50	sensitivity	Binarised gene expression	48	3	3.85327	0.389924	3.46335	4.94546	5.41706	2.23102	6.44e-11
Breast	1017:1011	Olaparib	PARP1, PARP2	Genome integrity	Targeted	Navitoclax	BCL2, BCL-XL, BCL-W	Apoptosis regulation	Targeted	49	2	4.1	395	33	3	14	16	ERRFI1_down	breast	all	delta IC50	sensitivity	Binarised gene expression	48	3	3.26127	0.426924	2.83435	3.34335	4.1194	1.1132	9.02e-07
Breast	1017:1011	Olaparib	PARP1, PARP2	Genome integrity	Targeted	Navitoclax	BCL2, BCL-XL, BCL-W	Apoptosis regulation	Targeted	49	2	4.1	395	33	3	14	16	RB1_down	breast	all	delta IC50	sensitivity	Binarised gene expression	48	3	3.20346	0.430537	2.77293	3.22666	4.03453	1.04858	1.79e-06
Breast	1017:1011	Olaparib	PARP1, PARP2	Genome integrity	Targeted	Navitoclax	BCL2, BCL-XL, BCL-W	Apoptosis regulation	Targeted	49	2	4.1	395	33	3	14	16	PARP1_up	breast	all	delta IC50	sensitivity	Binarised gene expression	48	3	4.1716	0.370028	3.80157	6.43649	6.74837	3.64283	1.4e-14
Breast	1017:1030	Olaparib	PARP1, PARP2	Genome integrity	Targeted	KU-55933	ATM	Genome integrity	Targeted	49	2	4.1	396	5	0	0	5	TNFRSF12A_down	breast	all	delta Emax	sensitivity	Binarised gene expression	48	3	0.212087	0.00424827	0.207838	2.95265	2.98781	2.37184	8.83e-06
Breast	1017:1030	Olaparib	PARP1, PARP2	Genome integrity	Targeted	KU-55933	ATM	Genome integrity	Targeted	49	2	4.1	396	5	0	0	5	PARP1_up	breast	all	delta IC50	sensitivity	Binarised gene expression	48	3	3.78465	-0.205417	3.99007	2.85595	2.92027	2.00755	1.54e-05
Breast	1017:1030	Olaparib	PARP1, PARP2	Genome integrity	Targeted	KU-55933	ATM	Genome integrity	Targeted	49	2	4.1	396	5	0	0	5	PREX2_up	breast	all	delta Emax	sensitivity	Binarised gene expression	48	3	0.212087	0.00424827	0.207838	2.95265	2.98781	2.37184	8.83e-06
Breast	1017:1030	Olaparib	PARP1, PARP2	Genome integrity	Targeted	KU-55933	ATM	Genome integrity	Targeted	49	2	4.1	396	5	0	0	5	PARP1_up	breast	all	delta Emax	sensitivity	Binarised gene expression	48	3	0.217132	0.00393292	0.213199	3.06937	3.11714	2.34397	4.5e-06
Breast	1017:1030	Olaparib	PARP1, PARP2	Genome integrity	Targeted	KU-55933	ATM	Genome integrity	Targeted	49	2	4.1	396	5	0	0	5	ERRFI1_down	breast	all	delta Emax	sensitivity	Binarised gene expression	48	3	0.202335	0.00485775	0.197477	2.73936	2.75938	2.36668	2.97e-05
Breast	1021:1192	Axitinib	PDGFR, KIT, VEGFR	RTK signaling	Targeted	GSK269962A	ROCK1, ROCK2	Cytoskeleton	Targeted	49	2	4.1	397	1	0	0	1	SRSF2_down	breast	all	delta IC50	sensitivity	Binarised gene expression	48	3	3.35063	0.33555	3.01508	2.88484	2.94234	2.08764	1.3e-05
Breast	1022:1030	AZD7762	CHEK1, CHEK2	Cell cycle	Targeted	KU-55933	ATM	Genome integrity	Targeted	49	2	4.1	398	2	0	0	2	TCTN3_up	breast	all	delta Emax	sensitivity	Binarised gene expression	48	3	0.182606	0.00185176	0.180754	3.27553	3.38085	2.09638	1.35e-06
Breast	1022:1030	AZD7762	CHEK1, CHEK2	Cell cycle	Targeted	KU-55933	ATM	Genome integrity	Targeted	49	2	4.1	398	2	0	0	2	TCTN3_up	breast	all	delta IC50	sensitivity	Binarised gene expression	48	3	3.29127	-0.187658	3.47893	2.81522	2.86396	2.10236	1.94e-05
Breast	1049:1129	PD173074	FGFR1, FGFR2, FGFR3	RTK signaling	Targeted	PF-4708671	S6K1	PI3K/MTOR signaling	Targeted	49	2	4.1	400	1	0	0	1	CDX2_up	breast	all	delta Emax	sensitivity	Binarised gene expression	48	3	0.220266	0.0422248	0.178042	2.65557	3.08094	1.00078	4.75e-05
Breast	1073:1011	5-Fluorouracil	Antimetabolite (DNA & RNA)	Other	Chemotherapeutic	Navitoclax	BCL2, BCL-XL, BCL-W	Apoptosis regulation	Targeted	49	2	4.1	406	24	3	12	9	RB1_down	breast	all	delta IC50	sensitivity	Binarised gene expression	48	3	3.59499	0.299161	3.29583	2.97902	3.49705	1.09168	7.59e-06
Breast	1073:1011	5-Fluorouracil	Antimetabolite (DNA & RNA)	Other	Chemotherapeutic	Navitoclax	BCL2, BCL-XL, BCL-W	Apoptosis regulation	Targeted	49	2	4.1	406	24	3	12	9	PREX2_up	breast	all	delta IC50	sensitivity	Binarised gene expression	48	3	3.74121	0.290023	3.45118	3.19937	3.66572	1.24544	2.11e-06
Breast	1073:1011	5-Fluorouracil	Antimetabolite (DNA & RNA)	Other	Chemotherapeutic	Navitoclax	BCL2, BCL-XL, BCL-W	Apoptosis regulation	Targeted	49	2	4.1	406	24	3	12	9	ERRFI1_down	breast	all	delta IC50	sensitivity	Binarised gene expression	48	3	3.70052	0.292566	3.40795	3.13635	3.61704	1.2	3.04e-06
Breast	1073:1011	5-Fluorouracil	Antimetabolite (DNA & RNA)	Other	Chemotherapeutic	Navitoclax	BCL2, BCL-XL, BCL-W	Apoptosis regulation	Targeted	49	2	4.1	406	24	3	12	9	TNFRSF12A_down	breast	all	delta IC50	sensitivity	Binarised gene expression	48	3	3.74121	0.290023	3.45118	3.19937	3.66572	1.24544	2.11e-06
Breast	1073:1011	5-Fluorouracil	Antimetabolite (DNA & RNA)	Other	Chemotherapeutic	Navitoclax	BCL2, BCL-XL, BCL-W	Apoptosis regulation	Targeted	49	2	4.1	406	24	3	12	9	PARP1_up	breast	all	delta IC50	sensitivity	Binarised gene expression	48	3	4.40786	0.248357	4.15951	4.50374	4.73419	2.5051	8.8e-10
Breast	1191:1510	Bortezomib	Proteasome	Protein stability and degradation	Targeted	Linsitinib	IGF1R	IGF1R signaling	Targeted	49	2	4.1	411	6	5	0	1	NOTCH3_down	breast	all	delta Emax	sensitivity	Binarised gene expression	48	3	0.21896	0.0420243	0.176936	3.00923	3.04738	2.39054	6.37e-06
Breast	1375:1017	Temozolomide	DNA alkylating agent	DNA replication	Chemotherapeutic	Olaparib	PARP1, PARP2	Genome integrity	Targeted	49	2	4.1	414	5	0	1	4	EGLN3_down	breast	all	delta Emax	sensitivity	Binarised gene expression	48	3	0.267278	0.0315602	0.235718	2.83531	3.03486	1.41964	1.73e-05
Breast	1375:1017	Temozolomide	DNA alkylating agent	DNA replication	Chemotherapeutic	Olaparib	PARP1, PARP2	Genome integrity	Targeted	49	2	4.1	414	5	0	1	4	MAGEH1_down	breast	all	delta Emax	sensitivity	Binarised gene expression	47	4	0.235777	0.0292259	0.206551	2.48589	2.77617	1.23695	1.68e-05
Breast	1375:1017	Temozolomide	DNA alkylating agent	DNA replication	Chemotherapeutic	Olaparib	PARP1, PARP2	Genome integrity	Targeted	49	2	4.1	414	5	0	1	4	PREX2_up	breast	all	delta Emax	sensitivity	Binarised gene expression	48	3	0.308466	0.028986	0.27948	3.73054	3.78501	2.8855	9.01e-08
Breast	1375:1017	Temozolomide	DNA alkylating agent	DNA replication	Chemotherapeutic	Olaparib	PARP1, PARP2	Genome integrity	Targeted	49	2	4.1	414	5	0	1	4	TNFRSF12A_down	breast	all	delta Emax	sensitivity	Binarised gene expression	48	3	0.308466	0.028986	0.27948	3.73054	3.78501	2.8855	9.01e-08
Breast	1510:1059	Linsitinib	IGF1R	IGF1R signaling	Targeted	AZD8055	MTORC1, MTORC2	PI3K/MTOR signaling	Targeted	49	2	4.1	415	1	0	0	1	PRKAA2_down	breast	all	delta Emax	sensitivity	Binarised gene expression	48	3	0.192763	0.0337268	0.159036	2.8194	2.78488	4.38278	1.89e-05
Breast	1558:1549	Lapatinib	EGFR, ERBB2	EGFR signaling	Targeted	Sapitinib	EGFR, ERBB2, ERBB3	EGFR signaling	Targeted	49	2	4.1	417	2	0	0	2	FOXO1_down	breast	all	delta Emax	sensitivity	Binarised gene expression	48	3	0.210992	-0.0351846	0.246177	2.84332	3.2196	1.1445	1.65e-05
Breast	1558:1549	Lapatinib	EGFR, ERBB2	EGFR signaling	Targeted	Sapitinib	EGFR, ERBB2, ERBB3	EGFR signaling	Targeted	49	2	4.1	417	2	0	0	2	RTL10_up	breast	all	delta Emax	sensitivity	Binarised gene expression	48	3	0.237741	-0.0368564	0.274597	3.36901	3.67392	1.54764	7.75e-07
Breast	1559:1011	Luminespib	HSP90	Protein stability and degradation	Targeted	Navitoclax	BCL2, BCL-XL, BCL-W	Apoptosis regulation	Targeted	49	2	4.1	418	1	0	0	1	PARP1_up	breast	all	delta IC50	sensitivity	Binarised gene expression	48	3	2.82784	0.128147	2.69969	2.95358	3.01465	2.11919	8.78e-06
Breast	1011:1179	Navitoclax	BCL2, BCL-XL, BCL-W	Apoptosis regulation	Targeted	MK-1775	WEE1, PLK1	Cell cycle	Targeted	49	2	4.1	393	89	45	17	27	chr15:30685087-30685891(CHRFAM7A)_HypMET	all	all	delta IC50	sensitivity	MOBEM	98	27	2.21991	1.10434	1.11558	1.03089	1.03904	1.0021	5.7282e-06
Breast	1011:1179	Navitoclax	BCL2, BCL-XL, BCL-W	Apoptosis regulation	Targeted	MK-1775	WEE1, PLK1	Cell cycle	Targeted	49	2	4.1	393	89	45	17	27	chr20:42543097-42545137(TOX2)_HypMET	all	all	delta IC50	sensitivity	MOBEM	98	27	2.21991	1.10434	1.11558	1.03089	1.03904	1.0021	5.7282e-06
Breast	1011:1179	Navitoclax	BCL2, BCL-XL, BCL-W	Apoptosis regulation	Targeted	MK-1775	WEE1, PLK1	Cell cycle	Targeted	49	2	4.1	393	89	45	17	27	chr20:42543097-42545137(TOX2)_HypMET	all	all	delta Emax	sensitivity	MOBEM	98	27	0.136899	0.0613544	0.0755448	1.3174	1.3424	1.23509	1.52725e-08
Breast	1011:1179	Navitoclax	BCL2, BCL-XL, BCL-W	Apoptosis regulation	Targeted	MK-1775	WEE1, PLK1	Cell cycle	Targeted	49	2	4.1	393	89	45	17	27	chr16:56659107-56659660(MT1E)_HypMET	all	all	delta Emax	sensitivity	MOBEM	112	13	0.149662	0.069316	0.0803464	1.32824	1.29825	1.76272	1.35826e-05
Breast	1011:1179	Navitoclax	BCL2, BCL-XL, BCL-W	Apoptosis regulation	Targeted	MK-1775	WEE1, PLK1	Cell cycle	Targeted	49	2	4.1	393	89	45	17	27	chr15.30685087.30685891.CHRFAM7A._HypMET	all	TP53	delta Emax	sensitivity	MOBEM	74	22	0.137767	0.060392	0.0773754	1.41694	1.48765	1.23206	7.59871e-08
Breast	1011:1179	Navitoclax	BCL2, BCL-XL, BCL-W	Apoptosis regulation	Targeted	MK-1775	WEE1, PLK1	Cell cycle	Targeted	49	2	4.1	393	89	45	17	27	chr13.27131568.27132677.._HypMET	all	KRAS	delta Emax	resistance	MOBEM	35	18	0.0541839	0.12372	-0.0695357	1.14634	1.1047	1.24604	0.000239016
Breast	1011:1179	Navitoclax	BCL2, BCL-XL, BCL-W	Apoptosis regulation	Targeted	MK-1775	WEE1, PLK1	Cell cycle	Targeted	49	2	4.1	393	89	45	17	27	chr19.22018594.22018827.ZNF43._HypMET	all	KRAS	delta Emax	resistance	MOBEM	31	22	0.0575622	0.130295	-0.0727323	1.23439	1.16738	1.35388	5.03951e-05
Breast	1011:1179	Navitoclax	BCL2, BCL-XL, BCL-W	Apoptosis regulation	Targeted	MK-1775	WEE1, PLK1	Cell cycle	Targeted	49	2	4.1	393	89	45	17	27	chr15:30685087-30685891(CHRFAM7A)_HypMET	all	all	delta Emax	sensitivity	MOBEM	98	27	0.136899	0.0613544	0.0755448	1.3174	1.3424	1.23509	1.52725e-08
Breast	1011:1179	Navitoclax	BCL2, BCL-XL, BCL-W	Apoptosis regulation	Targeted	MK-1775	WEE1, PLK1	Cell cycle	Targeted	49	2	4.1	393	89	45	17	27	SMAD4_mut	all	TP53	delta IC50	sensitivity	MOBEM	81	15	2.29412	1.15123	1.14288	1.18604	1.15327	1.4483	5.64284e-05
Breast	1011:1179	Navitoclax	BCL2, BCL-XL, BCL-W	Apoptosis regulation	Targeted	MK-1775	WEE1, PLK1	Cell cycle	Targeted	49	2	4.1	393	89	45	17	27	chr20.42543097.42545137.TOX2._HypMET	all	KRAS	delta Emax	sensitivity	MOBEM	27	26	0.137166	0.0644141	0.072752	1.24188	1.32994	1.16664	3.70452e-05
Breast	1011:1179	Navitoclax	BCL2, BCL-XL, BCL-W	Apoptosis regulation	Targeted	MK-1775	WEE1, PLK1	Cell cycle	Targeted	49	2	4.1	393	89	45	17	27	chr1.110230238.110230614.GSTM1._HypMET	all	KRAS	delta Emax	sensitivity	MOBEM	31	22	0.144128	0.0688606	0.0752677	1.29521	1.42233	1.16128	2.41502e-05
Breast	1011:1179	Navitoclax	BCL2, BCL-XL, BCL-W	Apoptosis regulation	Targeted	MK-1775	WEE1, PLK1	Cell cycle	Targeted	49	2	4.1	393	89	45	17	27	chr10.102891010.102891794.TLX1NB..TLX1._HypMET	all	KRAS	delta Emax	resistance	MOBEM	30	23	0.0625283	0.128912	-0.0663833	1.09407	1.05566	1.15175	0.000242622
Breast	1011:1179	Navitoclax	BCL2, BCL-XL, BCL-W	Apoptosis regulation	Targeted	MK-1775	WEE1, PLK1	Cell cycle	Targeted	49	2	4.1	393	89	45	17	27	chr16:56659107-56659660(MT1E)_HypMET	all	all	delta IC50	sensitivity	MOBEM	112	13	2.50087	1.21117	1.2897	1.16397	1.15789	1.22508	0.000120301
Breast	1011:1179	Navitoclax	BCL2, BCL-XL, BCL-W	Apoptosis regulation	Targeted	MK-1775	WEE1, PLK1	Cell cycle	Targeted	49	2	4.1	393	89	45	17	27	SMAD4_mut	all	all	delta IC50	sensitivity	MOBEM	107	18	2.35983	1.17463	1.1852	1.07779	1.07784	1.07745	4.51155e-05
Breast	1011:1179	Navitoclax	BCL2, BCL-XL, BCL-W	Apoptosis regulation	Targeted	MK-1775	WEE1, PLK1	Cell cycle	Targeted	49	2	4.1	393	89	45	17	27	chr3.139258152.139258731.RBP1._HypMET	all	KRAS	delta Emax	resistance	MOBEM	29	24	0.0643231	0.129715	-0.0653922	1.07426	1.00168	1.18835	0.00028873
Breast	1011:1179	Navitoclax	BCL2, BCL-XL, BCL-W	Apoptosis regulation	Targeted	MK-1775	WEE1, PLK1	Cell cycle	Targeted	49	2	4.1	393	89	45	17	27	chr7.27186927.27187692.HOXA6._HypMET	all	KRAS	delta Emax	resistance	MOBEM	38	15	0.0419999	0.123039	-0.0810396	1.38543	1.33191	1.56538	3.41975e-05
Breast	1011:1179	Navitoclax	BCL2, BCL-XL, BCL-W	Apoptosis regulation	Targeted	MK-1775	WEE1, PLK1	Cell cycle	Targeted	49	2	4.1	393	89	45	17	27	chr16.56659107.56659660.MT1E._HypMET	all	TP53	delta Emax	sensitivity	MOBEM	85	11	0.149283	0.068915	0.080368	1.37975	1.34372	1.87155	4.07942e-05
Breast	1011:1179	Navitoclax	BCL2, BCL-XL, BCL-W	Apoptosis regulation	Targeted	MK-1775	WEE1, PLK1	Cell cycle	Targeted	49	2	4.1	393	89	45	17	27	chr7.27186927.27187692.HOXA6._HypMET	all	KRAS	delta IC50	resistance	MOBEM	38	15	0.909489	2.15414	-1.24465	1.24812	1.21205	1.36149	0.000151882
Breast	1011:1179	Navitoclax	BCL2, BCL-XL, BCL-W	Apoptosis regulation	Targeted	MK-1775	WEE1, PLK1	Cell cycle	Targeted	49	2	4.1	393	89	45	17	27	chr8.11059011.11059242.XKR6._HypMET	all	KRAS	delta Emax	resistance	MOBEM	37	16	0.0512134	0.121246	-0.0700322	1.14633	1.12731	1.19621	0.000350982
Breast	1011:1179	Navitoclax	BCL2, BCL-XL, BCL-W	Apoptosis regulation	Targeted	MK-1775	WEE1, PLK1	Cell cycle	Targeted	49	2	4.1	393	89	45	17	27	chr1.143912736.143916156.FAM72D._HypMET	all	KRAS	delta Emax	resistance	MOBEM	32	21	0.0563703	0.128804	-0.0724336	1.22398	1.15037	1.37251	6.35656e-05
Breast	1011:1179	Navitoclax	BCL2, BCL-XL, BCL-W	Apoptosis regulation	Targeted	MK-1775	WEE1, PLK1	Cell cycle	Targeted	49	2	4.1	393	89	45	17	27	chr14.24803678.24804353.ADCY4..RIPK3._HypMET	all	KRAS	delta Emax	sensitivity	MOBEM	27	26	0.133858	0.0676	0.0662577	1.09426	1.19711	1.0112	0.000216996
Breast	1011:1179	Navitoclax	BCL2, BCL-XL, BCL-W	Apoptosis regulation	Targeted	MK-1775	WEE1, PLK1	Cell cycle	Targeted	49	2	4.1	393	89	45	17	27	chr19.57831599.57832250.ZNF543._HypMET	all	KRAS	delta Emax	resistance	MOBEM	34	19	0.0557694	0.124879	-0.0691094	1.14156	1.07782	1.29528	0.000214927
Breast	1011:1179	Navitoclax	BCL2, BCL-XL, BCL-W	Apoptosis regulation	Targeted	MK-1775	WEE1, PLK1	Cell cycle	Targeted	49	2	4.1	393	89	45	17	27	chr16.56659107.56659660.MT1E._HypMET	all	TP53	delta IC50	sensitivity	MOBEM	85	11	2.32	1.20167	1.11833	1.13268	1.09121	1.91609	0.000635036
Breast	1011:1179	Navitoclax	BCL2, BCL-XL, BCL-W	Apoptosis regulation	Targeted	MK-1775	WEE1, PLK1	Cell cycle	Targeted	49	2	4.1	393	89	45	17	27	chr15.30685087.30685891.CHRFAM7A._HypMET	all	TP53	delta IC50	sensitivity	MOBEM	74	22	2.13083	1.09167	1.03917	1.08958	1.07046	1.16502	2.04474e-05
Breast	1011:1179	Navitoclax	BCL2, BCL-XL, BCL-W	Apoptosis regulation	Targeted	MK-1775	WEE1, PLK1	Cell cycle	Targeted	49	2	4.1	393	89	45	17	27	chr20.42543097.42545137.TOX2._HypMET	all	TP53	delta IC50	sensitivity	MOBEM	74	22	2.13083	1.09167	1.03917	1.08958	1.07046	1.16502	2.04474e-05
Breast	1011:1179	Navitoclax	BCL2, BCL-XL, BCL-W	Apoptosis regulation	Targeted	MK-1775	WEE1, PLK1	Cell cycle	Targeted	49	2	4.1	393	89	45	17	27	chr15.30685087.30685891.CHRFAM7A._HypMET	all	KRAS	delta Emax	sensitivity	MOBEM	27	26	0.137166	0.0644141	0.072752	1.24188	1.32994	1.16664	3.70452e-05
Breast	1011:1179	Navitoclax	BCL2, BCL-XL, BCL-W	Apoptosis regulation	Targeted	MK-1775	WEE1, PLK1	Cell cycle	Targeted	49	2	4.1	393	89	45	17	27	chr20.42543097.42545137.TOX2._HypMET	all	TP53	delta Emax	sensitivity	MOBEM	74	22	0.137767	0.060392	0.0773754	1.41694	1.48765	1.23206	7.59871e-08
Breast	1017:1011	Olaparib	PARP1, PARP2	Genome integrity	Targeted	Navitoclax	BCL2, BCL-XL, BCL-W	Apoptosis regulation	Targeted	49	2	4.1	395	33	3	14	16	SMARCA4_mut	all	all	delta Emax	sensitivity	MOBEM	119	6	0.159498	0.0316644	0.127834	2.16321	2.2676	1.22414	9.18998e-07
Breast	1017:1011	Olaparib	PARP1, PARP2	Genome integrity	Targeted	Navitoclax	BCL2, BCL-XL, BCL-W	Apoptosis regulation	Targeted	49	2	4.1	395	33	3	14	16	DNASE1L3_up	all	TP53	delta IC50	sensitivity	Binarised gene expression	93	3	2.9798	0.324715	2.65509	3.19162	3.34593	1.40706	4.19407e-07
Breast	1017:1011	Olaparib	PARP1, PARP2	Genome integrity	Targeted	Navitoclax	BCL2, BCL-XL, BCL-W	Apoptosis regulation	Targeted	49	2	4.1	395	33	3	14	16	ARFGEF1_mut	all	KRAS	delta Emax	sensitivity	MOBEM	50	3	0.218295	0.0274772	0.190818	2.78002	2.87897	1.70611	2.17523e-05
Breast	1017:1011	Olaparib	PARP1, PARP2	Genome integrity	Targeted	Navitoclax	BCL2, BCL-XL, BCL-W	Apoptosis regulation	Targeted	49	2	4.1	395	33	3	14	16	ARFGEF1_mut	all	all	delta Emax	sensitivity	MOBEM	117	8	0.142029	0.0306737	0.111355	1.88329	1.99343	1.1294	9.88275e-07
Breast	1017:1011	Olaparib	PARP1, PARP2	Genome integrity	Targeted	Navitoclax	BCL2, BCL-XL, BCL-W	Apoptosis regulation	Targeted	49	2	4.1	395	33	3	14	16	WWTR1_down	all	all	delta IC50	sensitivity	Binarised gene expression	121	4	3.38108	0.500511	2.88057	2.76745	2.9232	1.2196	2.68843e-07
Breast	1017:1011	Olaparib	PARP1, PARP2	Genome integrity	Targeted	Navitoclax	BCL2, BCL-XL, BCL-W	Apoptosis regulation	Targeted	49	2	4.1	395	33	3	14	16	PARP1_up	all	all	delta IC50	sensitivity	Binarised gene expression	121	4	3.16816	0.50755	2.66061	2.51203	2.62031	1.22031	2.4597e-06
Breast	1017:1011	Olaparib	PARP1, PARP2	Genome integrity	Targeted	Navitoclax	BCL2, BCL-XL, BCL-W	Apoptosis regulation	Targeted	49	2	4.1	395	33	3	14	16	ERRFI1_down	all	all	delta IC50	sensitivity	Binarised gene expression	121	4	3.72294	0.489211	3.23373	3.20903	3.38712	1.42159	4.48664e-09
Breast	1017:1011	Olaparib	PARP1, PARP2	Genome integrity	Targeted	Navitoclax	BCL2, BCL-XL, BCL-W	Apoptosis regulation	Targeted	49	2	4.1	395	33	3	14	16	SMARCA4_mut	all	all	delta IC50	sensitivity	MOBEM	119	6	2.15907	0.513712	1.64536	1.49031	1.52422	1.04379	0.00052481
Breast	1017:1011	Olaparib	PARP1, PARP2	Genome integrity	Targeted	Navitoclax	BCL2, BCL-XL, BCL-W	Apoptosis regulation	Targeted	49	2	4.1	395	33	3	14	16	ARFGEF1_mut	all	all	delta IC50	sensitivity	MOBEM	117	8	2.09499	0.489968	1.60502	1.47268	1.51477	1.0661	9.70897e-05
Breast	1017:1011	Olaparib	PARP1, PARP2	Genome integrity	Targeted	Navitoclax	BCL2, BCL-XL, BCL-W	Apoptosis regulation	Targeted	49	2	4.1	395	33	3	14	16	TNFRSF12A_down	all	all	delta IC50	sensitivity	Binarised gene expression	118	7	2.65256	0.470494	2.18207	2.09117	2.29537	1.00667	3.68711e-07
Breast	1017:1011	Olaparib	PARP1, PARP2	Genome integrity	Targeted	Navitoclax	BCL2, BCL-XL, BCL-W	Apoptosis regulation	Targeted	49	2	4.1	395	33	3	14	16	ITSN1_down	all	TP53	delta Emax	sensitivity	Binarised gene expression	92	4	0.15165	0.0249491	0.126701	2.5177	2.5414	2.01381	3.53848e-06
Breast	1053:1054	MK-2206	AKT1, AKT2	PI3K/MTOR signaling	Targeted	Palbociclib	CDK4, CDK6	Cell cycle	Targeted	49	2	4.1	402	17	6	6	5	BCOR_mut	all	TP53	delta IC50	sensitivity	MOBEM	93	3	4.0427	1.13898	2.90371	2.40858	2.49412	1.18933	8.57868e-05
Breast	1053:1054	MK-2206	AKT1, AKT2	PI3K/MTOR signaling	Targeted	Palbociclib	CDK4, CDK6	Cell cycle	Targeted	49	2	4.1	402	17	6	6	5	PDCD7_up	all	TP53	delta Emax	sensitivity	Binarised gene expression	93	3	0.262771	0.0587471	0.204024	3.11985	3.19373	1.77095	7.04946e-07
Breast	1053:1054	MK-2206	AKT1, AKT2	PI3K/MTOR signaling	Targeted	Palbociclib	CDK4, CDK6	Cell cycle	Targeted	49	2	4.1	402	17	6	6	5	BCOR_mut	all	TP53	delta Emax	sensitivity	MOBEM	93	3	0.231484	0.0597564	0.171727	2.51786	2.65363	1.06523	4.29389e-05
Breast	1053:1054	MK-2206	AKT1, AKT2	PI3K/MTOR signaling	Targeted	Palbociclib	CDK4, CDK6	Cell cycle	Targeted	49	2	4.1	402	17	6	6	5	PIK3CA_mut	all	KRAS	delta Emax	sensitivity	MOBEM	46	7	0.172055	0.0494805	0.122575	1.88162	2.15373	1.12944	2.48363e-05
Breast	1053:1054	MK-2206	AKT1, AKT2	PI3K/MTOR signaling	Targeted	Palbociclib	CDK4, CDK6	Cell cycle	Targeted	49	2	4.1	402	17	6	6	5	TET2_mut	all	all	delta IC50	sensitivity	MOBEM	122	3	3.6922	1.07949	2.6127	2.19588	2.22571	1.35906	0.000263771
Breast	1073:1011	5-Fluorouracil	Antimetabolite (DNA & RNA)	Other	Chemotherapeutic	Navitoclax	BCL2, BCL-XL, BCL-W	Apoptosis regulation	Targeted	49	2	4.1	406	24	3	12	9	ERRFI1_down	all	all	delta IC50	sensitivity	Binarised gene expression	121	4	4.71376	0.698781	4.01498	3.03255	3.21496	1.30376	2.38967e-08
Breast	1073:1011	5-Fluorouracil	Antimetabolite (DNA & RNA)	Other	Chemotherapeutic	Navitoclax	BCL2, BCL-XL, BCL-W	Apoptosis regulation	Targeted	49	2	4.1	406	24	3	12	9	SMARCA4_mut	all	all	delta Emax	sensitivity	MOBEM	119	6	0.155044	0.0373213	0.117723	1.54723	1.57902	1.11063	0.000326156
Breast	1073:1011	5-Fluorouracil	Antimetabolite (DNA & RNA)	Other	Chemotherapeutic	Navitoclax	BCL2, BCL-XL, BCL-W	Apoptosis regulation	Targeted	49	2	4.1	406	24	3	12	9	TNFRSF12A_down	all	all	delta IC50	sensitivity	Binarised gene expression	118	7	3.42139	0.673371	2.74802	2.01786	2.19226	1.01157	8.52511e-07
Breast	1073:1011	5-Fluorouracil	Antimetabolite (DNA & RNA)	Other	Chemotherapeutic	Navitoclax	BCL2, BCL-XL, BCL-W	Apoptosis regulation	Targeted	49	2	4.1	406	24	3	12	9	KRAS_up	all	all	delta IC50	sensitivity	Binarised gene expression	122	3	4.4617	0.737889	3.72381	2.68029	2.78983	1.12686	1.09377e-05
Breast	1179:1017	MK-1775	WEE1, PLK1	Cell cycle	Targeted	Olaparib	PARP1, PARP2	Genome integrity	Targeted	49	2	4.1	407	21	3	0	18	chr8:67344497-67344989(RRS1)_HypMET	all	all	delta IC50	sensitivity	MOBEM	113	12	2.5777	0.591514	1.98619	1.14844	1.12872	1.4343	0.000241056
Breast	1179:1017	MK-1775	WEE1, PLK1	Cell cycle	Targeted	Olaparib	PARP1, PARP2	Genome integrity	Targeted	49	2	4.1	407	21	3	0	18	chr15.30685087.30685891.CHRFAM7A._HypMET	all	KRAS	delta IC50	sensitivity	MOBEM	27	26	2.39947	0.69171	1.70776	1.11745	1.00203	1.29325	0.000165363
Breast	1179:1017	MK-1775	WEE1, PLK1	Cell cycle	Targeted	Olaparib	PARP1, PARP2	Genome integrity	Targeted	49	2	4.1	407	21	3	0	18	chr21:47602431-47602740(C21orf56)_HypMET	all	all	delta IC50	sensitivity	MOBEM	111	14	2.80484	0.527078	2.27776	1.3577	1.32173	1.8593	4.76269e-06
Breast	1179:1017	MK-1775	WEE1, PLK1	Cell cycle	Targeted	Olaparib	PARP1, PARP2	Genome integrity	Targeted	49	2	4.1	407	21	3	0	18	chr20:42543097-42545137(TOX2)_HypMET	all	all	delta IC50	sensitivity	MOBEM	98	27	2.35577	0.348648	2.00713	1.23398	1.18035	1.52675	9.30608e-08
Breast	1179:1017	MK-1775	WEE1, PLK1	Cell cycle	Targeted	Olaparib	PARP1, PARP2	Genome integrity	Targeted	49	2	4.1	407	21	3	0	18	chr19:21265164-21265433(ZNF714)_HypMET	all	all	delta IC50	sensitivity	MOBEM	111	14	2.62372	0.549922	2.0738	1.21688	1.18316	1.70271	3.57141e-05
Breast	1179:1017	MK-1775	WEE1, PLK1	Cell cycle	Targeted	Olaparib	PARP1, PARP2	Genome integrity	Targeted	49	2	4.1	407	21	3	0	18	chr15:30685087-30685891(CHRFAM7A)_HypMET	all	all	delta IC50	sensitivity	MOBEM	98	27	2.35577	0.348648	2.00713	1.23398	1.18035	1.52675	9.30608e-08
Breast	1179:1017	MK-1775	WEE1, PLK1	Cell cycle	Targeted	Olaparib	PARP1, PARP2	Genome integrity	Targeted	49	2	4.1	407	21	3	0	18	chr16:56659107-56659660(MT1E)_HypMET	all	all	delta IC50	sensitivity	MOBEM	112	13	2.48483	0.58456	1.90027	1.09767	1.0866	1.21922	0.000274552
Breast	1179:1017	MK-1775	WEE1, PLK1	Cell cycle	Targeted	Olaparib	PARP1, PARP2	Genome integrity	Targeted	49	2	4.1	407	21	3	0	18	chr18:77905297-77905566(LOC100130522)_HypMET	all	all	delta IC50	sensitivity	MOBEM	112	13	2.40897	0.593364	1.81561	1.04359	1.02715	1.24607	0.000525005
Breast	1179:1017	MK-1775	WEE1, PLK1	Cell cycle	Targeted	Olaparib	PARP1, PARP2	Genome integrity	Targeted	49	2	4.1	407	21	3	0	18	chr10.52499392.52500021.ASAH2B._HypMET	all	KRAS	delta IC50	resistance	MOBEM	36	17	0.12333	2.1935	-2.07017	1.42089	1.39674	1.47839	1.29494e-05
Breast	1179:1017	MK-1775	WEE1, PLK1	Cell cycle	Targeted	Olaparib	PARP1, PARP2	Genome integrity	Targeted	49	2	4.1	407	21	3	0	18	chr19.22018594.22018827.ZNF43._HypMET	all	KRAS	delta IC50	resistance	MOBEM	31	22	0.433221	2.30747	-1.87425	1.2617	1.4314	1.09873	3.62752e-05
Breast	1179:1017	MK-1775	WEE1, PLK1	Cell cycle	Targeted	Olaparib	PARP1, PARP2	Genome integrity	Targeted	49	2	4.1	407	21	3	0	18	chr20.42543097.42545137.TOX2._HypMET	all	KRAS	delta IC50	sensitivity	MOBEM	27	26	2.39947	0.69171	1.70776	1.11745	1.00203	1.29325	0.000165363
Breast	1179:1017	MK-1775	WEE1, PLK1	Cell cycle	Targeted	Olaparib	PARP1, PARP2	Genome integrity	Targeted	49	2	4.1	407	21	3	0	18	chr20.42543097.42545137.TOX2._HypMET	all	TP53	delta IC50	sensitivity	MOBEM	74	22	2.26371	0.398239	1.86548	1.08786	1.03747	1.34507	2.10138e-05
Breast	1179:1017	MK-1775	WEE1, PLK1	Cell cycle	Targeted	Olaparib	PARP1, PARP2	Genome integrity	Targeted	49	2	4.1	407	21	3	0	18	chr19.37957726.37958390.ZNF569._HypMET	all	KRAS	delta IC50	resistance	MOBEM	33	20	0.397215	2.2157	-1.81849	1.20285	1.1681	1.26913	9.25703e-05
Breast	1179:1017	MK-1775	WEE1, PLK1	Cell cycle	Targeted	Olaparib	PARP1, PARP2	Genome integrity	Targeted	49	2	4.1	407	21	3	0	18	chr21.47602431.47602740.C21orf56._HypMET	all	TP53	delta IC50	sensitivity	MOBEM	84	12	2.69581	0.558591	2.13722	1.22214	1.18673	1.65842	0.000145608
Breast	1179:1017	MK-1775	WEE1, PLK1	Cell cycle	Targeted	Olaparib	PARP1, PARP2	Genome integrity	Targeted	49	2	4.1	407	21	3	0	18	chr15.30685087.30685891.CHRFAM7A._HypMET	all	TP53	delta IC50	sensitivity	MOBEM	74	22	2.26371	0.398239	1.86548	1.08786	1.03747	1.34507	2.10138e-05
Breast	1179:1017	MK-1775	WEE1, PLK1	Cell cycle	Targeted	Olaparib	PARP1, PARP2	Genome integrity	Targeted	49	2	4.1	407	21	3	0	18	chr19.21265164.21265433.ZNF714._HypMET	all	TP53	delta IC50	sensitivity	MOBEM	84	12	2.64739	0.565508	2.08188	1.18545	1.14974	1.63759	0.000222118
Breast	1179:1017	MK-1775	WEE1, PLK1	Cell cycle	Targeted	Olaparib	PARP1, PARP2	Genome integrity	Targeted	49	2	4.1	407	21	3	0	18	chr13.28544524.28544890.CDX2._HypMET	all	KRAS	delta IC50	resistance	MOBEM	36	17	0.349306	2.08679	-1.73748	1.11932	1.12704	1.10298	0.000382822
Breast	1179:1017	MK-1775	WEE1, PLK1	Cell cycle	Targeted	Olaparib	PARP1, PARP2	Genome integrity	Targeted	49	2	4.1	407	21	3	0	18	chr1.110230238.110230614.GSTM1._HypMET	all	KRAS	delta IC50	sensitivity	MOBEM	31	22	2.57379	0.788356	1.78544	1.18018	1.10301	1.32519	9.60314e-05
Breast	1372:1083	Trametinib	MEK1, MEK2	ERK MAPK signaling	Targeted	Crizotinib	MET, ALK, ROS1	RTK signaling	Targeted	49	2	4.1	413	98	11	65	22	chr13.27131568.27132677.._HypMET	all	KRAS	delta IC50	resistance	MOBEM	35	18	0.1133	1.55993	-1.44663	1.35221	1.39101	1.28344	2.288e-05
Breast	1372:1083	Trametinib	MEK1, MEK2	ERK MAPK signaling	Targeted	Crizotinib	MET, ALK, ROS1	RTK signaling	Targeted	49	2	4.1	413	98	11	65	22	chr13.96296143.96297059.DZIP1._HypMET	all	KRAS	delta IC50	resistance	MOBEM	31	22	0.24393	1.65389	-1.40996	1.32596	1.35331	1.28962	1.6573e-05
Breast	1372:1083	Trametinib	MEK1, MEK2	ERK MAPK signaling	Targeted	Crizotinib	MET, ALK, ROS1	RTK signaling	Targeted	49	2	4.1	413	98	11	65	22	chr14.70345943.70346527.SMOC1._HypMET	all	KRAS	delta IC50	resistance	MOBEM	36	17	0.201048	1.47831	-1.27726	1.13656	1.07059	1.33749	0.00031829
Breast	1372:1083	Trametinib	MEK1, MEK2	ERK MAPK signaling	Targeted	Crizotinib	MET, ALK, ROS1	RTK signaling	Targeted	49	2	4.1	413	98	11	65	22	chr10.52499392.52500021.ASAH2B._HypMET	all	KRAS	delta IC50	resistance	MOBEM	36	17	0.115725	1.5186	-1.40288	1.2878	1.24145	1.41049	5.99232e-05
Breast	1372:1083	Trametinib	MEK1, MEK2	ERK MAPK signaling	Targeted	Crizotinib	MET, ALK, ROS1	RTK signaling	Targeted	49	2	4.1	413	98	11	65	22	chr15:30685087-30685891(CHRFAM7A)_HypMET	all	all	delta IC50	sensitivity	MOBEM	98	27	1.73813	0.623358	1.11478	1.01618	1.00406	1.06559	7.58815e-06
Breast	1372:1083	Trametinib	MEK1, MEK2	ERK MAPK signaling	Targeted	Crizotinib	MET, ALK, ROS1	RTK signaling	Targeted	49	2	4.1	413	98	11	65	22	chr19.37957726.37958390.ZNF569._HypMET	all	KRAS	delta IC50	resistance	MOBEM	33	20	0.141231	1.63068	-1.48945	1.42623	1.3467	1.59939	6.37594e-06
Breast	1372:1083	Trametinib	MEK1, MEK2	ERK MAPK signaling	Targeted	Crizotinib	MET, ALK, ROS1	RTK signaling	Targeted	49	2	4.1	413	98	11	65	22	chr20.42543097.42545137.TOX2._HypMET	all	KRAS	delta IC50	sensitivity	MOBEM	27	26	1.7235	0.437995	1.28551	1.17198	1.14012	1.20813	8.64897e-05
Breast	1372:1083	Trametinib	MEK1, MEK2	ERK MAPK signaling	Targeted	Crizotinib	MET, ALK, ROS1	RTK signaling	Targeted	49	2	4.1	413	98	11	65	22	chr18.5543437.5544241.EPB41L3._HypMET	all	KRAS	delta IC50	resistance	MOBEM	33	20	0.294774	1.53762	-1.24285	1.10936	1.11791	1.0954	0.000269351
Breast	1372:1083	Trametinib	MEK1, MEK2	ERK MAPK signaling	Targeted	Crizotinib	MET, ALK, ROS1	RTK signaling	Targeted	49	2	4.1	413	98	11	65	22	chr19.57831599.57832250.ZNF543._HypMET	all	KRAS	delta IC50	resistance	MOBEM	34	19	0.237371	1.53315	-1.29577	1.16788	1.20367	1.10979	0.000159861
Breast	1372:1083	Trametinib	MEK1, MEK2	ERK MAPK signaling	Targeted	Crizotinib	MET, ALK, ROS1	RTK signaling	Targeted	49	2	4.1	413	98	11	65	22	chr1.143912736.143916156.FAM72D._HypMET	all	KRAS	delta IC50	resistance	MOBEM	32	21	0.270417	1.59244	-1.32203	1.20796	1.22162	1.18765	7.6808e-05
Breast	1372:1083	Trametinib	MEK1, MEK2	ERK MAPK signaling	Targeted	Crizotinib	MET, ALK, ROS1	RTK signaling	Targeted	49	2	4.1	413	98	11	65	22	chr20:42543097-42545137(TOX2)_HypMET	all	all	delta IC50	sensitivity	MOBEM	98	27	1.73813	0.623358	1.11478	1.01618	1.00406	1.06559	7.58815e-06
Breast	1372:1083	Trametinib	MEK1, MEK2	ERK MAPK signaling	Targeted	Crizotinib	MET, ALK, ROS1	RTK signaling	Targeted	49	2	4.1	413	98	11	65	22	chr8.79428433.79428754.PKIA._HypMET	all	KRAS	delta IC50	resistance	MOBEM	32	21	0.316186	1.56241	-1.24622	1.11636	1.08542	1.17002	0.000222157
Breast	1372:1083	Trametinib	MEK1, MEK2	ERK MAPK signaling	Targeted	Crizotinib	MET, ALK, ROS1	RTK signaling	Targeted	49	2	4.1	413	98	11	65	22	chr14.24803678.24804353.ADCY4..RIPK3._HypMET	all	KRAS	delta IC50	sensitivity	MOBEM	27	26	1.72497	0.436584	1.28838	1.17554	1.14355	1.21184	8.28707e-05
Breast	1372:1083	Trametinib	MEK1, MEK2	ERK MAPK signaling	Targeted	Crizotinib	MET, ALK, ROS1	RTK signaling	Targeted	49	2	4.1	413	98	11	65	22	chr13.28544524.28544890.CDX2._HypMET	all	KRAS	delta IC50	resistance	MOBEM	36	17	0.138699	1.50775	-1.36905	1.24566	1.17337	1.46583	9.62321e-05
Breast	1372:1083	Trametinib	MEK1, MEK2	ERK MAPK signaling	Targeted	Crizotinib	MET, ALK, ROS1	RTK signaling	Targeted	49	2	4.1	413	98	11	65	22	chr19.22018594.22018827.ZNF43._HypMET	all	KRAS	delta IC50	resistance	MOBEM	31	22	0.170762	1.70581	-1.53505	1.50687	1.51377	1.49717	1.72201e-06
Breast	1372:1083	Trametinib	MEK1, MEK2	ERK MAPK signaling	Targeted	Crizotinib	MET, ALK, ROS1	RTK signaling	Targeted	49	2	4.1	413	98	11	65	22	chr8.61626645.61627074.CHD7._HypMET	all	KRAS	delta IC50	resistance	MOBEM	42	11	-0.164318	1.39154	-1.55585	1.40944	1.38977	1.49981	0.000121666
Breast	1372:1083	Trametinib	MEK1, MEK2	ERK MAPK signaling	Targeted	Crizotinib	MET, ALK, ROS1	RTK signaling	Targeted	49	2	4.1	413	98	11	65	22	chr10.102891010.102891794.TLX1NB..TLX1._HypMET	all	KRAS	delta IC50	resistance	MOBEM	30	23	0.24821	1.69761	-1.4494	1.38444	1.40671	1.35664	7.26881e-06
Breast	1372:1083	Trametinib	MEK1, MEK2	ERK MAPK signaling	Targeted	Crizotinib	MET, ALK, ROS1	RTK signaling	Targeted	49	2	4.1	413	98	11	65	22	chr15.30685087.30685891.CHRFAM7A._HypMET	all	KRAS	delta IC50	sensitivity	MOBEM	27	26	1.7235	0.437995	1.28551	1.17198	1.14012	1.20813	8.64897e-05
Breast	1372:1083	Trametinib	MEK1, MEK2	ERK MAPK signaling	Targeted	Crizotinib	MET, ALK, ROS1	RTK signaling	Targeted	49	2	4.1	413	98	11	65	22	chr19.37957726.37958390.ZNF569._HypMET	all	KRAS	delta Emax	resistance	MOBEM	33	20	0.0158594	0.0880526	-0.0721932	1.11071	1.03339	1.29245	0.000265298
Breast	1372:1083	Trametinib	MEK1, MEK2	ERK MAPK signaling	Targeted	Crizotinib	MET, ALK, ROS1	RTK signaling	Targeted	49	2	4.1	413	98	11	65	22	chr5.101632049.101632373.SLCO4C1._HypMET	all	KRAS	delta IC50	resistance	MOBEM	31	22	0.24393	1.65389	-1.40996	1.32596	1.35331	1.28962	1.6573e-05
Breast	1372:1083	Trametinib	MEK1, MEK2	ERK MAPK signaling	Targeted	Crizotinib	MET, ALK, ROS1	RTK signaling	Targeted	49	2	4.1	413	98	11	65	22	chr8:61626645-61627074(CHD7)_HypMET	all	all	delta IC50	resistance	MOBEM	106	19	-0.134461	1.04315	-1.17761	1.05936	1.04426	1.16277	4.148e-05
Breast	1372:1083	Trametinib	MEK1, MEK2	ERK MAPK signaling	Targeted	Crizotinib	MET, ALK, ROS1	RTK signaling	Targeted	49	2	4.1	413	98	11	65	22	chr19.22018594.22018827.ZNF43._HypMET	all	KRAS	delta Emax	resistance	MOBEM	31	22	0.0182851	0.0909887	-0.0727036	1.12674	1.12232	1.13314	0.000179289
Breast	1005:1510	Cisplatin	DNA crosslinker	DNA replication	Chemotherapeutic	Linsitinib	IGF1R	IGF1R signaling	Targeted	49	2	4.1	390	5	5	0	0	NA	NA	NA	NA	NA	NA	NA	NA	NA	NA	NA	NA	NA	NA	NA
Breast	1007:1025	Docetaxel	Microtubule stabiliser	Mitosis	Chemotherapeutic	SB216763	GSK3A, GSK3B	WNT signaling	Targeted	49	2	4.1	391	1	1	0	0	NA	NA	NA	NA	NA	NA	NA	NA	NA	NA	NA	NA	NA	NA	NA
Breast	1012:1083	Vorinostat	HDAC inhibitor Class I, IIa, IIb, IV	Chromatin histone acetylation	Targeted	Crizotinib	MET, ALK, ROS1	RTK signaling	Targeted	49	2	4.1	394	NA	NA	NA	NA	NA	NA	NA	NA	NA	NA	NA	NA	NA	NA	NA	NA	NA	NA	NA
Breast	1047:1052	Nutlin-3a (-)	MDM2	p53 pathway	Targeted	RO-3306	CDK1	Cell cycle	Targeted	49	2	4.1	399	NA	NA	NA	NA	NA	NA	NA	NA	NA	NA	NA	NA	NA	NA	NA	NA	NA	NA	NA
Breast	1053:1025	MK-2206	AKT1, AKT2	PI3K/MTOR signaling	Targeted	SB216763	GSK3A, GSK3B	WNT signaling	Targeted	49	2	4.1	401	1	1	0	0	NA	NA	NA	NA	NA	NA	NA	NA	NA	NA	NA	NA	NA	NA	NA
Breast	1053:1129	MK-2206	AKT1, AKT2	PI3K/MTOR signaling	Targeted	PF-4708671	S6K1	PI3K/MTOR signaling	Targeted	49	2	4.1	403	NA	NA	NA	NA	NA	NA	NA	NA	NA	NA	NA	NA	NA	NA	NA	NA	NA	NA	NA
Breast	1058:1129	Pictilisib	PI3K (class 1)	PI3K/MTOR signaling	Targeted	PF-4708671	S6K1	PI3K/MTOR signaling	Targeted	49	2	4.1	404	NA	NA	NA	NA	NA	NA	NA	NA	NA	NA	NA	NA	NA	NA	NA	NA	NA	NA	NA
Breast	1058:1559	Pictilisib	PI3K (class 1)	PI3K/MTOR signaling	Targeted	Luminespib	HSP90	Protein stability and degradation	Targeted	49	2	4.1	405	NA	NA	NA	NA	NA	NA	NA	NA	NA	NA	NA	NA	NA	NA	NA	NA	NA	NA	NA
Breast	1190:1510	Gemcitabine	Pyrimidine antimetabolite	DNA replication	Chemotherapeutic	Linsitinib	IGF1R	IGF1R signaling	Targeted	49	2	4.1	408	5	5	0	0	NA	NA	NA	NA	NA	NA	NA	NA	NA	NA	NA	NA	NA	NA	NA
Breast	1191:1052	Bortezomib	Proteasome	Protein stability and degradation	Targeted	RO-3306	CDK1	Cell cycle	Targeted	49	2	4.1	409	NA	NA	NA	NA	NA	NA	NA	NA	NA	NA	NA	NA	NA	NA	NA	NA	NA	NA	NA
Breast	1191:1179	Bortezomib	Proteasome	Protein stability and degradation	Targeted	MK-1775	WEE1, PLK1	Cell cycle	Targeted	49	2	4.1	410	1	0	1	0	NA	NA	NA	NA	NA	NA	NA	NA	NA	NA	NA	NA	NA	NA	NA
Breast	1372:1059	Trametinib	MEK1, MEK2	ERK MAPK signaling	Targeted	AZD8055	MTORC1, MTORC2	PI3K/MTOR signaling	Targeted	49	2	4.1	412	NA	NA	NA	NA	NA	NA	NA	NA	NA	NA	NA	NA	NA	NA	NA	NA	NA	NA	NA
Breast	1558:1054	Lapatinib	EGFR, ERBB2	EGFR signaling	Targeted	Palbociclib	CDK4, CDK6	Cell cycle	Targeted	49	2	4.1	416	NA	NA	NA	NA	NA	NA	NA	NA	NA	NA	NA	NA	NA	NA	NA	NA	NA	NA	NA
Breast	1561:1030	Taselisib	PI3K (beta sparing)	PI3K/MTOR signaling	Targeted	KU-55933	ATM	Genome integrity	Targeted	49	2	4.1	419	NA	NA	NA	NA	NA	NA	NA	NA	NA	NA	NA	NA	NA	NA	NA	NA	NA	NA	NA
Breast	1561:1192	Taselisib	PI3K (beta sparing)	PI3K/MTOR signaling	Targeted	GSK269962A	ROCK1, ROCK2	Cytoskeleton	Targeted	49	2	4.1	420	NA	NA	NA	NA	NA	NA	NA	NA	NA	NA	NA	NA	NA	NA	NA	NA	NA	NA	NA
Breast	1594:1192	OSI-027	MTORC1, MTORC2	PI3K/MTOR signaling	Targeted	GSK269962A	ROCK1, ROCK2	Cytoskeleton	Targeted	49	2	4.1	421	NA	NA	NA	NA	NA	NA	NA	NA	NA	NA	NA	NA	NA	NA	NA	NA	NA	NA	NA
Breast	1083:1372	Crizotinib	MET, ALK, ROS1	RTK signaling	Targeted	Trametinib	MEK1, MEK2	ERK MAPK signaling	Targeted	50	2	4	429	231	115	109	7	THBS2_up	breast	all	delta Emax	sensitivity	Binarised gene expression	48	3	0.19438	0.00238852	0.191992	2.72747	2.85996	1.54242	3.18e-05
Breast	1083:1372	Crizotinib	MET, ALK, ROS1	RTK signaling	Targeted	Trametinib	MEK1, MEK2	ERK MAPK signaling	Targeted	50	2	4	429	231	115	109	7	PAK5_up	breast	all	delta IC50	sensitivity	Binarised gene expression	48	3	3.0453	-0.013323	3.05862	2.84999	2.8604	2.63395	1.59e-05
Breast	1190:1372	Gemcitabine	Pyrimidine antimetabolite	DNA replication	Chemotherapeutic	Trametinib	MEK1, MEK2	ERK MAPK signaling	Targeted	50	2	4	433	2	0	0	2	HDAC10_down	breast	all	delta IC50	sensitivity	Binarised gene expression	48	3	3.57185	-0.455296	4.02715	3.66848	3.84089	2.09633	1.31e-07
Breast	1190:1372	Gemcitabine	Pyrimidine antimetabolite	DNA replication	Chemotherapeutic	Trametinib	MEK1, MEK2	ERK MAPK signaling	Targeted	50	2	4	433	2	0	0	2	RB1_down	breast	all	delta Emax	sensitivity	Binarised gene expression	48	3	0.172743	-0.0238616	0.196605	2.81105	3.06168	1.29803	1.98e-05
Breast	1559:1372	Luminespib	HSP90	Protein stability and degradation	Targeted	Trametinib	MEK1, MEK2	ERK MAPK signaling	Targeted	50	2	4	440	1	0	0	1	DCC_up	breast	all	delta Emax	sensitivity	Binarised gene expression	48	3	0.194565	0.00852781	0.186037	3.1077	3.83094	1.03386	3.6e-06
Breast	1054:1053	Palbociclib	CDK4, CDK6	Cell cycle	Targeted	MK-2206	AKT1, AKT2	PI3K/MTOR signaling	Targeted	50	2	4	427	32	5	4	23	chr19.21265164.21265433.ZNF714._HypMET	all	TP53	delta IC50	sensitivity	MOBEM	84	12	1.91165	0.243007	1.66865	1.36171	1.33124	1.68824	2.72256e-05
Breast	1054:1053	Palbociclib	CDK4, CDK6	Cell cycle	Targeted	MK-2206	AKT1, AKT2	PI3K/MTOR signaling	Targeted	50	2	4	427	32	5	4	23	chr20.42543097.42545137.TOX2._HypMET	all	TP53	delta Emax	sensitivity	MOBEM	74	22	0.10073	0.0121232	0.088607	1.08463	1.0807	1.09863	2.21214e-05
Breast	1054:1053	Palbociclib	CDK4, CDK6	Cell cycle	Targeted	MK-2206	AKT1, AKT2	PI3K/MTOR signaling	Targeted	50	2	4	427	32	5	4	23	chr19:21265164-21265433(ZNF714)_HypMET	all	all	delta IC50	sensitivity	MOBEM	111	14	1.9159	0.290725	1.62518	1.22366	1.19315	1.6325	3.25208e-05
Breast	1054:1053	Palbociclib	CDK4, CDK6	Cell cycle	Targeted	MK-2206	AKT1, AKT2	PI3K/MTOR signaling	Targeted	50	2	4	427	32	5	4	23	chr19.21265164.21265433.ZNF714._HypMET	all	TP53	delta Emax	sensitivity	MOBEM	84	12	0.117701	0.0202473	0.0974536	1.16236	1.13603	1.44597	0.000288547
Breast	1054:1053	Palbociclib	CDK4, CDK6	Cell cycle	Targeted	MK-2206	AKT1, AKT2	PI3K/MTOR signaling	Targeted	50	2	4	427	32	5	4	23	chr19:21265164-21265433(ZNF714)_HypMET	all	all	delta Emax	sensitivity	MOBEM	111	14	0.12103	0.0245475	0.0964824	1.06548	1.03573	1.49653	0.000264407
Breast	1054:1053	Palbociclib	CDK4, CDK6	Cell cycle	Targeted	MK-2206	AKT1, AKT2	PI3K/MTOR signaling	Targeted	50	2	4	427	32	5	4	23	chr20:42543097-42545137(TOX2)_HypMET	all	all	delta Emax	sensitivity	MOBEM	98	27	0.108772	0.0151259	0.0936461	1.07198	1.05565	1.14033	2.57811e-06
Breast	1054:1053	Palbociclib	CDK4, CDK6	Cell cycle	Targeted	MK-2206	AKT1, AKT2	PI3K/MTOR signaling	Targeted	50	2	4	427	32	5	4	23	chr11.8615397.8615889.STK33._HypMET	all	KRAS	delta IC50	resistance	MOBEM	34	19	0.225167	1.5886	-1.36344	1.27386	1.24568	1.3309	4.72389e-05
Breast	1054:1053	Palbociclib	CDK4, CDK6	Cell cycle	Targeted	MK-2206	AKT1, AKT2	PI3K/MTOR signaling	Targeted	50	2	4	427	32	5	4	23	chr10.102891010.102891794.TLX1NB..TLX1._HypMET	all	KRAS	delta IC50	resistance	MOBEM	30	23	0.436308	1.60852	-1.17221	1.05306	1.04319	1.06651	0.000387607
Breast	1054:1053	Palbociclib	CDK4, CDK6	Cell cycle	Targeted	MK-2206	AKT1, AKT2	PI3K/MTOR signaling	Targeted	50	2	4	427	32	5	4	23	chr15:30685087-30685891(CHRFAM7A)_HypMET	all	all	delta IC50	sensitivity	MOBEM	98	27	1.66984	0.142931	1.52691	1.1961	1.18229	1.25225	2.07126e-07
Breast	1054:1053	Palbociclib	CDK4, CDK6	Cell cycle	Targeted	MK-2206	AKT1, AKT2	PI3K/MTOR signaling	Targeted	50	2	4	427	32	5	4	23	chr15.30685087.30685891.CHRFAM7A._HypMET	all	TP53	delta Emax	sensitivity	MOBEM	74	22	0.10073	0.0121232	0.088607	1.08463	1.0807	1.09863	2.21214e-05
Breast	1054:1053	Palbociclib	CDK4, CDK6	Cell cycle	Targeted	MK-2206	AKT1, AKT2	PI3K/MTOR signaling	Targeted	50	2	4	427	32	5	4	23	chr3.99594969.99595215.C3orf26..FILIP1L..MIR548G._HypMET	all	KRAS	delta IC50	sensitivity	MOBEM	42	11	2.26638	0.794299	1.47208	1.33304	1.2719	1.72625	0.000251947
Breast	1054:1053	Palbociclib	CDK4, CDK6	Cell cycle	Targeted	MK-2206	AKT1, AKT2	PI3K/MTOR signaling	Targeted	50	2	4	427	32	5	4	23	chr15:30685087-30685891(CHRFAM7A)_HypMET	all	all	delta Emax	sensitivity	MOBEM	98	27	0.108772	0.0151259	0.0936461	1.07198	1.05565	1.14033	2.57811e-06
Breast	1054:1053	Palbociclib	CDK4, CDK6	Cell cycle	Targeted	MK-2206	AKT1, AKT2	PI3K/MTOR signaling	Targeted	50	2	4	427	32	5	4	23	chr16.68676450.68676843.CDH3._HypMET	all	TP53	delta IC50	resistance	MOBEM	61	35	-0.407329	0.944408	-1.35174	1.15054	1.04572	1.45127	4.47468e-07
Breast	1054:1053	Palbociclib	CDK4, CDK6	Cell cycle	Targeted	MK-2206	AKT1, AKT2	PI3K/MTOR signaling	Targeted	50	2	4	427	32	5	4	23	chr16:56659107-56659660(MT1E)_HypMET	all	all	delta IC50	sensitivity	MOBEM	112	13	1.71276	0.328814	1.38395	1.01763	1.00493	1.16378	0.00071085
Breast	1054:1053	Palbociclib	CDK4, CDK6	Cell cycle	Targeted	MK-2206	AKT1, AKT2	PI3K/MTOR signaling	Targeted	50	2	4	427	32	5	4	23	chr15.30685087.30685891.CHRFAM7A._HypMET	all	TP53	delta IC50	sensitivity	MOBEM	74	22	1.56312	0.121133	1.44199	1.2027	1.21132	1.1741	3.21725e-06
Breast	1054:1053	Palbociclib	CDK4, CDK6	Cell cycle	Targeted	MK-2206	AKT1, AKT2	PI3K/MTOR signaling	Targeted	50	2	4	427	32	5	4	23	chr20.42543097.42545137.TOX2._HypMET	all	TP53	delta IC50	sensitivity	MOBEM	74	22	1.56312	0.121133	1.44199	1.2027	1.21132	1.1741	3.21725e-06
Breast	1054:1053	Palbociclib	CDK4, CDK6	Cell cycle	Targeted	MK-2206	AKT1, AKT2	PI3K/MTOR signaling	Targeted	50	2	4	427	32	5	4	23	chr13.28544524.28544890.CDX2._HypMET	all	KRAS	delta IC50	resistance	MOBEM	36	17	0.249421	1.5014	-1.25198	1.1266	1.13595	1.10693	0.000354154
Breast	1054:1053	Palbociclib	CDK4, CDK6	Cell cycle	Targeted	MK-2206	AKT1, AKT2	PI3K/MTOR signaling	Targeted	50	2	4	427	32	5	4	23	chr19.57831599.57832250.ZNF543._HypMET	all	KRAS	delta Emax	resistance	MOBEM	34	19	0.0143066	0.106065	-0.0917589	1.23034	1.16393	1.38881	7.83136e-05
Breast	1054:1053	Palbociclib	CDK4, CDK6	Cell cycle	Targeted	MK-2206	AKT1, AKT2	PI3K/MTOR signaling	Targeted	50	2	4	427	32	5	4	23	chr1.143912736.143916156.FAM72D._HypMET	all	KRAS	delta IC50	resistance	MOBEM	32	21	0.383855	1.56968	-1.18582	1.06479	1.06001	1.07232	0.000397629
Breast	1054:1053	Palbociclib	CDK4, CDK6	Cell cycle	Targeted	MK-2206	AKT1, AKT2	PI3K/MTOR signaling	Targeted	50	2	4	427	32	5	4	23	chr19.57831599.57832250.ZNF543._HypMET	all	KRAS	delta IC50	resistance	MOBEM	34	19	0.267524	1.56493	-1.29741	1.19055	1.17513	1.22047	0.000123599
Breast	1054:1053	Palbociclib	CDK4, CDK6	Cell cycle	Targeted	MK-2206	AKT1, AKT2	PI3K/MTOR signaling	Targeted	50	2	4	427	32	5	4	23	chr16.68676450.68676843.CDH3._HypMET	all	TP53	delta Emax	resistance	MOBEM	61	35	-0.0261454	0.0660372	-0.0921826	1.18224	1.0485	1.63771	2.35679e-07
Breast	1054:1053	Palbociclib	CDK4, CDK6	Cell cycle	Targeted	MK-2206	AKT1, AKT2	PI3K/MTOR signaling	Targeted	50	2	4	427	32	5	4	23	chr11.8615397.8615889.STK33._HypMET	all	KRAS	delta Emax	resistance	MOBEM	34	19	0.0127407	0.10694	-0.0941997	1.27557	1.19705	1.47136	4.63023e-05
Breast	1054:1053	Palbociclib	CDK4, CDK6	Cell cycle	Targeted	MK-2206	AKT1, AKT2	PI3K/MTOR signaling	Targeted	50	2	4	427	32	5	4	23	chr20:42543097-42545137(TOX2)_HypMET	all	all	delta IC50	sensitivity	MOBEM	98	27	1.66984	0.142931	1.52691	1.1961	1.18229	1.25225	2.07126e-07
Breast	1083:1372	Crizotinib	MET, ALK, ROS1	RTK signaling	Targeted	Trametinib	MEK1, MEK2	ERK MAPK signaling	Targeted	50	2	4	429	231	115	109	7	MYH11_mut	all	TP53	delta IC50	resistance	MOBEM	93	3	-2.22752	0.627156	-2.85468	2.07327	2.09375	1.50592	0.000635976
Breast	1083:1372	Crizotinib	MET, ALK, ROS1	RTK signaling	Targeted	Trametinib	MEK1, MEK2	ERK MAPK signaling	Targeted	50	2	4	429	231	115	109	7	APLP1_down	all	all	delta IC50	sensitivity	Binarised gene expression	121	4	3.68639	0.472525	3.21387	2.39474	2.41853	1.7935	6.5109e-06
Breast	1083:1372	Crizotinib	MET, ALK, ROS1	RTK signaling	Targeted	Trametinib	MEK1, MEK2	ERK MAPK signaling	Targeted	50	2	4	429	231	115	109	7	FAT2_mut	all	TP53	delta IC50	sensitivity	MOBEM	89	7	2.4217	0.389787	2.03191	1.48877	1.55311	1.006	0.000263459
Breast	1083:1372	Crizotinib	MET, ALK, ROS1	RTK signaling	Targeted	Trametinib	MEK1, MEK2	ERK MAPK signaling	Targeted	50	2	4	429	231	115	109	7	RRAGA_up	all	all	delta Emax	sensitivity	Binarised gene expression	122	3	0.269696	0.023608	0.246088	3.54758	3.52434	7.94324	1.46116e-08
Breast	1083:1372	Crizotinib	MET, ALK, ROS1	RTK signaling	Targeted	Trametinib	MEK1, MEK2	ERK MAPK signaling	Targeted	50	2	4	429	231	115	109	7	RRAGA_up	all	TP53	delta Emax	sensitivity	Binarised gene expression	93	3	0.269696	0.0210756	0.24862	3.5992	3.56835	8.02498	1.99482e-08
Breast	1510:1372	Linsitinib	IGF1R	IGF1R signaling	Targeted	Trametinib	MEK1, MEK2	ERK MAPK signaling	Targeted	50	2	4	437	206	115	85	6	C3orf38_up	all	all	delta Emax	sensitivity	Binarised gene expression	122	3	0.240434	0.0422854	0.198149	2.87598	2.98314	1.253	2.70007e-06
Breast	1510:1372	Linsitinib	IGF1R	IGF1R signaling	Targeted	Trametinib	MEK1, MEK2	ERK MAPK signaling	Targeted	50	2	4	437	206	115	85	6	RRAGA_up	all	TP53	delta Emax	sensitivity	Binarised gene expression	93	3	0.252104	0.0466474	0.205456	2.89884	3.0282	1.31683	3.3633e-06
Breast	1510:1372	Linsitinib	IGF1R	IGF1R signaling	Targeted	Trametinib	MEK1, MEK2	ERK MAPK signaling	Targeted	50	2	4	437	206	115	85	6	chr19.21265164.21265433.ZNF714._HypMET	all	TP53	delta Emax	sensitivity	MOBEM	84	12	0.139695	0.0406926	0.0990025	1.36851	1.45316	1.00518	2.50247e-05
Breast	1510:1372	Linsitinib	IGF1R	IGF1R signaling	Targeted	Trametinib	MEK1, MEK2	ERK MAPK signaling	Targeted	50	2	4	437	206	115	85	6	chr19.57831599.57832250.ZNF543._HypMET	all	KRAS	delta IC50	resistance	MOBEM	34	19	0.2288	1.63805	-1.40925	1.15984	1.00339	1.87243	0.000175035
Breast	1510:1372	Linsitinib	IGF1R	IGF1R signaling	Targeted	Trametinib	MEK1, MEK2	ERK MAPK signaling	Targeted	50	2	4	437	206	115	85	6	RRAGA_up	all	all	delta Emax	sensitivity	Binarised gene expression	122	3	0.252104	0.0419985	0.210105	3.08755	3.20226	1.34662	5.57147e-07
Breast	1510:1372	Linsitinib	IGF1R	IGF1R signaling	Targeted	Trametinib	MEK1, MEK2	ERK MAPK signaling	Targeted	50	2	4	437	206	115	85	6	EGLN3_down	all	TP53	delta Emax	sensitivity	Binarised gene expression	91	5	0.204324	0.0447571	0.159567	2.24661	2.35392	1.29606	4.13454e-06
Breast	1012:1021	Vorinostat	HDAC inhibitor Class I, IIa, IIb, IV	Chromatin histone acetylation	Targeted	Axitinib	PDGFR, KIT, VEGFR	RTK signaling	Targeted	50	2	4	422	NA	NA	NA	NA	NA	NA	NA	NA	NA	NA	NA	NA	NA	NA	NA	NA	NA	NA	NA
Breast	1012:1022	Vorinostat	HDAC inhibitor Class I, IIa, IIb, IV	Chromatin histone acetylation	Targeted	AZD7762	CHEK1, CHEK2	Cell cycle	Targeted	50	2	4	423	NA	NA	NA	NA	NA	NA	NA	NA	NA	NA	NA	NA	NA	NA	NA	NA	NA	NA	NA
Breast	1021:1594	Axitinib	PDGFR, KIT, VEGFR	RTK signaling	Targeted	OSI-027	MTORC1, MTORC2	PI3K/MTOR signaling	Targeted	50	2	4	424	NA	NA	NA	NA	NA	NA	NA	NA	NA	NA	NA	NA	NA	NA	NA	NA	NA	NA	NA
Breast	1049:1372	PD173074	FGFR1, FGFR2, FGFR3	RTK signaling	Targeted	Trametinib	MEK1, MEK2	ERK MAPK signaling	Targeted	50	2	4	425	NA	NA	NA	NA	NA	NA	NA	NA	NA	NA	NA	NA	NA	NA	NA	NA	NA	NA	NA
Breast	1049:1594	PD173074	FGFR1, FGFR2, FGFR3	RTK signaling	Targeted	OSI-027	MTORC1, MTORC2	PI3K/MTOR signaling	Targeted	50	2	4	426	NA	NA	NA	NA	NA	NA	NA	NA	NA	NA	NA	NA	NA	NA	NA	NA	NA	NA	NA
Breast	1058:1053	Pictilisib	PI3K (class 1)	PI3K/MTOR signaling	Targeted	MK-2206	AKT1, AKT2	PI3K/MTOR signaling	Targeted	50	2	4	428	NA	NA	NA	NA	NA	NA	NA	NA	NA	NA	NA	NA	NA	NA	NA	NA	NA	NA	NA
Breast	1179:1053	MK-1775	WEE1, PLK1	Cell cycle	Targeted	MK-2206	AKT1, AKT2	PI3K/MTOR signaling	Targeted	50	2	4	430	7	5	2	0	NA	NA	NA	NA	NA	NA	NA	NA	NA	NA	NA	NA	NA	NA	NA
Breast	1179:1594	MK-1775	WEE1, PLK1	Cell cycle	Targeted	OSI-027	MTORC1, MTORC2	PI3K/MTOR signaling	Targeted	50	2	4	431	NA	NA	NA	NA	NA	NA	NA	NA	NA	NA	NA	NA	NA	NA	NA	NA	NA	NA	NA
Breast	1190:1053	Gemcitabine	Pyrimidine antimetabolite	DNA replication	Chemotherapeutic	MK-2206	AKT1, AKT2	PI3K/MTOR signaling	Targeted	50	2	4	432	NA	NA	NA	NA	NA	NA	NA	NA	NA	NA	NA	NA	NA	NA	NA	NA	NA	NA	NA
Breast	1191:1053	Bortezomib	Proteasome	Protein stability and degradation	Targeted	MK-2206	AKT1, AKT2	PI3K/MTOR signaling	Targeted	50	2	4	434	NA	NA	NA	NA	NA	NA	NA	NA	NA	NA	NA	NA	NA	NA	NA	NA	NA	NA	NA
Breast	1191:1372	Bortezomib	Proteasome	Protein stability and degradation	Targeted	Trametinib	MEK1, MEK2	ERK MAPK signaling	Targeted	50	2	4	435	NA	NA	NA	NA	NA	NA	NA	NA	NA	NA	NA	NA	NA	NA	NA	NA	NA	NA	NA
Breast	1372:1594	Trametinib	MEK1, MEK2	ERK MAPK signaling	Targeted	OSI-027	MTORC1, MTORC2	PI3K/MTOR signaling	Targeted	50	2	4	436	NA	NA	NA	NA	NA	NA	NA	NA	NA	NA	NA	NA	NA	NA	NA	NA	NA	NA	NA
Breast	1558:1021	Lapatinib	EGFR, ERBB2	EGFR signaling	Targeted	Axitinib	PDGFR, KIT, VEGFR	RTK signaling	Targeted	50	2	4	438	NA	NA	NA	NA	NA	NA	NA	NA	NA	NA	NA	NA	NA	NA	NA	NA	NA	NA	NA
Breast	1559:1022	Luminespib	HSP90	Protein stability and degradation	Targeted	AZD7762	CHEK1, CHEK2	Cell cycle	Targeted	50	2	4	439	NA	NA	NA	NA	NA	NA	NA	NA	NA	NA	NA	NA	NA	NA	NA	NA	NA	NA	NA
Breast	1559:1594	Luminespib	HSP90	Protein stability and degradation	Targeted	OSI-027	MTORC1, MTORC2	PI3K/MTOR signaling	Targeted	50	2	4	441	NA	NA	NA	NA	NA	NA	NA	NA	NA	NA	NA	NA	NA	NA	NA	NA	NA	NA	NA
Breast	1561:1021	Taselisib	PI3K (beta sparing)	PI3K/MTOR signaling	Targeted	Axitinib	PDGFR, KIT, VEGFR	RTK signaling	Targeted	50	2	4	442	NA	NA	NA	NA	NA	NA	NA	NA	NA	NA	NA	NA	NA	NA	NA	NA	NA	NA	NA
Breast	1005:1047	Cisplatin	DNA crosslinker	DNA replication	Chemotherapeutic	Nutlin-3a (-)	MDM2	p53 pathway	Targeted	51	2	3.9	443	9	2	5	2	PREX2_up	breast	all	delta Emax	sensitivity	Binarised gene expression	48	3	0.156626	0.00535515	0.151271	2.71384	2.9199	1.32425	3.43e-05
Breast	1005:1047	Cisplatin	DNA crosslinker	DNA replication	Chemotherapeutic	Nutlin-3a (-)	MDM2	p53 pathway	Targeted	51	2	3.9	443	9	2	5	2	TNFRSF12A_down	breast	all	delta Emax	sensitivity	Binarised gene expression	48	3	0.156626	0.00535515	0.151271	2.71384	2.9199	1.32425	3.43e-05
Breast	1083:1058	Crizotinib	MET, ALK, ROS1	RTK signaling	Targeted	Pictilisib	PI3K (class 1)	PI3K/MTOR signaling	Targeted	51	2	3.9	449	2	0	0	2	IGF2_up	breast	all	delta Emax	sensitivity	Binarised gene expression	47	4	0.144664	-0.0274818	0.172146	2.38676	2.65574	1.20112	3.18e-05
Breast	1083:1058	Crizotinib	MET, ALK, ROS1	RTK signaling	Targeted	Pictilisib	PI3K (class 1)	PI3K/MTOR signaling	Targeted	51	2	3.9	449	2	0	0	2	MAGEH1_down	breast	all	delta Emax	sensitivity	Binarised gene expression	47	4	0.170619	-0.0296908	0.20031	3.01538	3.23398	1.74009	4.93e-07
Breast	1558:1073	Lapatinib	EGFR, ERBB2	EGFR signaling	Targeted	5-Fluorouracil	Antimetabolite (DNA & RNA)	Other	Chemotherapeutic	51	2	3.9	454	1	0	0	1	SACS_down	breast	all	delta IC50	sensitivity	Binarised gene expression	48	3	4.2606	0.512691	3.74791	3.12971	3.19979	2.2031	3.16e-06
Breast	1594:1005	OSI-027	MTORC1, MTORC2	PI3K/MTOR signaling	Targeted	Cisplatin	DNA crosslinker	DNA replication	Chemotherapeutic	51	2	3.9	456	4	0	1	3	PREX2_up	breast	all	delta Emax	sensitivity	Binarised gene expression	48	3	0.182425	0.0414113	0.141014	2.75041	2.69958	8.41742	2.79e-05
Breast	1594:1005	OSI-027	MTORC1, MTORC2	PI3K/MTOR signaling	Targeted	Cisplatin	DNA crosslinker	DNA replication	Chemotherapeutic	51	2	3.9	456	4	0	1	3	RB1_down	breast	all	delta Emax	sensitivity	Binarised gene expression	48	3	0.189709	0.040956	0.148753	2.9754	2.91544	19.4858	7.74e-06
Breast	1594:1005	OSI-027	MTORC1, MTORC2	PI3K/MTOR signaling	Targeted	Cisplatin	DNA crosslinker	DNA replication	Chemotherapeutic	51	2	3.9	456	4	0	1	3	TNFRSF12A_down	breast	all	delta Emax	sensitivity	Binarised gene expression	48	3	0.182425	0.0414113	0.141014	2.75041	2.69958	8.41742	2.79e-05
Breast	1012:1007	Vorinostat	HDAC inhibitor Class I, IIa, IIb, IV	Chromatin histone acetylation	Targeted	Docetaxel	Microtubule stabiliser	Mitosis	Chemotherapeutic	51	2	3.9	444	NA	NA	NA	NA	NA	NA	NA	NA	NA	NA	NA	NA	NA	NA	NA	NA	NA	NA	NA
Breast	1021:1049	Axitinib	PDGFR, KIT, VEGFR	RTK signaling	Targeted	PD173074	FGFR1, FGFR2, FGFR3	RTK signaling	Targeted	51	2	3.9	445	NA	NA	NA	NA	NA	NA	NA	NA	NA	NA	NA	NA	NA	NA	NA	NA	NA	NA	NA
Breast	1049:1012	PD173074	FGFR1, FGFR2, FGFR3	RTK signaling	Targeted	Vorinostat	HDAC inhibitor Class I, IIa, IIb, IV	Chromatin histone acetylation	Targeted	51	2	3.9	446	NA	NA	NA	NA	NA	NA	NA	NA	NA	NA	NA	NA	NA	NA	NA	NA	NA	NA	NA
Breast	1053:1012	MK-2206	AKT1, AKT2	PI3K/MTOR signaling	Targeted	Vorinostat	HDAC inhibitor Class I, IIa, IIb, IV	Chromatin histone acetylation	Targeted	51	2	3.9	447	NA	NA	NA	NA	NA	NA	NA	NA	NA	NA	NA	NA	NA	NA	NA	NA	NA	NA	NA
Breast	1058:1007	Pictilisib	PI3K (class 1)	PI3K/MTOR signaling	Targeted	Docetaxel	Microtubule stabiliser	Mitosis	Chemotherapeutic	51	2	3.9	448	NA	NA	NA	NA	NA	NA	NA	NA	NA	NA	NA	NA	NA	NA	NA	NA	NA	NA	NA
Breast	1179:1058	MK-1775	WEE1, PLK1	Cell cycle	Targeted	Pictilisib	PI3K (class 1)	PI3K/MTOR signaling	Targeted	51	2	3.9	450	NA	NA	NA	NA	NA	NA	NA	NA	NA	NA	NA	NA	NA	NA	NA	NA	NA	NA	NA
Breast	1190:1005	Gemcitabine	Pyrimidine antimetabolite	DNA replication	Chemotherapeutic	Cisplatin	DNA crosslinker	DNA replication	Chemotherapeutic	51	2	3.9	451	NA	NA	NA	NA	NA	NA	NA	NA	NA	NA	NA	NA	NA	NA	NA	NA	NA	NA	NA
Breast	1191:1058	Bortezomib	Proteasome	Protein stability and degradation	Targeted	Pictilisib	PI3K (class 1)	PI3K/MTOR signaling	Targeted	51	2	3.9	452	NA	NA	NA	NA	NA	NA	NA	NA	NA	NA	NA	NA	NA	NA	NA	NA	NA	NA	NA
Breast	1510:1049	Linsitinib	IGF1R	IGF1R signaling	Targeted	PD173074	FGFR1, FGFR2, FGFR3	RTK signaling	Targeted	51	2	3.9	453	NA	NA	NA	NA	NA	NA	NA	NA	NA	NA	NA	NA	NA	NA	NA	NA	NA	NA	NA
Breast	1561:1007	Taselisib	PI3K (beta sparing)	PI3K/MTOR signaling	Targeted	Docetaxel	Microtubule stabiliser	Mitosis	Chemotherapeutic	51	2	3.9	455	NA	NA	NA	NA	NA	NA	NA	NA	NA	NA	NA	NA	NA	NA	NA	NA	NA	NA	NA
Breast	1594:1012	OSI-027	MTORC1, MTORC2	PI3K/MTOR signaling	Targeted	Vorinostat	HDAC inhibitor Class I, IIa, IIb, IV	Chromatin histone acetylation	Targeted	51	2	3.9	457	NA	NA	NA	NA	NA	NA	NA	NA	NA	NA	NA	NA	NA	NA	NA	NA	NA	NA	NA
Breast	1594:1047	OSI-027	MTORC1, MTORC2	PI3K/MTOR signaling	Targeted	Nutlin-3a (-)	MDM2	p53 pathway	Targeted	51	2	3.9	458	4	2	2	0	NA	NA	NA	NA	NA	NA	NA	NA	NA	NA	NA	NA	NA	NA	NA
Breast	1017:1086	Olaparib	PARP1, PARP2	Genome integrity	Targeted	BI-2536	PLK1, PLK2, PLK3	Cell cycle	Targeted	38	1	2.6	459	NA	NA	NA	NA	NA	NA	NA	NA	NA	NA	NA	NA	NA	NA	NA	NA	NA	NA	NA
Breast	1510:1086	Linsitinib	IGF1R	IGF1R signaling	Targeted	BI-2536	PLK1, PLK2, PLK3	Cell cycle	Targeted	38	1	2.6	460	NA	NA	NA	NA	NA	NA	NA	NA	NA	NA	NA	NA	NA	NA	NA	NA	NA	NA	NA
Breast	1561:1086	Taselisib	PI3K (beta sparing)	PI3K/MTOR signaling	Targeted	BI-2536	PLK1, PLK2, PLK3	Cell cycle	Targeted	38	1	2.6	461	NA	NA	NA	NA	NA	NA	NA	NA	NA	NA	NA	NA	NA	NA	NA	NA	NA	NA	NA
Breast	1594:1086	OSI-027	MTORC1, MTORC2	PI3K/MTOR signaling	Targeted	BI-2536	PLK1, PLK2, PLK3	Cell cycle	Targeted	38	1	2.6	462	NA	NA	NA	NA	NA	NA	NA	NA	NA	NA	NA	NA	NA	NA	NA	NA	NA	NA	NA
Breast	1561:1190	Taselisib	PI3K (beta sparing)	PI3K/MTOR signaling	Targeted	Gemcitabine	Pyrimidine antimetabolite	DNA replication	Chemotherapeutic	41	1	2.4	466	1	0	0	1	PPIF_up	breast	all	delta Emax	sensitivity	Binarised gene expression	48	3	0.159677	0.00748074	0.152197	3.07337	3.18137	1.91764	4.39e-06
Breast	1594:1190	OSI-027	MTORC1, MTORC2	PI3K/MTOR signaling	Targeted	Gemcitabine	Pyrimidine antimetabolite	DNA replication	Chemotherapeutic	41	1	2.4	467	3	0	0	3	PPIF_up	breast	all	delta Emax	sensitivity	Binarised gene expression	48	3	0.148462	0.0058734	0.142588	2.74226	2.8921	1.49336	2.92e-05
Breast	1594:1190	OSI-027	MTORC1, MTORC2	PI3K/MTOR signaling	Targeted	Gemcitabine	Pyrimidine antimetabolite	DNA replication	Chemotherapeutic	41	1	2.4	467	3	0	0	3	RFFL_down	breast	all	delta Emax	sensitivity	Binarised gene expression	48	3	0.15901	0.00521411	0.153796	3.06843	3.12444	2.26517	4.52e-06
Breast	1594:1190	OSI-027	MTORC1, MTORC2	PI3K/MTOR signaling	Targeted	Gemcitabine	Pyrimidine antimetabolite	DNA replication	Chemotherapeutic	41	1	2.4	467	3	0	0	3	FOXP1_down	breast	all	delta Emax	sensitivity	Binarised gene expression	48	3	0.145231	0.00607533	0.139156	2.64908	2.72814	1.7309	4.93e-05
Breast	1047:1190	Nutlin-3a (-)	MDM2	p53 pathway	Targeted	Gemcitabine	Pyrimidine antimetabolite	DNA replication	Chemotherapeutic	41	1	2.4	463	NA	NA	NA	NA	NA	NA	NA	NA	NA	NA	NA	NA	NA	NA	NA	NA	NA	NA	NA
Breast	1372:1190	Trametinib	MEK1, MEK2	ERK MAPK signaling	Targeted	Gemcitabine	Pyrimidine antimetabolite	DNA replication	Chemotherapeutic	41	1	2.4	464	NA	NA	NA	NA	NA	NA	NA	NA	NA	NA	NA	NA	NA	NA	NA	NA	NA	NA	NA
Breast	1558:1190	Lapatinib	EGFR, ERBB2	EGFR signaling	Targeted	Gemcitabine	Pyrimidine antimetabolite	DNA replication	Chemotherapeutic	41	1	2.4	465	NA	NA	NA	NA	NA	NA	NA	NA	NA	NA	NA	NA	NA	NA	NA	NA	NA	NA	NA
Breast	1021:1051	Axitinib	PDGFR, KIT, VEGFR	RTK signaling	Targeted	Alisertib	AURKA	Mitosis	Targeted	44	1	2.3	468	NA	NA	NA	NA	NA	NA	NA	NA	NA	NA	NA	NA	NA	NA	NA	NA	NA	NA	NA
Breast	1047:1051	Nutlin-3a (-)	MDM2	p53 pathway	Targeted	Alisertib	AURKA	Mitosis	Targeted	44	1	2.3	469	NA	NA	NA	NA	NA	NA	NA	NA	NA	NA	NA	NA	NA	NA	NA	NA	NA	NA	NA
Breast	1049:1042	PD173074	FGFR1, FGFR2, FGFR3	RTK signaling	Targeted	Doramapimod	p38, JNK2	JNK and p38 signaling	Targeted	44	1	2.3	470	NA	NA	NA	NA	NA	NA	NA	NA	NA	NA	NA	NA	NA	NA	NA	NA	NA	NA	NA
Breast	1179:1051	MK-1775	WEE1, PLK1	Cell cycle	Targeted	Alisertib	AURKA	Mitosis	Targeted	44	1	2.3	471	NA	NA	NA	NA	NA	NA	NA	NA	NA	NA	NA	NA	NA	NA	NA	NA	NA	NA	NA
Breast	1372:1051	Trametinib	MEK1, MEK2	ERK MAPK signaling	Targeted	Alisertib	AURKA	Mitosis	Targeted	44	1	2.3	472	NA	NA	NA	NA	NA	NA	NA	NA	NA	NA	NA	NA	NA	NA	NA	NA	NA	NA	NA
Breast	1375:1051	Temozolomide	DNA alkylating agent	DNA replication	Chemotherapeutic	Alisertib	AURKA	Mitosis	Targeted	44	1	2.3	473	NA	NA	NA	NA	NA	NA	NA	NA	NA	NA	NA	NA	NA	NA	NA	NA	NA	NA	NA
Breast	1022:1042	AZD7762	CHEK1, CHEK2	Cell cycle	Targeted	Doramapimod	p38, JNK2	JNK and p38 signaling	Targeted	45	1	2.2	480	1	0	0	1	FASTK_down	breast	all	delta IC50	sensitivity	Binarised gene expression	48	3	3.93497	0.815491	3.11948	2.92577	3.19087	1.34348	1.03e-05
Breast	1047:1191	Nutlin-3a (-)	MDM2	p53 pathway	Targeted	Bortezomib	Proteasome	Protein stability and degradation	Targeted	45	1	2.2	483	3	0	0	3	TNFRSF12A_down	breast	all	delta IC50	sensitivity	Binarised gene expression	48	3	3.24216	0.258607	2.98355	3.97339	5.70932	1.09706	2.1e-08
Breast	1047:1191	Nutlin-3a (-)	MDM2	p53 pathway	Targeted	Bortezomib	Proteasome	Protein stability and degradation	Targeted	45	1	2.2	483	3	0	0	3	PARP1_up	breast	all	delta IC50	sensitivity	Binarised gene expression	48	3	3.30062	0.254954	3.04566	4.13604	5.90575	1.14829	7.93e-09
Breast	1047:1191	Nutlin-3a (-)	MDM2	p53 pathway	Targeted	Bortezomib	Proteasome	Protein stability and degradation	Targeted	45	1	2.2	483	3	0	0	3	PREX2_up	breast	all	delta IC50	sensitivity	Binarised gene expression	48	3	3.24216	0.258607	2.98355	3.97339	5.70932	1.09706	2.1e-08
Breast	1047:1564	Nutlin-3a (-)	MDM2	p53 pathway	Targeted	SCH772984	ERK1, ERK2	ERK MAPK signaling	Targeted	45	1	2.2	484	1	0	0	1	ERRFI1_down	breast	all	delta IC50	sensitivity	Binarised gene expression	48	3	4.12128	0.188157	3.93312	3.11538	3.56097	1.22071	3.44e-06
Breast	1083:1564	Crizotinib	MET, ALK, ROS1	RTK signaling	Targeted	SCH772984	ERK1, ERK2	ERK MAPK signaling	Targeted	45	1	2.2	487	50	9	33	8	PLCG1_down	breast	all	delta Emax	sensitivity	Binarised gene expression	48	3	0.164029	-0.0370123	0.201042	2.78441	2.88133	1.74218	2.31e-05
Breast	1558:1191	Lapatinib	EGFR, ERBB2	EGFR signaling	Targeted	Bortezomib	Proteasome	Protein stability and degradation	Targeted	46	1	2.2	493	2	0	0	2	MED24_up	breast	all	delta IC50	resistance	Binarised gene expression	47	4	-2.19231	0.0948774	-2.28719	3.03524	3.39486	1.50331	4.31e-07
Breast	1558:1191	Lapatinib	EGFR, ERBB2	EGFR signaling	Targeted	Bortezomib	Proteasome	Protein stability and degradation	Targeted	46	1	2.2	493	2	0	0	2	SIN3A_up	breast	all	delta Emax	sensitivity	Binarised gene expression	48	3	0.109656	0.00162203	0.108034	2.65372	2.86132	1.28178	4.8e-05
Breast	1017:1564	Olaparib	PARP1, PARP2	Genome integrity	Targeted	SCH772984	ERK1, ERK2	ERK MAPK signaling	Targeted	45	1	2.2	477	17	9	2	6	ATG4D_up	all	all	delta IC50	sensitivity	Binarised gene expression	121	4	2.51459	0.11711	2.39748	2.50007	2.61727	1.17824	2.72001e-06
Breast	1017:1564	Olaparib	PARP1, PARP2	Genome integrity	Targeted	SCH772984	ERK1, ERK2	ERK MAPK signaling	Targeted	45	1	2.2	477	17	9	2	6	NCOR1_down	all	TP53	delta Emax	sensitivity	Binarised gene expression	93	3	0.192142	0.0103381	0.181803	2.95075	3.0308	1.6008	2.34224e-06
Breast	1017:1564	Olaparib	PARP1, PARP2	Genome integrity	Targeted	SCH772984	ERK1, ERK2	ERK MAPK signaling	Targeted	45	1	2.2	477	17	9	2	6	DDX3X_down	all	all	delta IC50	sensitivity	Binarised gene expression	122	3	2.76078	0.130707	2.63007	2.71866	2.793	1.33011	8.35438e-06
Breast	1017:1564	Olaparib	PARP1, PARP2	Genome integrity	Targeted	SCH772984	ERK1, ERK2	ERK MAPK signaling	Targeted	45	1	2.2	477	17	9	2	6	gain.cnaPANCAN84..FGFR1.WHSC1L1.	all	KRAS	delta Emax	sensitivity	MOBEM	47	6	0.106065	0.00804877	0.0980165	1.74968	1.87034	1.19361	0.000182725
Breast	1017:1564	Olaparib	PARP1, PARP2	Genome integrity	Targeted	SCH772984	ERK1, ERK2	ERK MAPK signaling	Targeted	45	1	2.2	477	17	9	2	6	ATG4D_up	all	TP53	delta IC50	sensitivity	Binarised gene expression	92	4	2.51459	0.0867844	2.42781	2.44897	2.58998	1.19315	6.08987e-06
Breast	1017:1564	Olaparib	PARP1, PARP2	Genome integrity	Targeted	SCH772984	ERK1, ERK2	ERK MAPK signaling	Targeted	45	1	2.2	477	17	9	2	6	NCOR1_down	all	all	delta Emax	sensitivity	Binarised gene expression	121	4	0.159691	0.00996687	0.149724	2.46428	2.5441	1.32282	3.66837e-06
Breast	1083:1564	Crizotinib	MET, ALK, ROS1	RTK signaling	Targeted	SCH772984	ERK1, ERK2	ERK MAPK signaling	Targeted	45	1	2.2	487	50	9	33	8	ASH1L_mut	all	TP53	delta Emax	sensitivity	MOBEM	93	3	0.211107	0.00184455	0.209263	2.44798	2.44978	2.36934	6.69821e-05
Breast	1083:1564	Crizotinib	MET, ALK, ROS1	RTK signaling	Targeted	SCH772984	ERK1, ERK2	ERK MAPK signaling	Targeted	45	1	2.2	487	50	9	33	8	ARFGEF1_mut	all	all	delta IC50	sensitivity	MOBEM	117	8	2.44456	0.059976	2.38458	1.47364	1.48896	1.27336	9.61401e-05
Breast	1083:1564	Crizotinib	MET, ALK, ROS1	RTK signaling	Targeted	SCH772984	ERK1, ERK2	ERK MAPK signaling	Targeted	45	1	2.2	487	50	9	33	8	RASA1_mut	all	all	delta Emax	sensitivity	MOBEM	122	3	0.196991	0.00737269	0.189619	2.23044	2.24374	1.70288	0.000213195
Breast	1083:1564	Crizotinib	MET, ALK, ROS1	RTK signaling	Targeted	SCH772984	ERK1, ERK2	ERK MAPK signaling	Targeted	45	1	2.2	487	50	9	33	8	EIF4G1_mut	all	all	delta Emax	sensitivity	MOBEM	120	5	0.163367	0.0056134	0.157753	1.87059	1.90236	1.32752	7.49943e-05
Breast	1083:1564	Crizotinib	MET, ALK, ROS1	RTK signaling	Targeted	SCH772984	ERK1, ERK2	ERK MAPK signaling	Targeted	45	1	2.2	487	50	9	33	8	B2M_mut	all	PIK3CA	delta Emax	sensitivity	MOBEM	25	5	0.202453	-0.0106218	0.213075	2.53917	2.46817	3.14994	1.68144e-05
Breast	1083:1564	Crizotinib	MET, ALK, ROS1	RTK signaling	Targeted	SCH772984	ERK1, ERK2	ERK MAPK signaling	Targeted	45	1	2.2	487	50	9	33	8	EIF4G1_mut	all	all	delta IC50	sensitivity	MOBEM	120	5	2.83487	0.103328	2.73154	1.6706	1.69344	1.24625	0.000372633
Breast	1083:1564	Crizotinib	MET, ALK, ROS1	RTK signaling	Targeted	SCH772984	ERK1, ERK2	ERK MAPK signaling	Targeted	45	1	2.2	487	50	9	33	8	chr19.58458686.58459219.ZNF256._HypMET	all	PIK3CA	delta Emax	sensitivity	MOBEM	19	11	0.128433	-0.0350546	0.163487	1.93376	1.98364	1.85272	2.08676e-05
Breast	1372:1564	Trametinib	MEK1, MEK2	ERK MAPK signaling	Targeted	SCH772984	ERK1, ERK2	ERK MAPK signaling	Targeted	45	1	2.2	491	57	9	3	45	chr8.22422534.22423702.SORBS3._HypMET	all	TP53	delta IC50	sensitivity	MOBEM	80	16	0.768514	-1.43919	2.20771	1.12556	1.08455	1.46032	8.45698e-05
Breast	1372:1564	Trametinib	MEK1, MEK2	ERK MAPK signaling	Targeted	SCH772984	ERK1, ERK2	ERK MAPK signaling	Targeted	45	1	2.2	491	57	9	3	45	chr16.68676450.68676843.CDH3._HypMET	all	TP53	delta IC50	sensitivity	MOBEM	61	35	0.36357	-1.8945	2.25807	1.23701	1.07918	1.85205	7.64657e-08
Breast	1372:1564	Trametinib	MEK1, MEK2	ERK MAPK signaling	Targeted	SCH772984	ERK1, ERK2	ERK MAPK signaling	Targeted	45	1	2.2	491	57	9	3	45	chr12.3862068.3862606.EFCAB4B._HypMET	all	TP53	delta IC50	sensitivity	MOBEM	72	24	0.497178	-1.59405	2.09123	1.08702	1.014	1.48	1.25784e-05
Breast	1372:1564	Trametinib	MEK1, MEK2	ERK MAPK signaling	Targeted	SCH772984	ERK1, ERK2	ERK MAPK signaling	Targeted	45	1	2.2	491	57	9	3	45	chr8.67940691.67940997.LRRC67._HypMET	all	KRAS	delta IC50	sensitivity	MOBEM	37	16	-0.518328	-2.67118	2.15285	1.27518	1.19986	1.53602	8.74952e-05
Breast	1372:1564	Trametinib	MEK1, MEK2	ERK MAPK signaling	Targeted	SCH772984	ERK1, ERK2	ERK MAPK signaling	Targeted	45	1	2.2	491	57	9	3	45	chr3.50604905.50605359.C3orf18._HypMET	all	TP53	delta IC50	sensitivity	MOBEM	63	33	0.370306	-1.82634	2.19665	1.18662	1.04839	1.75842	2.96359e-07
Breast	1372:1564	Trametinib	MEK1, MEK2	ERK MAPK signaling	Targeted	SCH772984	ERK1, ERK2	ERK MAPK signaling	Targeted	45	1	2.2	491	57	9	3	45	chr11.65408344.65408631.SIPA1._HypMET	all	TP53	delta IC50	sensitivity	MOBEM	68	28	0.513778	-1.7239	2.23768	1.19917	1.08334	1.80573	6.42878e-07
Breast	1372:1564	Trametinib	MEK1, MEK2	ERK MAPK signaling	Targeted	SCH772984	ERK1, ERK2	ERK MAPK signaling	Targeted	45	1	2.2	491	57	9	3	45	chr15.30685087.30685891.CHRFAM7A._HypMET	all	TP53	delta Emax	resistance	MOBEM	74	22	-0.112822	-0.0176809	-0.0951407	1.07831	1.02766	1.33863	2.44472e-05
Breast	1372:1564	Trametinib	MEK1, MEK2	ERK MAPK signaling	Targeted	SCH772984	ERK1, ERK2	ERK MAPK signaling	Targeted	45	1	2.2	491	57	9	3	45	chr1:42127380-42128632(HIVEP3)_HypMET	all	all	delta IC50	sensitivity	MOBEM	87	38	0.430421	-1.76533	2.19575	1.16544	1.03531	1.89319	2.10864e-08
Breast	1372:1564	Trametinib	MEK1, MEK2	ERK MAPK signaling	Targeted	SCH772984	ERK1, ERK2	ERK MAPK signaling	Targeted	45	1	2.2	491	57	9	3	45	chr6.6007387.6007797.NRN1._HypMET	all	TP53	delta IC50	sensitivity	MOBEM	63	33	0.335378	-1.80804	2.14342	1.14898	1.00395	1.81723	6.25485e-07
Breast	1372:1564	Trametinib	MEK1, MEK2	ERK MAPK signaling	Targeted	SCH772984	ERK1, ERK2	ERK MAPK signaling	Targeted	45	1	2.2	491	57	9	3	45	chr12.3862068.3862606.EFCAB4B._HypMET	all	TP53	delta Emax	sensitivity	MOBEM	72	24	0.035184	-0.0643733	0.0995573	1.14808	1.12924	1.21279	4.48477e-06
Breast	1372:1564	Trametinib	MEK1, MEK2	ERK MAPK signaling	Targeted	SCH772984	ERK1, ERK2	ERK MAPK signaling	Targeted	45	1	2.2	491	57	9	3	45	chr1.1476093.1476669.SSU72._HypMET	all	TP53	delta Emax	sensitivity	MOBEM	59	37	0.0242092	-0.0794272	0.103636	1.25498	1.16893	1.44522	3.9224e-08
Breast	1372:1564	Trametinib	MEK1, MEK2	ERK MAPK signaling	Targeted	SCH772984	ERK1, ERK2	ERK MAPK signaling	Targeted	45	1	2.2	491	57	9	3	45	chr1:171810467-171811325(DNM3)_HypMET	all	all	delta IC50	sensitivity	MOBEM	83	42	0.322604	-1.81659	2.1392	1.13556	1.00009	1.74913	2.07676e-08
Breast	1372:1564	Trametinib	MEK1, MEK2	ERK MAPK signaling	Targeted	SCH772984	ERK1, ERK2	ERK MAPK signaling	Targeted	45	1	2.2	491	57	9	3	45	chr1.42127380.42128632.HIVEP3._HypMET	all	TP53	delta IC50	sensitivity	MOBEM	67	29	0.418615	-1.71611	2.13472	1.13182	1.02	1.67828	1.81774e-06
Breast	1372:1564	Trametinib	MEK1, MEK2	ERK MAPK signaling	Targeted	SCH772984	ERK1, ERK2	ERK MAPK signaling	Targeted	45	1	2.2	491	57	9	3	45	chr1.248020330.248021252.._HypMET	all	KRAS	delta Emax	sensitivity	MOBEM	40	13	-0.0165746	-0.10966	0.0930852	1.37566	1.40691	1.28684	7.48779e-05
Breast	1372:1564	Trametinib	MEK1, MEK2	ERK MAPK signaling	Targeted	SCH772984	ERK1, ERK2	ERK MAPK signaling	Targeted	45	1	2.2	491	57	9	3	45	chr8.22422534.22423702.SORBS3._HypMET	all	TP53	delta Emax	sensitivity	MOBEM	80	16	0.0480375	-0.0569883	0.105026	1.18515	1.18855	1.16773	3.75998e-05
Breast	1372:1564	Trametinib	MEK1, MEK2	ERK MAPK signaling	Targeted	SCH772984	ERK1, ERK2	ERK MAPK signaling	Targeted	45	1	2.2	491	57	9	3	45	chr20.42543097.42545137.TOX2._HypMET	all	TP53	delta IC50	resistance	MOBEM	74	22	-2.68379	-0.591837	-2.09195	1.08042	1.03589	1.29629	2.36455e-05
Breast	1372:1564	Trametinib	MEK1, MEK2	ERK MAPK signaling	Targeted	SCH772984	ERK1, ERK2	ERK MAPK signaling	Targeted	45	1	2.2	491	57	9	3	45	chr15.30685087.30685891.CHRFAM7A._HypMET	all	TP53	delta IC50	resistance	MOBEM	74	22	-2.68379	-0.591837	-2.09195	1.08042	1.03589	1.29629	2.36455e-05
Breast	1372:1564	Trametinib	MEK1, MEK2	ERK MAPK signaling	Targeted	SCH772984	ERK1, ERK2	ERK MAPK signaling	Targeted	45	1	2.2	491	57	9	3	45	chr20:30192854-30194025(ID1)_HypMET	all	all	delta IC50	sensitivity	MOBEM	117	8	1.35326	-1.26542	2.61867	1.28254	1.26897	1.59869	0.000627883
Breast	1372:1564	Trametinib	MEK1, MEK2	ERK MAPK signaling	Targeted	SCH772984	ERK1, ERK2	ERK MAPK signaling	Targeted	45	1	2.2	491	57	9	3	45	chr1:42127380-42128632(HIVEP3)_HypMET	all	all	delta Emax	sensitivity	MOBEM	87	38	0.0255385	-0.0695414	0.0950799	1.15442	1.08742	1.37516	2.75957e-08
Breast	1372:1564	Trametinib	MEK1, MEK2	ERK MAPK signaling	Targeted	SCH772984	ERK1, ERK2	ERK MAPK signaling	Targeted	45	1	2.2	491	57	9	3	45	chr12:3862068-3862606(EFCAB4B)_HypMET	all	all	delta Emax	sensitivity	MOBEM	96	29	0.0308629	-0.062236	0.0930989	1.10041	1.06981	1.2279	8.30016e-07
Breast	1372:1564	Trametinib	MEK1, MEK2	ERK MAPK signaling	Targeted	SCH772984	ERK1, ERK2	ERK MAPK signaling	Targeted	45	1	2.2	491	57	9	3	45	chr8:22422534-22423702(SORBS3)_HypMET	all	all	delta IC50	sensitivity	MOBEM	101	24	0.686631	-1.52185	2.20848	1.13034	1.06416	1.69938	2.12067e-06
Breast	1372:1564	Trametinib	MEK1, MEK2	ERK MAPK signaling	Targeted	SCH772984	ERK1, ERK2	ERK MAPK signaling	Targeted	45	1	2.2	491	57	9	3	45	chr20.42543097.42545137.TOX2._HypMET	all	TP53	delta Emax	resistance	MOBEM	74	22	-0.112822	-0.0176809	-0.0951407	1.07831	1.02766	1.33863	2.44472e-05
Breast	1372:1564	Trametinib	MEK1, MEK2	ERK MAPK signaling	Targeted	SCH772984	ERK1, ERK2	ERK MAPK signaling	Targeted	45	1	2.2	491	57	9	3	45	chr16:68676450-68676843(CDH3)_HypMET	all	all	delta Emax	sensitivity	MOBEM	81	44	0.0216681	-0.0744819	0.09615	1.18494	1.08058	1.50088	4.21829e-09
Breast	1372:1564	Trametinib	MEK1, MEK2	ERK MAPK signaling	Targeted	SCH772984	ERK1, ERK2	ERK MAPK signaling	Targeted	45	1	2.2	491	57	9	3	45	chr1:1476093-1476669(SSU72)_HypMET	all	all	delta IC50	sensitivity	MOBEM	78	47	0.30092	-1.94065	2.24157	1.21776	1.05089	1.86532	1.12659e-09
Breast	1372:1564	Trametinib	MEK1, MEK2	ERK MAPK signaling	Targeted	SCH772984	ERK1, ERK2	ERK MAPK signaling	Targeted	45	1	2.2	491	57	9	3	45	chr8:22422534-22423702(SORBS3)_HypMET	all	all	delta Emax	sensitivity	MOBEM	101	24	0.0388268	-0.0595196	0.0983464	1.15883	1.13449	1.28644	1.23202e-06
Breast	1372:1564	Trametinib	MEK1, MEK2	ERK MAPK signaling	Targeted	SCH772984	ERK1, ERK2	ERK MAPK signaling	Targeted	45	1	2.2	491	57	9	3	45	chr8.67940691.67940997.LRRC67._HypMET	all	KRAS	delta Emax	sensitivity	MOBEM	37	16	-0.0237407	-0.114108	0.0903676	1.35359	1.30355	1.50195	3.65296e-05
Breast	1372:1564	Trametinib	MEK1, MEK2	ERK MAPK signaling	Targeted	SCH772984	ERK1, ERK2	ERK MAPK signaling	Targeted	45	1	2.2	491	57	9	3	45	chr5.180017099.180019062.SCGB3A1._HypMET	all	TP53	delta IC50	sensitivity	MOBEM	63	33	0.352949	-1.81725	2.1702	1.16781	1.03444	1.70668	4.31093e-07
Breast	1372:1564	Trametinib	MEK1, MEK2	ERK MAPK signaling	Targeted	SCH772984	ERK1, ERK2	ERK MAPK signaling	Targeted	45	1	2.2	491	57	9	3	45	chr20.30192854.30194025.ID1._HypMET	all	TP53	delta Emax	sensitivity	MOBEM	90	6	0.108681	-0.0493616	0.158042	1.77552	1.8072	1.39562	5.82202e-05
Breast	1372:1564	Trametinib	MEK1, MEK2	ERK MAPK signaling	Targeted	SCH772984	ERK1, ERK2	ERK MAPK signaling	Targeted	45	1	2.2	491	57	9	3	45	chr3:50604905-50605359(C3orf18)_HypMET	all	all	delta IC50	sensitivity	MOBEM	84	41	0.400074	-1.82894	2.22901	1.19601	1.05161	1.91264	5.36569e-09
Breast	1372:1564	Trametinib	MEK1, MEK2	ERK MAPK signaling	Targeted	SCH772984	ERK1, ERK2	ERK MAPK signaling	Targeted	45	1	2.2	491	57	9	3	45	chr1.171810467.171811325.DNM3._HypMET	all	TP53	delta IC50	sensitivity	MOBEM	64	32	0.375523	-1.79463	2.17015	1.16505	1.03198	1.75217	5.41097e-07
Breast	1372:1564	Trametinib	MEK1, MEK2	ERK MAPK signaling	Targeted	SCH772984	ERK1, ERK2	ERK MAPK signaling	Targeted	45	1	2.2	491	57	9	3	45	chr1.42127380.42128632.HIVEP3._HypMET	all	TP53	delta Emax	sensitivity	MOBEM	67	29	0.0277501	-0.0685853	0.0963355	1.11841	1.07457	1.24747	2.33102e-06
Breast	1372:1564	Trametinib	MEK1, MEK2	ERK MAPK signaling	Targeted	SCH772984	ERK1, ERK2	ERK MAPK signaling	Targeted	45	1	2.2	491	57	9	3	45	chr1:171810467-171811325(DNM3)_HypMET	all	all	delta Emax	sensitivity	MOBEM	83	42	0.0242866	-0.07349	0.0977766	1.20724	1.11431	1.49456	3.33225e-09
Breast	1372:1564	Trametinib	MEK1, MEK2	ERK MAPK signaling	Targeted	SCH772984	ERK1, ERK2	ERK MAPK signaling	Targeted	45	1	2.2	491	57	9	3	45	chr11:65408344-65408631(SIPA1)_HypMET	all	all	delta Emax	sensitivity	MOBEM	90	35	0.0265595	-0.0667691	0.0933286	1.12008	1.04814	1.41307	1.19749e-07
Breast	1372:1564	Trametinib	MEK1, MEK2	ERK MAPK signaling	Targeted	SCH772984	ERK1, ERK2	ERK MAPK signaling	Targeted	45	1	2.2	491	57	9	3	45	chr20:30192854-30194025(ID1)_HypMET	all	all	delta Emax	sensitivity	MOBEM	117	8	0.0857638	-0.0492799	0.135044	1.54732	1.56831	1.28924	4.45085e-05
Breast	1372:1564	Trametinib	MEK1, MEK2	ERK MAPK signaling	Targeted	SCH772984	ERK1, ERK2	ERK MAPK signaling	Targeted	45	1	2.2	491	57	9	3	45	chr3.50604905.50605359.C3orf18._HypMET	all	TP53	delta Emax	sensitivity	MOBEM	63	33	0.0257892	-0.0736747	0.099464	1.17723	1.10505	1.36979	3.57424e-07
Breast	1372:1564	Trametinib	MEK1, MEK2	ERK MAPK signaling	Targeted	SCH772984	ERK1, ERK2	ERK MAPK signaling	Targeted	45	1	2.2	491	57	9	3	45	chr1.1476093.1476669.SSU72._HypMET	all	TP53	delta IC50	sensitivity	MOBEM	59	37	0.340827	-1.95678	2.29761	1.27224	1.09831	1.89796	2.71775e-08
Breast	1372:1564	Trametinib	MEK1, MEK2	ERK MAPK signaling	Targeted	SCH772984	ERK1, ERK2	ERK MAPK signaling	Targeted	45	1	2.2	491	57	9	3	45	chr5:180017099-180019062(SCGB3A1)_HypMET	all	all	delta Emax	sensitivity	MOBEM	84	41	0.0215529	-0.0709917	0.0925446	1.12154	1.04103	1.37366	3.49453e-08
Breast	1372:1564	Trametinib	MEK1, MEK2	ERK MAPK signaling	Targeted	SCH772984	ERK1, ERK2	ERK MAPK signaling	Targeted	45	1	2.2	491	57	9	3	45	chr3:50604905-50605359(C3orf18)_HypMET	all	all	delta Emax	sensitivity	MOBEM	84	41	0.0247387	-0.0725467	0.0972854	1.19685	1.11245	1.4587	5.25174e-09
Breast	1372:1564	Trametinib	MEK1, MEK2	ERK MAPK signaling	Targeted	SCH772984	ERK1, ERK2	ERK MAPK signaling	Targeted	45	1	2.2	491	57	9	3	45	chr5.180017099.180019062.SCGB3A1._HypMET	all	TP53	delta Emax	sensitivity	MOBEM	63	33	0.0245254	-0.0730127	0.0975381	1.14744	1.08297	1.31408	6.44822e-07
Breast	1372:1564	Trametinib	MEK1, MEK2	ERK MAPK signaling	Targeted	SCH772984	ERK1, ERK2	ERK MAPK signaling	Targeted	45	1	2.2	491	57	9	3	45	chr11.65408344.65408631.SIPA1._HypMET	all	TP53	delta Emax	sensitivity	MOBEM	68	28	0.0322436	-0.0690189	0.101262	1.18892	1.12775	1.39777	7.79411e-07
Breast	1372:1564	Trametinib	MEK1, MEK2	ERK MAPK signaling	Targeted	SCH772984	ERK1, ERK2	ERK MAPK signaling	Targeted	45	1	2.2	491	57	9	3	45	chr16.68676450.68676843.CDH3._HypMET	all	TP53	delta Emax	sensitivity	MOBEM	61	35	0.0250457	-0.0765093	0.101555	1.21576	1.12934	1.43317	1.18653e-07
Breast	1372:1564	Trametinib	MEK1, MEK2	ERK MAPK signaling	Targeted	SCH772984	ERK1, ERK2	ERK MAPK signaling	Targeted	45	1	2.2	491	57	9	3	45	chr11:119293320-119293943(THY1)_HypMET	all	all	delta Emax	sensitivity	MOBEM	84	41	0.0210246	-0.0707339	0.0917585	1.10937	1.026	1.37702	4.71903e-08
Breast	1372:1564	Trametinib	MEK1, MEK2	ERK MAPK signaling	Targeted	SCH772984	ERK1, ERK2	ERK MAPK signaling	Targeted	45	1	2.2	491	57	9	3	45	IFI27L2_down	all	all	delta Emax	sensitivity	Binarised gene expression	117	8	0.0981973	-0.05013	0.148327	1.72568	1.74254	1.50256	6.24663e-06
Breast	1372:1564	Trametinib	MEK1, MEK2	ERK MAPK signaling	Targeted	SCH772984	ERK1, ERK2	ERK MAPK signaling	Targeted	45	1	2.2	491	57	9	3	45	chr1:1476093-1476669(SSU72)_HypMET	all	all	delta Emax	sensitivity	MOBEM	78	47	0.0225824	-0.0787309	0.101313	1.27848	1.17014	1.55532	2.15521e-10
Breast	1372:1564	Trametinib	MEK1, MEK2	ERK MAPK signaling	Targeted	SCH772984	ERK1, ERK2	ERK MAPK signaling	Targeted	45	1	2.2	491	57	9	3	45	chr1.171810467.171811325.DNM3._HypMET	all	TP53	delta Emax	sensitivity	MOBEM	64	32	0.0267001	-0.0725761	0.0992762	1.17153	1.10348	1.36038	4.7642e-07
Breast	1005:1032	Cisplatin	DNA crosslinker	DNA replication	Chemotherapeutic	Afatinib	EGFR, ERBB2	EGFR signaling	Targeted	46	1	2.2	474	2	2	0	0	NA	NA	NA	NA	NA	NA	NA	NA	NA	NA	NA	NA	NA	NA	NA
Breast	1005:1564	Cisplatin	DNA crosslinker	DNA replication	Chemotherapeutic	SCH772984	ERK1, ERK2	ERK MAPK signaling	Targeted	45	1	2.2	475	NA	NA	NA	NA	NA	NA	NA	NA	NA	NA	NA	NA	NA	NA	NA	NA	NA	NA	NA
Breast	1012:1191	Vorinostat	HDAC inhibitor Class I, IIa, IIb, IV	Chromatin histone acetylation	Targeted	Bortezomib	Proteasome	Protein stability and degradation	Targeted	46	1	2.2	476	1	0	1	0	NA	NA	NA	NA	NA	NA	NA	NA	NA	NA	NA	NA	NA	NA	NA
Breast	1021:1042	Axitinib	PDGFR, KIT, VEGFR	RTK signaling	Targeted	Doramapimod	p38, JNK2	JNK and p38 signaling	Targeted	45	1	2.2	478	NA	NA	NA	NA	NA	NA	NA	NA	NA	NA	NA	NA	NA	NA	NA	NA	NA	NA	NA
Breast	1021:1564	Axitinib	PDGFR, KIT, VEGFR	RTK signaling	Targeted	SCH772984	ERK1, ERK2	ERK MAPK signaling	Targeted	45	1	2.2	479	NA	NA	NA	NA	NA	NA	NA	NA	NA	NA	NA	NA	NA	NA	NA	NA	NA	NA	NA
Breast	1047:1013	Nutlin-3a (-)	MDM2	p53 pathway	Targeted	Nilotinib	ABL	ABL signaling	Targeted	46	1	2.2	481	NA	NA	NA	NA	NA	NA	NA	NA	NA	NA	NA	NA	NA	NA	NA	NA	NA	NA	NA
Breast	1047:1032	Nutlin-3a (-)	MDM2	p53 pathway	Targeted	Afatinib	EGFR, ERBB2	EGFR signaling	Targeted	46	1	2.2	482	2	2	0	0	NA	NA	NA	NA	NA	NA	NA	NA	NA	NA	NA	NA	NA	NA	NA
Breast	1058:1042	Pictilisib	PI3K (class 1)	PI3K/MTOR signaling	Targeted	Doramapimod	p38, JNK2	JNK and p38 signaling	Targeted	45	1	2.2	485	NA	NA	NA	NA	NA	NA	NA	NA	NA	NA	NA	NA	NA	NA	NA	NA	NA	NA	NA
Breast	1058:1561	Pictilisib	PI3K (class 1)	PI3K/MTOR signaling	Targeted	Taselisib	PI3K (beta sparing)	PI3K/MTOR signaling	Targeted	46	1	2.2	486	5	5	0	0	NA	NA	NA	NA	NA	NA	NA	NA	NA	NA	NA	NA	NA	NA	NA
Breast	1190:1032	Gemcitabine	Pyrimidine antimetabolite	DNA replication	Chemotherapeutic	Afatinib	EGFR, ERBB2	EGFR signaling	Targeted	45	1	2.2	488	2	2	0	0	NA	NA	NA	NA	NA	NA	NA	NA	NA	NA	NA	NA	NA	NA	NA
Breast	1190:1564	Gemcitabine	Pyrimidine antimetabolite	DNA replication	Chemotherapeutic	SCH772984	ERK1, ERK2	ERK MAPK signaling	Targeted	45	1	2.2	489	NA	NA	NA	NA	NA	NA	NA	NA	NA	NA	NA	NA	NA	NA	NA	NA	NA	NA	NA
Breast	1372:1032	Trametinib	MEK1, MEK2	ERK MAPK signaling	Targeted	Afatinib	EGFR, ERBB2	EGFR signaling	Targeted	46	1	2.2	490	2	2	0	0	NA	NA	NA	NA	NA	NA	NA	NA	NA	NA	NA	NA	NA	NA	NA
Breast	1375:1042	Temozolomide	DNA alkylating agent	DNA replication	Chemotherapeutic	Doramapimod	p38, JNK2	JNK and p38 signaling	Targeted	45	1	2.2	492	NA	NA	NA	NA	NA	NA	NA	NA	NA	NA	NA	NA	NA	NA	NA	NA	NA	NA	NA
Breast	1594:1013	OSI-027	MTORC1, MTORC2	PI3K/MTOR signaling	Targeted	Nilotinib	ABL	ABL signaling	Targeted	46	1	2.2	494	NA	NA	NA	NA	NA	NA	NA	NA	NA	NA	NA	NA	NA	NA	NA	NA	NA	NA	NA
Breast	1005:1909	Cisplatin	DNA crosslinker	DNA replication	Chemotherapeutic	Venetoclax	BCL2	Apoptosis regulation	Targeted	47	1	2.1	500	2	0	0	2	ERRFI1_down	breast	all	delta IC50	sensitivity	Binarised gene expression	48	3	2.63266	-0.861604	3.49426	3.16772	3.1169	6.64266	2.53e-06
Breast	1005:1909	Cisplatin	DNA crosslinker	DNA replication	Chemotherapeutic	Venetoclax	BCL2	Apoptosis regulation	Targeted	47	1	2.1	500	2	0	0	2	ERRFI1_down	breast	all	delta Emax	sensitivity	Binarised gene expression	48	3	0.177585	-0.0236785	0.201263	3.93815	5.68342	1.08325	2.6e-08
Breast	1012:1046	Vorinostat	HDAC inhibitor Class I, IIa, IIb, IV	Chromatin histone acetylation	Targeted	Wee1 Inhibitor	WEE1, CHEK1	Cell cycle	Targeted	47	1	2.1	506	1	0	0	1	FOXO1_down	breast	all	delta IC50	sensitivity	Binarised gene expression	48	3	2.14093	0.186815	1.95411	3.03125	2.98853	5.33126	5.61e-06
Breast	1017:1560	Olaparib	PARP1, PARP2	Genome integrity	Targeted	Alpelisib	PI3Kalpha	PI3K/MTOR signaling	Targeted	48	1	2.1	513	1	0	0	1	ERRFI1_down	breast	all	delta Emax	sensitivity	Binarised gene expression	48	3	0.183244	0.0204713	0.162773	2.83068	2.96646	1.60718	1.77e-05
Breast	1022:1050	AZD7762	CHEK1, CHEK2	Cell cycle	Targeted	ZM447439	AURKA, AURKB	Mitosis	Targeted	48	1	2.1	521	1	0	0	1	NTN1_down	breast	all	delta Emax	sensitivity	Binarised gene expression	48	3	0.162109	0.0171578	0.144951	2.74035	2.82796	1.75667	2.96e-05
Breast	1022:1085	AZD7762	CHEK1, CHEK2	Cell cycle	Targeted	Sorafenib	PDGFR, KIT, VEGFR, RAF	Other, kinases	Targeted	48	1	2.1	522	2	0	0	2	CEBPA_down	breast	all	delta Emax	sensitivity	Binarised gene expression	48	3	0.155107	0.0209631	0.134144	2.96591	3.05181	1.95389	8.18e-06
Breast	1022:1085	AZD7762	CHEK1, CHEK2	Cell cycle	Targeted	Sorafenib	PDGFR, KIT, VEGFR, RAF	Other, kinases	Targeted	48	1	2.1	522	2	0	0	2	CEBPA_down	breast	all	delta IC50	sensitivity	Binarised gene expression	48	3	2.35133	0.291797	2.05953	3.02089	3.2147	1.56034	5.96e-06
Breast	1022:2169	AZD7762	CHEK1, CHEK2	Cell cycle	Targeted	AZD6482	PI3Kbeta	PI3K/MTOR signaling	Targeted	48	1	2.1	525	2	0	0	2	NOA1_down	breast	all	delta IC50	sensitivity	Binarised gene expression	48	3	3.32531	0.215993	3.10931	2.98737	3.10244	1.81441	7.23e-06
Breast	1022:2169	AZD7762	CHEK1, CHEK2	Cell cycle	Targeted	AZD6482	PI3Kbeta	PI3K/MTOR signaling	Targeted	48	1	2.1	525	2	0	0	2	PCDH18_up	breast	all	delta IC50	sensitivity	Binarised gene expression	48	3	3.23098	0.221889	3.00909	2.84505	2.98329	1.6088	1.63e-05
Breast	1047:1080	Nutlin-3a (-)	MDM2	p53 pathway	Targeted	Paclitaxel	Microtubule stabiliser	Mitosis	Chemotherapeutic	48	1	2.1	527	2	0	0	2	TUBB3_down	breast	all	delta IC50	resistance	Binarised gene expression	48	3	-2.51688	0.611372	-3.12826	3.19525	3.71072	1.20123	2.16e-06
Breast	1047:1080	Nutlin-3a (-)	MDM2	p53 pathway	Targeted	Paclitaxel	Microtubule stabiliser	Mitosis	Chemotherapeutic	48	1	2.1	527	2	0	0	2	TUBB3_down	breast	all	delta Emax	resistance	Binarised gene expression	48	3	-0.139274	0.0413795	-0.180654	2.98483	3.49007	1.10387	7.33e-06
Breast	1049:1632	PD173074	FGFR1, FGFR2, FGFR3	RTK signaling	Targeted	Ribociclib	CDK4, CDK6	Cell cycle	Targeted	47	1	2.1	534	6	0	0	6	CEBPA_down	breast	all	delta IC50	sensitivity	Binarised gene expression	48	3	3.94018	-0.15017	4.09035	3.27535	3.31489	2.62461	1.35e-06
Breast	1049:1632	PD173074	FGFR1, FGFR2, FGFR3	RTK signaling	Targeted	Ribociclib	CDK4, CDK6	Cell cycle	Targeted	47	1	2.1	534	6	0	0	6	AXL_up	breast	all	delta IC50	sensitivity	Binarised gene expression	48	3	3.71446	-0.136062	3.85052	2.98024	3.0627	1.9875	7.53e-06
Breast	1049:1632	PD173074	FGFR1, FGFR2, FGFR3	RTK signaling	Targeted	Ribociclib	CDK4, CDK6	Cell cycle	Targeted	47	1	2.1	534	6	0	0	6	SRGN_up	breast	all	delta IC50	sensitivity	Binarised gene expression	48	3	3.71446	-0.136062	3.85052	2.98024	3.0627	1.9875	7.53e-06
Breast	1049:1632	PD173074	FGFR1, FGFR2, FGFR3	RTK signaling	Targeted	Ribociclib	CDK4, CDK6	Cell cycle	Targeted	47	1	2.1	534	6	0	0	6	SRGN_up	breast	all	delta Emax	sensitivity	Binarised gene expression	48	3	0.199405	0.00228353	0.197122	3.77395	4.10114	1.75959	6.95e-08
Breast	1049:1632	PD173074	FGFR1, FGFR2, FGFR3	RTK signaling	Targeted	Ribociclib	CDK4, CDK6	Cell cycle	Targeted	47	1	2.1	534	6	0	0	6	AXL_up	breast	all	delta Emax	sensitivity	Binarised gene expression	48	3	0.199405	0.00228353	0.197122	3.77395	4.10114	1.75959	6.95e-08
Breast	1049:1632	PD173074	FGFR1, FGFR2, FGFR3	RTK signaling	Targeted	Ribociclib	CDK4, CDK6	Cell cycle	Targeted	47	1	2.1	534	6	0	0	6	CEBPA_down	breast	all	delta Emax	sensitivity	Binarised gene expression	48	3	0.20284	0.00206887	0.200771	3.90414	4.20794	1.88917	3.19e-08
Breast	1058:1632	Pictilisib	PI3K (class 1)	PI3K/MTOR signaling	Targeted	Ribociclib	CDK4, CDK6	Cell cycle	Targeted	47	1	2.1	545	1	0	0	1	AMOT_down	breast	all	delta Emax	sensitivity	Binarised gene expression	48	3	0.166953	0.00206583	0.164887	2.84627	2.81847	3.89439	1.62e-05
Breast	1083:1553	Crizotinib	MET, ALK, ROS1	RTK signaling	Targeted	Uprosertib	AKT1, AKT2, AKT3	PI3K/MTOR signaling	Targeted	48	1	2.1	555	2	0	0	2	EGLN3_down	breast	all	delta Emax	sensitivity	Binarised gene expression	48	3	0.134927	-0.0312412	0.166168	2.79765	2.81422	2.47675	2.14e-05
Breast	1083:1553	Crizotinib	MET, ALK, ROS1	RTK signaling	Targeted	Uprosertib	AKT1, AKT2, AKT3	PI3K/MTOR signaling	Targeted	48	1	2.1	555	2	0	0	2	DAPK2_down	breast	all	delta Emax	sensitivity	Binarised gene expression	48	3	0.129822	-0.0309221	0.160744	2.66796	2.69816	2.16182	4.44e-05
Breast	1190:1558	Gemcitabine	Pyrimidine antimetabolite	DNA replication	Chemotherapeutic	Lapatinib	EGFR, ERBB2	EGFR signaling	Targeted	48	1	2.1	565	2	0	0	2	PTPRU_down	breast	all	delta IC50	sensitivity	Binarised gene expression	47	4	2.42031	0.0964327	2.32387	2.86215	3.46695	1.18003	1.39e-06
Breast	1190:1558	Gemcitabine	Pyrimidine antimetabolite	DNA replication	Chemotherapeutic	Lapatinib	EGFR, ERBB2	EGFR signaling	Targeted	48	1	2.1	565	2	0	0	2	PTPRU_down	breast	all	delta Emax	sensitivity	Binarised gene expression	47	4	0.147889	0.00626579	0.141623	3.14706	3.71369	1.36415	2.01e-07
Breast	1191:1096	Bortezomib	Proteasome	Protein stability and degradation	Targeted	Tozasertib	AURKA, AURKB, AURKC, others	Mitosis	Targeted	48	1	2.1	571	1	0	0	1	PLCG1_down	breast	all	delta Emax	sensitivity	Binarised gene expression	48	3	0.181553	0.0318944	0.149658	2.67591	2.70961	2.12821	4.24e-05
Breast	1191:1558	Bortezomib	Proteasome	Protein stability and degradation	Targeted	Lapatinib	EGFR, ERBB2	EGFR signaling	Targeted	48	1	2.1	572	2	0	0	2	ROS1_up	breast	all	delta Emax	sensitivity	Binarised gene expression	47	4	0.16432	0.0257061	0.138614	2.50213	2.98863	1.0587	1.51e-05
Breast	1191:1558	Bortezomib	Proteasome	Protein stability and degradation	Targeted	Lapatinib	EGFR, ERBB2	EGFR signaling	Targeted	48	1	2.1	572	2	0	0	2	UNC5D_up	breast	all	delta Emax	sensitivity	Binarised gene expression	48	3	0.186223	0.0272249	0.158998	2.87537	3.3775	1.05218	1.37e-05
Breast	1372:1191	Trametinib	MEK1, MEK2	ERK MAPK signaling	Targeted	Bortezomib	Proteasome	Protein stability and degradation	Targeted	48	1	2.1	579	1	0	0	1	CYP2B6_up	breast	all	delta IC50	sensitivity	Binarised gene expression	48	3	1.88344	-0.00402288	1.88746	2.79189	3.1615	1.12364	2.21e-05
Breast	1372:1373	Trametinib	MEK1, MEK2	ERK MAPK signaling	Targeted	Dabrafenib	BRAF	ERK MAPK signaling	Targeted	48	1	2.1	580	1	0	0	1	NRAS_down	breast	all	delta Emax	sensitivity	Binarised gene expression	48	3	0.184993	0.0198134	0.16518	4.2862	4.3145	3.74876	3.23e-09
Breast	1375:2169	Temozolomide	DNA alkylating agent	DNA replication	Chemotherapeutic	AZD6482	PI3Kbeta	PI3K/MTOR signaling	Targeted	48	1	2.1	583	1	0	0	1	CRLF2_up	breast	all	delta Emax	sensitivity	Binarised gene expression	48	3	0.131201	0.0207491	0.110452	2.64975	2.8174	1.37501	4.91e-05
Breast	1510:1373	Linsitinib	IGF1R	IGF1R signaling	Targeted	Dabrafenib	BRAF	ERK MAPK signaling	Targeted	48	1	2.1	584	2	0	0	2	G2E3_down	breast	all	delta Emax	sensitivity	Binarised gene expression	48	3	0.164683	0.0324297	0.132254	2.78033	2.88697	1.69081	2.36e-05
Breast	1510:1373	Linsitinib	IGF1R	IGF1R signaling	Targeted	Dabrafenib	BRAF	ERK MAPK signaling	Targeted	48	1	2.1	584	2	0	0	2	NRAS_down	breast	all	delta Emax	sensitivity	Binarised gene expression	48	3	0.177678	0.0316176	0.14606	3.23285	3.26927	2.62154	1.73e-06
Breast	1510:1632	Linsitinib	IGF1R	IGF1R signaling	Targeted	Ribociclib	CDK4, CDK6	Cell cycle	Targeted	47	1	2.1	586	1	0	0	1	RB1_down	breast	all	delta Emax	sensitivity	Binarised gene expression	48	3	0.218508	0.0346132	0.183894	2.75529	3.15749	1.07205	2.72e-05
Breast	1559:1003	Luminespib	HSP90	Protein stability and degradation	Targeted	Camptothecin	TOP1	DNA replication	Chemotherapeutic	48	1	2.1	593	2	0	0	2	SRGN_up	breast	all	delta Emax	sensitivity	Binarised gene expression	48	3	0.188772	0.013776	0.174996	3.38339	3.31366	149.959	7.12e-07
Breast	1559:1003	Luminespib	HSP90	Protein stability and degradation	Targeted	Camptothecin	TOP1	DNA replication	Chemotherapeutic	48	1	2.1	593	2	0	0	2	AXL_up	breast	all	delta Emax	sensitivity	Binarised gene expression	48	3	0.188772	0.013776	0.174996	3.38339	3.31366	149.959	7.12e-07
Breast	1022:1561	AZD7762	CHEK1, CHEK2	Cell cycle	Targeted	Taselisib	PI3K (beta sparing)	PI3K/MTOR signaling	Targeted	47	1	2.1	523	30	18	10	2	ITGB3BP_down	all	all	delta IC50	resistance	Binarised gene expression	122	3	-2.65731	-0.0767617	-2.58055	2.85677	2.98972	1.1417	3.10577e-06
Breast	1022:1561	AZD7762	CHEK1, CHEK2	Cell cycle	Targeted	Taselisib	PI3K (beta sparing)	PI3K/MTOR signaling	Targeted	47	1	2.1	523	30	18	10	2	ATXN1L_down	all	all	delta Emax	resistance	Binarised gene expression	122	3	-0.157736	-0.00525204	-0.152484	2.93089	2.95059	2.18149	1.80405e-06
Breast	1005:1050	Cisplatin	DNA crosslinker	DNA replication	Chemotherapeutic	ZM447439	AURKA, AURKB	Mitosis	Targeted	48	1	2.1	495	NA	NA	NA	NA	NA	NA	NA	NA	NA	NA	NA	NA	NA	NA	NA	NA	NA	NA	NA
Breast	1005:1096	Cisplatin	DNA crosslinker	DNA replication	Chemotherapeutic	Tozasertib	AURKA, AURKB, AURKC, others	Mitosis	Targeted	48	1	2.1	496	NA	NA	NA	NA	NA	NA	NA	NA	NA	NA	NA	NA	NA	NA	NA	NA	NA	NA	NA
Breast	1005:1553	Cisplatin	DNA crosslinker	DNA replication	Chemotherapeutic	Uprosertib	AKT1, AKT2, AKT3	PI3K/MTOR signaling	Targeted	48	1	2.1	497	NA	NA	NA	NA	NA	NA	NA	NA	NA	NA	NA	NA	NA	NA	NA	NA	NA	NA	NA
Breast	1005:1561	Cisplatin	DNA crosslinker	DNA replication	Chemotherapeutic	Taselisib	PI3K (beta sparing)	PI3K/MTOR signaling	Targeted	47	1	2.1	498	5	5	0	0	NA	NA	NA	NA	NA	NA	NA	NA	NA	NA	NA	NA	NA	NA	NA
Breast	1005:1632	Cisplatin	DNA crosslinker	DNA replication	Chemotherapeutic	Ribociclib	CDK4, CDK6	Cell cycle	Targeted	47	1	2.1	499	NA	NA	NA	NA	NA	NA	NA	NA	NA	NA	NA	NA	NA	NA	NA	NA	NA	NA	NA
Breast	1007:1560	Docetaxel	Microtubule stabiliser	Mitosis	Chemotherapeutic	Alpelisib	PI3Kalpha	PI3K/MTOR signaling	Targeted	48	1	2.1	501	NA	NA	NA	NA	NA	NA	NA	NA	NA	NA	NA	NA	NA	NA	NA	NA	NA	NA	NA
Breast	1007:1593	Docetaxel	Microtubule stabiliser	Mitosis	Chemotherapeutic	Entinostat	HDAC1, HDAC3	Chromatin histone acetylation	Targeted	47	1	2.1	502	NA	NA	NA	NA	NA	NA	NA	NA	NA	NA	NA	NA	NA	NA	NA	NA	NA	NA	NA
Breast	1011:1191	Navitoclax	BCL2, BCL-XL, BCL-W	Apoptosis regulation	Targeted	Bortezomib	Proteasome	Protein stability and degradation	Targeted	47	1	2.1	503	NA	NA	NA	NA	NA	NA	NA	NA	NA	NA	NA	NA	NA	NA	NA	NA	NA	NA	NA
Breast	1011:1373	Navitoclax	BCL2, BCL-XL, BCL-W	Apoptosis regulation	Targeted	Dabrafenib	BRAF	ERK MAPK signaling	Targeted	48	1	2.1	504	NA	NA	NA	NA	NA	NA	NA	NA	NA	NA	NA	NA	NA	NA	NA	NA	NA	NA	NA
Breast	1011:1909	Navitoclax	BCL2, BCL-XL, BCL-W	Apoptosis regulation	Targeted	Venetoclax	BCL2	Apoptosis regulation	Targeted	47	1	2.1	505	NA	NA	NA	NA	NA	NA	NA	NA	NA	NA	NA	NA	NA	NA	NA	NA	NA	NA	NA
Breast	1012:1080	Vorinostat	HDAC inhibitor Class I, IIa, IIb, IV	Chromatin histone acetylation	Targeted	Paclitaxel	Microtubule stabiliser	Mitosis	Chemotherapeutic	48	1	2.1	507	NA	NA	NA	NA	NA	NA	NA	NA	NA	NA	NA	NA	NA	NA	NA	NA	NA	NA	NA
Breast	1012:1085	Vorinostat	HDAC inhibitor Class I, IIa, IIb, IV	Chromatin histone acetylation	Targeted	Sorafenib	PDGFR, KIT, VEGFR, RAF	Other, kinases	Targeted	48	1	2.1	508	NA	NA	NA	NA	NA	NA	NA	NA	NA	NA	NA	NA	NA	NA	NA	NA	NA	NA	NA
Breast	1012:1593	Vorinostat	HDAC inhibitor Class I, IIa, IIb, IV	Chromatin histone acetylation	Targeted	Entinostat	HDAC1, HDAC3	Chromatin histone acetylation	Targeted	47	1	2.1	509	NA	NA	NA	NA	NA	NA	NA	NA	NA	NA	NA	NA	NA	NA	NA	NA	NA	NA	NA
Breast	1017:1003	Olaparib	PARP1, PARP2	Genome integrity	Targeted	Camptothecin	TOP1	DNA replication	Chemotherapeutic	48	1	2.1	510	NA	NA	NA	NA	NA	NA	NA	NA	NA	NA	NA	NA	NA	NA	NA	NA	NA	NA	NA
Breast	1017:1553	Olaparib	PARP1, PARP2	Genome integrity	Targeted	Uprosertib	AKT1, AKT2, AKT3	PI3K/MTOR signaling	Targeted	48	1	2.1	511	NA	NA	NA	NA	NA	NA	NA	NA	NA	NA	NA	NA	NA	NA	NA	NA	NA	NA	NA
Breast	1017:1558	Olaparib	PARP1, PARP2	Genome integrity	Targeted	Lapatinib	EGFR, ERBB2	EGFR signaling	Targeted	48	1	2.1	512	NA	NA	NA	NA	NA	NA	NA	NA	NA	NA	NA	NA	NA	NA	NA	NA	NA	NA	NA
Breast	1017:1593	Olaparib	PARP1, PARP2	Genome integrity	Targeted	Entinostat	HDAC1, HDAC3	Chromatin histone acetylation	Targeted	47	1	2.1	514	NA	NA	NA	NA	NA	NA	NA	NA	NA	NA	NA	NA	NA	NA	NA	NA	NA	NA	NA
Breast	1017:1909	Olaparib	PARP1, PARP2	Genome integrity	Targeted	Venetoclax	BCL2	Apoptosis regulation	Targeted	47	1	2.1	515	NA	NA	NA	NA	NA	NA	NA	NA	NA	NA	NA	NA	NA	NA	NA	NA	NA	NA	NA
Breast	1021:1038	Axitinib	PDGFR, KIT, VEGFR	RTK signaling	Targeted	NU7441	DNAPK	Genome integrity	Targeted	48	1	2.1	516	NA	NA	NA	NA	NA	NA	NA	NA	NA	NA	NA	NA	NA	NA	NA	NA	NA	NA	NA
Breast	1021:1085	Axitinib	PDGFR, KIT, VEGFR	RTK signaling	Targeted	Sorafenib	PDGFR, KIT, VEGFR, RAF	Other, kinases	Targeted	48	1	2.1	517	NA	NA	NA	NA	NA	NA	NA	NA	NA	NA	NA	NA	NA	NA	NA	NA	NA	NA	NA
Breast	1021:1373	Axitinib	PDGFR, KIT, VEGFR	RTK signaling	Targeted	Dabrafenib	BRAF	ERK MAPK signaling	Targeted	48	1	2.1	518	NA	NA	NA	NA	NA	NA	NA	NA	NA	NA	NA	NA	NA	NA	NA	NA	NA	NA	NA
Breast	1021:1593	Axitinib	PDGFR, KIT, VEGFR	RTK signaling	Targeted	Entinostat	HDAC1, HDAC3	Chromatin histone acetylation	Targeted	47	1	2.1	519	NA	NA	NA	NA	NA	NA	NA	NA	NA	NA	NA	NA	NA	NA	NA	NA	NA	NA	NA
Breast	1021:1632	Axitinib	PDGFR, KIT, VEGFR	RTK signaling	Targeted	Ribociclib	CDK4, CDK6	Cell cycle	Targeted	47	1	2.1	520	NA	NA	NA	NA	NA	NA	NA	NA	NA	NA	NA	NA	NA	NA	NA	NA	NA	NA	NA
Breast	1022:1909	AZD7762	CHEK1, CHEK2	Cell cycle	Targeted	Venetoclax	BCL2	Apoptosis regulation	Targeted	47	1	2.1	524	NA	NA	NA	NA	NA	NA	NA	NA	NA	NA	NA	NA	NA	NA	NA	NA	NA	NA	NA
Breast	1047:1046	Nutlin-3a (-)	MDM2	p53 pathway	Targeted	Wee1 Inhibitor	WEE1, CHEK1	Cell cycle	Targeted	47	1	2.1	526	NA	NA	NA	NA	NA	NA	NA	NA	NA	NA	NA	NA	NA	NA	NA	NA	NA	NA	NA
Breast	1047:1085	Nutlin-3a (-)	MDM2	p53 pathway	Targeted	Sorafenib	PDGFR, KIT, VEGFR, RAF	Other, kinases	Targeted	48	1	2.1	528	NA	NA	NA	NA	NA	NA	NA	NA	NA	NA	NA	NA	NA	NA	NA	NA	NA	NA	NA
Breast	1047:1593	Nutlin-3a (-)	MDM2	p53 pathway	Targeted	Entinostat	HDAC1, HDAC3	Chromatin histone acetylation	Targeted	47	1	2.1	529	NA	NA	NA	NA	NA	NA	NA	NA	NA	NA	NA	NA	NA	NA	NA	NA	NA	NA	NA
Breast	1047:1909	Nutlin-3a (-)	MDM2	p53 pathway	Targeted	Venetoclax	BCL2	Apoptosis regulation	Targeted	47	1	2.1	530	NA	NA	NA	NA	NA	NA	NA	NA	NA	NA	NA	NA	NA	NA	NA	NA	NA	NA	NA
Breast	1049:1046	PD173074	FGFR1, FGFR2, FGFR3	RTK signaling	Targeted	Wee1 Inhibitor	WEE1, CHEK1	Cell cycle	Targeted	47	1	2.1	531	NA	NA	NA	NA	NA	NA	NA	NA	NA	NA	NA	NA	NA	NA	NA	NA	NA	NA	NA
Breast	1049:1080	PD173074	FGFR1, FGFR2, FGFR3	RTK signaling	Targeted	Paclitaxel	Microtubule stabiliser	Mitosis	Chemotherapeutic	48	1	2.1	532	NA	NA	NA	NA	NA	NA	NA	NA	NA	NA	NA	NA	NA	NA	NA	NA	NA	NA	NA
Breast	1049:1593	PD173074	FGFR1, FGFR2, FGFR3	RTK signaling	Targeted	Entinostat	HDAC1, HDAC3	Chromatin histone acetylation	Targeted	47	1	2.1	533	NA	NA	NA	NA	NA	NA	NA	NA	NA	NA	NA	NA	NA	NA	NA	NA	NA	NA	NA
Breast	1053:1191	MK-2206	AKT1, AKT2	PI3K/MTOR signaling	Targeted	Bortezomib	Proteasome	Protein stability and degradation	Targeted	48	1	2.1	535	NA	NA	NA	NA	NA	NA	NA	NA	NA	NA	NA	NA	NA	NA	NA	NA	NA	NA	NA
Breast	1053:1632	MK-2206	AKT1, AKT2	PI3K/MTOR signaling	Targeted	Ribociclib	CDK4, CDK6	Cell cycle	Targeted	47	1	2.1	536	NA	NA	NA	NA	NA	NA	NA	NA	NA	NA	NA	NA	NA	NA	NA	NA	NA	NA	NA
Breast	1053:2169	MK-2206	AKT1, AKT2	PI3K/MTOR signaling	Targeted	AZD6482	PI3Kbeta	PI3K/MTOR signaling	Targeted	48	1	2.1	537	NA	NA	NA	NA	NA	NA	NA	NA	NA	NA	NA	NA	NA	NA	NA	NA	NA	NA	NA
Breast	1054:1096	Palbociclib	CDK4, CDK6	Cell cycle	Targeted	Tozasertib	AURKA, AURKB, AURKC, others	Mitosis	Targeted	48	1	2.1	538	NA	NA	NA	NA	NA	NA	NA	NA	NA	NA	NA	NA	NA	NA	NA	NA	NA	NA	NA
Breast	1054:1909	Palbociclib	CDK4, CDK6	Cell cycle	Targeted	Venetoclax	BCL2	Apoptosis regulation	Targeted	47	1	2.1	539	NA	NA	NA	NA	NA	NA	NA	NA	NA	NA	NA	NA	NA	NA	NA	NA	NA	NA	NA
Breast	1054:2169	Palbociclib	CDK4, CDK6	Cell cycle	Targeted	AZD6482	PI3Kbeta	PI3K/MTOR signaling	Targeted	48	1	2.1	540	NA	NA	NA	NA	NA	NA	NA	NA	NA	NA	NA	NA	NA	NA	NA	NA	NA	NA	NA
Breast	1054:2172	Palbociclib	CDK4, CDK6	Cell cycle	Targeted	JQ1	BRD2, BRD3, BRD4, BRDT	Chromatin other	Targeted	48	1	2.1	541	NA	NA	NA	NA	NA	NA	NA	NA	NA	NA	NA	NA	NA	NA	NA	NA	NA	NA	NA
Breast	1058:1003	Pictilisib	PI3K (class 1)	PI3K/MTOR signaling	Targeted	Camptothecin	TOP1	DNA replication	Chemotherapeutic	48	1	2.1	542	NA	NA	NA	NA	NA	NA	NA	NA	NA	NA	NA	NA	NA	NA	NA	NA	NA	NA	NA
Breast	1058:1080	Pictilisib	PI3K (class 1)	PI3K/MTOR signaling	Targeted	Paclitaxel	Microtubule stabiliser	Mitosis	Chemotherapeutic	48	1	2.1	543	NA	NA	NA	NA	NA	NA	NA	NA	NA	NA	NA	NA	NA	NA	NA	NA	NA	NA	NA
Breast	1058:1191	Pictilisib	PI3K (class 1)	PI3K/MTOR signaling	Targeted	Bortezomib	Proteasome	Protein stability and degradation	Targeted	48	1	2.1	544	NA	NA	NA	NA	NA	NA	NA	NA	NA	NA	NA	NA	NA	NA	NA	NA	NA	NA	NA
Breast	1058:1909	Pictilisib	PI3K (class 1)	PI3K/MTOR signaling	Targeted	Venetoclax	BCL2	Apoptosis regulation	Targeted	47	1	2.1	546	NA	NA	NA	NA	NA	NA	NA	NA	NA	NA	NA	NA	NA	NA	NA	NA	NA	NA	NA
Breast	1058:2169	Pictilisib	PI3K (class 1)	PI3K/MTOR signaling	Targeted	AZD6482	PI3Kbeta	PI3K/MTOR signaling	Targeted	48	1	2.1	547	NA	NA	NA	NA	NA	NA	NA	NA	NA	NA	NA	NA	NA	NA	NA	NA	NA	NA	NA
Breast	1073:1050	5-Fluorouracil	Antimetabolite (DNA & RNA)	Other	Chemotherapeutic	ZM447439	AURKA, AURKB	Mitosis	Targeted	48	1	2.1	548	NA	NA	NA	NA	NA	NA	NA	NA	NA	NA	NA	NA	NA	NA	NA	NA	NA	NA	NA
Breast	1073:1191	5-Fluorouracil	Antimetabolite (DNA & RNA)	Other	Chemotherapeutic	Bortezomib	Proteasome	Protein stability and degradation	Targeted	47	1	2.1	549	NA	NA	NA	NA	NA	NA	NA	NA	NA	NA	NA	NA	NA	NA	NA	NA	NA	NA	NA
Breast	1073:1560	5-Fluorouracil	Antimetabolite (DNA & RNA)	Other	Chemotherapeutic	Alpelisib	PI3Kalpha	PI3K/MTOR signaling	Targeted	48	1	2.1	550	NA	NA	NA	NA	NA	NA	NA	NA	NA	NA	NA	NA	NA	NA	NA	NA	NA	NA	NA
Breast	1073:1909	5-Fluorouracil	Antimetabolite (DNA & RNA)	Other	Chemotherapeutic	Venetoclax	BCL2	Apoptosis regulation	Targeted	47	1	2.1	551	NA	NA	NA	NA	NA	NA	NA	NA	NA	NA	NA	NA	NA	NA	NA	NA	NA	NA	NA
Breast	1073:2172	5-Fluorouracil	Antimetabolite (DNA & RNA)	Other	Chemotherapeutic	JQ1	BRD2, BRD3, BRD4, BRDT	Chromatin other	Targeted	48	1	2.1	552	NA	NA	NA	NA	NA	NA	NA	NA	NA	NA	NA	NA	NA	NA	NA	NA	NA	NA	NA
Breast	1083:1013	Crizotinib	MET, ALK, ROS1	RTK signaling	Targeted	Nilotinib	ABL	ABL signaling	Targeted	47	1	2.1	553	NA	NA	NA	NA	NA	NA	NA	NA	NA	NA	NA	NA	NA	NA	NA	NA	NA	NA	NA
Breast	1083:1050	Crizotinib	MET, ALK, ROS1	RTK signaling	Targeted	ZM447439	AURKA, AURKB	Mitosis	Targeted	48	1	2.1	554	NA	NA	NA	NA	NA	NA	NA	NA	NA	NA	NA	NA	NA	NA	NA	NA	NA	NA	NA
Breast	1083:1561	Crizotinib	MET, ALK, ROS1	RTK signaling	Targeted	Taselisib	PI3K (beta sparing)	PI3K/MTOR signaling	Targeted	47	1	2.1	556	21	18	3	0	NA	NA	NA	NA	NA	NA	NA	NA	NA	NA	NA	NA	NA	NA	NA
Breast	1083:1632	Crizotinib	MET, ALK, ROS1	RTK signaling	Targeted	Ribociclib	CDK4, CDK6	Cell cycle	Targeted	47	1	2.1	557	NA	NA	NA	NA	NA	NA	NA	NA	NA	NA	NA	NA	NA	NA	NA	NA	NA	NA	NA
Breast	1083:2169	Crizotinib	MET, ALK, ROS1	RTK signaling	Targeted	AZD6482	PI3Kbeta	PI3K/MTOR signaling	Targeted	48	1	2.1	558	NA	NA	NA	NA	NA	NA	NA	NA	NA	NA	NA	NA	NA	NA	NA	NA	NA	NA	NA
Breast	1179:1013	MK-1775	WEE1, PLK1	Cell cycle	Targeted	Nilotinib	ABL	ABL signaling	Targeted	47	1	2.1	559	NA	NA	NA	NA	NA	NA	NA	NA	NA	NA	NA	NA	NA	NA	NA	NA	NA	NA	NA
Breast	1179:1038	MK-1775	WEE1, PLK1	Cell cycle	Targeted	NU7441	DNAPK	Genome integrity	Targeted	48	1	2.1	560	NA	NA	NA	NA	NA	NA	NA	NA	NA	NA	NA	NA	NA	NA	NA	NA	NA	NA	NA
Breast	1179:1050	MK-1775	WEE1, PLK1	Cell cycle	Targeted	ZM447439	AURKA, AURKB	Mitosis	Targeted	48	1	2.1	561	NA	NA	NA	NA	NA	NA	NA	NA	NA	NA	NA	NA	NA	NA	NA	NA	NA	NA	NA
Breast	1190:1046	Gemcitabine	Pyrimidine antimetabolite	DNA replication	Chemotherapeutic	Wee1 Inhibitor	WEE1, CHEK1	Cell cycle	Targeted	47	1	2.1	562	NA	NA	NA	NA	NA	NA	NA	NA	NA	NA	NA	NA	NA	NA	NA	NA	NA	NA	NA
Breast	1190:1096	Gemcitabine	Pyrimidine antimetabolite	DNA replication	Chemotherapeutic	Tozasertib	AURKA, AURKB, AURKC, others	Mitosis	Targeted	48	1	2.1	563	NA	NA	NA	NA	NA	NA	NA	NA	NA	NA	NA	NA	NA	NA	NA	NA	NA	NA	NA
Breast	1190:1553	Gemcitabine	Pyrimidine antimetabolite	DNA replication	Chemotherapeutic	Uprosertib	AKT1, AKT2, AKT3	PI3K/MTOR signaling	Targeted	48	1	2.1	564	NA	NA	NA	NA	NA	NA	NA	NA	NA	NA	NA	NA	NA	NA	NA	NA	NA	NA	NA
Breast	1190:1560	Gemcitabine	Pyrimidine antimetabolite	DNA replication	Chemotherapeutic	Alpelisib	PI3Kalpha	PI3K/MTOR signaling	Targeted	48	1	2.1	566	NA	NA	NA	NA	NA	NA	NA	NA	NA	NA	NA	NA	NA	NA	NA	NA	NA	NA	NA
Breast	1190:1632	Gemcitabine	Pyrimidine antimetabolite	DNA replication	Chemotherapeutic	Ribociclib	CDK4, CDK6	Cell cycle	Targeted	47	1	2.1	567	NA	NA	NA	NA	NA	NA	NA	NA	NA	NA	NA	NA	NA	NA	NA	NA	NA	NA	NA
Breast	1190:2169	Gemcitabine	Pyrimidine antimetabolite	DNA replication	Chemotherapeutic	AZD6482	PI3Kbeta	PI3K/MTOR signaling	Targeted	48	1	2.1	568	NA	NA	NA	NA	NA	NA	NA	NA	NA	NA	NA	NA	NA	NA	NA	NA	NA	NA	NA
Breast	1191:1003	Bortezomib	Proteasome	Protein stability and degradation	Targeted	Camptothecin	TOP1	DNA replication	Chemotherapeutic	48	1	2.1	569	NA	NA	NA	NA	NA	NA	NA	NA	NA	NA	NA	NA	NA	NA	NA	NA	NA	NA	NA
Breast	1191:1030	Bortezomib	Proteasome	Protein stability and degradation	Targeted	KU-55933	ATM	Genome integrity	Targeted	48	1	2.1	570	NA	NA	NA	NA	NA	NA	NA	NA	NA	NA	NA	NA	NA	NA	NA	NA	NA	NA	NA
Breast	1191:1560	Bortezomib	Proteasome	Protein stability and degradation	Targeted	Alpelisib	PI3Kalpha	PI3K/MTOR signaling	Targeted	48	1	2.1	573	NA	NA	NA	NA	NA	NA	NA	NA	NA	NA	NA	NA	NA	NA	NA	NA	NA	NA	NA
Breast	1191:1632	Bortezomib	Proteasome	Protein stability and degradation	Targeted	Ribociclib	CDK4, CDK6	Cell cycle	Targeted	47	1	2.1	574	NA	NA	NA	NA	NA	NA	NA	NA	NA	NA	NA	NA	NA	NA	NA	NA	NA	NA	NA
Breast	1191:1909	Bortezomib	Proteasome	Protein stability and degradation	Targeted	Venetoclax	BCL2	Apoptosis regulation	Targeted	47	1	2.1	575	NA	NA	NA	NA	NA	NA	NA	NA	NA	NA	NA	NA	NA	NA	NA	NA	NA	NA	NA
Breast	1372:1050	Trametinib	MEK1, MEK2	ERK MAPK signaling	Targeted	ZM447439	AURKA, AURKB	Mitosis	Targeted	48	1	2.1	576	NA	NA	NA	NA	NA	NA	NA	NA	NA	NA	NA	NA	NA	NA	NA	NA	NA	NA	NA
Breast	1372:1080	Trametinib	MEK1, MEK2	ERK MAPK signaling	Targeted	Paclitaxel	Microtubule stabiliser	Mitosis	Chemotherapeutic	48	1	2.1	577	NA	NA	NA	NA	NA	NA	NA	NA	NA	NA	NA	NA	NA	NA	NA	NA	NA	NA	NA
Breast	1372:1085	Trametinib	MEK1, MEK2	ERK MAPK signaling	Targeted	Sorafenib	PDGFR, KIT, VEGFR, RAF	Other, kinases	Targeted	48	1	2.1	578	NA	NA	NA	NA	NA	NA	NA	NA	NA	NA	NA	NA	NA	NA	NA	NA	NA	NA	NA
Breast	1375:1003	Temozolomide	DNA alkylating agent	DNA replication	Chemotherapeutic	Camptothecin	TOP1	DNA replication	Chemotherapeutic	48	1	2.1	581	NA	NA	NA	NA	NA	NA	NA	NA	NA	NA	NA	NA	NA	NA	NA	NA	NA	NA	NA
Breast	1375:1560	Temozolomide	DNA alkylating agent	DNA replication	Chemotherapeutic	Alpelisib	PI3Kalpha	PI3K/MTOR signaling	Targeted	48	1	2.1	582	NA	NA	NA	NA	NA	NA	NA	NA	NA	NA	NA	NA	NA	NA	NA	NA	NA	NA	NA
Breast	1510:1593	Linsitinib	IGF1R	IGF1R signaling	Targeted	Entinostat	HDAC1, HDAC3	Chromatin histone acetylation	Targeted	47	1	2.1	585	NA	NA	NA	NA	NA	NA	NA	NA	NA	NA	NA	NA	NA	NA	NA	NA	NA	NA	NA
Breast	1549:1013	Sapitinib	EGFR, ERBB2, ERBB3	EGFR signaling	Targeted	Nilotinib	ABL	ABL signaling	Targeted	47	1	2.1	587	NA	NA	NA	NA	NA	NA	NA	NA	NA	NA	NA	NA	NA	NA	NA	NA	NA	NA	NA
Breast	1549:1080	Sapitinib	EGFR, ERBB2, ERBB3	EGFR signaling	Targeted	Paclitaxel	Microtubule stabiliser	Mitosis	Chemotherapeutic	48	1	2.1	588	NA	NA	NA	NA	NA	NA	NA	NA	NA	NA	NA	NA	NA	NA	NA	NA	NA	NA	NA
Breast	1549:1096	Sapitinib	EGFR, ERBB2, ERBB3	EGFR signaling	Targeted	Tozasertib	AURKA, AURKB, AURKC, others	Mitosis	Targeted	48	1	2.1	589	NA	NA	NA	NA	NA	NA	NA	NA	NA	NA	NA	NA	NA	NA	NA	NA	NA	NA	NA
Breast	1549:1191	Sapitinib	EGFR, ERBB2, ERBB3	EGFR signaling	Targeted	Bortezomib	Proteasome	Protein stability and degradation	Targeted	48	1	2.1	590	NA	NA	NA	NA	NA	NA	NA	NA	NA	NA	NA	NA	NA	NA	NA	NA	NA	NA	NA
Breast	1549:1632	Sapitinib	EGFR, ERBB2, ERBB3	EGFR signaling	Targeted	Ribociclib	CDK4, CDK6	Cell cycle	Targeted	47	1	2.1	591	NA	NA	NA	NA	NA	NA	NA	NA	NA	NA	NA	NA	NA	NA	NA	NA	NA	NA	NA
Breast	1558:1003	Lapatinib	EGFR, ERBB2	EGFR signaling	Targeted	Camptothecin	TOP1	DNA replication	Chemotherapeutic	48	1	2.1	592	NA	NA	NA	NA	NA	NA	NA	NA	NA	NA	NA	NA	NA	NA	NA	NA	NA	NA	NA
Breast	1559:1050	Luminespib	HSP90	Protein stability and degradation	Targeted	ZM447439	AURKA, AURKB	Mitosis	Targeted	48	1	2.1	594	NA	NA	NA	NA	NA	NA	NA	NA	NA	NA	NA	NA	NA	NA	NA	NA	NA	NA	NA
Breast	1559:1080	Luminespib	HSP90	Protein stability and degradation	Targeted	Paclitaxel	Microtubule stabiliser	Mitosis	Chemotherapeutic	48	1	2.1	595	NA	NA	NA	NA	NA	NA	NA	NA	NA	NA	NA	NA	NA	NA	NA	NA	NA	NA	NA
Breast	1559:1909	Luminespib	HSP90	Protein stability and degradation	Targeted	Venetoclax	BCL2	Apoptosis regulation	Targeted	47	1	2.1	596	NA	NA	NA	NA	NA	NA	NA	NA	NA	NA	NA	NA	NA	NA	NA	NA	NA	NA	NA
Breast	1559:2169	Luminespib	HSP90	Protein stability and degradation	Targeted	AZD6482	PI3Kbeta	PI3K/MTOR signaling	Targeted	48	1	2.1	597	NA	NA	NA	NA	NA	NA	NA	NA	NA	NA	NA	NA	NA	NA	NA	NA	NA	NA	NA
Breast	1561:1003	Taselisib	PI3K (beta sparing)	PI3K/MTOR signaling	Targeted	Camptothecin	TOP1	DNA replication	Chemotherapeutic	48	1	2.1	598	NA	NA	NA	NA	NA	NA	NA	NA	NA	NA	NA	NA	NA	NA	NA	NA	NA	NA	NA
Breast	1561:1191	Taselisib	PI3K (beta sparing)	PI3K/MTOR signaling	Targeted	Bortezomib	Proteasome	Protein stability and degradation	Targeted	48	1	2.1	599	NA	NA	NA	NA	NA	NA	NA	NA	NA	NA	NA	NA	NA	NA	NA	NA	NA	NA	NA
Breast	1561:1553	Taselisib	PI3K (beta sparing)	PI3K/MTOR signaling	Targeted	Uprosertib	AKT1, AKT2, AKT3	PI3K/MTOR signaling	Targeted	48	1	2.1	600	NA	NA	NA	NA	NA	NA	NA	NA	NA	NA	NA	NA	NA	NA	NA	NA	NA	NA	NA
Breast	1561:1632	Taselisib	PI3K (beta sparing)	PI3K/MTOR signaling	Targeted	Ribociclib	CDK4, CDK6	Cell cycle	Targeted	47	1	2.1	601	NA	NA	NA	NA	NA	NA	NA	NA	NA	NA	NA	NA	NA	NA	NA	NA	NA	NA	NA
Breast	1594:1003	OSI-027	MTORC1, MTORC2	PI3K/MTOR signaling	Targeted	Camptothecin	TOP1	DNA replication	Chemotherapeutic	48	1	2.1	602	NA	NA	NA	NA	NA	NA	NA	NA	NA	NA	NA	NA	NA	NA	NA	NA	NA	NA	NA
Breast	1594:1038	OSI-027	MTORC1, MTORC2	PI3K/MTOR signaling	Targeted	NU7441	DNAPK	Genome integrity	Targeted	48	1	2.1	603	NA	NA	NA	NA	NA	NA	NA	NA	NA	NA	NA	NA	NA	NA	NA	NA	NA	NA	NA
Breast	1594:1191	OSI-027	MTORC1, MTORC2	PI3K/MTOR signaling	Targeted	Bortezomib	Proteasome	Protein stability and degradation	Targeted	47	1	2.1	604	NA	NA	NA	NA	NA	NA	NA	NA	NA	NA	NA	NA	NA	NA	NA	NA	NA	NA	NA
Breast	1594:1632	OSI-027	MTORC1, MTORC2	PI3K/MTOR signaling	Targeted	Ribociclib	CDK4, CDK6	Cell cycle	Targeted	47	1	2.1	605	NA	NA	NA	NA	NA	NA	NA	NA	NA	NA	NA	NA	NA	NA	NA	NA	NA	NA	NA
Breast	1594:1909	OSI-027	MTORC1, MTORC2	PI3K/MTOR signaling	Targeted	Venetoclax	BCL2	Apoptosis regulation	Targeted	47	1	2.1	606	NA	NA	NA	NA	NA	NA	NA	NA	NA	NA	NA	NA	NA	NA	NA	NA	NA	NA	NA
Breast	1007:1005	Docetaxel	Microtubule stabiliser	Mitosis	Chemotherapeutic	Cisplatin	DNA crosslinker	DNA replication	Chemotherapeutic	51	1	2	613	3	0	1	2	EGLN3_down	breast	all	delta Emax	sensitivity	Binarised gene expression	48	3	0.146471	0.0196965	0.126774	2.77373	3.06336	1.21245	2.45e-05
Breast	1007:1005	Docetaxel	Microtubule stabiliser	Mitosis	Chemotherapeutic	Cisplatin	DNA crosslinker	DNA replication	Chemotherapeutic	51	1	2	613	3	0	1	2	MAGEH1_down	breast	all	delta Emax	sensitivity	Binarised gene expression	47	4	0.137172	0.0177906	0.119381	2.70838	3.01901	1.35538	3.88e-06
Breast	1011:1375	Navitoclax	BCL2, BCL-XL, BCL-W	Apoptosis regulation	Targeted	Temozolomide	DNA alkylating agent	DNA replication	Chemotherapeutic	49	1	2	616	7	0	0	7	CRLF2_up	breast	all	delta Emax	sensitivity	Binarised gene expression	48	3	0.114675	0.010943	0.103732	2.94371	3.35113	1.16664	9.29e-06
Breast	1011:1375	Navitoclax	BCL2, BCL-XL, BCL-W	Apoptosis regulation	Targeted	Temozolomide	DNA alkylating agent	DNA replication	Chemotherapeutic	49	1	2	616	7	0	0	7	AXL_up	breast	all	delta IC50	sensitivity	Binarised gene expression	48	3	3.37694	0.35179	3.02515	3.18665	3.27943	2.09623	2.27e-06
Breast	1011:1375	Navitoclax	BCL2, BCL-XL, BCL-W	Apoptosis regulation	Targeted	Temozolomide	DNA alkylating agent	DNA replication	Chemotherapeutic	49	1	2	616	7	0	0	7	PPP1R13B_down	breast	all	delta IC50	sensitivity	Binarised gene expression	46	5	2.69281	0.294624	2.39818	2.529	2.72181	1.58764	2.15e-06
Breast	1011:1375	Navitoclax	BCL2, BCL-XL, BCL-W	Apoptosis regulation	Targeted	Temozolomide	DNA alkylating agent	DNA replication	Chemotherapeutic	49	1	2	616	7	0	0	7	SRGN_up	breast	all	delta IC50	sensitivity	Binarised gene expression	48	3	3.37694	0.35179	3.02515	3.18665	3.27943	2.09623	2.27e-06
Breast	1011:1375	Navitoclax	BCL2, BCL-XL, BCL-W	Apoptosis regulation	Targeted	Temozolomide	DNA alkylating agent	DNA replication	Chemotherapeutic	49	1	2	616	7	0	0	7	AXL_up	breast	all	delta Emax	sensitivity	Binarised gene expression	48	3	0.123894	0.0103669	0.113527	3.39355	3.95095	1.26796	6.71e-07
Breast	1011:1375	Navitoclax	BCL2, BCL-XL, BCL-W	Apoptosis regulation	Targeted	Temozolomide	DNA alkylating agent	DNA replication	Chemotherapeutic	49	1	2	616	7	0	0	7	PPP1R15A_up	breast	all	delta Emax	sensitivity	Binarised gene expression	48	3	0.12033	0.0105896	0.10974	3.21121	3.81271	1.14759	1.96e-06
Breast	1011:1375	Navitoclax	BCL2, BCL-XL, BCL-W	Apoptosis regulation	Targeted	Temozolomide	DNA alkylating agent	DNA replication	Chemotherapeutic	49	1	2	616	7	0	0	7	SRGN_up	breast	all	delta Emax	sensitivity	Binarised gene expression	48	3	0.123894	0.0103669	0.113527	3.39355	3.95095	1.26796	6.71e-07
Breast	1012:1025	Vorinostat	HDAC inhibitor Class I, IIa, IIb, IV	Chromatin histone acetylation	Targeted	SB216763	GSK3A, GSK3B	WNT signaling	Targeted	49	1	2	617	2	1	0	1	MBD4_down	breast	all	delta IC50	sensitivity	Binarised gene expression	48	3	5.0389	1.02308	4.01582	3.36388	3.95656	1.22724	7.99e-07
Breast	1012:1129	Vorinostat	HDAC inhibitor Class I, IIa, IIb, IV	Chromatin histone acetylation	Targeted	PF-4708671	S6K1	PI3K/MTOR signaling	Targeted	49	1	2	620	1	0	0	1	BEX3_down	breast	all	delta Emax	sensitivity	Binarised gene expression	48	3	0.207418	0.00277205	0.204646	3.07514	3.13792	2.213	4.35e-06
Breast	1012:1375	Vorinostat	HDAC inhibitor Class I, IIa, IIb, IV	Chromatin histone acetylation	Targeted	Temozolomide	DNA alkylating agent	DNA replication	Chemotherapeutic	49	1	2	621	2	0	0	2	NTN4_down	breast	all	delta Emax	sensitivity	Binarised gene expression	48	3	0.0945366	0.012488	0.0820486	3.32914	3.51992	1.78502	9.81e-07
Breast	1012:1375	Vorinostat	HDAC inhibitor Class I, IIa, IIb, IV	Chromatin histone acetylation	Targeted	Temozolomide	DNA alkylating agent	DNA replication	Chemotherapeutic	49	1	2	621	2	0	0	2	FOXO1_down	breast	all	delta Emax	sensitivity	Binarised gene expression	48	3	0.0870214	0.0129577	0.0740637	2.84181	3.12563	1.26159	1.66e-05
Breast	1017:1047	Olaparib	PARP1, PARP2	Genome integrity	Targeted	Nutlin-3a (-)	MDM2	p53 pathway	Targeted	51	1	2	623	7	2	3	2	ZEB1_up	breast	all	delta Emax	sensitivity	Binarised gene expression	46	5	0.121488	0.0114969	0.109992	2.68998	3.30759	1.22664	6.47e-07
Breast	1017:1047	Olaparib	PARP1, PARP2	Genome integrity	Targeted	Nutlin-3a (-)	MDM2	p53 pathway	Targeted	51	1	2	623	7	2	3	2	CCND3_down	breast	all	delta Emax	sensitivity	Binarised gene expression	48	3	0.151551	0.014201	0.13735	3.33283	3.79305	1.3219	9.6e-07
Breast	1022:1011	AZD7762	CHEK1, CHEK2	Cell cycle	Targeted	Navitoclax	BCL2, BCL-XL, BCL-W	Apoptosis regulation	Targeted	49	1	2	626	12	3	8	1	PARP1_up	breast	all	delta IC50	sensitivity	Binarised gene expression	48	3	2.56105	0.123381	2.43767	2.95457	3.04667	1.90746	8.73e-06
Breast	1047:1005	Nutlin-3a (-)	MDM2	p53 pathway	Targeted	Cisplatin	DNA crosslinker	DNA replication	Chemotherapeutic	51	1	2	632	6	0	4	2	PREX2_up	breast	all	delta Emax	sensitivity	Binarised gene expression	48	3	0.180282	0.0204836	0.159798	3.9351	3.9321	4.0077	2.65e-08
Breast	1047:1005	Nutlin-3a (-)	MDM2	p53 pathway	Targeted	Cisplatin	DNA crosslinker	DNA replication	Chemotherapeutic	51	1	2	632	6	0	4	2	TNFRSF12A_down	breast	all	delta Emax	sensitivity	Binarised gene expression	48	3	0.180282	0.0204836	0.159798	3.9351	3.9321	4.0077	2.65e-08
Breast	1047:1017	Nutlin-3a (-)	MDM2	p53 pathway	Targeted	Olaparib	PARP1, PARP2	Genome integrity	Targeted	49	1	2	633	3	0	1	2	PREX2_up	breast	all	delta Emax	sensitivity	Binarised gene expression	48	3	0.198309	-0.00677913	0.205089	3.82808	3.88331	2.96794	5.02e-08
Breast	1047:1017	Nutlin-3a (-)	MDM2	p53 pathway	Targeted	Olaparib	PARP1, PARP2	Genome integrity	Targeted	49	1	2	633	3	0	1	2	TNFRSF12A_down	breast	all	delta Emax	sensitivity	Binarised gene expression	48	3	0.198309	-0.00677913	0.205089	3.82808	3.88331	2.96794	5.02e-08
Breast	1047:1025	Nutlin-3a (-)	MDM2	p53 pathway	Targeted	SB216763	GSK3A, GSK3B	WNT signaling	Targeted	49	1	2	634	2	1	0	1	TCTN3_up	breast	all	delta Emax	sensitivity	Binarised gene expression	48	3	0.183162	0.0231922	0.15997	2.87504	2.97497	1.79965	1.38e-05
Breast	1047:1058	Nutlin-3a (-)	MDM2	p53 pathway	Targeted	Pictilisib	PI3K (class 1)	PI3K/MTOR signaling	Targeted	51	1	2	635	3	0	0	3	PARP1_up	breast	all	delta IC50	sensitivity	Binarised gene expression	48	3	2.12644	0.0392205	2.08722	2.94257	2.96113	2.58707	9.36e-06
Breast	1047:1058	Nutlin-3a (-)	MDM2	p53 pathway	Targeted	Pictilisib	PI3K (class 1)	PI3K/MTOR signaling	Targeted	51	1	2	635	3	0	0	3	PREX2_up	breast	all	delta IC50	sensitivity	Binarised gene expression	48	3	2.22961	0.0327729	2.19683	3.18389	3.19774	2.90276	2.31e-06
Breast	1047:1058	Nutlin-3a (-)	MDM2	p53 pathway	Targeted	Pictilisib	PI3K (class 1)	PI3K/MTOR signaling	Targeted	51	1	2	635	3	0	0	3	TNFRSF12A_down	breast	all	delta IC50	sensitivity	Binarised gene expression	48	3	2.22961	0.0327729	2.19683	3.18389	3.19774	2.90276	2.31e-06
Breast	1047:1129	Nutlin-3a (-)	MDM2	p53 pathway	Targeted	PF-4708671	S6K1	PI3K/MTOR signaling	Targeted	49	1	2	636	1	0	0	1	FOXO1_down	breast	all	delta Emax	sensitivity	Binarised gene expression	48	3	0.209506	0.012327	0.197179	3.24508	3.29194	2.51546	1.61e-06
Breast	1047:1372	Nutlin-3a (-)	MDM2	p53 pathway	Targeted	Trametinib	MEK1, MEK2	ERK MAPK signaling	Targeted	50	1	2	638	2	0	0	2	CCND1_down	breast	all	delta IC50	sensitivity	Binarised gene expression	47	4	2.46214	0.0745738	2.38757	2.78696	3.02875	1.52257	2.3e-06
Breast	1047:1372	Nutlin-3a (-)	MDM2	p53 pathway	Targeted	Trametinib	MEK1, MEK2	ERK MAPK signaling	Targeted	50	1	2	638	2	0	0	2	CCND1_down	breast	all	delta Emax	sensitivity	Binarised gene expression	47	4	0.149812	0.00333038	0.146481	3.64338	3.69289	3.07005	6.75e-09
Breast	1049:1005	PD173074	FGFR1, FGFR2, FGFR3	RTK signaling	Targeted	Cisplatin	DNA crosslinker	DNA replication	Chemotherapeutic	51	1	2	639	1	0	0	1	PDGFRB_up	breast	all	delta Emax	sensitivity	Binarised gene expression	48	3	0.110766	-4.48e-05	0.110811	2.72932	3.01473	1.19242	3.15e-05
Breast	1049:1510	PD173074	FGFR1, FGFR2, FGFR3	RTK signaling	Targeted	Linsitinib	IGF1R	IGF1R signaling	Targeted	49	1	2	644	6	5	0	1	UNC5D_up	breast	all	delta Emax	sensitivity	Binarised gene expression	48	3	0.179875	0.0202309	0.159644	2.71711	2.83963	1.57292	3.37e-05
Breast	1053:1021	MK-2206	AKT1, AKT2	PI3K/MTOR signaling	Targeted	Axitinib	PDGFR, KIT, VEGFR	RTK signaling	Targeted	50	1	2	645	1	0	0	1	NUDT15_down	breast	all	delta Emax	sensitivity	Binarised gene expression	48	3	0.142506	-0.00200243	0.144509	2.78815	3.25319	1.03631	2.26e-05
Breast	1053:1375	MK-2206	AKT1, AKT2	PI3K/MTOR signaling	Targeted	Temozolomide	DNA alkylating agent	DNA replication	Chemotherapeutic	49	1	2	649	1	0	0	1	RTL10_up	breast	all	delta Emax	sensitivity	Binarised gene expression	48	3	0.0775254	0.000524744	0.0770006	3.71703	5.13239	1.06532	9.77e-08
Breast	1058:1017	Pictilisib	PI3K (class 1)	PI3K/MTOR signaling	Targeted	Olaparib	PARP1, PARP2	Genome integrity	Targeted	49	1	2	654	1	0	0	1	MET_down	breast	all	delta IC50	sensitivity	Binarised gene expression	48	3	3.91944	0.543579	3.37586	3.12669	3.19423	2.22024	3.22e-06
Breast	1073:1030	5-Fluorouracil	Antimetabolite (DNA & RNA)	Other	Chemotherapeutic	KU-55933	ATM	Genome integrity	Targeted	49	1	2	657	1	0	0	1	PLEKHF1_down	breast	all	delta Emax	sensitivity	Binarised gene expression	48	3	0.180099	0.0193171	0.160782	3.09809	3.51592	1.23888	3.8e-06
Breast	1073:1058	5-Fluorouracil	Antimetabolite (DNA & RNA)	Other	Chemotherapeutic	Pictilisib	PI3K (class 1)	PI3K/MTOR signaling	Targeted	51	1	2	659	3	0	0	3	RB1_down	breast	all	delta Emax	sensitivity	Binarised gene expression	48	3	0.130551	-0.0481076	0.178659	2.74007	2.86088	1.59727	2.96e-05
Breast	1073:1058	5-Fluorouracil	Antimetabolite (DNA & RNA)	Other	Chemotherapeutic	Pictilisib	PI3K (class 1)	PI3K/MTOR signaling	Targeted	51	1	2	659	3	0	0	3	RTL10_up	breast	all	delta Emax	sensitivity	Binarised gene expression	48	3	0.128287	-0.0479661	0.176253	2.68766	2.84161	1.4413	3.97e-05
Breast	1073:1058	5-Fluorouracil	Antimetabolite (DNA & RNA)	Other	Chemotherapeutic	Pictilisib	PI3K (class 1)	PI3K/MTOR signaling	Targeted	51	1	2	659	3	0	0	3	ATG5_down	breast	all	delta Emax	sensitivity	Binarised gene expression	48	3	0.137966	-0.048571	0.186537	2.91836	3.04604	1.70525	1.08e-05
Breast	1083:1021	Crizotinib	MET, ALK, ROS1	RTK signaling	Targeted	Axitinib	PDGFR, KIT, VEGFR	RTK signaling	Targeted	50	1	2	666	4	0	0	4	LIMA1_down	breast	all	delta Emax	sensitivity	Binarised gene expression	48	3	0.172711	-0.0594088	0.23212	3.33578	3.58054	1.64682	9.44e-07
Breast	1083:1021	Crizotinib	MET, ALK, ROS1	RTK signaling	Targeted	Axitinib	PDGFR, KIT, VEGFR	RTK signaling	Targeted	50	1	2	666	4	0	0	4	THBS2_up	breast	all	delta Emax	sensitivity	Binarised gene expression	48	3	0.161058	-0.0586806	0.219739	3.05771	3.34417	1.38794	4.81e-06
Breast	1083:1021	Crizotinib	MET, ALK, ROS1	RTK signaling	Targeted	Axitinib	PDGFR, KIT, VEGFR	RTK signaling	Targeted	50	1	2	666	4	0	0	4	MEF2C_up	breast	all	delta Emax	sensitivity	Binarised gene expression	48	3	0.172711	-0.0594088	0.23212	3.33578	3.58054	1.64682	9.44e-07
Breast	1083:1021	Crizotinib	MET, ALK, ROS1	RTK signaling	Targeted	Axitinib	PDGFR, KIT, VEGFR	RTK signaling	Targeted	50	1	2	666	4	0	0	4	CCND1_down	breast	all	delta Emax	sensitivity	Binarised gene expression	47	4	0.140796	-0.0616314	0.202427	2.90248	3.18014	1.53819	1.06e-06
Breast	1190:1375	Gemcitabine	Pyrimidine antimetabolite	DNA replication	Chemotherapeutic	Temozolomide	DNA alkylating agent	DNA replication	Chemotherapeutic	49	1	2	677	5	0	0	5	HDAC10_down	breast	all	delta IC50	sensitivity	Binarised gene expression	48	3	3.70992	0.377612	3.3323	3.14236	3.33933	1.63574	2.94e-06
Breast	1190:1375	Gemcitabine	Pyrimidine antimetabolite	DNA replication	Chemotherapeutic	Temozolomide	DNA alkylating agent	DNA replication	Chemotherapeutic	49	1	2	677	5	0	0	5	NRAS_down	breast	all	delta Emax	sensitivity	Binarised gene expression	48	3	0.172977	0.0140468	0.15893	3.64904	4.97826	1.05897	1.47e-07
Breast	1190:1375	Gemcitabine	Pyrimidine antimetabolite	DNA replication	Chemotherapeutic	Temozolomide	DNA alkylating agent	DNA replication	Chemotherapeutic	49	1	2	677	5	0	0	5	MECOM_down	breast	all	delta IC50	sensitivity	Binarised gene expression	48	3	3.73304	0.376167	3.35687	3.17894	3.37096	1.6752	2.37e-06
Breast	1190:1375	Gemcitabine	Pyrimidine antimetabolite	DNA replication	Chemotherapeutic	Temozolomide	DNA alkylating agent	DNA replication	Chemotherapeutic	49	1	2	677	5	0	0	5	MECOM_down	breast	all	delta Emax	sensitivity	Binarised gene expression	48	3	0.195429	0.0126435	0.182786	4.83838	5.89609	1.64271	1.21e-10
Breast	1190:1375	Gemcitabine	Pyrimidine antimetabolite	DNA replication	Chemotherapeutic	Temozolomide	DNA alkylating agent	DNA replication	Chemotherapeutic	49	1	2	677	5	0	0	5	HDAC10_down	breast	all	delta Emax	sensitivity	Binarised gene expression	48	3	0.179735	0.0136244	0.166111	3.95677	5.19495	1.20028	2.32e-08
Breast	1510:1030	Linsitinib	IGF1R	IGF1R signaling	Targeted	KU-55933	ATM	Genome integrity	Targeted	49	1	2	692	4	0	0	4	RB1_down	breast	all	delta Emax	sensitivity	Binarised gene expression	48	3	0.246981	0.0199944	0.226987	3.08393	3.47427	1.26072	4.13e-06
Breast	1510:1030	Linsitinib	IGF1R	IGF1R signaling	Targeted	KU-55933	ATM	Genome integrity	Targeted	49	1	2	692	4	0	0	4	PREX2_up	breast	all	delta Emax	sensitivity	Binarised gene expression	48	3	0.243624	0.0202042	0.22342	3.00987	3.40053	1.21974	6.35e-06
Breast	1510:1030	Linsitinib	IGF1R	IGF1R signaling	Targeted	KU-55933	ATM	Genome integrity	Targeted	49	1	2	692	4	0	0	4	ERRFI1_down	breast	all	delta Emax	sensitivity	Binarised gene expression	48	3	0.240482	0.0204006	0.220081	2.9422	3.33386	1.18189	9.38e-06
Breast	1510:1030	Linsitinib	IGF1R	IGF1R signaling	Targeted	KU-55933	ATM	Genome integrity	Targeted	49	1	2	692	4	0	0	4	TNFRSF12A_down	breast	all	delta Emax	sensitivity	Binarised gene expression	48	3	0.243624	0.0202042	0.22342	3.00987	3.40053	1.21974	6.35e-06
Breast	1510:1054	Linsitinib	IGF1R	IGF1R signaling	Targeted	Palbociclib	CDK4, CDK6	Cell cycle	Targeted	49	1	2	693	18	6	11	1	PAX5_up	breast	all	delta Emax	sensitivity	Binarised gene expression	48	3	0.238244	0.029913	0.208331	3.28907	3.82917	1.22903	1.24e-06
Breast	1510:1375	Linsitinib	IGF1R	IGF1R signaling	Targeted	Temozolomide	DNA alkylating agent	DNA replication	Chemotherapeutic	49	1	2	696	1	0	0	1	RB1_down	breast	all	delta Emax	sensitivity	Binarised gene expression	48	3	0.19652	0.0217166	0.174803	3.58723	4.8491	1.05147	2.12e-07
Breast	1549:1054	Sapitinib	EGFR, ERBB2, ERBB3	EGFR signaling	Targeted	Palbociclib	CDK4, CDK6	Cell cycle	Targeted	49	1	2	698	2	0	1	1	SMARCB1_up	breast	all	delta Emax	sensitivity	Binarised gene expression	48	3	0.184196	0.0254451	0.158751	3.41861	3.53142	2.17199	5.78e-07
Breast	1549:1372	Sapitinib	EGFR, ERBB2, ERBB3	EGFR signaling	Targeted	Trametinib	MEK1, MEK2	ERK MAPK signaling	Targeted	50	1	2	700	3	0	0	3	MEF2C_up	breast	all	delta Emax	sensitivity	Binarised gene expression	48	3	0.192467	0.00737873	0.185088	2.73154	2.79291	1.92124	3.11e-05
Breast	1549:1372	Sapitinib	EGFR, ERBB2, ERBB3	EGFR signaling	Targeted	Trametinib	MEK1, MEK2	ERK MAPK signaling	Targeted	50	1	2	700	3	0	0	3	LIMA1_down	breast	all	delta Emax	sensitivity	Binarised gene expression	48	3	0.192467	0.00737873	0.185088	2.73154	2.79291	1.92124	3.11e-05
Breast	1549:1372	Sapitinib	EGFR, ERBB2, ERBB3	EGFR signaling	Targeted	Trametinib	MEK1, MEK2	ERK MAPK signaling	Targeted	50	1	2	700	3	0	0	3	CCND1_down	breast	all	delta Emax	sensitivity	Binarised gene expression	47	4	0.170935	0.0052732	0.165662	2.46932	2.53521	1.84733	1.87e-05
Breast	1558:1030	Lapatinib	EGFR, ERBB2	EGFR signaling	Targeted	KU-55933	ATM	Genome integrity	Targeted	49	1	2	704	1	0	0	1	FOXO1_down	breast	all	delta Emax	sensitivity	Binarised gene expression	48	3	0.218994	0.0226714	0.196322	2.93536	3.17971	1.3879	9.75e-06
Breast	1561:1017	Taselisib	PI3K (beta sparing)	PI3K/MTOR signaling	Targeted	Olaparib	PARP1, PARP2	Genome integrity	Targeted	49	1	2	714	23	3	8	12	PTPRU_down	breast	all	delta IC50	sensitivity	Binarised gene expression	47	4	2.64127	0.213547	2.42773	2.54369	2.56631	2.25789	1.15e-05
Breast	1561:1017	Taselisib	PI3K (beta sparing)	PI3K/MTOR signaling	Targeted	Olaparib	PARP1, PARP2	Genome integrity	Targeted	49	1	2	714	23	3	8	12	PREX2_up	breast	all	delta Emax	sensitivity	Binarised gene expression	48	3	0.190447	0.022265	0.168182	3.13414	3.12542	3.36253	3.08e-06
Breast	1561:1017	Taselisib	PI3K (beta sparing)	PI3K/MTOR signaling	Targeted	Olaparib	PARP1, PARP2	Genome integrity	Targeted	49	1	2	714	23	3	8	12	PTPRD_up	breast	all	delta Emax	sensitivity	Binarised gene expression	48	3	0.177775	0.023057	0.154718	2.76544	2.76307	2.82285	2.57e-05
Breast	1561:1017	Taselisib	PI3K (beta sparing)	PI3K/MTOR signaling	Targeted	Olaparib	PARP1, PARP2	Genome integrity	Targeted	49	1	2	714	23	3	8	12	TNFRSF12A_down	breast	all	delta Emax	sensitivity	Binarised gene expression	48	3	0.190447	0.022265	0.168182	3.13414	3.12542	3.36253	3.08e-06
Breast	1561:1375	Taselisib	PI3K (beta sparing)	PI3K/MTOR signaling	Targeted	Temozolomide	DNA alkylating agent	DNA replication	Chemotherapeutic	49	1	2	720	3	0	1	2	PLEKHF1_down	breast	all	delta Emax	sensitivity	Binarised gene expression	48	3	0.13171	0.00797317	0.123736	3.72124	4.9847	1.10198	9.53e-08
Breast	1561:1375	Taselisib	PI3K (beta sparing)	PI3K/MTOR signaling	Targeted	Temozolomide	DNA alkylating agent	DNA replication	Chemotherapeutic	49	1	2	720	3	0	1	2	APBB1_down	breast	all	delta Emax	sensitivity	Binarised gene expression	48	3	0.130311	0.00806055	0.122251	3.64204	4.92719	1.06658	1.53e-07
Breast	1022:1372	AZD7762	CHEK1, CHEK2	Cell cycle	Targeted	Trametinib	MEK1, MEK2	ERK MAPK signaling	Targeted	50	1	2	631	181	115	63	3	DHX9_mut	all	KRAS	delta Emax	sensitivity	MOBEM	50	3	0.101851	-0.0246018	0.126453	2.47999	2.5781	1.47439	0.000117443
Breast	1022:1372	AZD7762	CHEK1, CHEK2	Cell cycle	Targeted	Trametinib	MEK1, MEK2	ERK MAPK signaling	Targeted	50	1	2	631	181	115	63	3	VEGFA_up	all	all	delta IC50	resistance	Binarised gene expression	122	3	-3.04044	-0.106017	-2.93443	2.56967	2.55376	5.2045	2.34629e-05
Breast	1022:1372	AZD7762	CHEK1, CHEK2	Cell cycle	Targeted	Trametinib	MEK1, MEK2	ERK MAPK signaling	Targeted	50	1	2	631	181	115	63	3	MYH11_mut	all	TP53	delta IC50	resistance	MOBEM	93	3	-3.09981	-0.127206	-2.9726	2.54713	2.53342	3.59913	3.55636e-05
Breast	1073:1017	5-Fluorouracil	Antimetabolite (DNA & RNA)	Other	Chemotherapeutic	Olaparib	PARP1, PARP2	Genome integrity	Targeted	49	1	2	656	26	3	14	9	chr18.14132000.14132482.ZNF519._HypMET	all	KRAS	delta IC50	sensitivity	MOBEM	38	15	1.28363	0.0515227	1.2321	1.21212	1.27364	1.08453	0.000222185
Breast	1073:1017	5-Fluorouracil	Antimetabolite (DNA & RNA)	Other	Chemotherapeutic	Olaparib	PARP1, PARP2	Genome integrity	Targeted	49	1	2	656	26	3	14	9	TRIO_mut	all	all	delta IC50	sensitivity	MOBEM	118	7	2.18006	0.21493	1.96513	1.61052	1.66431	1.07602	6.39628e-05
Breast	1073:1017	5-Fluorouracil	Antimetabolite (DNA & RNA)	Other	Chemotherapeutic	Olaparib	PARP1, PARP2	Genome integrity	Targeted	49	1	2	656	26	3	14	9	chr18.14132000.14132482.ZNF519._HypMET	all	KRAS	delta Emax	sensitivity	MOBEM	38	15	0.0594044	0.00199465	0.0574098	1.2615	1.35976	1.0785	0.000131698
Breast	1073:1017	5-Fluorouracil	Antimetabolite (DNA & RNA)	Other	Chemotherapeutic	Olaparib	PARP1, PARP2	Genome integrity	Targeted	49	1	2	656	26	3	14	9	chr14.70345943.70346527.SMOC1._HypMET	all	KRAS	delta Emax	sensitivity	MOBEM	36	17	0.0539193	0.0013954	0.0525239	1.13501	1.18778	1.04044	0.000323625
Breast	1073:1017	5-Fluorouracil	Antimetabolite (DNA & RNA)	Other	Chemotherapeutic	Olaparib	PARP1, PARP2	Genome integrity	Targeted	49	1	2	656	26	3	14	9	TRIO_mut	all	TP53	delta IC50	sensitivity	MOBEM	92	4	2.58871	0.195305	2.39341	1.95413	1.9884	1.36926	0.000234402
Breast	1073:1017	5-Fluorouracil	Antimetabolite (DNA & RNA)	Other	Chemotherapeutic	Olaparib	PARP1, PARP2	Genome integrity	Targeted	49	1	2	656	26	3	14	9	PTCH1_mut	all	all	delta IC50	sensitivity	MOBEM	118	7	2.23217	0.211839	2.02034	1.66237	1.71816	1.10926	3.82156e-05
Breast	1073:1017	5-Fluorouracil	Antimetabolite (DNA & RNA)	Other	Chemotherapeutic	Olaparib	PARP1, PARP2	Genome integrity	Targeted	49	1	2	656	26	3	14	9	ARID4B_mut	all	all	delta IC50	sensitivity	MOBEM	119	6	2.17042	0.23193	1.93849	1.57139	1.55378	2.31107	0.000265553
Breast	1073:1017	5-Fluorouracil	Antimetabolite (DNA & RNA)	Other	Chemotherapeutic	Olaparib	PARP1, PARP2	Genome integrity	Targeted	49	1	2	656	26	3	14	9	PTCH1_mut	all	TP53	delta IC50	sensitivity	MOBEM	92	4	2.67991	0.19134	2.48857	2.04478	2.0782	1.45758	0.000124615
Breast	1073:1017	5-Fluorouracil	Antimetabolite (DNA & RNA)	Other	Chemotherapeutic	Olaparib	PARP1, PARP2	Genome integrity	Targeted	49	1	2	656	26	3	14	9	chr14.70345943.70346527.SMOC1._HypMET	all	KRAS	delta IC50	sensitivity	MOBEM	36	17	1.20847	0.018565	1.1899	1.17086	1.17774	1.15621	0.000219624
Breast	1073:1054	5-Fluorouracil	Antimetabolite (DNA & RNA)	Other	Chemotherapeutic	Palbociclib	CDK4, CDK6	Cell cycle	Targeted	49	1	2	658	37	6	23	8	SMARCA4_mut	all	all	delta Emax	sensitivity	MOBEM	119	6	0.12116	-0.000756602	0.121916	1.5686	1.56946	1.54886	0.000271947
Breast	1073:1054	5-Fluorouracil	Antimetabolite (DNA & RNA)	Other	Chemotherapeutic	Palbociclib	CDK4, CDK6	Cell cycle	Targeted	49	1	2	658	37	6	23	8	gain:cnaPANCAN382 (FLT3,WASF3)	all	all	delta Emax	resistance	MOBEM	115	10	-0.0796233	0.0124622	-0.0920855	1.17934	1.17565	1.22924	0.000497767
Breast	1073:1054	5-Fluorouracil	Antimetabolite (DNA & RNA)	Other	Chemotherapeutic	Palbociclib	CDK4, CDK6	Cell cycle	Targeted	49	1	2	658	37	6	23	8	gain:cnaPANCAN382 (FLT3,WASF3)	all	all	delta IC50	resistance	MOBEM	115	10	-1.76043	0.0928231	-1.85325	1.26559	1.28448	1.08138	0.00019674
Breast	1073:1054	5-Fluorouracil	Antimetabolite (DNA & RNA)	Other	Chemotherapeutic	Palbociclib	CDK4, CDK6	Cell cycle	Targeted	49	1	2	658	37	6	23	8	RASA2_mut	all	all	delta IC50	resistance	MOBEM	120	5	-2.84021	0.0605951	-2.9008	2.01484	2.04446	1.47899	2.19077e-05
Breast	1073:1054	5-Fluorouracil	Antimetabolite (DNA & RNA)	Other	Chemotherapeutic	Palbociclib	CDK4, CDK6	Cell cycle	Targeted	49	1	2	658	37	6	23	8	CREBBP_mut	all	TP53	delta IC50	resistance	MOBEM	91	5	-2.34304	0.150823	-2.49386	1.70136	1.7415	1.19554	0.000358137
Breast	1073:1054	5-Fluorouracil	Antimetabolite (DNA & RNA)	Other	Chemotherapeutic	Palbociclib	CDK4, CDK6	Cell cycle	Targeted	49	1	2	658	37	6	23	8	RASA2_mut	all	TP53	delta IC50	resistance	MOBEM	92	4	-2.58637	0.134296	-2.72067	1.85105	1.88799	1.255	0.000470344
Breast	1073:1054	5-Fluorouracil	Antimetabolite (DNA & RNA)	Other	Chemotherapeutic	Palbociclib	CDK4, CDK6	Cell cycle	Targeted	49	1	2	658	37	6	23	8	loss.cnaPANCAN389..RB1.	all	TP53	delta IC50	sensitivity	MOBEM	87	9	1.70448	-0.153225	1.8577	1.26321	1.29717	1.01283	0.000497401
Breast	1073:1054	5-Fluorouracil	Antimetabolite (DNA & RNA)	Other	Chemotherapeutic	Palbociclib	CDK4, CDK6	Cell cycle	Targeted	49	1	2	658	37	6	23	8	loss.cnaPANCAN389..RB1.	all	TP53	delta Emax	sensitivity	MOBEM	87	9	0.0970585	-0.000905136	0.0979637	1.41729	1.48688	1.00655	0.000106174
Breast	1073:1372	5-Fluorouracil	Antimetabolite (DNA & RNA)	Other	Chemotherapeutic	Trametinib	MEK1, MEK2	ERK MAPK signaling	Targeted	49	1	2	661	266	115	144	7	CCNE1_up	all	all	delta Emax	sensitivity	Binarised gene expression	122	3	0.190064	-0.00517396	0.195238	2.7826	2.91807	1.09252	5.30392e-06
Breast	1073:1372	5-Fluorouracil	Antimetabolite (DNA & RNA)	Other	Chemotherapeutic	Trametinib	MEK1, MEK2	ERK MAPK signaling	Targeted	49	1	2	661	266	115	144	7	BRCA2_mut	all	KRAS	delta Emax	sensitivity	MOBEM	47	6	0.0756074	-0.0227858	0.0983932	1.6975	1.74468	1.39024	0.00026866
Breast	1073:1372	5-Fluorouracil	Antimetabolite (DNA & RNA)	Other	Chemotherapeutic	Trametinib	MEK1, MEK2	ERK MAPK signaling	Targeted	49	1	2	661	266	115	144	7	PUF60_up	all	all	delta Emax	sensitivity	Binarised gene expression	120	5	0.158119	-0.00709687	0.165215	2.39339	2.57774	1.0595	6.64154e-07
Breast	1073:1372	5-Fluorouracil	Antimetabolite (DNA & RNA)	Other	Chemotherapeutic	Trametinib	MEK1, MEK2	ERK MAPK signaling	Targeted	49	1	2	661	266	115	144	7	MACF1_mut	all	KRAS	delta IC50	resistance	MOBEM	50	3	-3.44067	-0.195437	-3.24523	2.88171	2.83157	8.16089	1.21038e-05
Breast	1073:1372	5-Fluorouracil	Antimetabolite (DNA & RNA)	Other	Chemotherapeutic	Trametinib	MEK1, MEK2	ERK MAPK signaling	Targeted	49	1	2	661	266	115	144	7	LPHN2_mut	all	KRAS	delta IC50	sensitivity	MOBEM	49	4	1.87604	-0.563225	2.43927	2.04613	1.99752	4.44605	0.000252714
Breast	1073:1372	5-Fluorouracil	Antimetabolite (DNA & RNA)	Other	Chemotherapeutic	Trametinib	MEK1, MEK2	ERK MAPK signaling	Targeted	49	1	2	661	266	115	144	7	PUF60_up	all	TP53	delta Emax	sensitivity	Binarised gene expression	91	5	0.158119	-0.00660867	0.164727	2.18549	2.36464	1.05637	7.05739e-06
Breast	1073:1372	5-Fluorouracil	Antimetabolite (DNA & RNA)	Other	Chemotherapeutic	Trametinib	MEK1, MEK2	ERK MAPK signaling	Targeted	49	1	2	661	266	115	144	7	PIK3CB_up	all	all	delta Emax	sensitivity	Binarised gene expression	122	3	0.191642	-0.00521278	0.196855	2.80996	2.9624	1.0571	4.35791e-06
Breast	1073:1510	5-Fluorouracil	Antimetabolite (DNA & RNA)	Other	Chemotherapeutic	Linsitinib	IGF1R	IGF1R signaling	Targeted	49	1	2	662	165	13	86	66	APC_mut	all	all	delta Emax	sensitivity	MOBEM	90	35	0.0754922	0.00120159	0.0742906	1.18512	1.26395	1.03296	2.60268e-08
Breast	1073:1510	5-Fluorouracil	Antimetabolite (DNA & RNA)	Other	Chemotherapeutic	Linsitinib	IGF1R	IGF1R signaling	Targeted	49	1	2	662	165	13	86	66	APC_mut	all	KRAS	delta Emax	sensitivity	MOBEM	34	19	0.0886288	0.0157669	0.0728619	1.27985	1.54961	1.01731	4.40421e-05
Breast	1073:1510	5-Fluorouracil	Antimetabolite (DNA & RNA)	Other	Chemotherapeutic	Linsitinib	IGF1R	IGF1R signaling	Targeted	49	1	2	662	165	13	86	66	CIC_mut	all	all	delta Emax	sensitivity	MOBEM	118	7	0.144098	0.01476	0.129338	2.00492	2.01182	1.88321	9.86656e-07
Breast	1073:1510	5-Fluorouracil	Antimetabolite (DNA & RNA)	Other	Chemotherapeutic	Linsitinib	IGF1R	IGF1R signaling	Targeted	49	1	2	662	165	13	86	66	chr8.67940691.67940997.LRRC67._HypMET	all	KRAS	delta Emax	sensitivity	MOBEM	37	16	0.0947177	0.0190416	0.0756761	1.32631	1.52355	1.05476	4.96078e-05
Breast	1073:1510	5-Fluorouracil	Antimetabolite (DNA & RNA)	Other	Chemotherapeutic	Linsitinib	IGF1R	IGF1R signaling	Targeted	49	1	2	662	165	13	86	66	TRIO_mut	all	all	delta Emax	sensitivity	MOBEM	118	7	0.114609	0.0165094	0.0980991	1.4554	1.48263	1.11301	0.000279511
Breast	1073:1510	5-Fluorouracil	Antimetabolite (DNA & RNA)	Other	Chemotherapeutic	Linsitinib	IGF1R	IGF1R signaling	Targeted	49	1	2	662	165	13	86	66	chr19:58011124-58011743(ZNF773)_HypMET	all	all	delta IC50	sensitivity	MOBEM	98	27	1.34315	0.0744155	1.26873	1.11423	1.14968	1.0061	1.11248e-06
Breast	1073:1510	5-Fluorouracil	Antimetabolite (DNA & RNA)	Other	Chemotherapeutic	Linsitinib	IGF1R	IGF1R signaling	Targeted	49	1	2	662	165	13	86	66	FBXW7_mut	all	TP53	delta Emax	sensitivity	MOBEM	83	13	0.088471	0.00826078	0.0802103	1.2653	1.28842	1.13485	5.1874e-05
Breast	1073:1510	5-Fluorouracil	Antimetabolite (DNA & RNA)	Other	Chemotherapeutic	Linsitinib	IGF1R	IGF1R signaling	Targeted	49	1	2	662	165	13	86	66	chr19.53073308.53074039.ZNF701._HypMET	all	TP53	delta IC50	sensitivity	MOBEM	77	19	1.09629	0.0558338	1.04045	1.00935	1.00685	1.02011	0.000156359
Breast	1073:1510	5-Fluorouracil	Antimetabolite (DNA & RNA)	Other	Chemotherapeutic	Linsitinib	IGF1R	IGF1R signaling	Targeted	49	1	2	662	165	13	86	66	chr8.67940691.67940997.LRRC67._HypMET	all	KRAS	delta IC50	sensitivity	MOBEM	37	16	1.53793	0.360754	1.17717	1.14353	1.22193	1.00367	0.000361488
Breast	1073:1510	5-Fluorouracil	Antimetabolite (DNA & RNA)	Other	Chemotherapeutic	Linsitinib	IGF1R	IGF1R signaling	Targeted	49	1	2	662	165	13	86	66	APC_mut	all	TP53	delta IC50	sensitivity	MOBEM	70	26	1.16211	-0.072662	1.23478	1.28	1.32733	1.17172	2.37764e-07
Breast	1073:1510	5-Fluorouracil	Antimetabolite (DNA & RNA)	Other	Chemotherapeutic	Linsitinib	IGF1R	IGF1R signaling	Targeted	49	1	2	662	165	13	86	66	PTCH1_mut	all	all	delta IC50	sensitivity	MOBEM	118	7	2.02319	0.249114	1.77407	1.49697	1.5082	1.31834	0.000190137
Breast	1073:1510	5-Fluorouracil	Antimetabolite (DNA & RNA)	Other	Chemotherapeutic	Linsitinib	IGF1R	IGF1R signaling	Targeted	49	1	2	662	165	13	86	66	ASXL2_mut	all	TP53	delta IC50	sensitivity	MOBEM	92	4	2.15102	0.179615	1.9714	1.89733	1.87783	3.13426	0.000345055
Breast	1073:1510	5-Fluorouracil	Antimetabolite (DNA & RNA)	Other	Chemotherapeutic	Linsitinib	IGF1R	IGF1R signaling	Targeted	49	1	2	662	165	13	86	66	chr8.67940691.67940997.LRRC67._HypMET	all	TP53	delta Emax	sensitivity	MOBEM	74	22	0.0778644	0.00165881	0.0762055	1.24606	1.3439	1.02159	1.54384e-06
Breast	1073:1510	5-Fluorouracil	Antimetabolite (DNA & RNA)	Other	Chemotherapeutic	Linsitinib	IGF1R	IGF1R signaling	Targeted	49	1	2	662	165	13	86	66	CLSPN_mut	all	all	delta IC50	sensitivity	MOBEM	121	4	2.7235	0.269948	2.45355	2.08553	2.06424	5.05167	7.34324e-05
Breast	1073:1510	5-Fluorouracil	Antimetabolite (DNA & RNA)	Other	Chemotherapeutic	Linsitinib	IGF1R	IGF1R signaling	Targeted	49	1	2	662	165	13	86	66	NCOR1_mut	all	all	delta IC50	sensitivity	MOBEM	119	6	2.09311	0.260496	1.83261	1.5392	1.55282	1.29523	0.000349066
Breast	1073:1510	5-Fluorouracil	Antimetabolite (DNA & RNA)	Other	Chemotherapeutic	Linsitinib	IGF1R	IGF1R signaling	Targeted	49	1	2	662	165	13	86	66	chr1.143912736.143916156.FAM72D._HypMET	all	PIK3CA	delta Emax	sensitivity	MOBEM	18	12	0.0956917	-0.0208839	0.116576	1.94714	2.06231	1.80184	1.50055e-05
Breast	1073:1510	5-Fluorouracil	Antimetabolite (DNA & RNA)	Other	Chemotherapeutic	Linsitinib	IGF1R	IGF1R signaling	Targeted	49	1	2	662	165	13	86	66	AHCTF1_mut	all	all	delta Emax	sensitivity	MOBEM	119	6	0.126041	0.0167573	0.109284	1.62808	1.61948	1.88162	0.000162517
Breast	1073:1510	5-Fluorouracil	Antimetabolite (DNA & RNA)	Other	Chemotherapeutic	Linsitinib	IGF1R	IGF1R signaling	Targeted	49	1	2	662	165	13	86	66	MYH11_mut	all	all	delta Emax	sensitivity	MOBEM	118	7	0.116035	0.0164248	0.0996107	1.48044	1.46723	1.84032	0.000221814
Breast	1073:1510	5-Fluorouracil	Antimetabolite (DNA & RNA)	Other	Chemotherapeutic	Linsitinib	IGF1R	IGF1R signaling	Targeted	49	1	2	662	165	13	86	66	ARID2_mut	all	TP53	delta IC50	sensitivity	MOBEM	89	7	1.6749	0.15061	1.52429	1.46832	1.47165	1.42196	0.00031572
Breast	1073:1510	5-Fluorouracil	Antimetabolite (DNA & RNA)	Other	Chemotherapeutic	Linsitinib	IGF1R	IGF1R signaling	Targeted	49	1	2	662	165	13	86	66	chr8:67940691-67940997(LRRC67)_HypMET	all	all	delta IC50	sensitivity	MOBEM	93	32	1.30133	0.0205939	1.28073	1.14275	1.19831	1.01451	1.48538e-07
Breast	1073:1510	5-Fluorouracil	Antimetabolite (DNA & RNA)	Other	Chemotherapeutic	Linsitinib	IGF1R	IGF1R signaling	Targeted	49	1	2	662	165	13	86	66	PTCH1_mut	all	all	delta Emax	sensitivity	MOBEM	118	7	0.116657	0.0163879	0.100269	1.49139	1.51661	1.16355	0.00020031
Breast	1073:1510	5-Fluorouracil	Antimetabolite (DNA & RNA)	Other	Chemotherapeutic	Linsitinib	IGF1R	IGF1R signaling	Targeted	49	1	2	662	165	13	86	66	CHD9_mut	all	all	delta Emax	sensitivity	MOBEM	116	9	0.10088	0.0158832	0.0849972	1.25736	1.28131	1.01576	0.000408707
Breast	1073:1510	5-Fluorouracil	Antimetabolite (DNA & RNA)	Other	Chemotherapeutic	Linsitinib	IGF1R	IGF1R signaling	Targeted	49	1	2	662	165	13	86	66	APC_mut	all	KRAS	delta IC50	sensitivity	MOBEM	34	19	1.50161	0.277181	1.22443	1.22144	1.38145	1.03225	8.67794e-05
Breast	1073:1510	5-Fluorouracil	Antimetabolite (DNA & RNA)	Other	Chemotherapeutic	Linsitinib	IGF1R	IGF1R signaling	Targeted	49	1	2	662	165	13	86	66	ASXL1_mut	all	all	delta Emax	sensitivity	MOBEM	122	3	0.160252	0.0186034	0.141649	2.09245	2.08225	3.28484	0.000491991
Breast	1073:1510	5-Fluorouracil	Antimetabolite (DNA & RNA)	Other	Chemotherapeutic	Linsitinib	IGF1R	IGF1R signaling	Targeted	49	1	2	662	165	13	86	66	TRIO_mut	all	all	delta IC50	sensitivity	MOBEM	118	7	1.95075	0.253411	1.69734	1.42498	1.44022	1.19987	0.000368771
Breast	1073:1510	5-Fluorouracil	Antimetabolite (DNA & RNA)	Other	Chemotherapeutic	Linsitinib	IGF1R	IGF1R signaling	Targeted	49	1	2	662	165	13	86	66	CHD9_mut	all	all	delta IC50	sensitivity	MOBEM	116	9	1.74763	0.239905	1.50773	1.26561	1.27648	1.13481	0.000375927
Breast	1073:1510	5-Fluorouracil	Antimetabolite (DNA & RNA)	Other	Chemotherapeutic	Linsitinib	IGF1R	IGF1R signaling	Targeted	49	1	2	662	165	13	86	66	APC_mut	all	TP53	delta Emax	sensitivity	MOBEM	70	26	0.0750298	-0.00164295	0.0766727	1.27748	1.37756	1.08494	2.49256e-07
Breast	1073:1510	5-Fluorouracil	Antimetabolite (DNA & RNA)	Other	Chemotherapeutic	Linsitinib	IGF1R	IGF1R signaling	Targeted	49	1	2	662	165	13	86	66	FBXW7_mut	all	all	delta IC50	sensitivity	MOBEM	109	16	1.52668	0.175513	1.35116	1.15586	1.15519	1.16074	3.21493e-05
Breast	1073:1510	5-Fluorouracil	Antimetabolite (DNA & RNA)	Other	Chemotherapeutic	Linsitinib	IGF1R	IGF1R signaling	Targeted	49	1	2	662	165	13	86	66	chr13.27131568.27132677.._HypMET	all	KRAS	delta IC50	sensitivity	MOBEM	35	18	1.52436	0.300466	1.22389	1.21536	1.33013	1.05374	0.000110693
Breast	1073:1510	5-Fluorouracil	Antimetabolite (DNA & RNA)	Other	Chemotherapeutic	Linsitinib	IGF1R	IGF1R signaling	Targeted	49	1	2	662	165	13	86	66	CIC_mut	all	all	delta IC50	sensitivity	MOBEM	118	7	2.27022	0.234459	2.03576	1.75151	1.73912	2.06231	1.53815e-05
Breast	1073:1510	5-Fluorouracil	Antimetabolite (DNA & RNA)	Other	Chemotherapeutic	Linsitinib	IGF1R	IGF1R signaling	Targeted	49	1	2	662	165	13	86	66	CIC_mut	all	KRAS	delta Emax	sensitivity	MOBEM	50	3	0.175943	0.0338438	0.142099	2.44083	2.41054	3.9579	0.000145548
Breast	1073:1510	5-Fluorouracil	Antimetabolite (DNA & RNA)	Other	Chemotherapeutic	Linsitinib	IGF1R	IGF1R signaling	Targeted	49	1	2	662	165	13	86	66	chr11.8615397.8615889.STK33._HypMET	all	KRAS	delta IC50	sensitivity	MOBEM	34	19	1.5015	0.277242	1.22426	1.2212	1.38012	1.03288	8.70118e-05
Breast	1073:1510	5-Fluorouracil	Antimetabolite (DNA & RNA)	Other	Chemotherapeutic	Linsitinib	IGF1R	IGF1R signaling	Targeted	49	1	2	662	165	13	86	66	ASPM_mut	all	all	delta IC50	sensitivity	MOBEM	118	7	1.8909	0.256961	1.63394	1.3663	1.39457	1.02338	0.000622224
Breast	1073:1510	5-Fluorouracil	Antimetabolite (DNA & RNA)	Other	Chemotherapeutic	Linsitinib	IGF1R	IGF1R signaling	Targeted	49	1	2	662	165	13	86	66	chr8.67940691.67940997.LRRC67._HypMET	all	TP53	delta IC50	sensitivity	MOBEM	74	22	1.19751	-0.0164401	1.21395	1.23116	1.26727	1.12611	1.98975e-06
Breast	1073:1510	5-Fluorouracil	Antimetabolite (DNA & RNA)	Other	Chemotherapeutic	Linsitinib	IGF1R	IGF1R signaling	Targeted	49	1	2	662	165	13	86	66	chr19.58011124.58011743.ZNF773._HypMET	all	TP53	delta Emax	sensitivity	MOBEM	78	18	0.0865895	0.00355329	0.0830362	1.36233	1.46112	1.07978	1.11309e-06
Breast	1073:1510	5-Fluorouracil	Antimetabolite (DNA & RNA)	Other	Chemotherapeutic	Linsitinib	IGF1R	IGF1R signaling	Targeted	49	1	2	662	165	13	86	66	chr19.58011124.58011743.ZNF773._HypMET	all	TP53	delta IC50	sensitivity	MOBEM	78	18	1.34108	0.0126825	1.32839	1.35329	1.40878	1.16483	1.28571e-06
Breast	1073:1510	5-Fluorouracil	Antimetabolite (DNA & RNA)	Other	Chemotherapeutic	Linsitinib	IGF1R	IGF1R signaling	Targeted	49	1	2	662	165	13	86	66	SETDB1_mut	all	all	delta IC50	sensitivity	MOBEM	122	3	2.92176	0.285184	2.63658	2.22191	2.2265	1.9879	0.00022474
Breast	1073:1510	5-Fluorouracil	Antimetabolite (DNA & RNA)	Other	Chemotherapeutic	Linsitinib	IGF1R	IGF1R signaling	Targeted	49	1	2	662	165	13	86	66	B2M_mut	all	all	delta IC50	sensitivity	MOBEM	117	8	1.91882	0.241087	1.67774	1.41683	1.44759	1.08766	0.000171093
Breast	1073:1510	5-Fluorouracil	Antimetabolite (DNA & RNA)	Other	Chemotherapeutic	Linsitinib	IGF1R	IGF1R signaling	Targeted	49	1	2	662	165	13	86	66	AFF4_mut	all	all	delta IC50	sensitivity	MOBEM	121	4	2.50846	0.277057	2.23141	1.87466	1.88891	1.48128	0.000336726
Breast	1073:1510	5-Fluorouracil	Antimetabolite (DNA & RNA)	Other	Chemotherapeutic	Linsitinib	IGF1R	IGF1R signaling	Targeted	49	1	2	662	165	13	86	66	MLLT4_mut	all	all	delta Emax	sensitivity	MOBEM	114	11	0.105457	0.0139504	0.0915067	1.38308	1.42202	1.08993	2.50407e-05
Breast	1073:1510	5-Fluorouracil	Antimetabolite (DNA & RNA)	Other	Chemotherapeutic	Linsitinib	IGF1R	IGF1R signaling	Targeted	49	1	2	662	165	13	86	66	MLLT4_mut	all	all	delta IC50	sensitivity	MOBEM	114	11	1.71502	0.216601	1.49842	1.27074	1.28915	1.10583	9.89381e-05
Breast	1073:1510	5-Fluorouracil	Antimetabolite (DNA & RNA)	Other	Chemotherapeutic	Linsitinib	IGF1R	IGF1R signaling	Targeted	49	1	2	662	165	13	86	66	chr19.58458686.58459219.ZNF256._HypMET	all	PIK3CA	delta Emax	sensitivity	MOBEM	19	11	0.102641	-0.0187715	0.121412	2.07876	2.13093	1.99379	7.34392e-06
Breast	1073:1510	5-Fluorouracil	Antimetabolite (DNA & RNA)	Other	Chemotherapeutic	Linsitinib	IGF1R	IGF1R signaling	Targeted	49	1	2	662	165	13	86	66	LRP6_mut	all	all	delta IC50	sensitivity	MOBEM	122	3	3.38926	0.273688	3.11557	2.68894	2.67267	5.25956	1.02955e-05
Breast	1073:1510	5-Fluorouracil	Antimetabolite (DNA & RNA)	Other	Chemotherapeutic	Linsitinib	IGF1R	IGF1R signaling	Targeted	49	1	2	662	165	13	86	66	MLL2_mut	all	all	delta IC50	sensitivity	MOBEM	109	16	1.62613	0.160914	1.46522	1.27048	1.32355	1.01531	5.66736e-06
Breast	1073:1510	5-Fluorouracil	Antimetabolite (DNA & RNA)	Other	Chemotherapeutic	Linsitinib	IGF1R	IGF1R signaling	Targeted	49	1	2	662	165	13	86	66	chr11.8615397.8615889.STK33._HypMET	all	TP53	delta IC50	sensitivity	MOBEM	73	23	1.04362	0.0154171	1.0282	1.00756	1.00274	1.02383	5.7651e-05
Breast	1073:1510	5-Fluorouracil	Antimetabolite (DNA & RNA)	Other	Chemotherapeutic	Linsitinib	IGF1R	IGF1R signaling	Targeted	49	1	2	662	165	13	86	66	AHCTF1_mut	all	all	delta IC50	sensitivity	MOBEM	119	6	2.34029	0.248033	2.09226	1.78736	1.7805	1.97645	3.84474e-05
Breast	1073:1510	5-Fluorouracil	Antimetabolite (DNA & RNA)	Other	Chemotherapeutic	Linsitinib	IGF1R	IGF1R signaling	Targeted	49	1	2	662	165	13	86	66	FBXW7_mut	all	all	delta Emax	sensitivity	MOBEM	109	16	0.0907761	0.0119078	0.0788683	1.19515	1.2088	1.10888	1.79428e-05
Breast	1073:1510	5-Fluorouracil	Antimetabolite (DNA & RNA)	Other	Chemotherapeutic	Linsitinib	IGF1R	IGF1R signaling	Targeted	49	1	2	662	165	13	86	66	FBXW7_mut	all	TP53	delta IC50	sensitivity	MOBEM	83	13	1.39018	0.0850155	1.30516	1.28327	1.28463	1.27413	4.13736e-05
Breast	1073:1510	5-Fluorouracil	Antimetabolite (DNA & RNA)	Other	Chemotherapeutic	Linsitinib	IGF1R	IGF1R signaling	Targeted	49	1	2	662	165	13	86	66	CIC_mut	all	TP53	delta Emax	sensitivity	MOBEM	92	4	0.137783	0.0139634	0.12382	1.91913	1.93077	1.64291	0.000297726
Breast	1073:1510	5-Fluorouracil	Antimetabolite (DNA & RNA)	Other	Chemotherapeutic	Linsitinib	IGF1R	IGF1R signaling	Targeted	49	1	2	662	165	13	86	66	MYH11_mut	all	all	delta IC50	sensitivity	MOBEM	118	7	2.39829	0.226862	2.17143	1.8898	1.88445	2.00436	3.53332e-06
Breast	1073:1510	5-Fluorouracil	Antimetabolite (DNA & RNA)	Other	Chemotherapeutic	Linsitinib	IGF1R	IGF1R signaling	Targeted	49	1	2	662	165	13	86	66	ASXL1_mut	all	all	delta IC50	sensitivity	MOBEM	122	3	2.7612	0.289132	2.47206	2.06862	2.05251	9.6164	0.000566299
Breast	1073:1510	5-Fluorouracil	Antimetabolite (DNA & RNA)	Other	Chemotherapeutic	Linsitinib	IGF1R	IGF1R signaling	Targeted	49	1	2	662	165	13	86	66	APC_mut	all	all	delta IC50	sensitivity	MOBEM	90	35	1.23356	0.00425593	1.22931	1.09344	1.10276	1.07012	2.20813e-07
Breast	1073:1510	5-Fluorouracil	Antimetabolite (DNA & RNA)	Other	Chemotherapeutic	Linsitinib	IGF1R	IGF1R signaling	Targeted	49	1	2	662	165	13	86	66	chr11.8615397.8615889.STK33._HypMET	all	KRAS	delta Emax	sensitivity	MOBEM	34	19	0.088359	0.0159177	0.0724413	1.2696	1.53883	1.00832	4.96475e-05
Breast	1073:1510	5-Fluorouracil	Antimetabolite (DNA & RNA)	Other	Chemotherapeutic	Linsitinib	IGF1R	IGF1R signaling	Targeted	49	1	2	662	165	13	86	66	ARFGEF1_mut	all	all	delta Emax	sensitivity	MOBEM	117	8	0.10846	0.0160914	0.0923684	1.37074	1.37778	1.26785	0.000270016
Breast	1073:1510	5-Fluorouracil	Antimetabolite (DNA & RNA)	Other	Chemotherapeutic	Linsitinib	IGF1R	IGF1R signaling	Targeted	49	1	2	662	165	13	86	66	chr13.27131568.27132677.._HypMET	all	KRAS	delta Emax	sensitivity	MOBEM	35	18	0.09044	0.0169172	0.0735228	1.28969	1.55412	1.01244	4.73708e-05
Breast	1073:1510	5-Fluorouracil	Antimetabolite (DNA & RNA)	Other	Chemotherapeutic	Linsitinib	IGF1R	IGF1R signaling	Targeted	49	1	2	662	165	13	86	66	chr5.101632049.101632373.SLCO4C1._HypMET	all	PIK3CA	delta Emax	sensitivity	MOBEM	17	13	0.0911686	-0.0242825	0.115451	1.93166	2.04923	1.80238	1.42816e-05
Breast	1073:1510	5-Fluorouracil	Antimetabolite (DNA & RNA)	Other	Chemotherapeutic	Linsitinib	IGF1R	IGF1R signaling	Targeted	49	1	2	662	165	13	86	66	ASXL1_mut	all	TP53	delta Emax	sensitivity	MOBEM	93	3	0.160252	0.01457	0.145682	2.26643	2.253	3.37838	0.000205209
Breast	1073:1510	5-Fluorouracil	Antimetabolite (DNA & RNA)	Other	Chemotherapeutic	Linsitinib	IGF1R	IGF1R signaling	Targeted	49	1	2	662	165	13	86	66	chr1.150266476.150266689.MRPS21._HypMET	all	TP53	delta IC50	sensitivity	MOBEM	77	19	1.25642	0.0163189	1.24011	1.24713	1.28859	1.10782	4.5276e-06
Breast	1073:1510	5-Fluorouracil	Antimetabolite (DNA & RNA)	Other	Chemotherapeutic	Linsitinib	IGF1R	IGF1R signaling	Targeted	49	1	2	662	165	13	86	66	FLT3_mut	all	all	delta Emax	sensitivity	MOBEM	121	4	0.146348	0.0178924	0.128456	1.90628	1.94102	1.22566	0.000269877
Breast	1073:1510	5-Fluorouracil	Antimetabolite (DNA & RNA)	Other	Chemotherapeutic	Linsitinib	IGF1R	IGF1R signaling	Targeted	49	1	2	662	165	13	86	66	ASXL1_mut	all	TP53	delta IC50	sensitivity	MOBEM	93	3	2.7612	0.181129	2.58007	2.5394	2.51396	10.0365	3.73817e-05
Breast	1073:1510	5-Fluorouracil	Antimetabolite (DNA & RNA)	Other	Chemotherapeutic	Linsitinib	IGF1R	IGF1R signaling	Targeted	49	1	2	662	165	13	86	66	CIC_mut	all	TP53	delta IC50	sensitivity	MOBEM	92	4	2.10927	0.18143	1.92784	1.84948	1.84807	1.89377	0.000475252
Breast	1073:1510	5-Fluorouracil	Antimetabolite (DNA & RNA)	Other	Chemotherapeutic	Linsitinib	IGF1R	IGF1R signaling	Targeted	49	1	2	662	165	13	86	66	chr19.22018594.22018827.ZNF43._HypMET	all	PIK3CA	delta Emax	sensitivity	MOBEM	17	13	0.0911686	-0.0242825	0.115451	1.93166	2.04923	1.80238	1.42816e-05
Breast	1073:1510	5-Fluorouracil	Antimetabolite (DNA & RNA)	Other	Chemotherapeutic	Linsitinib	IGF1R	IGF1R signaling	Targeted	49	1	2	662	165	13	86	66	ARID4B_mut	all	all	delta IC50	sensitivity	MOBEM	119	6	2.34482	0.247805	2.09702	1.79203	1.81356	1.43607	3.68063e-05
Breast	1073:1510	5-Fluorouracil	Antimetabolite (DNA & RNA)	Other	Chemotherapeutic	Linsitinib	IGF1R	IGF1R signaling	Targeted	49	1	2	662	165	13	86	66	ARID4A_mut	all	all	delta IC50	sensitivity	MOBEM	120	5	2.66146	0.252087	2.40937	2.07595	2.07436	2.1248	1.27794e-05
Breast	1073:1510	5-Fluorouracil	Antimetabolite (DNA & RNA)	Other	Chemotherapeutic	Linsitinib	IGF1R	IGF1R signaling	Targeted	49	1	2	662	165	13	86	66	CLSPN_mut	all	TP53	delta IC50	sensitivity	MOBEM	93	3	2.5174	0.188994	2.3284	2.25046	2.22858	7.40085	0.000225878
Breast	1073:1510	5-Fluorouracil	Antimetabolite (DNA & RNA)	Other	Chemotherapeutic	Linsitinib	IGF1R	IGF1R signaling	Targeted	49	1	2	662	165	13	86	66	ARFGEF1_mut	all	all	delta IC50	sensitivity	MOBEM	117	8	1.91468	0.24137	1.67331	1.41264	1.41746	1.3392	0.000178423
Breast	1083:1054	Crizotinib	MET, ALK, ROS1	RTK signaling	Targeted	Palbociclib	CDK4, CDK6	Cell cycle	Targeted	49	1	2	667	20	6	8	6	loss.cnaPANCAN388	all	TP53	delta Emax	sensitivity	MOBEM	91	5	0.147475	0.0152439	0.132232	1.88459	1.95279	1.18152	8.68062e-05
Breast	1083:1054	Crizotinib	MET, ALK, ROS1	RTK signaling	Targeted	Palbociclib	CDK4, CDK6	Cell cycle	Targeted	49	1	2	667	20	6	8	6	chr19.53073308.53074039.ZNF701._HypMET	all	KRAS	delta IC50	resistance	MOBEM	37	16	-0.807855	1.14791	-1.95576	1.40893	1.28577	1.95722	1.95067e-05
Breast	1083:1054	Crizotinib	MET, ALK, ROS1	RTK signaling	Targeted	Palbociclib	CDK4, CDK6	Cell cycle	Targeted	49	1	2	667	20	6	8	6	chr19.53073308.53074039.ZNF701._HypMET	all	TP53	delta IC50	resistance	MOBEM	77	19	-0.82324	0.67406	-1.4973	1.06329	1.06046	1.0755	7.27569e-05
Breast	1083:1054	Crizotinib	MET, ALK, ROS1	RTK signaling	Targeted	Palbociclib	CDK4, CDK6	Cell cycle	Targeted	49	1	2	667	20	6	8	6	loss.cnaPANCAN388	all	TP53	delta IC50	sensitivity	MOBEM	91	5	2.76616	0.246487	2.51967	1.77008	1.80559	1.29222	0.00021272
Breast	1083:1054	Crizotinib	MET, ALK, ROS1	RTK signaling	Targeted	Palbociclib	CDK4, CDK6	Cell cycle	Targeted	49	1	2	667	20	6	8	6	chr19.53073308.53074039.ZNF701._HypMET	all	KRAS	delta Emax	resistance	MOBEM	37	16	-0.038639	0.0634868	-0.102126	1.36274	1.24374	1.89204	3.29509e-05
Breast	1083:1054	Crizotinib	MET, ALK, ROS1	RTK signaling	Targeted	Palbociclib	CDK4, CDK6	Cell cycle	Targeted	49	1	2	667	20	6	8	6	chr8:67344497-67344989(RRS1)_HypMET	all	all	delta IC50	sensitivity	MOBEM	113	12	1.98006	0.175383	1.80468	1.29381	1.27435	1.56139	4.00406e-05
Breast	1179:1054	MK-1775	WEE1, PLK1	Cell cycle	Targeted	Palbociclib	CDK4, CDK6	Cell cycle	Targeted	49	1	2	670	8	6	0	2	NCOR1_mut	all	KRAS	delta Emax	sensitivity	MOBEM	50	3	0.101952	-0.0299284	0.13188	2.94353	3.40404	1.09848	8.44899e-06
Breast	1179:1054	MK-1775	WEE1, PLK1	Cell cycle	Targeted	Palbociclib	CDK4, CDK6	Cell cycle	Targeted	49	1	2	670	8	6	0	2	MAP3K4_mut	all	KRAS	delta Emax	sensitivity	MOBEM	50	3	0.101981	-0.0299302	0.131911	2.94457	3.16709	1.4164	8.39818e-06
Breast	1372:1022	Trametinib	MEK1, MEK2	ERK MAPK signaling	Targeted	AZD7762	CHEK1, CHEK2	Cell cycle	Targeted	50	1	2	684	73	7	57	9	ING4_down	all	all	delta Emax	sensitivity	Binarised gene expression	122	3	0.186519	-0.00394663	0.190466	3.16552	3.29666	1.32384	3.06451e-07
Breast	1372:1022	Trametinib	MEK1, MEK2	ERK MAPK signaling	Targeted	AZD7762	CHEK1, CHEK2	Cell cycle	Targeted	50	1	2	684	73	7	57	9	chr10.52499392.52500021.ASAH2B._HypMET	all	TP53	delta Emax	sensitivity	MOBEM	75	21	0.0377119	-0.0196329	0.0573448	1.04646	1.05894	1.00383	5.25264e-05
Breast	1372:1022	Trametinib	MEK1, MEK2	ERK MAPK signaling	Targeted	AZD7762	CHEK1, CHEK2	Cell cycle	Targeted	50	1	2	684	73	7	57	9	BCLAF1_mut	all	all	delta IC50	sensitivity	MOBEM	121	4	2.13746	-0.047187	2.18465	1.87827	1.8796	1.82743	0.000328356
Breast	1372:1022	Trametinib	MEK1, MEK2	ERK MAPK signaling	Targeted	AZD7762	CHEK1, CHEK2	Cell cycle	Targeted	50	1	2	684	73	7	57	9	chr3.139258152.139258731.RBP1._HypMET	all	TP53	delta IC50	sensitivity	MOBEM	67	29	0.691546	-0.471799	1.16335	1.08287	1.10513	1.03529	4.47074e-06
Breast	1372:1022	Trametinib	MEK1, MEK2	ERK MAPK signaling	Targeted	AZD7762	CHEK1, CHEK2	Cell cycle	Targeted	50	1	2	684	73	7	57	9	LPHN2_mut	all	all	delta Emax	sensitivity	MOBEM	119	6	0.137455	-0.00627444	0.143729	2.42099	2.59927	1.19181	5.61155e-08
Breast	1372:1022	Trametinib	MEK1, MEK2	ERK MAPK signaling	Targeted	AZD7762	CHEK1, CHEK2	Cell cycle	Targeted	50	1	2	684	73	7	57	9	NF1_mut	all	KRAS	delta Emax	sensitivity	MOBEM	50	3	0.158393	0.016928	0.141465	2.47599	2.73888	1.05792	0.000120053
Breast	1372:1022	Trametinib	MEK1, MEK2	ERK MAPK signaling	Targeted	AZD7762	CHEK1, CHEK2	Cell cycle	Targeted	50	1	2	684	73	7	57	9	chr10.52499392.52500021.ASAH2B._HypMET	all	TP53	delta IC50	sensitivity	MOBEM	75	21	0.830815	-0.386704	1.21752	1.11759	1.13398	1.06257	1.75291e-05
Breast	1372:1022	Trametinib	MEK1, MEK2	ERK MAPK signaling	Targeted	AZD7762	CHEK1, CHEK2	Cell cycle	Targeted	50	1	2	684	73	7	57	9	chr17.42092143.42092432.TMEM101._HypMET	all	TP53	delta IC50	resistance	MOBEM	87	9	-1.503	0.0226585	-1.52566	1.3681	1.33827	1.90572	0.000175936
Breast	1372:1022	Trametinib	MEK1, MEK2	ERK MAPK signaling	Targeted	AZD7762	CHEK1, CHEK2	Cell cycle	Targeted	50	1	2	684	73	7	57	9	chr1.150266476.150266689.MRPS21._HypMET	all	TP53	delta IC50	sensitivity	MOBEM	77	19	0.89236	-0.370267	1.26263	1.15886	1.18975	1.05076	1.77192e-05
Breast	1372:1073	Trametinib	MEK1, MEK2	ERK MAPK signaling	Targeted	5-Fluorouracil	Antimetabolite (DNA & RNA)	Other	Chemotherapeutic	51	1	2	686	124	7	114	3	chr19.21265164.21265433.ZNF714._HypMET	all	TP53	delta IC50	resistance	MOBEM	84	12	-1.44894	-0.0262697	-1.42267	1.22155	1.25518	1.03279	0.000146608
Breast	1372:1073	Trametinib	MEK1, MEK2	ERK MAPK signaling	Targeted	5-Fluorouracil	Antimetabolite (DNA & RNA)	Other	Chemotherapeutic	51	1	2	686	124	7	114	3	chr8.11059011.11059242.XKR6._HypMET	all	KRAS	delta IC50	sensitivity	MOBEM	37	16	0.647046	-0.72234	1.36939	1.11964	1.10119	1.16802	0.000464175
Breast	1372:1073	Trametinib	MEK1, MEK2	ERK MAPK signaling	Targeted	5-Fluorouracil	Antimetabolite (DNA & RNA)	Other	Chemotherapeutic	51	1	2	686	124	7	114	3	loss:cnaPANCAN66	all	all	delta Emax	resistance	MOBEM	122	3	-0.12775	-0.00283058	-0.124919	2.07484	2.12981	1.0269	0.000545956
Breast	1510:1083	Linsitinib	IGF1R	IGF1R signaling	Targeted	Crizotinib	MET, ALK, ROS1	RTK signaling	Targeted	49	1	2	694	22	11	9	2	gain:cnaPANCAN302 (CLTC,PPM1D)	all	all	delta IC50	sensitivity	MOBEM	114	11	1.80148	0.654302	1.14718	1.20495	1.22392	1.03797	0.000213288
Breast	1510:1083	Linsitinib	IGF1R	IGF1R signaling	Targeted	Crizotinib	MET, ALK, ROS1	RTK signaling	Targeted	49	1	2	694	22	11	9	2	gain.cnaPANCAN301..CDK12.ERBB2.MED24.	all	TP53	delta IC50	sensitivity	MOBEM	81	15	1.54131	0.582448	0.958861	1.04004	1.01765	1.20438	0.000363033
Breast	1510:1179	Linsitinib	IGF1R	IGF1R signaling	Targeted	MK-1775	WEE1, PLK1	Cell cycle	Targeted	49	1	2	695	109	45	62	2	DDX5_up	all	all	delta Emax	sensitivity	Binarised gene expression	122	3	0.198501	0.0235182	0.174983	3.93251	4.11887	1.56047	5.758e-10
Breast	1510:1179	Linsitinib	IGF1R	IGF1R signaling	Targeted	MK-1775	WEE1, PLK1	Cell cycle	Targeted	49	1	2	695	109	45	62	2	DDX5_up	all	all	delta IC50	sensitivity	Binarised gene expression	122	3	2.54822	0.358075	2.19015	3.17666	3.24241	1.71555	2.81158e-07
Breast	1561:1017	Taselisib	PI3K (beta sparing)	PI3K/MTOR signaling	Targeted	Olaparib	PARP1, PARP2	Genome integrity	Targeted	49	1	2	714	23	3	8	12	PREX2_up	all	all	delta Emax	sensitivity	Binarised gene expression	119	6	0.117718	0.0231784	0.09454	1.98364	2.10895	1.02831	5.77948e-06
Breast	1561:1017	Taselisib	PI3K (beta sparing)	PI3K/MTOR signaling	Targeted	Olaparib	PARP1, PARP2	Genome integrity	Targeted	49	1	2	714	23	3	8	12	DAB2_down	all	all	delta Emax	sensitivity	Binarised gene expression	121	4	0.163177	0.0232382	0.139939	3.07571	3.21507	1.46754	1.59415e-08
Breast	1561:1017	Taselisib	PI3K (beta sparing)	PI3K/MTOR signaling	Targeted	Olaparib	PARP1, PARP2	Genome integrity	Targeted	49	1	2	714	23	3	8	12	loss.cnaPANCAN329..ZNF750.	all	TP53	delta IC50	sensitivity	MOBEM	93	3	3.22952	0.531976	2.69754	2.81032	2.85001	1.86439	6.18472e-06
Breast	1561:1017	Taselisib	PI3K (beta sparing)	PI3K/MTOR signaling	Targeted	Olaparib	PARP1, PARP2	Genome integrity	Targeted	49	1	2	714	23	3	8	12	BCL2L11_up	all	all	delta Emax	sensitivity	Binarised gene expression	122	3	0.175177	0.0240902	0.151087	3.26364	3.30647	2.04098	1.42744e-07
Breast	1561:1017	Taselisib	PI3K (beta sparing)	PI3K/MTOR signaling	Targeted	Olaparib	PARP1, PARP2	Genome integrity	Targeted	49	1	2	714	23	3	8	12	loss:cnaPANCAN329 (ZNF750)	all	all	delta Emax	sensitivity	MOBEM	122	3	0.14004	0.0249542	0.115086	2.36339	2.42388	1.18438	9.20354e-05
Breast	1561:1017	Taselisib	PI3K (beta sparing)	PI3K/MTOR signaling	Targeted	Olaparib	PARP1, PARP2	Genome integrity	Targeted	49	1	2	714	23	3	8	12	loss:cnaPANCAN329 (ZNF750)	all	all	delta IC50	sensitivity	MOBEM	122	3	3.22952	0.533065	2.69645	2.63845	2.66063	1.86364	1.46338e-05
Breast	1561:1017	Taselisib	PI3K (beta sparing)	PI3K/MTOR signaling	Targeted	Olaparib	PARP1, PARP2	Genome integrity	Targeted	49	1	2	714	23	3	8	12	PTPRD_up	all	TP53	delta IC50	sensitivity	Binarised gene expression	89	7	2.30808	0.483211	1.82487	1.90627	1.9549	1.45321	4.7596e-06
Breast	1561:1017	Taselisib	PI3K (beta sparing)	PI3K/MTOR signaling	Targeted	Olaparib	PARP1, PARP2	Genome integrity	Targeted	49	1	2	714	23	3	8	12	loss.cnaPANCAN329..ZNF750.	all	TP53	delta Emax	sensitivity	MOBEM	93	3	0.14004	0.0231791	0.116861	2.82102	2.97011	1.20265	5.7487e-06
Breast	1561:1053	Taselisib	PI3K (beta sparing)	PI3K/MTOR signaling	Targeted	MK-2206	AKT1, AKT2	PI3K/MTOR signaling	Targeted	50	1	2	717	18	5	4	9	chr14.24803678.24804353.ADCY4..RIPK3._HypMET	all	KRAS	delta IC50	resistance	MOBEM	27	26	-0.586	0.740059	-1.32606	1.03605	1.03629	1.03581	0.000424489
Breast	1561:1053	Taselisib	PI3K (beta sparing)	PI3K/MTOR signaling	Targeted	MK-2206	AKT1, AKT2	PI3K/MTOR signaling	Targeted	50	1	2	717	18	5	4	9	gain:cnaPANCAN302 (CLTC,PPM1D)	all	all	delta Emax	resistance	MOBEM	114	11	-0.0912757	0.0239698	-0.115246	1.21297	1.18149	1.94226	0.000194515
Breast	1561:1053	Taselisib	PI3K (beta sparing)	PI3K/MTOR signaling	Targeted	MK-2206	AKT1, AKT2	PI3K/MTOR signaling	Targeted	50	1	2	717	18	5	4	9	APC_mut	all	KRAS	delta IC50	sensitivity	MOBEM	34	19	0.980529	-0.408366	1.38889	1.08658	1.11545	1.03902	0.000395096
Breast	1561:1053	Taselisib	PI3K (beta sparing)	PI3K/MTOR signaling	Targeted	MK-2206	AKT1, AKT2	PI3K/MTOR signaling	Targeted	50	1	2	717	18	5	4	9	CHD9_mut	all	TP53	delta Emax	sensitivity	MOBEM	91	5	0.2364	0.0123435	0.224056	2.42058	2.67626	1.0725	8.66209e-07
Breast	1561:1053	Taselisib	PI3K (beta sparing)	PI3K/MTOR signaling	Targeted	MK-2206	AKT1, AKT2	PI3K/MTOR signaling	Targeted	50	1	2	717	18	5	4	9	PTCH1_mut	all	TP53	delta Emax	sensitivity	MOBEM	92	4	0.262875	0.0136279	0.249247	2.69307	2.94673	1.09967	8.55344e-07
Breast	1561:1053	Taselisib	PI3K (beta sparing)	PI3K/MTOR signaling	Targeted	MK-2206	AKT1, AKT2	PI3K/MTOR signaling	Targeted	50	1	2	717	18	5	4	9	PRKACA_down	all	TP53	delta Emax	sensitivity	Binarised gene expression	93	3	0.331243	0.0141025	0.31714	3.54806	3.7667	1.42664	2.94734e-08
Breast	1561:1053	Taselisib	PI3K (beta sparing)	PI3K/MTOR signaling	Targeted	MK-2206	AKT1, AKT2	PI3K/MTOR signaling	Targeted	50	1	2	717	18	5	4	9	PRKACA_down	all	all	delta Emax	sensitivity	Binarised gene expression	122	3	0.331243	0.00602291	0.32522	3.73234	3.91481	1.46299	3.15397e-09
Breast	1561:1053	Taselisib	PI3K (beta sparing)	PI3K/MTOR signaling	Targeted	MK-2206	AKT1, AKT2	PI3K/MTOR signaling	Targeted	50	1	2	717	18	5	4	9	TET2_mut	all	all	delta IC50	sensitivity	MOBEM	122	3	3.52386	-0.000695732	3.52455	2.15609	2.18423	1.35049	0.000336086
Breast	1561:1053	Taselisib	PI3K (beta sparing)	PI3K/MTOR signaling	Targeted	MK-2206	AKT1, AKT2	PI3K/MTOR signaling	Targeted	50	1	2	717	18	5	4	9	TET2_mut	all	TP53	delta IC50	sensitivity	MOBEM	93	3	3.52386	0.138736	3.38512	2.09163	2.12899	1.29706	0.000572745
Breast	1561:1073	Taselisib	PI3K (beta sparing)	PI3K/MTOR signaling	Targeted	5-Fluorouracil	Antimetabolite (DNA & RNA)	Other	Chemotherapeutic	51	1	2	718	17	7	2	8	chr8.22422534.22423702.SORBS3._HypMET	all	TP53	delta IC50	sensitivity	MOBEM	80	16	1.54981	0.254289	1.29553	1.04737	1.04016	1.08799	0.000235636
Breast	1561:1073	Taselisib	PI3K (beta sparing)	PI3K/MTOR signaling	Targeted	5-Fluorouracil	Antimetabolite (DNA & RNA)	Other	Chemotherapeutic	51	1	2	718	17	7	2	8	SRGAP1_down	all	KRAS	delta IC50	sensitivity	Binarised gene expression	50	3	2.97857	0.237439	2.74113	3.02995	3.13961	1.85031	5.09351e-06
Breast	1561:1073	Taselisib	PI3K (beta sparing)	PI3K/MTOR signaling	Targeted	5-Fluorouracil	Antimetabolite (DNA & RNA)	Other	Chemotherapeutic	51	1	2	718	17	7	2	8	chr13.27131568.27132677.._HypMET	all	TP53	delta IC50	resistance	MOBEM	75	21	-0.521944	0.748013	-1.26996	1.04159	1.02756	1.09897	5.65337e-05
Breast	1561:1073	Taselisib	PI3K (beta sparing)	PI3K/MTOR signaling	Targeted	5-Fluorouracil	Antimetabolite (DNA & RNA)	Other	Chemotherapeutic	51	1	2	718	17	7	2	8	chr8.61626645.61627074.CHD7._HypMET	all	TP53	delta IC50	resistance	MOBEM	83	13	-0.790115	0.66761	-1.45772	1.18472	1.21347	1.03121	0.000139637
Breast	1561:1073	Taselisib	PI3K (beta sparing)	PI3K/MTOR signaling	Targeted	5-Fluorouracil	Antimetabolite (DNA & RNA)	Other	Chemotherapeutic	51	1	2	718	17	7	2	8	CREBBP_mut	all	all	delta IC50	resistance	MOBEM	119	6	-1.39744	0.600856	-1.99829	1.63263	1.64873	1.35177	0.000156158
Breast	1561:1073	Taselisib	PI3K (beta sparing)	PI3K/MTOR signaling	Targeted	5-Fluorouracil	Antimetabolite (DNA & RNA)	Other	Chemotherapeutic	51	1	2	718	17	7	2	8	RASA2_mut	all	all	delta IC50	resistance	MOBEM	120	5	-1.39473	0.58409	-1.97882	1.5994	1.6342	1.06544	0.000639709
Breast	1561:1073	Taselisib	PI3K (beta sparing)	PI3K/MTOR signaling	Targeted	5-Fluorouracil	Antimetabolite (DNA & RNA)	Other	Chemotherapeutic	51	1	2	718	17	7	2	8	CREBBP_mut	all	all	delta Emax	resistance	MOBEM	119	6	-0.0647119	0.0279751	-0.092687	1.60569	1.58154	3.06894	0.000197578
Breast	1561:1073	Taselisib	PI3K (beta sparing)	PI3K/MTOR signaling	Targeted	5-Fluorouracil	Antimetabolite (DNA & RNA)	Other	Chemotherapeutic	51	1	2	718	17	7	2	8	CREBBP_mut	all	TP53	delta IC50	resistance	MOBEM	91	5	-1.55623	0.581553	-2.13778	1.724	1.7496	1.3407	0.000302082
Breast	1005:1021	Cisplatin	DNA crosslinker	DNA replication	Chemotherapeutic	Axitinib	PDGFR, KIT, VEGFR	RTK signaling	Targeted	50	1	2	607	NA	NA	NA	NA	NA	NA	NA	NA	NA	NA	NA	NA	NA	NA	NA	NA	NA	NA	NA
Breast	1005:1030	Cisplatin	DNA crosslinker	DNA replication	Chemotherapeutic	KU-55933	ATM	Genome integrity	Targeted	49	1	2	608	NA	NA	NA	NA	NA	NA	NA	NA	NA	NA	NA	NA	NA	NA	NA	NA	NA	NA	NA
Breast	1005:1058	Cisplatin	DNA crosslinker	DNA replication	Chemotherapeutic	Pictilisib	PI3K (class 1)	PI3K/MTOR signaling	Targeted	51	1	2	609	NA	NA	NA	NA	NA	NA	NA	NA	NA	NA	NA	NA	NA	NA	NA	NA	NA	NA	NA
Breast	1005:1129	Cisplatin	DNA crosslinker	DNA replication	Chemotherapeutic	PF-4708671	S6K1	PI3K/MTOR signaling	Targeted	49	1	2	610	NA	NA	NA	NA	NA	NA	NA	NA	NA	NA	NA	NA	NA	NA	NA	NA	NA	NA	NA
Breast	1005:1549	Cisplatin	DNA crosslinker	DNA replication	Chemotherapeutic	Sapitinib	EGFR, ERBB2, ERBB3	EGFR signaling	Targeted	49	1	2	611	NA	NA	NA	NA	NA	NA	NA	NA	NA	NA	NA	NA	NA	NA	NA	NA	NA	NA	NA
Breast	1005:1594	Cisplatin	DNA crosslinker	DNA replication	Chemotherapeutic	OSI-027	MTORC1, MTORC2	PI3K/MTOR signaling	Targeted	50	1	2	612	NA	NA	NA	NA	NA	NA	NA	NA	NA	NA	NA	NA	NA	NA	NA	NA	NA	NA	NA
Breast	1007:1021	Docetaxel	Microtubule stabiliser	Mitosis	Chemotherapeutic	Axitinib	PDGFR, KIT, VEGFR	RTK signaling	Targeted	50	1	2	614	NA	NA	NA	NA	NA	NA	NA	NA	NA	NA	NA	NA	NA	NA	NA	NA	NA	NA	NA
Breast	1007:1594	Docetaxel	Microtubule stabiliser	Mitosis	Chemotherapeutic	OSI-027	MTORC1, MTORC2	PI3K/MTOR signaling	Targeted	50	1	2	615	NA	NA	NA	NA	NA	NA	NA	NA	NA	NA	NA	NA	NA	NA	NA	NA	NA	NA	NA
Breast	1012:1047	Vorinostat	HDAC inhibitor Class I, IIa, IIb, IV	Chromatin histone acetylation	Targeted	Nutlin-3a (-)	MDM2	p53 pathway	Targeted	51	1	2	618	2	2	0	0	NA	NA	NA	NA	NA	NA	NA	NA	NA	NA	NA	NA	NA	NA	NA
Breast	1012:1054	Vorinostat	HDAC inhibitor Class I, IIa, IIb, IV	Chromatin histone acetylation	Targeted	Palbociclib	CDK4, CDK6	Cell cycle	Targeted	49	1	2	619	NA	NA	NA	NA	NA	NA	NA	NA	NA	NA	NA	NA	NA	NA	NA	NA	NA	NA	NA
Breast	1012:1559	Vorinostat	HDAC inhibitor Class I, IIa, IIb, IV	Chromatin histone acetylation	Targeted	Luminespib	HSP90	Protein stability and degradation	Targeted	49	1	2	622	NA	NA	NA	NA	NA	NA	NA	NA	NA	NA	NA	NA	NA	NA	NA	NA	NA	NA	NA
Breast	1021:1053	Axitinib	PDGFR, KIT, VEGFR	RTK signaling	Targeted	MK-2206	AKT1, AKT2	PI3K/MTOR signaling	Targeted	50	1	2	624	NA	NA	NA	NA	NA	NA	NA	NA	NA	NA	NA	NA	NA	NA	NA	NA	NA	NA	NA
Breast	1021:1129	Axitinib	PDGFR, KIT, VEGFR	RTK signaling	Targeted	PF-4708671	S6K1	PI3K/MTOR signaling	Targeted	49	1	2	625	NA	NA	NA	NA	NA	NA	NA	NA	NA	NA	NA	NA	NA	NA	NA	NA	NA	NA	NA
Breast	1022:1047	AZD7762	CHEK1, CHEK2	Cell cycle	Targeted	Nutlin-3a (-)	MDM2	p53 pathway	Targeted	51	1	2	627	3	2	1	0	NA	NA	NA	NA	NA	NA	NA	NA	NA	NA	NA	NA	NA	NA	NA
Breast	1022:1049	AZD7762	CHEK1, CHEK2	Cell cycle	Targeted	PD173074	FGFR1, FGFR2, FGFR3	RTK signaling	Targeted	51	1	2	628	NA	NA	NA	NA	NA	NA	NA	NA	NA	NA	NA	NA	NA	NA	NA	NA	NA	NA	NA
Breast	1022:1058	AZD7762	CHEK1, CHEK2	Cell cycle	Targeted	Pictilisib	PI3K (class 1)	PI3K/MTOR signaling	Targeted	51	1	2	629	NA	NA	NA	NA	NA	NA	NA	NA	NA	NA	NA	NA	NA	NA	NA	NA	NA	NA	NA
Breast	1022:1059	AZD7762	CHEK1, CHEK2	Cell cycle	Targeted	AZD8055	MTORC1, MTORC2	PI3K/MTOR signaling	Targeted	49	1	2	630	NA	NA	NA	NA	NA	NA	NA	NA	NA	NA	NA	NA	NA	NA	NA	NA	NA	NA	NA
Breast	1047:1192	Nutlin-3a (-)	MDM2	p53 pathway	Targeted	GSK269962A	ROCK1, ROCK2	Cytoskeleton	Targeted	49	1	2	637	NA	NA	NA	NA	NA	NA	NA	NA	NA	NA	NA	NA	NA	NA	NA	NA	NA	NA	NA
Breast	1049:1030	PD173074	FGFR1, FGFR2, FGFR3	RTK signaling	Targeted	KU-55933	ATM	Genome integrity	Targeted	49	1	2	640	NA	NA	NA	NA	NA	NA	NA	NA	NA	NA	NA	NA	NA	NA	NA	NA	NA	NA	NA
Breast	1049:1047	PD173074	FGFR1, FGFR2, FGFR3	RTK signaling	Targeted	Nutlin-3a (-)	MDM2	p53 pathway	Targeted	51	1	2	641	2	2	0	0	NA	NA	NA	NA	NA	NA	NA	NA	NA	NA	NA	NA	NA	NA	NA
Breast	1049:1052	PD173074	FGFR1, FGFR2, FGFR3	RTK signaling	Targeted	RO-3306	CDK1	Cell cycle	Targeted	49	1	2	642	NA	NA	NA	NA	NA	NA	NA	NA	NA	NA	NA	NA	NA	NA	NA	NA	NA	NA	NA
Breast	1049:1059	PD173074	FGFR1, FGFR2, FGFR3	RTK signaling	Targeted	AZD8055	MTORC1, MTORC2	PI3K/MTOR signaling	Targeted	49	1	2	643	NA	NA	NA	NA	NA	NA	NA	NA	NA	NA	NA	NA	NA	NA	NA	NA	NA	NA	NA
Breast	1053:1058	MK-2206	AKT1, AKT2	PI3K/MTOR signaling	Targeted	Pictilisib	PI3K (class 1)	PI3K/MTOR signaling	Targeted	51	1	2	646	NA	NA	NA	NA	NA	NA	NA	NA	NA	NA	NA	NA	NA	NA	NA	NA	NA	NA	NA
Breast	1053:1083	MK-2206	AKT1, AKT2	PI3K/MTOR signaling	Targeted	Crizotinib	MET, ALK, ROS1	RTK signaling	Targeted	49	1	2	647	27	11	16	0	NA	NA	NA	NA	NA	NA	NA	NA	NA	NA	NA	NA	NA	NA	NA
Breast	1053:1192	MK-2206	AKT1, AKT2	PI3K/MTOR signaling	Targeted	GSK269962A	ROCK1, ROCK2	Cytoskeleton	Targeted	49	1	2	648	NA	NA	NA	NA	NA	NA	NA	NA	NA	NA	NA	NA	NA	NA	NA	NA	NA	NA	NA
Breast	1054:1012	Palbociclib	CDK4, CDK6	Cell cycle	Targeted	Vorinostat	HDAC inhibitor Class I, IIa, IIb, IV	Chromatin histone acetylation	Targeted	51	1	2	650	NA	NA	NA	NA	NA	NA	NA	NA	NA	NA	NA	NA	NA	NA	NA	NA	NA	NA	NA
Breast	1054:1049	Palbociclib	CDK4, CDK6	Cell cycle	Targeted	PD173074	FGFR1, FGFR2, FGFR3	RTK signaling	Targeted	51	1	2	651	NA	NA	NA	NA	NA	NA	NA	NA	NA	NA	NA	NA	NA	NA	NA	NA	NA	NA	NA
Breast	1054:1052	Palbociclib	CDK4, CDK6	Cell cycle	Targeted	RO-3306	CDK1	Cell cycle	Targeted	49	1	2	652	NA	NA	NA	NA	NA	NA	NA	NA	NA	NA	NA	NA	NA	NA	NA	NA	NA	NA	NA
Breast	1054:1549	Palbociclib	CDK4, CDK6	Cell cycle	Targeted	Sapitinib	EGFR, ERBB2, ERBB3	EGFR signaling	Targeted	49	1	2	653	NA	NA	NA	NA	NA	NA	NA	NA	NA	NA	NA	NA	NA	NA	NA	NA	NA	NA	NA
Breast	1073:1012	5-Fluorouracil	Antimetabolite (DNA & RNA)	Other	Chemotherapeutic	Vorinostat	HDAC inhibitor Class I, IIa, IIb, IV	Chromatin histone acetylation	Targeted	51	1	2	655	NA	NA	NA	NA	NA	NA	NA	NA	NA	NA	NA	NA	NA	NA	NA	NA	NA	NA	NA
Breast	1073:1179	5-Fluorouracil	Antimetabolite (DNA & RNA)	Other	Chemotherapeutic	MK-1775	WEE1, PLK1	Cell cycle	Targeted	49	1	2	660	70	45	25	0	NA	NA	NA	NA	NA	NA	NA	NA	NA	NA	NA	NA	NA	NA	NA
Breast	1073:1559	5-Fluorouracil	Antimetabolite (DNA & RNA)	Other	Chemotherapeutic	Luminespib	HSP90	Protein stability and degradation	Targeted	49	1	2	663	NA	NA	NA	NA	NA	NA	NA	NA	NA	NA	NA	NA	NA	NA	NA	NA	NA	NA	NA
Breast	1073:1594	5-Fluorouracil	Antimetabolite (DNA & RNA)	Other	Chemotherapeutic	OSI-027	MTORC1, MTORC2	PI3K/MTOR signaling	Targeted	50	1	2	664	NA	NA	NA	NA	NA	NA	NA	NA	NA	NA	NA	NA	NA	NA	NA	NA	NA	NA	NA
Breast	1083:1005	Crizotinib	MET, ALK, ROS1	RTK signaling	Targeted	Cisplatin	DNA crosslinker	DNA replication	Chemotherapeutic	51	1	2	665	5	0	5	0	NA	NA	NA	NA	NA	NA	NA	NA	NA	NA	NA	NA	NA	NA	NA
Breast	1083:1192	Crizotinib	MET, ALK, ROS1	RTK signaling	Targeted	GSK269962A	ROCK1, ROCK2	Cytoskeleton	Targeted	49	1	2	668	NA	NA	NA	NA	NA	NA	NA	NA	NA	NA	NA	NA	NA	NA	NA	NA	NA	NA	NA
Breast	1179:1012	MK-1775	WEE1, PLK1	Cell cycle	Targeted	Vorinostat	HDAC inhibitor Class I, IIa, IIb, IV	Chromatin histone acetylation	Targeted	51	1	2	669	NA	NA	NA	NA	NA	NA	NA	NA	NA	NA	NA	NA	NA	NA	NA	NA	NA	NA	NA
Breast	1179:1129	MK-1775	WEE1, PLK1	Cell cycle	Targeted	PF-4708671	S6K1	PI3K/MTOR signaling	Targeted	49	1	2	671	NA	NA	NA	NA	NA	NA	NA	NA	NA	NA	NA	NA	NA	NA	NA	NA	NA	NA	NA
Breast	1179:1192	MK-1775	WEE1, PLK1	Cell cycle	Targeted	GSK269962A	ROCK1, ROCK2	Cytoskeleton	Targeted	49	1	2	672	NA	NA	NA	NA	NA	NA	NA	NA	NA	NA	NA	NA	NA	NA	NA	NA	NA	NA	NA
Breast	1179:1375	MK-1775	WEE1, PLK1	Cell cycle	Targeted	Temozolomide	DNA alkylating agent	DNA replication	Chemotherapeutic	49	1	2	673	NA	NA	NA	NA	NA	NA	NA	NA	NA	NA	NA	NA	NA	NA	NA	NA	NA	NA	NA
Breast	1190:1049	Gemcitabine	Pyrimidine antimetabolite	DNA replication	Chemotherapeutic	PD173074	FGFR1, FGFR2, FGFR3	RTK signaling	Targeted	50	1	2	674	NA	NA	NA	NA	NA	NA	NA	NA	NA	NA	NA	NA	NA	NA	NA	NA	NA	NA	NA
Breast	1190:1179	Gemcitabine	Pyrimidine antimetabolite	DNA replication	Chemotherapeutic	MK-1775	WEE1, PLK1	Cell cycle	Targeted	49	1	2	675	1	0	1	0	NA	NA	NA	NA	NA	NA	NA	NA	NA	NA	NA	NA	NA	NA	NA
Breast	1190:1192	Gemcitabine	Pyrimidine antimetabolite	DNA replication	Chemotherapeutic	GSK269962A	ROCK1, ROCK2	Cytoskeleton	Targeted	49	1	2	676	NA	NA	NA	NA	NA	NA	NA	NA	NA	NA	NA	NA	NA	NA	NA	NA	NA	NA	NA
Breast	1191:1005	Bortezomib	Proteasome	Protein stability and degradation	Targeted	Cisplatin	DNA crosslinker	DNA replication	Chemotherapeutic	51	1	2	678	1	0	1	0	NA	NA	NA	NA	NA	NA	NA	NA	NA	NA	NA	NA	NA	NA	NA
Breast	1191:1017	Bortezomib	Proteasome	Protein stability and degradation	Targeted	Olaparib	PARP1, PARP2	Genome integrity	Targeted	49	1	2	679	NA	NA	NA	NA	NA	NA	NA	NA	NA	NA	NA	NA	NA	NA	NA	NA	NA	NA	NA
Breast	1191:1021	Bortezomib	Proteasome	Protein stability and degradation	Targeted	Axitinib	PDGFR, KIT, VEGFR	RTK signaling	Targeted	50	1	2	680	NA	NA	NA	NA	NA	NA	NA	NA	NA	NA	NA	NA	NA	NA	NA	NA	NA	NA	NA
Breast	1191:1083	Bortezomib	Proteasome	Protein stability and degradation	Targeted	Crizotinib	MET, ALK, ROS1	RTK signaling	Targeted	49	1	2	681	NA	NA	NA	NA	NA	NA	NA	NA	NA	NA	NA	NA	NA	NA	NA	NA	NA	NA	NA
Breast	1191:1594	Bortezomib	Proteasome	Protein stability and degradation	Targeted	OSI-027	MTORC1, MTORC2	PI3K/MTOR signaling	Targeted	50	1	2	682	NA	NA	NA	NA	NA	NA	NA	NA	NA	NA	NA	NA	NA	NA	NA	NA	NA	NA	NA
Breast	1372:1012	Trametinib	MEK1, MEK2	ERK MAPK signaling	Targeted	Vorinostat	HDAC inhibitor Class I, IIa, IIb, IV	Chromatin histone acetylation	Targeted	51	1	2	683	NA	NA	NA	NA	NA	NA	NA	NA	NA	NA	NA	NA	NA	NA	NA	NA	NA	NA	NA
Breast	1372:1049	Trametinib	MEK1, MEK2	ERK MAPK signaling	Targeted	PD173074	FGFR1, FGFR2, FGFR3	RTK signaling	Targeted	51	1	2	685	NA	NA	NA	NA	NA	NA	NA	NA	NA	NA	NA	NA	NA	NA	NA	NA	NA	NA	NA
Breast	1372:1192	Trametinib	MEK1, MEK2	ERK MAPK signaling	Targeted	GSK269962A	ROCK1, ROCK2	Cytoskeleton	Targeted	49	1	2	687	NA	NA	NA	NA	NA	NA	NA	NA	NA	NA	NA	NA	NA	NA	NA	NA	NA	NA	NA
Breast	1372:1549	Trametinib	MEK1, MEK2	ERK MAPK signaling	Targeted	Sapitinib	EGFR, ERBB2, ERBB3	EGFR signaling	Targeted	49	1	2	688	NA	NA	NA	NA	NA	NA	NA	NA	NA	NA	NA	NA	NA	NA	NA	NA	NA	NA	NA
Breast	1375:1047	Temozolomide	DNA alkylating agent	DNA replication	Chemotherapeutic	Nutlin-3a (-)	MDM2	p53 pathway	Targeted	51	1	2	689	6	2	4	0	NA	NA	NA	NA	NA	NA	NA	NA	NA	NA	NA	NA	NA	NA	NA
Breast	1375:1053	Temozolomide	DNA alkylating agent	DNA replication	Chemotherapeutic	MK-2206	AKT1, AKT2	PI3K/MTOR signaling	Targeted	50	1	2	690	NA	NA	NA	NA	NA	NA	NA	NA	NA	NA	NA	NA	NA	NA	NA	NA	NA	NA	NA
Breast	1510:1005	Linsitinib	IGF1R	IGF1R signaling	Targeted	Cisplatin	DNA crosslinker	DNA replication	Chemotherapeutic	51	1	2	691	NA	NA	NA	NA	NA	NA	NA	NA	NA	NA	NA	NA	NA	NA	NA	NA	NA	NA	NA
Breast	1549:1021	Sapitinib	EGFR, ERBB2, ERBB3	EGFR signaling	Targeted	Axitinib	PDGFR, KIT, VEGFR	RTK signaling	Targeted	50	1	2	697	NA	NA	NA	NA	NA	NA	NA	NA	NA	NA	NA	NA	NA	NA	NA	NA	NA	NA	NA
Breast	1549:1059	Sapitinib	EGFR, ERBB2, ERBB3	EGFR signaling	Targeted	AZD8055	MTORC1, MTORC2	PI3K/MTOR signaling	Targeted	49	1	2	699	NA	NA	NA	NA	NA	NA	NA	NA	NA	NA	NA	NA	NA	NA	NA	NA	NA	NA	NA
Breast	1558:1005	Lapatinib	EGFR, ERBB2	EGFR signaling	Targeted	Cisplatin	DNA crosslinker	DNA replication	Chemotherapeutic	51	1	2	701	NA	NA	NA	NA	NA	NA	NA	NA	NA	NA	NA	NA	NA	NA	NA	NA	NA	NA	NA
Breast	1558:1017	Lapatinib	EGFR, ERBB2	EGFR signaling	Targeted	Olaparib	PARP1, PARP2	Genome integrity	Targeted	49	1	2	702	NA	NA	NA	NA	NA	NA	NA	NA	NA	NA	NA	NA	NA	NA	NA	NA	NA	NA	NA
Breast	1558:1022	Lapatinib	EGFR, ERBB2	EGFR signaling	Targeted	AZD7762	CHEK1, CHEK2	Cell cycle	Targeted	50	1	2	703	NA	NA	NA	NA	NA	NA	NA	NA	NA	NA	NA	NA	NA	NA	NA	NA	NA	NA	NA
Breast	1558:1052	Lapatinib	EGFR, ERBB2	EGFR signaling	Targeted	RO-3306	CDK1	Cell cycle	Targeted	49	1	2	705	NA	NA	NA	NA	NA	NA	NA	NA	NA	NA	NA	NA	NA	NA	NA	NA	NA	NA	NA
Breast	1559:1012	Luminespib	HSP90	Protein stability and degradation	Targeted	Vorinostat	HDAC inhibitor Class I, IIa, IIb, IV	Chromatin histone acetylation	Targeted	51	1	2	706	NA	NA	NA	NA	NA	NA	NA	NA	NA	NA	NA	NA	NA	NA	NA	NA	NA	NA	NA
Breast	1559:1017	Luminespib	HSP90	Protein stability and degradation	Targeted	Olaparib	PARP1, PARP2	Genome integrity	Targeted	49	1	2	707	NA	NA	NA	NA	NA	NA	NA	NA	NA	NA	NA	NA	NA	NA	NA	NA	NA	NA	NA
Breast	1559:1030	Luminespib	HSP90	Protein stability and degradation	Targeted	KU-55933	ATM	Genome integrity	Targeted	49	1	2	708	NA	NA	NA	NA	NA	NA	NA	NA	NA	NA	NA	NA	NA	NA	NA	NA	NA	NA	NA
Breast	1559:1054	Luminespib	HSP90	Protein stability and degradation	Targeted	Palbociclib	CDK4, CDK6	Cell cycle	Targeted	49	1	2	709	NA	NA	NA	NA	NA	NA	NA	NA	NA	NA	NA	NA	NA	NA	NA	NA	NA	NA	NA
Breast	1559:1073	Luminespib	HSP90	Protein stability and degradation	Targeted	5-Fluorouracil	Antimetabolite (DNA & RNA)	Other	Chemotherapeutic	51	1	2	710	2	0	2	0	NA	NA	NA	NA	NA	NA	NA	NA	NA	NA	NA	NA	NA	NA	NA
Breast	1559:1083	Luminespib	HSP90	Protein stability and degradation	Targeted	Crizotinib	MET, ALK, ROS1	RTK signaling	Targeted	49	1	2	711	NA	NA	NA	NA	NA	NA	NA	NA	NA	NA	NA	NA	NA	NA	NA	NA	NA	NA	NA
Breast	1559:1192	Luminespib	HSP90	Protein stability and degradation	Targeted	GSK269962A	ROCK1, ROCK2	Cytoskeleton	Targeted	49	1	2	712	NA	NA	NA	NA	NA	NA	NA	NA	NA	NA	NA	NA	NA	NA	NA	NA	NA	NA	NA
Breast	1559:1510	Luminespib	HSP90	Protein stability and degradation	Targeted	Linsitinib	IGF1R	IGF1R signaling	Targeted	49	1	2	713	5	5	0	0	NA	NA	NA	NA	NA	NA	NA	NA	NA	NA	NA	NA	NA	NA	NA
Breast	1561:1047	Taselisib	PI3K (beta sparing)	PI3K/MTOR signaling	Targeted	Nutlin-3a (-)	MDM2	p53 pathway	Targeted	51	1	2	715	2	2	0	0	NA	NA	NA	NA	NA	NA	NA	NA	NA	NA	NA	NA	NA	NA	NA
Breast	1561:1052	Taselisib	PI3K (beta sparing)	PI3K/MTOR signaling	Targeted	RO-3306	CDK1	Cell cycle	Targeted	49	1	2	716	NA	NA	NA	NA	NA	NA	NA	NA	NA	NA	NA	NA	NA	NA	NA	NA	NA	NA	NA
Breast	1561:1129	Taselisib	PI3K (beta sparing)	PI3K/MTOR signaling	Targeted	PF-4708671	S6K1	PI3K/MTOR signaling	Targeted	49	1	2	719	NA	NA	NA	NA	NA	NA	NA	NA	NA	NA	NA	NA	NA	NA	NA	NA	NA	NA	NA
Breast	1594:1021	OSI-027	MTORC1, MTORC2	PI3K/MTOR signaling	Targeted	Axitinib	PDGFR, KIT, VEGFR	RTK signaling	Targeted	50	1	2	721	NA	NA	NA	NA	NA	NA	NA	NA	NA	NA	NA	NA	NA	NA	NA	NA	NA	NA	NA
Breast	1594:1052	OSI-027	MTORC1, MTORC2	PI3K/MTOR signaling	Targeted	RO-3306	CDK1	Cell cycle	Targeted	49	1	2	722	NA	NA	NA	NA	NA	NA	NA	NA	NA	NA	NA	NA	NA	NA	NA	NA	NA	NA	NA
Breast	1594:1058	OSI-027	MTORC1, MTORC2	PI3K/MTOR signaling	Targeted	Pictilisib	PI3K (class 1)	PI3K/MTOR signaling	Targeted	51	1	2	723	NA	NA	NA	NA	NA	NA	NA	NA	NA	NA	NA	NA	NA	NA	NA	NA	NA	NA	NA
Breast	1594:1559	OSI-027	MTORC1, MTORC2	PI3K/MTOR signaling	Targeted	Luminespib	HSP90	Protein stability and degradation	Targeted	49	1	2	724	NA	NA	NA	NA	NA	NA	NA	NA	NA	NA	NA	NA	NA	NA	NA	NA	NA	NA	NA
Breast	1005:1038	Cisplatin	DNA crosslinker	DNA replication	Chemotherapeutic	NU7441	DNAPK	Genome integrity	Targeted	48	0	0	731	3	0	0	3	PREX2_up	breast	all	delta Emax	sensitivity	Binarised gene expression	48	3	0.100085	-0.0485273	0.148612	2.66779	2.83091	1.40018	4.44e-05
Breast	1005:1038	Cisplatin	DNA crosslinker	DNA replication	Chemotherapeutic	NU7441	DNAPK	Genome integrity	Targeted	48	0	0	731	3	0	0	3	TNFRSF12A_down	breast	all	delta Emax	sensitivity	Binarised gene expression	48	3	0.100085	-0.0485273	0.148612	2.66779	2.83091	1.40018	4.44e-05
Breast	1005:1038	Cisplatin	DNA crosslinker	DNA replication	Chemotherapeutic	NU7441	DNAPK	Genome integrity	Targeted	48	0	0	731	3	0	0	3	MAGEH1_down	breast	all	delta Emax	sensitivity	Binarised gene expression	47	4	0.0817963	-0.0501328	0.131929	2.38247	2.5335	1.43055	3.27e-05
Breast	1005:1191	Cisplatin	DNA crosslinker	DNA replication	Chemotherapeutic	Bortezomib	Proteasome	Protein stability and degradation	Targeted	45	0	0	746	2	0	1	1	XBP1_up	breast	all	delta Emax	resistance	Binarised gene expression	48	3	-0.117672	-0.00887252	-0.1088	2.68567	2.90517	1.2779	4.02e-05
Breast	1005:1375	Cisplatin	DNA crosslinker	DNA replication	Chemotherapeutic	Temozolomide	DNA alkylating agent	DNA replication	Chemotherapeutic	49	0	0	750	1	0	0	1	RCSD1_up	breast	all	delta Emax	sensitivity	Binarised gene expression	47	4	0.0495729	-0.00403196	0.0536049	2.35817	2.31483	3.6362	3.82e-05
Breast	1007:1030	Docetaxel	Microtubule stabiliser	Mitosis	Chemotherapeutic	KU-55933	ATM	Genome integrity	Targeted	49	0	0	759	3	0	0	3	PREX2_up	breast	all	delta Emax	sensitivity	Binarised gene expression	48	3	0.112817	-0.0249874	0.137805	3.59165	4.26519	1.28306	2.07e-07
Breast	1007:1030	Docetaxel	Microtubule stabiliser	Mitosis	Chemotherapeutic	KU-55933	ATM	Genome integrity	Targeted	49	0	0	759	3	0	0	3	EGLN3_down	breast	all	delta Emax	sensitivity	Binarised gene expression	48	3	0.114	-0.0250613	0.139062	3.64935	4.30928	1.31972	1.46e-07
Breast	1007:1030	Docetaxel	Microtubule stabiliser	Mitosis	Chemotherapeutic	KU-55933	ATM	Genome integrity	Targeted	49	0	0	759	3	0	0	3	TNFRSF12A_down	breast	all	delta Emax	sensitivity	Binarised gene expression	48	3	0.112817	-0.0249874	0.137805	3.59165	4.26519	1.28306	2.07e-07
Breast	1007:1096	Docetaxel	Microtubule stabiliser	Mitosis	Chemotherapeutic	Tozasertib	AURKA, AURKB, AURKC, others	Mitosis	Targeted	48	0	0	778	2	0	0	2	CDK6_down	breast	all	delta Emax	sensitivity	Binarised gene expression	48	3	0.178091	0.00499835	0.173092	3.51744	3.67781	2.02921	3.21e-07
Breast	1007:1096	Docetaxel	Microtubule stabiliser	Mitosis	Chemotherapeutic	Tozasertib	AURKA, AURKB, AURKC, others	Mitosis	Targeted	48	0	0	778	2	0	0	2	CDK6_down	breast	all	delta IC50	sensitivity	Binarised gene expression	48	3	3.37512	0.0973437	3.27778	3.44273	3.52379	2.39358	5.01e-07
Breast	1007:1191	Docetaxel	Microtubule stabiliser	Mitosis	Chemotherapeutic	Bortezomib	Proteasome	Protein stability and degradation	Targeted	47	0	0	782	4	0	0	4	MED24_up	breast	all	delta Emax	resistance	Binarised gene expression	47	4	-0.0937276	-0.0133037	-0.0804239	3.00021	3.28584	1.59237	5.47e-07
Breast	1007:1191	Docetaxel	Microtubule stabiliser	Mitosis	Chemotherapeutic	Bortezomib	Proteasome	Protein stability and degradation	Targeted	47	0	0	782	4	0	0	4	IFT57_down	breast	all	delta Emax	resistance	Binarised gene expression	48	3	-0.0978762	-0.0147199	-0.0831563	2.9278	3.20643	1.32172	1.02e-05
Breast	1007:1191	Docetaxel	Microtubule stabiliser	Mitosis	Chemotherapeutic	Bortezomib	Proteasome	Protein stability and degradation	Targeted	47	0	0	782	4	0	0	4	MED24_up	breast	all	delta IC50	resistance	Binarised gene expression	47	4	-1.29145	-0.166598	-1.12485	3.27807	3.79105	1.4856	8.24e-08
Breast	1007:1191	Docetaxel	Microtubule stabiliser	Mitosis	Chemotherapeutic	Bortezomib	Proteasome	Protein stability and degradation	Targeted	47	0	0	782	4	0	0	4	IFT57_down	breast	all	delta IC50	resistance	Binarised gene expression	48	3	-1.37808	-0.184619	-1.19346	3.29914	3.76277	1.30061	1.17e-06
Breast	1017:1013	Olaparib	PARP1, PARP2	Genome integrity	Targeted	Nilotinib	ABL	ABL signaling	Targeted	46	0	0	803	1	0	0	1	PARP1_up	breast	all	delta IC50	sensitivity	Binarised gene expression	48	3	2.12411	-0.0502972	2.17441	2.81249	3.16262	1.15639	1.97e-05
Breast	1017:1038	Olaparib	PARP1, PARP2	Genome integrity	Targeted	NU7441	DNAPK	Genome integrity	Targeted	48	0	0	807	1	0	0	1	ERRFI1_down	breast	all	delta Emax	sensitivity	Binarised gene expression	48	3	0.147394	0.0248487	0.122545	3.05616	3.11373	2.24024	4.85e-06
Breast	1017:1129	Olaparib	PARP1, PARP2	Genome integrity	Targeted	PF-4708671	S6K1	PI3K/MTOR signaling	Targeted	49	0	0	822	3	0	0	3	ERRFI1_down	breast	all	delta Emax	sensitivity	Binarised gene expression	48	3	0.169351	0.0196187	0.149733	2.89262	2.83905	8.9317	1.25e-05
Breast	1017:1129	Olaparib	PARP1, PARP2	Genome integrity	Targeted	PF-4708671	S6K1	PI3K/MTOR signaling	Targeted	49	0	0	822	3	0	0	3	PARP1_up	breast	all	delta Emax	sensitivity	Binarised gene expression	48	3	0.174227	0.019314	0.154913	3.04482	2.98569	12.4193	5.18e-06
Breast	1017:1129	Olaparib	PARP1, PARP2	Genome integrity	Targeted	PF-4708671	S6K1	PI3K/MTOR signaling	Targeted	49	0	0	822	3	0	0	3	NRAS_down	breast	all	delta Emax	sensitivity	Binarised gene expression	48	3	0.168682	0.0196605	0.149022	2.87232	2.83124	5.13284	1.4e-05
Breast	1017:1179	Olaparib	PARP1, PARP2	Genome integrity	Targeted	MK-1775	WEE1, PLK1	Cell cycle	Targeted	49	0	0	823	99	45	48	6	APBB1_down	breast	all	delta IC50	sensitivity	Binarised gene expression	48	3	1.70055	-0.195369	1.89592	3.39849	3.66664	1.63671	6.51e-07
Breast	1017:1559	Olaparib	PARP1, PARP2	Genome integrity	Targeted	Luminespib	HSP90	Protein stability and degradation	Targeted	49	0	0	831	1	0	0	1	CDKN2B_down	breast	all	delta Emax	resistance	Binarised gene expression	45	6	-0.0825694	-0.00795385	-0.0746155	1.97133	2.09608	1.38828	3.72e-05
Breast	1021:1025	Axitinib	PDGFR, KIT, VEGFR	RTK signaling	Targeted	SB216763	GSK3A, GSK3B	WNT signaling	Targeted	49	0	0	841	2	1	0	1	CDK6_down	breast	all	delta IC50	sensitivity	Binarised gene expression	48	3	2.9729	0.439997	2.5329	2.83134	2.77956	8.30239	1.77e-05
Breast	1021:1050	Axitinib	PDGFR, KIT, VEGFR	RTK signaling	Targeted	ZM447439	AURKA, AURKB	Mitosis	Targeted	48	0	0	845	2	0	0	2	PAK5_up	breast	all	delta Emax	resistance	Binarised gene expression	48	3	-0.166893	0.0307499	-0.197643	3.00829	3.19797	1.56287	6.41e-06
Breast	1021:1050	Axitinib	PDGFR, KIT, VEGFR	RTK signaling	Targeted	ZM447439	AURKA, AURKB	Mitosis	Targeted	48	0	0	845	2	0	0	2	PAK5_up	breast	all	delta IC50	resistance	Binarised gene expression	48	3	-2.67644	0.463667	-3.14011	2.83272	3.08846	1.30237	1.75e-05
Breast	1021:1375	Axitinib	PDGFR, KIT, VEGFR	RTK signaling	Targeted	Temozolomide	DNA alkylating agent	DNA replication	Chemotherapeutic	49	0	0	859	1	0	0	1	PLEKHF1_down	breast	all	delta Emax	sensitivity	Binarised gene expression	48	3	0.0992537	0.0123565	0.0868972	3.18606	3.3374	1.81454	2.28e-06
Breast	1022:1051	AZD7762	CHEK1, CHEK2	Cell cycle	Targeted	Alisertib	AURKA	Mitosis	Targeted	44	0	0	866	1	0	0	1	NTN1_down	breast	all	delta Emax	sensitivity	Binarised gene expression	48	3	0.108137	0.008304	0.0998331	2.64086	2.59769	5.72856	5.16e-05
Breast	1022:1191	AZD7762	CHEK1, CHEK2	Cell cycle	Targeted	Bortezomib	Proteasome	Protein stability and degradation	Targeted	48	0	0	874	2	0	1	1	ELMO1_up	breast	all	delta Emax	sensitivity	Binarised gene expression	48	3	0.0637475	-0.00944745	0.0731949	2.68467	2.72803	2.03454	4.04e-05
Breast	1022:1375	AZD7762	CHEK1, CHEK2	Cell cycle	Targeted	Temozolomide	DNA alkylating agent	DNA replication	Chemotherapeutic	49	0	0	877	3	0	0	3	CEBPA_down	breast	all	delta Emax	sensitivity	Binarised gene expression	48	3	0.0893389	0.00686169	0.0824772	2.69822	3.12685	1.01975	3.74e-05
Breast	1022:1375	AZD7762	CHEK1, CHEK2	Cell cycle	Targeted	Temozolomide	DNA alkylating agent	DNA replication	Chemotherapeutic	49	0	0	877	3	0	0	3	ZC3H8_down	breast	all	delta Emax	sensitivity	Binarised gene expression	48	3	0.0907517	0.00677339	0.0839783	2.76875	3.10508	1.14816	2.52e-05
Breast	1022:1375	AZD7762	CHEK1, CHEK2	Cell cycle	Targeted	Temozolomide	DNA alkylating agent	DNA replication	Chemotherapeutic	49	0	0	877	3	0	0	3	MMP9_up	breast	all	delta Emax	sensitivity	Binarised gene expression	48	3	0.102195	0.00605817	0.0961369	3.41228	3.86472	1.3726	6e-07
Breast	1047:1073	Nutlin-3a (-)	MDM2	p53 pathway	Targeted	5-Fluorouracil	Antimetabolite (DNA & RNA)	Other	Chemotherapeutic	51	0	0	894	3	0	2	1	AEBP1_up	breast	all	delta Emax	sensitivity	Binarised gene expression	48	3	0.161331	0.00301633	0.158314	3.75992	3.69742	8.4316	7.56e-08
Breast	1047:1375	Nutlin-3a (-)	MDM2	p53 pathway	Targeted	Temozolomide	DNA alkylating agent	DNA replication	Chemotherapeutic	49	0	0	898	5	0	1	4	CDX2_up	breast	all	delta Emax	sensitivity	Binarised gene expression	48	3	0.0696706	-0.00163051	0.0713011	3.33214	3.82715	1.28868	9.64e-07
Breast	1047:1375	Nutlin-3a (-)	MDM2	p53 pathway	Targeted	Temozolomide	DNA alkylating agent	DNA replication	Chemotherapeutic	49	0	0	898	5	0	1	4	ERRFI1_down	breast	all	delta IC50	sensitivity	Binarised gene expression	48	3	2.4166	-0.144077	2.56068	3.98448	3.95313	5.03704	1.97e-08
Breast	1047:1375	Nutlin-3a (-)	MDM2	p53 pathway	Targeted	Temozolomide	DNA alkylating agent	DNA replication	Chemotherapeutic	49	0	0	898	5	0	1	4	CDX2_up	breast	all	delta IC50	sensitivity	Binarised gene expression	48	3	1.95142	-0.115003	2.06642	2.79963	2.93857	1.57251	2.12e-05
Breast	1047:1375	Nutlin-3a (-)	MDM2	p53 pathway	Targeted	Temozolomide	DNA alkylating agent	DNA replication	Chemotherapeutic	49	0	0	898	5	0	1	4	ERRFI1_down	breast	all	delta Emax	sensitivity	Binarised gene expression	48	3	0.0772158	-0.00210209	0.0793179	4.02524	4.41837	1.80089	1.54e-08
Breast	1047:1549	Nutlin-3a (-)	MDM2	p53 pathway	Targeted	Sapitinib	EGFR, ERBB2, ERBB3	EGFR signaling	Targeted	49	0	0	900	1	0	0	1	ERRFI1_down	breast	all	delta IC50	sensitivity	Binarised gene expression	48	3	2.27452	-0.180004	2.45452	3.07849	3.09279	2.79076	4.26e-06
Breast	1049:1007	PD173074	FGFR1, FGFR2, FGFR3	RTK signaling	Targeted	Docetaxel	Microtubule stabiliser	Mitosis	Chemotherapeutic	51	0	0	903	1	0	0	1	PAM50_LUMA	breast	all	delta IC50	resistance	PAM50	38	13	-1.21191	-0.0668285	-1.14508	1.63642	1.87039	1.24661	5.61915e-06
Breast	1049:1054	PD173074	FGFR1, FGFR2, FGFR3	RTK signaling	Targeted	Palbociclib	CDK4, CDK6	Cell cycle	Targeted	49	0	0	910	1	0	0	1	TEK_up	breast	all	delta IC50	resistance	Binarised gene expression	47	4	-1.60468	0.594935	-2.19962	2.55719	2.60611	2.04068	1.05e-05
Breast	1049:1559	PD173074	FGFR1, FGFR2, FGFR3	RTK signaling	Targeted	Luminespib	HSP90	Protein stability and degradation	Targeted	49	0	0	919	6	0	0	6	ANK3_down	breast	all	delta Emax	resistance	Binarised gene expression	47	4	-0.071263	0.0220644	-0.0933274	2.67083	2.92715	1.41398	4.98e-06
Breast	1049:1559	PD173074	FGFR1, FGFR2, FGFR3	RTK signaling	Targeted	Luminespib	HSP90	Protein stability and degradation	Targeted	49	0	0	919	6	0	0	6	DDR2_up	breast	all	delta Emax	resistance	Binarised gene expression	46	5	-0.0570104	0.022544	-0.0795545	2.21173	2.48113	1.2156	2.17e-05
Breast	1049:1559	PD173074	FGFR1, FGFR2, FGFR3	RTK signaling	Targeted	Luminespib	HSP90	Protein stability and degradation	Targeted	49	0	0	919	6	0	0	6	EPCAM_down	breast	all	delta Emax	resistance	Binarised gene expression	46	5	-0.0570104	0.022544	-0.0795545	2.21173	2.48113	1.2156	2.17e-05
Breast	1049:1559	PD173074	FGFR1, FGFR2, FGFR3	RTK signaling	Targeted	Luminespib	HSP90	Protein stability and degradation	Targeted	49	0	0	919	6	0	0	6	ANK3_down	breast	all	delta IC50	resistance	Binarised gene expression	47	4	-0.953327	0.278062	-1.23139	2.52506	2.86778	1.19754	1.3e-05
Breast	1049:1559	PD173074	FGFR1, FGFR2, FGFR3	RTK signaling	Targeted	Luminespib	HSP90	Protein stability and degradation	Targeted	49	0	0	919	6	0	0	6	ERBB3_down	breast	all	delta Emax	resistance	Binarised gene expression	47	4	-0.071263	0.0220644	-0.0933274	2.67083	2.92715	1.41398	4.98e-06
Breast	1049:1559	PD173074	FGFR1, FGFR2, FGFR3	RTK signaling	Targeted	Luminespib	HSP90	Protein stability and degradation	Targeted	49	0	0	919	6	0	0	6	ERBB3_down	breast	all	delta IC50	resistance	Binarised gene expression	47	4	-0.953327	0.278062	-1.23139	2.52506	2.86778	1.19754	1.3e-05
Breast	1053:1017	MK-2206	AKT1, AKT2	PI3K/MTOR signaling	Targeted	Olaparib	PARP1, PARP2	Genome integrity	Targeted	49	0	0	923	19	3	11	5	ABCC3_down	breast	all	delta Emax	sensitivity	Binarised gene expression	48	3	0.143508	0.0190014	0.124506	2.75013	2.70296	6.62016	2.8e-05
Breast	1053:1017	MK-2206	AKT1, AKT2	PI3K/MTOR signaling	Targeted	Olaparib	PARP1, PARP2	Genome integrity	Targeted	49	0	0	923	19	3	11	5	STAT6_down	breast	all	delta Emax	sensitivity	Binarised gene expression	45	6	0.109309	0.0152608	0.0940486	2.10973	2.18684	1.6629	1.27e-05
Breast	1053:1046	MK-2206	AKT1, AKT2	PI3K/MTOR signaling	Targeted	Wee1 Inhibitor	WEE1, CHEK1	Cell cycle	Targeted	47	0	0	925	1	0	0	1	XPO1_down	breast	all	delta IC50	sensitivity	Binarised gene expression	48	3	2.13895	0.281586	1.85736	3.03318	2.97916	8.10653	5.55e-06
Breast	1053:1047	MK-2206	AKT1, AKT2	PI3K/MTOR signaling	Targeted	Nutlin-3a (-)	MDM2	p53 pathway	Targeted	51	0	0	926	3	2	0	1	PTPRD_up	breast	all	delta Emax	sensitivity	Binarised gene expression	48	3	0.100377	0.0081348	0.092242	2.75671	2.76991	2.49222	2.7e-05
Breast	1054:1032	Palbociclib	CDK4, CDK6	Cell cycle	Targeted	Afatinib	EGFR, ERBB2	EGFR signaling	Targeted	46	0	0	943	3	2	0	1	FASTK_down	breast	all	delta IC50	resistance	Binarised gene expression	48	3	-2.37398	-0.261038	-2.11294	3.18878	3.42612	1.56663	2.24e-06
Breast	1054:1058	Palbociclib	CDK4, CDK6	Cell cycle	Targeted	Pictilisib	PI3K (class 1)	PI3K/MTOR signaling	Targeted	51	0	0	950	1	0	0	1	EGLN3_down	breast	all	delta Emax	sensitivity	Binarised gene expression	48	3	0.091805	-0.0342892	0.126094	2.66238	2.62259	5.01763	4.58e-05
Breast	1054:1073	Palbociclib	CDK4, CDK6	Cell cycle	Targeted	5-Fluorouracil	Antimetabolite (DNA & RNA)	Other	Chemotherapeutic	51	0	0	952	56	7	42	7	AREL1_up	breast	all	delta Emax	resistance	Binarised gene expression	48	3	-0.240975	-0.0049174	-0.236058	3.34112	3.4381	2.19971	9.14e-07
Breast	1054:1190	Palbociclib	CDK4, CDK6	Cell cycle	Targeted	Gemcitabine	Pyrimidine antimetabolite	DNA replication	Chemotherapeutic	40	0	0	959	2	0	0	2	AREL1_up	breast	all	delta IC50	resistance	Binarised gene expression	48	3	-7.62193	-0.681224	-6.94071	4.30882	4.89463	1.71824	2.82e-09
Breast	1054:1190	Palbociclib	CDK4, CDK6	Cell cycle	Targeted	Gemcitabine	Pyrimidine antimetabolite	DNA replication	Chemotherapeutic	40	0	0	959	2	0	0	2	AREL1_up	breast	all	delta Emax	resistance	Binarised gene expression	48	3	-0.437485	-0.0557774	-0.381708	3.10052	3.45348	1.31513	3.75e-06
Breast	1054:1373	Palbociclib	CDK4, CDK6	Cell cycle	Targeted	Dabrafenib	BRAF	ERK MAPK signaling	Targeted	48	0	0	963	2	0	0	2	G0S2_up	breast	all	delta Emax	sensitivity	Binarised gene expression	48	3	0.14493	0.0301179	0.114813	2.84704	2.96302	1.7003	1.62e-05
Breast	1054:1373	Palbociclib	CDK4, CDK6	Cell cycle	Targeted	Dabrafenib	BRAF	ERK MAPK signaling	Targeted	48	0	0	963	2	0	0	2	AIM2_up	breast	all	delta Emax	sensitivity	Binarised gene expression	47	4	0.133953	0.0286093	0.105343	2.67486	2.79309	1.77511	4.85e-06
Breast	1058:1025	Pictilisib	PI3K (class 1)	PI3K/MTOR signaling	Targeted	SB216763	GSK3A, GSK3B	WNT signaling	Targeted	49	0	0	975	2	1	0	1	STK17B_up	breast	all	delta Emax	sensitivity	Binarised gene expression	48	3	0.0881099	0.00280369	0.0853062	2.8418	3.11591	1.27693	1.66e-05
Breast	1058:1373	Pictilisib	PI3K (class 1)	PI3K/MTOR signaling	Targeted	Dabrafenib	BRAF	ERK MAPK signaling	Targeted	48	0	0	986	2	0	0	2	AIM2_up	breast	all	delta Emax	sensitivity	Binarised gene expression	47	4	0.164856	0.0336965	0.131159	2.38009	2.5141	1.47861	3.32e-05
Breast	1058:1373	Pictilisib	PI3K (class 1)	PI3K/MTOR signaling	Targeted	Dabrafenib	BRAF	ERK MAPK signaling	Targeted	48	0	0	986	2	0	0	2	G0S2_up	breast	all	delta Emax	sensitivity	Binarised gene expression	48	3	0.197673	0.0343779	0.163295	3.08908	3.15077	2.23443	4.01e-06
Breast	1073:1080	5-Fluorouracil	Antimetabolite (DNA & RNA)	Other	Chemotherapeutic	Paclitaxel	Microtubule stabiliser	Mitosis	Chemotherapeutic	48	0	0	1005	2	0	0	2	IKZF1_up	breast	all	delta Emax	resistance	Binarised gene expression	48	3	-0.393094	-0.0365518	-0.356542	3.5855	4.51788	1.15131	2.14e-07
Breast	1073:1080	5-Fluorouracil	Antimetabolite (DNA & RNA)	Other	Chemotherapeutic	Paclitaxel	Microtubule stabiliser	Mitosis	Chemotherapeutic	48	0	0	1005	2	0	0	2	IKZF1_up	breast	all	delta IC50	resistance	Binarised gene expression	48	3	-4.48164	-0.532379	-3.94926	2.86494	3.26528	1.13166	1.46e-05
Breast	1073:1086	5-Fluorouracil	Antimetabolite (DNA & RNA)	Other	Chemotherapeutic	BI-2536	PLK1, PLK2, PLK3	Cell cycle	Targeted	38	0	0	1008	1	0	0	1	RNF152_down	breast	all	delta IC50	resistance	Binarised gene expression	47	4	-2.00321	0.0519618	-2.05517	2.5135	2.61561	1.70478	1.4e-05
Breast	1073:1129	5-Fluorouracil	Antimetabolite (DNA & RNA)	Other	Chemotherapeutic	PF-4708671	S6K1	PI3K/MTOR signaling	Targeted	49	0	0	1010	1	0	0	1	FOXO1_down	breast	all	delta Emax	sensitivity	Binarised gene expression	48	3	0.173186	0.0187071	0.154479	3.25073	3.19905	6.71166	1.56e-06
Breast	1073:1190	5-Fluorouracil	Antimetabolite (DNA & RNA)	Other	Chemotherapeutic	Gemcitabine	Pyrimidine antimetabolite	DNA replication	Chemotherapeutic	41	0	0	1011	1	0	0	1	AREL1_up	breast	all	delta IC50	resistance	Binarised gene expression	48	3	-4.25433	-0.552604	-3.70172	3.53703	3.73251	1.91906	2.86e-07
Breast	1073:1192	5-Fluorouracil	Antimetabolite (DNA & RNA)	Other	Chemotherapeutic	GSK269962A	ROCK1, ROCK2	Cytoskeleton	Targeted	49	0	0	1012	1	0	0	1	AREL1_up	breast	all	delta IC50	resistance	Binarised gene expression	48	3	-3.34631	-0.65961	-2.68671	2.88082	2.87004	3.17535	1.33e-05
Breast	1083:1030	Crizotinib	MET, ALK, ROS1	RTK signaling	Targeted	KU-55933	ATM	Genome integrity	Targeted	49	0	0	1029	2	0	0	2	NOTCH3_down	breast	all	delta IC50	sensitivity	Binarised gene expression	48	3	3.15012	-0.0712811	3.2214	3.17442	3.13606	4.88862	2.44e-06
Breast	1083:1030	Crizotinib	MET, ALK, ROS1	RTK signaling	Targeted	KU-55933	ATM	Genome integrity	Targeted	49	0	0	1029	2	0	0	2	NOTCH3_down	breast	all	delta Emax	sensitivity	Binarised gene expression	48	3	0.158341	0.00553792	0.152803	3.10436	3.07574	4.14641	3.67e-06
Breast	1083:1042	Crizotinib	MET, ALK, ROS1	RTK signaling	Targeted	Doramapimod	p38, JNK2	JNK and p38 signaling	Targeted	44	0	0	1031	2	0	0	2	EDAR_up	breast	all	delta Emax	sensitivity	Binarised gene expression	48	3	0.127055	0.00544221	0.121613	3.27958	3.22425	7.59585	1.31e-06
Breast	1083:1042	Crizotinib	MET, ALK, ROS1	RTK signaling	Targeted	Doramapimod	p38, JNK2	JNK and p38 signaling	Targeted	44	0	0	1031	2	0	0	2	EDAR_up	breast	all	delta IC50	sensitivity	Binarised gene expression	48	3	3.39491	0.106544	3.28836	3.52527	3.51849	3.69683	3.07e-07
Breast	1083:1047	Crizotinib	MET, ALK, ROS1	RTK signaling	Targeted	Nutlin-3a (-)	MDM2	p53 pathway	Targeted	51	0	0	1033	13	2	3	8	THBS2_up	breast	all	delta Emax	sensitivity	Binarised gene expression	48	3	0.13889	-0.0237579	0.162648	2.94485	3.15485	1.46795	9.23e-06
Breast	1083:1047	Crizotinib	MET, ALK, ROS1	RTK signaling	Targeted	Nutlin-3a (-)	MDM2	p53 pathway	Targeted	51	0	0	1033	13	2	3	8	CCND1_down	breast	Basal	delta Emax	sensitivity	Binarised gene expression	19	3	0.174752	-0.00893708	0.183689	4.30999	4.40565	3.6602	9.78524e-07
Breast	1083:1047	Crizotinib	MET, ALK, ROS1	RTK signaling	Targeted	Nutlin-3a (-)	MDM2	p53 pathway	Targeted	51	0	0	1033	13	2	3	8	CCND1_down	breast	all	delta Emax	sensitivity	Binarised gene expression	47	4	0.127371	-0.0262382	0.153609	2.90306	3.21192	1.48785	1.05e-06
Breast	1083:1047	Crizotinib	MET, ALK, ROS1	RTK signaling	Targeted	Nutlin-3a (-)	MDM2	p53 pathway	Targeted	51	0	0	1033	13	2	3	8	LIMA1_down	breast	all	delta Emax	sensitivity	Binarised gene expression	48	3	0.174752	-0.0259993	0.200751	4.22977	4.24043	4.00018	4.52e-09
Breast	1083:1047	Crizotinib	MET, ALK, ROS1	RTK signaling	Targeted	Nutlin-3a (-)	MDM2	p53 pathway	Targeted	51	0	0	1033	13	2	3	8	ABCC3_down	breast	all	delta Emax	sensitivity	Binarised gene expression	48	3	0.13249	-0.0233579	0.155848	2.76573	3.01082	1.27981	2.56e-05
Breast	1083:1047	Crizotinib	MET, ALK, ROS1	RTK signaling	Targeted	Nutlin-3a (-)	MDM2	p53 pathway	Targeted	51	0	0	1033	13	2	3	8	MEF2C_up	breast	all	delta IC50	sensitivity	Binarised gene expression	48	3	2.66279	-0.630655	3.29344	3.24078	3.2225	3.7861	1.65e-06
Breast	1083:1047	Crizotinib	MET, ALK, ROS1	RTK signaling	Targeted	Nutlin-3a (-)	MDM2	p53 pathway	Targeted	51	0	0	1033	13	2	3	8	LIMA1_down	breast	all	delta IC50	sensitivity	Binarised gene expression	48	3	2.66279	-0.630655	3.29344	3.24078	3.2225	3.7861	1.65e-06
Breast	1083:1047	Crizotinib	MET, ALK, ROS1	RTK signaling	Targeted	Nutlin-3a (-)	MDM2	p53 pathway	Targeted	51	0	0	1033	13	2	3	8	MEF2C_up	breast	all	delta Emax	sensitivity	Binarised gene expression	48	3	0.174752	-0.0259993	0.200751	4.22977	4.24043	4.00018	4.52e-09
Breast	1083:1059	Crizotinib	MET, ALK, ROS1	RTK signaling	Targeted	AZD8055	MTORC1, MTORC2	PI3K/MTOR signaling	Targeted	49	0	0	1037	1	0	0	1	COMP_up	breast	all	delta IC50	sensitivity	Binarised gene expression	48	3	2.76675	0.184815	2.58193	2.84424	2.82286	3.54793	1.64e-05
Breast	1179:1191	MK-1775	WEE1, PLK1	Cell cycle	Targeted	Bortezomib	Proteasome	Protein stability and degradation	Targeted	48	0	0	1061	2	0	1	1	PARP1_up	breast	all	delta IC50	sensitivity	Binarised gene expression	48	3	2.00551	-0.705081	2.71059	3.06418	3.00958	8.20172	4.63e-06
Breast	1190:1003	Gemcitabine	Pyrimidine antimetabolite	DNA replication	Chemotherapeutic	Camptothecin	TOP1	DNA replication	Chemotherapeutic	48	0	0	1065	2	0	0	2	SIN3A_up	breast	all	delta Emax	resistance	Binarised gene expression	48	3	-0.123806	0.0125004	-0.136307	2.6555	2.78493	1.50011	4.75e-05
Breast	1190:1003	Gemcitabine	Pyrimidine antimetabolite	DNA replication	Chemotherapeutic	Camptothecin	TOP1	DNA replication	Chemotherapeutic	48	0	0	1065	2	0	0	2	ZC3H8_down	breast	all	delta Emax	resistance	Binarised gene expression	48	3	-0.124316	0.0125323	-0.136848	2.67037	2.79877	1.51503	4.38e-05
Breast	1190:1047	Gemcitabine	Pyrimidine antimetabolite	DNA replication	Chemotherapeutic	Nutlin-3a (-)	MDM2	p53 pathway	Targeted	51	0	0	1074	5	2	2	1	MLH1_down	breast	all	delta Emax	sensitivity	Binarised gene expression	48	3	0.158745	0.0181229	0.140622	3.06639	3.14571	2.08152	4.57e-06
Breast	1190:1085	Gemcitabine	Pyrimidine antimetabolite	DNA replication	Chemotherapeutic	Sorafenib	PDGFR, KIT, VEGFR, RAF	Other, kinases	Targeted	48	0	0	1084	1	0	0	1	CCND3_down	breast	all	delta IC50	sensitivity	Binarised gene expression	48	3	1.86907	0.00688524	1.86219	3.35551	3.38737	2.79634	8.4e-07
Breast	1190:1191	Gemcitabine	Pyrimidine antimetabolite	DNA replication	Chemotherapeutic	Bortezomib	Proteasome	Protein stability and degradation	Targeted	46	0	0	1087	2	0	1	1	MED24_up	breast	all	delta Emax	resistance	Binarised gene expression	47	4	-0.0981298	-0.0086575	-0.0894723	2.7087	2.80504	1.89871	3.87e-06
Breast	1191:1046	Bortezomib	Proteasome	Protein stability and degradation	Targeted	Wee1 Inhibitor	WEE1, CHEK1	Cell cycle	Targeted	47	0	0	1096	1	0	0	1	PRKCA_down	breast	all	delta Emax	sensitivity	Binarised gene expression	47	4	0.129487	-0.0249779	0.154465	2.46407	2.57611	1.6231	1.93e-05
Breast	1191:1375	Bortezomib	Proteasome	Protein stability and degradation	Targeted	Temozolomide	DNA alkylating agent	DNA replication	Chemotherapeutic	49	0	0	1107	3	0	0	3	AXL_up	breast	all	delta Emax	sensitivity	Binarised gene expression	48	3	0.0849387	0.00426647	0.0806722	2.67297	2.95506	1.16409	4.31e-05
Breast	1191:1375	Bortezomib	Proteasome	Protein stability and degradation	Targeted	Temozolomide	DNA alkylating agent	DNA replication	Chemotherapeutic	49	0	0	1107	3	0	0	3	SRGN_up	breast	all	delta Emax	sensitivity	Binarised gene expression	48	3	0.0849387	0.00426647	0.0806722	2.67297	2.95506	1.16409	4.31e-05
Breast	1191:1375	Bortezomib	Proteasome	Protein stability and degradation	Targeted	Temozolomide	DNA alkylating agent	DNA replication	Chemotherapeutic	49	0	0	1107	3	0	0	3	PPP1R15A_up	breast	all	delta Emax	sensitivity	Binarised gene expression	48	3	0.0883151	0.00405545	0.0842597	2.8456	3.09352	1.32451	1.63e-05
Breast	1191:1561	Bortezomib	Proteasome	Protein stability and degradation	Targeted	Taselisib	PI3K (beta sparing)	PI3K/MTOR signaling	Targeted	47	0	0	1110	7	5	0	2	TBX3_down	breast	all	delta Emax	sensitivity	Binarised gene expression	48	3	0.14316	0.00994882	0.133211	3.27221	3.21257	9.47141	1.37e-06
Breast	1191:1561	Bortezomib	Proteasome	Protein stability and degradation	Targeted	Taselisib	PI3K (beta sparing)	PI3K/MTOR signaling	Targeted	47	0	0	1110	7	5	0	2	TBX3_down	breast	all	delta IC50	sensitivity	Binarised gene expression	48	3	1.7438	0.165745	1.57806	3.2129	3.26081	2.47484	1.95e-06
Breast	1372:1909	Trametinib	MEK1, MEK2	ERK MAPK signaling	Targeted	Venetoclax	BCL2	Apoptosis regulation	Targeted	47	0	0	1128	2	0	0	2	ABCC3_down	breast	all	delta Emax	sensitivity	Binarised gene expression	48	3	0.10375	0.000998735	0.102751	2.89486	3.3434	1.10346	1.23e-05
Breast	1372:1909	Trametinib	MEK1, MEK2	ERK MAPK signaling	Targeted	Venetoclax	BCL2	Apoptosis regulation	Targeted	47	0	0	1128	2	0	0	2	BTK_up	breast	all	delta Emax	sensitivity	Binarised gene expression	48	3	0.116277	0.000215813	0.116061	3.51211	3.83599	1.60292	3.32e-07
Breast	1375:1013	Temozolomide	DNA alkylating agent	DNA replication	Chemotherapeutic	Nilotinib	ABL	ABL signaling	Targeted	47	0	0	1133	1	0	0	1	MBD4_down	breast	all	delta IC50	sensitivity	Binarised gene expression	48	3	1.68839	-0.305434	1.99382	3.2225	3.29145	2.29347	1.84e-06
Breast	1375:1022	Temozolomide	DNA alkylating agent	DNA replication	Chemotherapeutic	AZD7762	CHEK1, CHEK2	Cell cycle	Targeted	50	0	0	1135	1	0	0	1	GADD45A_down	breast	PIK3CA	delta IC50	resistance	Binarised gene expression	14	3	-2.0421	0.115474	-2.15758	6.5106	6.70836	5.54706	3.68538e-08
Breast	1375:1052	Temozolomide	DNA alkylating agent	DNA replication	Chemotherapeutic	RO-3306	CDK1	Cell cycle	Targeted	49	0	0	1143	1	0	0	1	MBD4_down	breast	all	delta Emax	sensitivity	Binarised gene expression	48	3	0.117246	0.0138499	0.103396	2.70537	2.66938	4.49631	3.6e-05
Breast	1375:1085	Temozolomide	DNA alkylating agent	DNA replication	Chemotherapeutic	Sorafenib	PDGFR, KIT, VEGFR, RAF	Other, kinases	Targeted	48	0	0	1150	1	0	0	1	IL6_up	breast	all	delta IC50	sensitivity	Binarised gene expression	47	4	1.04445	0.255073	0.789382	2.53154	2.5129	2.88169	1.25e-05
Breast	1375:1190	Temozolomide	DNA alkylating agent	DNA replication	Chemotherapeutic	Gemcitabine	Pyrimidine antimetabolite	DNA replication	Chemotherapeutic	41	0	0	1155	1	0	0	1	DCC_up	breast	all	delta Emax	resistance	Binarised gene expression	48	3	-0.0761885	0.0228835	-0.0990719	2.93203	3.45496	1.06529	9.94e-06
Breast	1375:1191	Temozolomide	DNA alkylating agent	DNA replication	Chemotherapeutic	Bortezomib	Proteasome	Protein stability and degradation	Targeted	47	0	0	1156	3	0	1	2	SACS_down	breast	all	delta IC50	sensitivity	Binarised gene expression	48	3	0.850714	-0.0613439	0.912058	2.9171	3.28231	1.19704	1.08e-05
Breast	1375:1191	Temozolomide	DNA alkylating agent	DNA replication	Chemotherapeutic	Bortezomib	Proteasome	Protein stability and degradation	Targeted	47	0	0	1156	3	0	1	2	SACS_down	breast	all	delta Emax	sensitivity	Binarised gene expression	48	3	0.0636885	-0.00267369	0.0663622	2.75868	3.23787	1.01131	2.67e-05
Breast	1375:1373	Temozolomide	DNA alkylating agent	DNA replication	Chemotherapeutic	Dabrafenib	BRAF	ERK MAPK signaling	Targeted	48	0	0	1159	1	0	0	1	NCOA2_down	breast	all	delta Emax	sensitivity	Binarised gene expression	48	3	0.0950786	0.0180473	0.0770313	2.77943	2.85253	1.87861	2.37e-05
Breast	1375:1553	Temozolomide	DNA alkylating agent	DNA replication	Chemotherapeutic	Uprosertib	AKT1, AKT2, AKT3	PI3K/MTOR signaling	Targeted	48	0	0	1162	2	0	0	2	loss:cnaPANCAN415 (B2M,BUB1B,MGA,TP53BP1)	breast	all	delta IC50	resistance	MOBEM	48	3	-1.72569	0.180052	-1.90574	3.64641	4.15852	1.43783	1.48991e-07
Breast	1375:1553	Temozolomide	DNA alkylating agent	DNA replication	Chemotherapeutic	Uprosertib	AKT1, AKT2, AKT3	PI3K/MTOR signaling	Targeted	48	0	0	1162	2	0	0	2	PCDH18_up	breast	all	delta IC50	resistance	Binarised gene expression	48	3	-1.73992	0.180941	-1.92086	3.69798	4.19884	1.4766	1.09e-07
Breast	1510:1013	Linsitinib	IGF1R	IGF1R signaling	Targeted	Nilotinib	ABL	ABL signaling	Targeted	47	0	0	1175	1	0	0	1	MBD4_down	breast	all	delta IC50	sensitivity	Binarised gene expression	48	3	3.09914	0.755684	2.34346	2.98349	3.26178	1.35628	7.39e-06
Breast	1510:1080	Linsitinib	IGF1R	IGF1R signaling	Targeted	Paclitaxel	Microtubule stabiliser	Mitosis	Chemotherapeutic	48	0	0	1183	1	0	0	1	PLEKHF1_down	breast	all	delta IC50	sensitivity	Binarised gene expression	48	3	2.86223	0.162592	2.69963	3.76117	3.80376	3.04732	7.5e-08
Breast	1549:1375	Sapitinib	EGFR, ERBB2, ERBB3	EGFR signaling	Targeted	Temozolomide	DNA alkylating agent	DNA replication	Chemotherapeutic	49	0	0	1208	1	0	0	1	RB1_down	breast	all	delta Emax	sensitivity	Binarised gene expression	48	3	0.100205	0.00339389	0.0968111	3.26267	4.14303	1.03559	1.45e-06
Breast	1558:1179	Lapatinib	EGFR, ERBB2	EGFR signaling	Targeted	MK-1775	WEE1, PLK1	Cell cycle	Targeted	49	0	0	1217	1	0	0	1	MED24_up	breast	all	delta IC50	resistance	Binarised gene expression	47	4	-1.6044	0.269913	-1.87431	2.45139	2.38408	7.01674	2.1e-05
Breast	1559:1375	Luminespib	HSP90	Protein stability and degradation	Targeted	Temozolomide	DNA alkylating agent	DNA replication	Chemotherapeutic	49	0	0	1242	1	0	0	1	KLLN_down	breast	all	delta Emax	sensitivity	Binarised gene expression	48	3	0.104797	0.0030854	0.101712	2.6868	3.03273	1.09186	3.99e-05
Breast	1559:1593	Luminespib	HSP90	Protein stability and degradation	Targeted	Entinostat	HDAC1, HDAC3	Chromatin histone acetylation	Targeted	47	0	0	1247	2	0	0	2	TUBB3_down	breast	all	delta Emax	sensitivity	Binarised gene expression	48	3	0.155603	0.0138833	0.141719	2.95284	3.06912	1.78162	8.82e-06
Breast	1559:1593	Luminespib	HSP90	Protein stability and degradation	Targeted	Entinostat	HDAC1, HDAC3	Chromatin histone acetylation	Targeted	47	0	0	1247	2	0	0	2	TUBB3_down	breast	all	delta IC50	sensitivity	Binarised gene expression	48	3	2.36295	0.252893	2.11006	2.80004	3.12195	1.18362	2.11e-05
Breast	1594:1375	OSI-027	MTORC1, MTORC2	PI3K/MTOR signaling	Targeted	Temozolomide	DNA alkylating agent	DNA replication	Chemotherapeutic	49	0	0	1274	2	0	0	2	PLEKHF1_down	breast	all	delta Emax	sensitivity	Binarised gene expression	48	3	0.0629683	-0.00139928	0.0643676	2.86111	3.12541	1.30504	1.49e-05
Breast	1594:1375	OSI-027	MTORC1, MTORC2	PI3K/MTOR signaling	Targeted	Temozolomide	DNA alkylating agent	DNA replication	Chemotherapeutic	49	0	0	1274	2	0	0	2	APBB1_down	breast	all	delta Emax	sensitivity	Binarised gene expression	48	3	0.0606273	-0.00125297	0.0618803	2.70267	2.99983	1.16033	3.65e-05
Breast	1011:1054	Navitoclax	BCL2, BCL-XL, BCL-W	Apoptosis regulation	Targeted	Palbociclib	CDK4, CDK6	Cell cycle	Targeted	49	0	0	794	28	6	4	18	RPS3_down	all	all	delta IC50	sensitivity	Binarised gene expression	119	6	2.23377	-0.0697105	2.30348	1.91973	1.96213	1.35443	1.08591e-05
Breast	1011:1054	Navitoclax	BCL2, BCL-XL, BCL-W	Apoptosis regulation	Targeted	Palbociclib	CDK4, CDK6	Cell cycle	Targeted	49	0	0	794	28	6	4	18	MGA_mut	all	all	delta Emax	sensitivity	MOBEM	118	7	0.105951	-0.00422344	0.110174	2.05208	2.07757	1.68936	5.77707e-07
Breast	1011:1054	Navitoclax	BCL2, BCL-XL, BCL-W	Apoptosis regulation	Targeted	Palbociclib	CDK4, CDK6	Cell cycle	Targeted	49	0	0	794	28	6	4	18	SCAI_mut	all	all	delta Emax	sensitivity	MOBEM	122	3	0.120418	-0.000966928	0.121385	2.15122	2.15253	2.07657	0.000346119
Breast	1011:1054	Navitoclax	BCL2, BCL-XL, BCL-W	Apoptosis regulation	Targeted	Palbociclib	CDK4, CDK6	Cell cycle	Targeted	49	0	0	794	28	6	4	18	ANK3_mut	all	all	delta Emax	sensitivity	MOBEM	118	7	0.107164	-0.00429544	0.11146	2.08156	2.11319	1.65632	4.11924e-07
Breast	1011:1054	Navitoclax	BCL2, BCL-XL, BCL-W	Apoptosis regulation	Targeted	Palbociclib	CDK4, CDK6	Cell cycle	Targeted	49	0	0	794	28	6	4	18	BPTF_mut	all	TP53	delta Emax	sensitivity	MOBEM	93	3	0.120055	-0.00164078	0.121696	2.19853	2.19192	2.5873	0.000307634
Breast	1011:1054	Navitoclax	BCL2, BCL-XL, BCL-W	Apoptosis regulation	Targeted	Palbociclib	CDK4, CDK6	Cell cycle	Targeted	49	0	0	794	28	6	4	18	SCAI_mut	all	TP53	delta Emax	sensitivity	MOBEM	93	3	0.120418	-0.00165248	0.12207	2.20632	2.20911	2.0883	0.000293796
Breast	1011:1054	Navitoclax	BCL2, BCL-XL, BCL-W	Apoptosis regulation	Targeted	Palbociclib	CDK4, CDK6	Cell cycle	Targeted	49	0	0	794	28	6	4	18	MACF1_mut	all	KRAS	delta Emax	sensitivity	MOBEM	50	3	0.114635	-0.0164127	0.131047	2.5534	2.59403	1.92386	7.82581e-05
Breast	1011:1054	Navitoclax	BCL2, BCL-XL, BCL-W	Apoptosis regulation	Targeted	Palbociclib	CDK4, CDK6	Cell cycle	Targeted	49	0	0	794	28	6	4	18	ANK3_mut	all	all	delta IC50	sensitivity	MOBEM	118	7	1.77777	-0.0621804	1.83995	1.50017	1.48834	1.80771	0.000184529
Breast	1011:1054	Navitoclax	BCL2, BCL-XL, BCL-W	Apoptosis regulation	Targeted	Palbociclib	CDK4, CDK6	Cell cycle	Targeted	49	0	0	794	28	6	4	18	ERBB2_mut	all	all	delta Emax	sensitivity	MOBEM	122	3	0.122065	-0.00100743	0.123072	2.1845	2.17761	2.78194	0.000282779
Breast	1011:1054	Navitoclax	BCL2, BCL-XL, BCL-W	Apoptosis regulation	Targeted	Palbociclib	CDK4, CDK6	Cell cycle	Targeted	49	0	0	794	28	6	4	18	MGA_mut	all	TP53	delta Emax	sensitivity	MOBEM	91	5	0.122101	-0.00442783	0.126529	2.42848	2.4775	1.7704	8.05748e-07
Breast	1011:1054	Navitoclax	BCL2, BCL-XL, BCL-W	Apoptosis regulation	Targeted	Palbociclib	CDK4, CDK6	Cell cycle	Targeted	49	0	0	794	28	6	4	18	ANK3_mut	all	TP53	delta Emax	sensitivity	MOBEM	90	6	0.1114	-0.00512029	0.11652	2.23854	2.30078	1.60304	7.33734e-07
Breast	1011:1054	Navitoclax	BCL2, BCL-XL, BCL-W	Apoptosis regulation	Targeted	Palbociclib	CDK4, CDK6	Cell cycle	Targeted	49	0	0	794	28	6	4	18	CCAR1_mut	all	TP53	delta Emax	sensitivity	MOBEM	93	3	0.12709	-0.00186771	0.128957	2.35142	2.34505	2.71552	0.000122302
Breast	1011:1054	Navitoclax	BCL2, BCL-XL, BCL-W	Apoptosis regulation	Targeted	Palbociclib	CDK4, CDK6	Cell cycle	Targeted	49	0	0	794	28	6	4	18	MGA_mut	all	all	delta IC50	sensitivity	MOBEM	118	7	1.70772	-0.0580248	1.76574	1.43284	1.42052	1.76309	0.00034343
Breast	1011:1054	Navitoclax	BCL2, BCL-XL, BCL-W	Apoptosis regulation	Targeted	Palbociclib	CDK4, CDK6	Cell cycle	Targeted	49	0	0	794	28	6	4	18	MET_mut	all	all	delta Emax	sensitivity	MOBEM	121	4	0.103347	-0.00140578	0.104753	1.85492	1.89055	1.17468	0.000386097
Breast	1011:1054	Navitoclax	BCL2, BCL-XL, BCL-W	Apoptosis regulation	Targeted	Palbociclib	CDK4, CDK6	Cell cycle	Targeted	49	0	0	794	28	6	4	18	LZTR1_up	all	TP53	delta IC50	sensitivity	Binarised gene expression	92	4	3.21712	-0.0554803	3.2726	2.65236	2.663	2.38004	1.19436e-06
Breast	1011:1054	Navitoclax	BCL2, BCL-XL, BCL-W	Apoptosis regulation	Targeted	Palbociclib	CDK4, CDK6	Cell cycle	Targeted	49	0	0	794	28	6	4	18	MET_mut	all	TP53	delta Emax	sensitivity	MOBEM	93	3	0.118367	-0.00158635	0.119954	2.16248	2.22214	1.16649	0.000380214
Breast	1011:1054	Navitoclax	BCL2, BCL-XL, BCL-W	Apoptosis regulation	Targeted	Palbociclib	CDK4, CDK6	Cell cycle	Targeted	49	0	0	794	28	6	4	18	MLL3_mut	all	TP53	delta IC50	sensitivity	MOBEM	87	9	1.63705	-0.0801051	1.71715	1.31573	1.28134	2.04174	0.000297553
Breast	1011:1054	Navitoclax	BCL2, BCL-XL, BCL-W	Apoptosis regulation	Targeted	Palbociclib	CDK4, CDK6	Cell cycle	Targeted	49	0	0	794	28	6	4	18	MLL3_mut	all	TP53	delta Emax	sensitivity	MOBEM	87	9	0.079889	-0.00587849	0.0857675	1.59719	1.62899	1.34245	1.53159e-05
Breast	1017:1053	Olaparib	PARP1, PARP2	Genome integrity	Targeted	MK-2206	AKT1, AKT2	PI3K/MTOR signaling	Targeted	50	0	0	813	11	5	4	2	chr17:42092143-42092432(TMEM101)_HypMET	all	all	delta IC50	resistance	MOBEM	111	14	-0.642239	0.443035	-1.08527	1.06721	1.07363	1.01715	0.000258683
Breast	1017:1053	Olaparib	PARP1, PARP2	Genome integrity	Targeted	MK-2206	AKT1, AKT2	PI3K/MTOR signaling	Targeted	50	0	0	813	11	5	4	2	loss:cnaPANCAN31	all	all	delta Emax	sensitivity	MOBEM	120	5	0.13006	0.0199458	0.110114	1.70956	1.70348	1.92682	0.000275341
Breast	1017:1054	Olaparib	PARP1, PARP2	Genome integrity	Targeted	Palbociclib	CDK4, CDK6	Cell cycle	Targeted	49	0	0	814	15	6	4	5	ABCB1_mut	all	TP53	delta Emax	resistance	MOBEM	93	3	-0.104358	0.000633442	-0.104991	2.16403	2.18894	1.51475	0.000376781
Breast	1017:1054	Olaparib	PARP1, PARP2	Genome integrity	Targeted	Palbociclib	CDK4, CDK6	Cell cycle	Targeted	49	0	0	814	15	6	4	5	ABCB1_mut	all	all	delta IC50	resistance	MOBEM	122	3	-2.23238	-0.0735607	-2.15882	2.22575	2.22122	2.56513	0.000219466
Breast	1017:1054	Olaparib	PARP1, PARP2	Genome integrity	Targeted	Palbociclib	CDK4, CDK6	Cell cycle	Targeted	49	0	0	814	15	6	4	5	WHSC1_mut	all	all	delta Emax	sensitivity	MOBEM	118	7	0.0583761	-0.010716	0.069092	1.37875	1.36648	1.71221	0.000557598
Breast	1017:1054	Olaparib	PARP1, PARP2	Genome integrity	Targeted	Palbociclib	CDK4, CDK6	Cell cycle	Targeted	49	0	0	814	15	6	4	5	ABCB1_mut	all	TP53	delta IC50	resistance	MOBEM	93	3	-2.23238	0.0242559	-2.25663	2.29989	2.29331	2.68135	0.000167618
Breast	1017:1054	Olaparib	PARP1, PARP2	Genome integrity	Targeted	Palbociclib	CDK4, CDK6	Cell cycle	Targeted	49	0	0	814	15	6	4	5	BCOR_mut	all	all	delta Emax	sensitivity	MOBEM	120	5	0.0709327	-0.0100876	0.0810203	1.61668	1.61939	1.54192	0.000561897
Breast	1017:1073	Olaparib	PARP1, PARP2	Genome integrity	Targeted	5-Fluorouracil	Antimetabolite (DNA & RNA)	Other	Chemotherapeutic	51	0	0	817	71	7	34	30	chr5.101632049.101632373.SLCO4C1._HypMET	all	KRAS	delta IC50	sensitivity	MOBEM	31	22	0.00104382	-1.05019	1.05123	1.05089	1.02606	1.08972	0.000425632
Breast	1017:1073	Olaparib	PARP1, PARP2	Genome integrity	Targeted	5-Fluorouracil	Antimetabolite (DNA & RNA)	Other	Chemotherapeutic	51	0	0	817	71	7	34	30	chr13.27131568.27132677.._HypMET	all	KRAS	delta IC50	sensitivity	MOBEM	35	18	0.169221	-1.01654	1.18576	1.21543	1.19649	1.2562	0.000110598
Breast	1017:1073	Olaparib	PARP1, PARP2	Genome integrity	Targeted	5-Fluorouracil	Antimetabolite (DNA & RNA)	Other	Chemotherapeutic	51	0	0	817	71	7	34	30	chr1.110230238.110230614.GSTM1._HypMET	all	KRAS	delta IC50	resistance	MOBEM	31	22	-1.30027	-0.126679	-1.17359	1.21567	1.31747	1.10414	6.30425e-05
Breast	1017:1073	Olaparib	PARP1, PARP2	Genome integrity	Targeted	5-Fluorouracil	Antimetabolite (DNA & RNA)	Other	Chemotherapeutic	51	0	0	817	71	7	34	30	chr14.24803678.24804353.ADCY4..RIPK3._HypMET	all	KRAS	delta Emax	resistance	MOBEM	27	26	-0.0556566	-0.00416998	-0.0514866	1.07936	1.03064	1.13815	0.000258066
Breast	1017:1073	Olaparib	PARP1, PARP2	Genome integrity	Targeted	5-Fluorouracil	Antimetabolite (DNA & RNA)	Other	Chemotherapeutic	51	0	0	817	71	7	34	30	chr13.96296143.96297059.DZIP1._HypMET	all	KRAS	delta IC50	sensitivity	MOBEM	31	22	0.00104382	-1.05019	1.05123	1.05089	1.02606	1.08972	0.000425632
Breast	1017:1073	Olaparib	PARP1, PARP2	Genome integrity	Targeted	5-Fluorouracil	Antimetabolite (DNA & RNA)	Other	Chemotherapeutic	51	0	0	817	71	7	34	30	chr14.24803678.24804353.ADCY4..RIPK3._HypMET	all	KRAS	delta IC50	resistance	MOBEM	27	26	-1.23015	-0.0203353	-1.20981	1.27572	1.38289	1.18705	2.44227e-05
Breast	1017:1073	Olaparib	PARP1, PARP2	Genome integrity	Targeted	5-Fluorouracil	Antimetabolite (DNA & RNA)	Other	Chemotherapeutic	51	0	0	817	71	7	34	30	chr1.143912736.143916156.FAM72D._HypMET	all	KRAS	delta IC50	sensitivity	MOBEM	32	21	0.0419124	-1.04416	1.08607	1.09363	1.04902	1.17563	0.000287566
Breast	1017:1073	Olaparib	PARP1, PARP2	Genome integrity	Targeted	5-Fluorouracil	Antimetabolite (DNA & RNA)	Other	Chemotherapeutic	51	0	0	817	71	7	34	30	chr15.30685087.30685891.CHRFAM7A._HypMET	all	KRAS	delta IC50	resistance	MOBEM	27	26	-1.22136	-0.0287982	-1.19256	1.25007	1.367	1.15553	3.35055e-05
Breast	1017:1073	Olaparib	PARP1, PARP2	Genome integrity	Targeted	5-Fluorouracil	Antimetabolite (DNA & RNA)	Other	Chemotherapeutic	51	0	0	817	71	7	34	30	chr20.42543097.42545137.TOX2._HypMET	all	KRAS	delta IC50	resistance	MOBEM	27	26	-1.22136	-0.0287982	-1.19256	1.25007	1.367	1.15553	3.35055e-05
Breast	1017:1073	Olaparib	PARP1, PARP2	Genome integrity	Targeted	5-Fluorouracil	Antimetabolite (DNA & RNA)	Other	Chemotherapeutic	51	0	0	817	71	7	34	30	chr8.11059011.11059242.XKR6._HypMET	all	KRAS	delta IC50	sensitivity	MOBEM	37	16	0.176876	-0.955754	1.13263	1.13347	1.13548	1.12871	0.000401721
Breast	1017:1073	Olaparib	PARP1, PARP2	Genome integrity	Targeted	5-Fluorouracil	Antimetabolite (DNA & RNA)	Other	Chemotherapeutic	51	0	0	817	71	7	34	30	chr20:42543097-42545137(TOX2)_HypMET	all	all	delta IC50	resistance	MOBEM	98	27	-1.17164	-0.0119561	-1.15968	1.32772	1.41155	1.11031	1.21612e-08
Breast	1017:1073	Olaparib	PARP1, PARP2	Genome integrity	Targeted	5-Fluorouracil	Antimetabolite (DNA & RNA)	Other	Chemotherapeutic	51	0	0	817	71	7	34	30	chr1.120835961.120839391.FAM72B._HypMET	all	KRAS	delta IC50	sensitivity	MOBEM	37	16	0.200362	-0.965911	1.16627	1.17717	1.14898	1.25429	0.000253155
Breast	1017:1073	Olaparib	PARP1, PARP2	Genome integrity	Targeted	5-Fluorouracil	Antimetabolite (DNA & RNA)	Other	Chemotherapeutic	51	0	0	817	71	7	34	30	chr8:67344497-67344989(RRS1)_HypMET	all	all	delta IC50	resistance	MOBEM	113	12	-1.1937	-0.163553	-1.03015	1.08542	1.07587	1.19985	0.000501451
Breast	1017:1073	Olaparib	PARP1, PARP2	Genome integrity	Targeted	5-Fluorouracil	Antimetabolite (DNA & RNA)	Other	Chemotherapeutic	51	0	0	817	71	7	34	30	chr10.102891010.102891794.TLX1NB..TLX1._HypMET	all	KRAS	delta IC50	sensitivity	MOBEM	30	23	-0.00814158	-1.07819	1.07005	1.07697	1.03896	1.13409	0.000295248
Breast	1017:1073	Olaparib	PARP1, PARP2	Genome integrity	Targeted	5-Fluorouracil	Antimetabolite (DNA & RNA)	Other	Chemotherapeutic	51	0	0	817	71	7	34	30	chr19.22018594.22018827.ZNF43._HypMET	all	KRAS	delta IC50	sensitivity	MOBEM	31	22	0.0150714	-1.06014	1.07522	1.08185	1.05664	1.1212	0.000300053
Breast	1017:1073	Olaparib	PARP1, PARP2	Genome integrity	Targeted	5-Fluorouracil	Antimetabolite (DNA & RNA)	Other	Chemotherapeutic	51	0	0	817	71	7	34	30	chr16.56659107.56659660.MT1E._HypMET	all	TP53	delta IC50	resistance	MOBEM	85	11	-1.40666	-0.187394	-1.21927	1.30241	1.34549	1.05318	9.98277e-05
[truncated: 4,531 more rows]
