# Supplementary material for: Effective drug combinations in breast, colon and pancreatic cancer cells
Source: Nature. 2022 Feb 23;603(7899):166–73. doi: 10.1038/s41586-022-04437-2 (PMC8891012; doi:10.1038/s41586-022-04437-2)
Supplement: Supplementary file 8 — Synergy and biomarkers: populations of unmet clinical need. [file 41586_2022_4437_MOESM8_ESM.xlsx]

## Sheet: Supplementary table 5_Populatio
Tissue	COMBI ID	ANCHOR ID	ANCHOR NAME	ANCHOR TARGET	ANCHOR PATHWAY	ANCHOR Drug Type	LIBRARY ID	LIBRARY NAME	LIBRARY TARGET	LIBRARY PATHWAY	LIBRARY Drug Type	Population	Synergy Rest of tissue (%)	Synergy Population (%)	Synergy Rank within Population	Trials Total	Trials in same tissue	Trials in diff. tissue	NCT IDs of same tissue trials	NCT IDs of diff. tissue trials	Biomarker Total	Biomarker combo Emax	Biomarker lib. IC50	Biomarker ΔEmax or ΔIC50
Breast	1011:1051	1011	Navitoclax	BCL2, BCL-XL, BCL-W	Apoptosis regulation	Targeted	1051	Alisertib	AURKA	Mitosis	Targeted	Basal-like	60.9	65	1	0	0	0	NA	NA	0	0	0	0
Breast	1011:1190	1011	Navitoclax	BCL2, BCL-XL, BCL-W	Apoptosis regulation	Targeted	1190	Gemcitabine	Pyrimidine antimetabolite	DNA replication	Chemotherapeutic	Basal-like	19	63.2	2	1	0	1	NA	NCT00887757	0	0	0	0
Breast	1179:1005	1179	MK-1775	WEE1, PLK1	Cell cycle	Targeted	1005	Cisplatin	DNA crosslinker	DNA replication	Chemotherapeutic	Basal-like	13.8	59.1	3	3	1	2	NCT03012477	NCT02196168, NCT00648648	1	1	0	0
Breast	1011:1096	1011	Navitoclax	BCL2, BCL-XL, BCL-W	Apoptosis regulation	Targeted	1096	Tozasertib	AURKA, AURKB, AURKC, others	Mitosis	Targeted	Basal-like	57.7	57.1	4	0	0	0	NA	NA	0	0	0	0
Breast	1011:1558	1011	Navitoclax	BCL2, BCL-XL, BCL-W	Apoptosis regulation	Targeted	1558	Lapatinib	EGFR, ERBB2	EGFR signaling	Targeted	Basal-like	39.3	55	5	0	0	0	NA	NA	1	1	0	0
Breast	1011:1003	1011	Navitoclax	BCL2, BCL-XL, BCL-W	Apoptosis regulation	Targeted	1003	Camptothecin	TOP1	DNA replication	Chemotherapeutic	Basal-like	42.3	50	6	0	0	0	NA	NA	0	0	0	0
Breast	1011:1050	1011	Navitoclax	BCL2, BCL-XL, BCL-W	Apoptosis regulation	Targeted	1050	ZM447439	AURKA, AURKB	Mitosis	Targeted	Basal-like	53.8	50	7	0	0	0	NA	NA	0	0	0	0
Breast	1022:1003	1022	AZD7762	CHEK1, CHEK2	Cell cycle	Targeted	1003	Camptothecin	TOP1	DNA replication	Chemotherapeutic	Basal-like	42.3	50	8	0	0	0	NA	NA	0	0	0	0
Breast	1022:1190	1022	AZD7762	CHEK1, CHEK2	Cell cycle	Targeted	1190	Gemcitabine	Pyrimidine antimetabolite	DNA replication	Chemotherapeutic	Basal-like	19	50	9	1	0	1	NA	NCT00937664	0	0	0	0
Breast	1011:1021	1011	Navitoclax	BCL2, BCL-XL, BCL-W	Apoptosis regulation	Targeted	1021	Axitinib	PDGFR, KIT, VEGFR	RTK signaling	Targeted	Basal-like	41.4	47.6	10	0	0	0	NA	NA	0	0	0	0
Breast	1190:1022	1190	Gemcitabine	Pyrimidine antimetabolite	DNA replication	Chemotherapeutic	1022	AZD7762	CHEK1, CHEK2	Cell cycle	Targeted	Basal-like	27.6	47.6	11	2	0	2	NA	NCT00937664, NCT00413686	1	1	0	0
Breast	1005:1190	1005	Cisplatin	DNA crosslinker	DNA replication	Chemotherapeutic	1190	Gemcitabine	Pyrimidine antimetabolite	DNA replication	Chemotherapeutic	Basal-like	0	47.4	12	175	13	162	NCT00002998, NCT00191789, NCT00191815, NCT00191854, NCT00192101, NCT00480597, NCT00601159, NCT01287624, NCT01483300, NCT02341911, NCT02546934, NCT04297267, NCT04517292	NCT03044587, NCT04093362, NCT00027703, NCT01869023, NCT02240017, NCT01487915, NCT00942331, NCT01639521, NCT02591030, NCT03086993, NCT00380588, NCT01284413, NCT02182778, NCT01297998, NCT04163900, NCT04203160, NCT04692051, NCT04066491, NCT00490399, NCT04003636, NCT02151084, NCT00939848, NCT03406299, NCT03875235, NCT04308174, NCT00005086, NCT00014534, NCT00054626, NCT00246974, NCT00645593, NCT015890…	0	0	0	0
Breast	1011:1086	1011	Navitoclax	BCL2, BCL-XL, BCL-W	Apoptosis regulation	Targeted	1086	BI-2536	PLK1, PLK2, PLK3	Cell cycle	Targeted	Basal-like	36.8	47.1	13	0	0	0	NA	NA	0	0	0	0
Breast	1011:1083	1011	Navitoclax	BCL2, BCL-XL, BCL-W	Apoptosis regulation	Targeted	1083	Crizotinib	MET, ALK, ROS1	RTK signaling	Targeted	Basal-like	28.6	42.9	14	0	0	0	NA	NA	40	3	11	26
Breast	1011:1007	1011	Navitoclax	BCL2, BCL-XL, BCL-W	Apoptosis regulation	Targeted	1007	Docetaxel	Microtubule stabiliser	Mitosis	Chemotherapeutic	Basal-like	34.5	40.9	15	1	0	1	NA	NCT00888108	0	0	0	0
Breast	1011:1192	1011	Navitoclax	BCL2, BCL-XL, BCL-W	Apoptosis regulation	Targeted	1192	GSK269962A	ROCK1, ROCK2	Cytoskeleton	Targeted	Basal-like	59.3	40.9	16	0	0	0	NA	NA	0	0	0	0
Breast	1179:1011	1179	MK-1775	WEE1, PLK1	Cell cycle	Targeted	1011	Navitoclax	BCL2, BCL-XL, BCL-W	Apoptosis regulation	Targeted	Basal-like	25.9	40.9	17	0	0	0	NA	NA	16	12	3	1
Breast	1179:1022	1179	MK-1775	WEE1, PLK1	Cell cycle	Targeted	1022	AZD7762	CHEK1, CHEK2	Cell cycle	Targeted	Basal-like	37.9	38.1	18	0	0	0	NA	NA	35	13	7	15
Breast	1011:1032	1011	Navitoclax	BCL2, BCL-XL, BCL-W	Apoptosis regulation	Targeted	1032	Afatinib	EGFR, ERBB2	EGFR signaling	Targeted	Basal-like	37.5	36.4	19	0	0	0	NA	NA	2	0	2	0
Breast	1011:1038	1011	Navitoclax	BCL2, BCL-XL, BCL-W	Apoptosis regulation	Targeted	1038	NU7441	DNAPK	Genome integrity	Targeted	Basal-like	30.8	36.4	20	0	0	0	NA	NA	0	0	0	0
Breast	1011:1080	1011	Navitoclax	BCL2, BCL-XL, BCL-W	Apoptosis regulation	Targeted	1080	Paclitaxel	Microtubule stabiliser	Mitosis	Chemotherapeutic	Basal-like	53.8	36.4	21	1	0	1	NA	NCT00891605	0	0	0	0
Breast	1011:1593	1011	Navitoclax	BCL2, BCL-XL, BCL-W	Apoptosis regulation	Targeted	1593	Entinostat	HDAC1, HDAC3	Chromatin histone acetylation	Targeted	Basal-like	24	36.4	22	0	0	0	NA	NA	0	0	0	0
Breast	1011:1372	1011	Navitoclax	BCL2, BCL-XL, BCL-W	Apoptosis regulation	Targeted	1372	Trametinib	MEK1, MEK2	ERK MAPK signaling	Targeted	Basal-like	17.9	33.3	23	1	0	1	NA	NCT02079740	138	11	115	12
Breast	1011:1052	1011	Navitoclax	BCL2, BCL-XL, BCL-W	Apoptosis regulation	Targeted	1052	RO-3306	CDK1	Cell cycle	Targeted	Basal-like	48.1	31.8	24	0	0	0	NA	NA	0	0	0	0
Breast	1011:1510	1011	Navitoclax	BCL2, BCL-XL, BCL-W	Apoptosis regulation	Targeted	1510	Linsitinib	IGF1R	IGF1R signaling	Targeted	Basal-like	22.2	31.8	25	0	0	0	NA	NA	15	1	13	1
Breast	1022:1073	1022	AZD7762	CHEK1, CHEK2	Cell cycle	Targeted	1073	5-Fluorouracil	Antimetabolite (DNA & RNA)	Other	Chemotherapeutic	Basal-like	20.7	31.8	26	0	0	0	NA	NA	17	5	7	5
Breast	1179:1003	1179	MK-1775	WEE1, PLK1	Cell cycle	Targeted	1003	Camptothecin	TOP1	DNA replication	Chemotherapeutic	Basal-like	19.2	31.8	27	1	0	1	NA	NCT02095132	0	0	0	0
Breast	1561:1372	1561	Taselisib	PI3K (beta sparing)	PI3K/MTOR signaling	Targeted	1372	Trametinib	MEK1, MEK2	ERK MAPK signaling	Targeted	Basal-like	14.3	31.8	28	0	0	0	NA	NA	138	17	115	6
Breast	1179:1190	1179	MK-1775	WEE1, PLK1	Cell cycle	Targeted	1190	Gemcitabine	Pyrimidine antimetabolite	DNA replication	Chemotherapeutic	Basal-like	9.5	31.6	29	3	0	3	NA	NCT02101775, NCT02272790, NCT00648648	1	0	0	1
Breast	1011:1042	1011	Navitoclax	BCL2, BCL-XL, BCL-W	Apoptosis regulation	Targeted	1042	Doramapimod	p38, JNK2	JNK and p38 signaling	Targeted	Basal-like	29.2	28.6	30	0	0	0	NA	NA	0	0	0	0
Breast	1011:1564	1011	Navitoclax	BCL2, BCL-XL, BCL-W	Apoptosis regulation	Targeted	1564	SCH772984	ERK1, ERK2	ERK MAPK signaling	Targeted	Basal-like	29.2	28.6	31	0	0	0	NA	NA	30	7	9	14
Breast	1594:1053	1594	OSI-027	MTORC1, MTORC2	PI3K/MTOR signaling	Targeted	1053	MK-2206	AKT1, AKT2	PI3K/MTOR signaling	Targeted	Basal-like	13.8	28.6	32	0	0	0	NA	NA	1	0	0	1
Breast	1011:1005	1011	Navitoclax	BCL2, BCL-XL, BCL-W	Apoptosis regulation	Targeted	1005	Cisplatin	DNA crosslinker	DNA replication	Chemotherapeutic	Basal-like	6.9	27.3	33	0	0	0	NA	NA	2	0	0	2
Breast	1011:1012	1011	Navitoclax	BCL2, BCL-XL, BCL-W	Apoptosis regulation	Targeted	1012	Vorinostat	HDAC inhibitor Class I, IIa, IIb, IV	Chromatin histone acetylation	Targeted	Basal-like	13.8	27.3	34	0	0	0	NA	NA	0	0	0	0
Breast	1011:1017	1011	Navitoclax	BCL2, BCL-XL, BCL-W	Apoptosis regulation	Targeted	1017	Olaparib	PARP1, PARP2	Genome integrity	Targeted	Basal-like	7.4	27.3	35	0	0	0	NA	NA	12	5	3	4
Breast	1011:1561	1011	Navitoclax	BCL2, BCL-XL, BCL-W	Apoptosis regulation	Targeted	1561	Taselisib	PI3K (beta sparing)	PI3K/MTOR signaling	Targeted	Basal-like	48	27.3	36	0	0	0	NA	NA	50	31	18	1
Breast	1012:1372	1012	Vorinostat	HDAC inhibitor Class I, IIa, IIb, IV	Chromatin histone acetylation	Targeted	1372	Trametinib	MEK1, MEK2	ERK MAPK signaling	Targeted	Basal-like	17.9	27.3	37	0	0	0	NA	NA	0	0	0	0
Breast	1012:2172	1012	Vorinostat	HDAC inhibitor Class I, IIa, IIb, IV	Chromatin histone acetylation	Targeted	2172	JQ1	BRD2, BRD3, BRD4, BRDT	Chromatin other	Targeted	Basal-like	53.8	27.3	38	0	0	0	NA	NA	0	0	0	0
Breast	1022:1005	1022	AZD7762	CHEK1, CHEK2	Cell cycle	Targeted	1005	Cisplatin	DNA crosslinker	DNA replication	Chemotherapeutic	Basal-like	17.2	27.3	39	0	0	0	NA	NA	0	0	0	0
Breast	1053:1372	1053	MK-2206	AKT1, AKT2	PI3K/MTOR signaling	Targeted	1372	Trametinib	MEK1, MEK2	ERK MAPK signaling	Targeted	Basal-like	11.1	27.3	40	0	0	0	NA	NA	224	105	115	4
Breast	1058:1372	1058	Pictilisib	PI3K (class 1)	PI3K/MTOR signaling	Targeted	1372	Trametinib	MEK1, MEK2	ERK MAPK signaling	Targeted	Basal-like	11.1	27.3	41	0	0	0	NA	NA	0	0	0	0
Breast	1191:2172	1191	Bortezomib	Proteasome	Protein stability and degradation	Targeted	2172	JQ1	BRD2, BRD3, BRD4, BRDT	Chromatin other	Targeted	Basal-like	30.8	27.3	42	0	0	0	NA	NA	0	0	0	0
Breast	1005:1022	1005	Cisplatin	DNA crosslinker	DNA replication	Chemotherapeutic	1022	AZD7762	CHEK1, CHEK2	Cell cycle	Targeted	Basal-like	13.8	23.8	43	0	0	0	NA	NA	3	2	0	1
Breast	1011:1053	1011	Navitoclax	BCL2, BCL-XL, BCL-W	Apoptosis regulation	Targeted	1053	MK-2206	AKT1, AKT2	PI3K/MTOR signaling	Targeted	Basal-like	17.2	23.8	44	0	0	0	NA	NA	23	5	5	13
Breast	1011:1047	1011	Navitoclax	BCL2, BCL-XL, BCL-W	Apoptosis regulation	Targeted	1047	Nutlin-3a (-)	MDM2	p53 pathway	Targeted	Basal-like	10.3	22.7	45	0	0	0	NA	NA	2	0	2	0
Breast	1011:1073	1011	Navitoclax	BCL2, BCL-XL, BCL-W	Apoptosis regulation	Targeted	1073	5-Fluorouracil	Antimetabolite (DNA & RNA)	Other	Chemotherapeutic	Basal-like	13.8	22.7	46	0	0	0	NA	NA	10	1	7	2
Breast	1011:1549	1011	Navitoclax	BCL2, BCL-XL, BCL-W	Apoptosis regulation	Targeted	1549	Sapitinib	EGFR, ERBB2, ERBB3	EGFR signaling	Targeted	Basal-like	7.4	22.7	47	0	0	0	NA	NA	0	0	0	0
Breast	1011:1560	1011	Navitoclax	BCL2, BCL-XL, BCL-W	Apoptosis regulation	Targeted	1560	Alpelisib	PI3Kalpha	PI3K/MTOR signaling	Targeted	Basal-like	30.8	22.7	48	0	0	0	NA	NA	0	0	0	0
Breast	1047:1561	1047	Nutlin-3a (-)	MDM2	p53 pathway	Targeted	1561	Taselisib	PI3K (beta sparing)	PI3K/MTOR signaling	Targeted	Basal-like	4	22.7	49	0	0	0	NA	NA	5	0	5	0
Breast	1053:1594	1053	MK-2206	AKT1, AKT2	PI3K/MTOR signaling	Targeted	1594	OSI-027	MTORC1, MTORC2	PI3K/MTOR signaling	Targeted	Basal-like	25	22.7	50	0	0	0	NA	NA	0	0	0	0
Breast	1058:1549	1058	Pictilisib	PI3K (class 1)	PI3K/MTOR signaling	Targeted	1549	Sapitinib	EGFR, ERBB2, ERBB3	EGFR signaling	Targeted	Basal-like	18.5	22.7	51	0	0	0	NA	NA	0	0	0	0
Breast	1179:1032	1179	MK-1775	WEE1, PLK1	Cell cycle	Targeted	1032	Afatinib	EGFR, ERBB2	EGFR signaling	Targeted	Basal-like	12.5	22.7	52	0	0	0	NA	NA	2	0	2	0
Breast	1179:2169	1179	MK-1775	WEE1, PLK1	Cell cycle	Targeted	2169	AZD6482	PI3Kbeta	PI3K/MTOR signaling	Targeted	Basal-like	15.4	22.7	53	0	0	0	NA	NA	0	0	0	0
Breast	1190:1011	1190	Gemcitabine	Pyrimidine antimetabolite	DNA replication	Chemotherapeutic	1011	Navitoclax	BCL2, BCL-XL, BCL-W	Apoptosis regulation	Targeted	Basal-like	22.2	22.7	54	0	0	0	NA	NA	0	0	0	0
Breast	1190:2172	1190	Gemcitabine	Pyrimidine antimetabolite	DNA replication	Chemotherapeutic	2172	JQ1	BRD2, BRD3, BRD4, BRDT	Chromatin other	Targeted	Basal-like	3.8	22.7	55	0	0	0	NA	NA	0	0	0	0
Breast	1191:1012	1191	Bortezomib	Proteasome	Protein stability and degradation	Targeted	1012	Vorinostat	HDAC inhibitor Class I, IIa, IIb, IV	Chromatin histone acetylation	Targeted	Basal-like	3.4	22.7	56	0	0	0	NA	NA	0	0	0	0
Breast	1561:1038	1561	Taselisib	PI3K (beta sparing)	PI3K/MTOR signaling	Targeted	1038	NU7441	DNAPK	Genome integrity	Targeted	Basal-like	26.9	22.7	57	0	0	0	NA	NA	0	0	0	0
Breast	1594:1553	1594	OSI-027	MTORC1, MTORC2	PI3K/MTOR signaling	Targeted	1553	Uprosertib	AKT1, AKT2, AKT3	PI3K/MTOR signaling	Targeted	Basal-like	11.5	22.7	58	0	0	0	NA	NA	0	0	0	0
Breast	1049:1558	1049	PD173074	FGFR1, FGFR2, FGFR3	RTK signaling	Targeted	1558	Lapatinib	EGFR, ERBB2	EGFR signaling	Targeted	Basal-like	7.1	20	59	0	0	0	NA	NA	0	0	0	0
Breast	1510:1558	1510	Linsitinib	IGF1R	IGF1R signaling	Targeted	1558	Lapatinib	EGFR, ERBB2	EGFR signaling	Targeted	Basal-like	14.3	20	60	0	0	0	NA	NA	0	0	0	0
Breast	1561:1051	1561	Taselisib	PI3K (beta sparing)	PI3K/MTOR signaling	Targeted	1051	Alisertib	AURKA	Mitosis	Targeted	Basal-like	12.5	20	61	0	0	0	NA	NA	0	0	0	0
Breast	1049:1053	1049	PD173074	FGFR1, FGFR2, FGFR3	RTK signaling	Targeted	1053	MK-2206	AKT1, AKT2	PI3K/MTOR signaling	Targeted	Basal-like	10.3	19	62	0	0	0	NA	NA	0	0	0	0
Breast	1558:1083	1558	Lapatinib	EGFR, ERBB2	EGFR signaling	Targeted	1083	Crizotinib	MET, ALK, ROS1	RTK signaling	Targeted	Basal-like	28.6	19	63	0	0	0	NA	NA	0	0	0	0
Breast	1561:1564	1561	Taselisib	PI3K (beta sparing)	PI3K/MTOR signaling	Targeted	1564	SCH772984	ERK1, ERK2	ERK MAPK signaling	Targeted	Basal-like	33.3	19	64	0	0	0	NA	NA	19	7	9	3
Breast	1594:1372	1594	OSI-027	MTORC1, MTORC2	PI3K/MTOR signaling	Targeted	1372	Trametinib	MEK1, MEK2	ERK MAPK signaling	Targeted	Basal-like	10.7	19	65	0	0	0	NA	NA	0	0	0	0
Breast	1005:2172	1005	Cisplatin	DNA crosslinker	DNA replication	Chemotherapeutic	2172	JQ1	BRD2, BRD3, BRD4, BRDT	Chromatin other	Targeted	Basal-like	3.8	18.2	66	0	0	0	NA	NA	0	0	0	0
Breast	1011:1049	1011	Navitoclax	BCL2, BCL-XL, BCL-W	Apoptosis regulation	Targeted	1049	PD173074	FGFR1, FGFR2, FGFR3	RTK signaling	Targeted	Basal-like	20.7	18.2	67	0	0	0	NA	NA	0	0	0	0
Breast	1011:1085	1011	Navitoclax	BCL2, BCL-XL, BCL-W	Apoptosis regulation	Targeted	1085	Sorafenib	PDGFR, KIT, VEGFR, RAF	Other, kinases	Targeted	Basal-like	42.3	18.2	68	0	0	0	NA	NA	0	0	0	0
Breast	1011:1553	1011	Navitoclax	BCL2, BCL-XL, BCL-W	Apoptosis regulation	Targeted	1553	Uprosertib	AKT1, AKT2, AKT3	PI3K/MTOR signaling	Targeted	Basal-like	26.9	18.2	69	0	0	0	NA	NA	0	0	0	0
Breast	1011:2169	1011	Navitoclax	BCL2, BCL-XL, BCL-W	Apoptosis regulation	Targeted	2169	AZD6482	PI3Kbeta	PI3K/MTOR signaling	Targeted	Basal-like	34.6	18.2	70	0	0	0	NA	NA	0	0	0	0
Breast	1011:2172	1011	Navitoclax	BCL2, BCL-XL, BCL-W	Apoptosis regulation	Targeted	2172	JQ1	BRD2, BRD3, BRD4, BRDT	Chromatin other	Targeted	Basal-like	30.8	18.2	71	0	0	0	NA	NA	0	0	0	0
Breast	1012:1594	1012	Vorinostat	HDAC inhibitor Class I, IIa, IIb, IV	Chromatin histone acetylation	Targeted	1594	OSI-027	MTORC1, MTORC2	PI3K/MTOR signaling	Targeted	Basal-like	10.7	18.2	72	0	0	0	NA	NA	0	0	0	0
Breast	1021:1011	1021	Axitinib	PDGFR, KIT, VEGFR	RTK signaling	Targeted	1011	Navitoclax	BCL2, BCL-XL, BCL-W	Apoptosis regulation	Targeted	Basal-like	29.6	18.2	73	0	0	0	NA	NA	0	0	0	0
Breast	1021:1549	1021	Axitinib	PDGFR, KIT, VEGFR	RTK signaling	Targeted	1549	Sapitinib	EGFR, ERBB2, ERBB3	EGFR signaling	Targeted	Basal-like	0	18.2	74	0	0	0	NA	NA	0	0	0	0
Breast	1021:2172	1021	Axitinib	PDGFR, KIT, VEGFR	RTK signaling	Targeted	2172	JQ1	BRD2, BRD3, BRD4, BRDT	Chromatin other	Targeted	Basal-like	15.4	18.2	75	0	0	0	NA	NA	0	0	0	0
Breast	1049:1553	1049	PD173074	FGFR1, FGFR2, FGFR3	RTK signaling	Targeted	1553	Uprosertib	AKT1, AKT2, AKT3	PI3K/MTOR signaling	Targeted	Basal-like	7.7	18.2	76	0	0	0	NA	NA	0	0	0	0
Breast	1083:1549	1083	Crizotinib	MET, ALK, ROS1	RTK signaling	Targeted	1549	Sapitinib	EGFR, ERBB2, ERBB3	EGFR signaling	Targeted	Basal-like	3.7	18.2	77	0	0	0	NA	NA	0	0	0	0
Breast	1083:1560	1083	Crizotinib	MET, ALK, ROS1	RTK signaling	Targeted	1560	Alpelisib	PI3Kalpha	PI3K/MTOR signaling	Targeted	Basal-like	0	18.2	78	0	0	0	NA	NA	0	0	0	0
Breast	1179:1553	1179	MK-1775	WEE1, PLK1	Cell cycle	Targeted	1553	Uprosertib	AKT1, AKT2, AKT3	PI3K/MTOR signaling	Targeted	Basal-like	11.5	18.2	79	0	0	0	NA	NA	0	0	0	0
Breast	1191:1593	1191	Bortezomib	Proteasome	Protein stability and degradation	Targeted	1593	Entinostat	HDAC1, HDAC3	Chromatin histone acetylation	Targeted	Basal-like	8	18.2	80	0	0	0	NA	NA	0	0	0	0
Breast	1372:1553	1372	Trametinib	MEK1, MEK2	ERK MAPK signaling	Targeted	1553	Uprosertib	AKT1, AKT2, AKT3	PI3K/MTOR signaling	Targeted	Basal-like	23.1	18.2	81	0	0	0	NA	NA	0	0	0	0
Breast	1510:1549	1510	Linsitinib	IGF1R	IGF1R signaling	Targeted	1549	Sapitinib	EGFR, ERBB2, ERBB3	EGFR signaling	Targeted	Basal-like	11.1	18.2	82	0	0	0	NA	NA	2	0	0	2
Breast	1510:2169	1510	Linsitinib	IGF1R	IGF1R signaling	Targeted	2169	AZD6482	PI3Kbeta	PI3K/MTOR signaling	Targeted	Basal-like	7.7	18.2	83	0	0	0	NA	NA	0	0	0	0
Breast	1594:1510	1594	OSI-027	MTORC1, MTORC2	PI3K/MTOR signaling	Targeted	1510	Linsitinib	IGF1R	IGF1R signaling	Targeted	Basal-like	0	18.2	84	0	0	0	NA	NA	15	0	5	10
Breast	1594:1549	1594	OSI-027	MTORC1, MTORC2	PI3K/MTOR signaling	Targeted	1549	Sapitinib	EGFR, ERBB2, ERBB3	EGFR signaling	Targeted	Basal-like	11.1	18.2	85	0	0	0	NA	NA	1	0	0	1
Breast	1012:1558	1012	Vorinostat	HDAC inhibitor Class I, IIa, IIb, IV	Chromatin histone acetylation	Targeted	1558	Lapatinib	EGFR, ERBB2	EGFR signaling	Targeted	Basal-like	17.9	15	86	0	0	0	NA	NA	0	0	0	0
Breast	1083:1558	1083	Crizotinib	MET, ALK, ROS1	RTK signaling	Targeted	1558	Lapatinib	EGFR, ERBB2	EGFR signaling	Targeted	Basal-like	3.6	15	87	0	0	0	NA	NA	0	0	0	0
Breast	1179:1558	1179	MK-1775	WEE1, PLK1	Cell cycle	Targeted	1558	Lapatinib	EGFR, ERBB2	EGFR signaling	Targeted	Basal-like	14.3	15	88	0	0	0	NA	NA	2	0	0	2
Breast	1011:1022	1011	Navitoclax	BCL2, BCL-XL, BCL-W	Apoptosis regulation	Targeted	1022	AZD7762	CHEK1, CHEK2	Cell cycle	Targeted	Basal-like	0	14.3	89	0	0	0	NA	NA	7	0	7	0
Breast	1011:1046	1011	Navitoclax	BCL2, BCL-XL, BCL-W	Apoptosis regulation	Targeted	1046	Wee1 Inhibitor	WEE1, CHEK1	Cell cycle	Targeted	Basal-like	8	14.3	90	0	0	0	NA	NA	0	0	0	0
Breast	1022:1179	1022	AZD7762	CHEK1, CHEK2	Cell cycle	Targeted	1179	MK-1775	WEE1, PLK1	Cell cycle	Targeted	Basal-like	0	14.3	91	0	0	0	NA	NA	100	42	45	13
Breast	1047:1011	1047	Nutlin-3a (-)	MDM2	p53 pathway	Targeted	1011	Navitoclax	BCL2, BCL-XL, BCL-W	Apoptosis regulation	Targeted	Basal-like	14.8	14.3	92	0	0	0	NA	NA	2	0	0	2
Breast	1179:1042	1179	MK-1775	WEE1, PLK1	Cell cycle	Targeted	1042	Doramapimod	p38, JNK2	JNK and p38 signaling	Targeted	Basal-like	16.7	14.3	93	0	0	0	NA	NA	0	0	0	0
Breast	1179:1909	1179	MK-1775	WEE1, PLK1	Cell cycle	Targeted	1909	Venetoclax	BCL2	Apoptosis regulation	Targeted	Basal-like	7.7	14.3	94	0	0	0	NA	NA	0	0	0	0
Breast	1191:1013	1191	Bortezomib	Proteasome	Protein stability and degradation	Targeted	1013	Nilotinib	ABL	ABL signaling	Targeted	Basal-like	3.8	14.3	95	0	0	0	NA	NA	0	0	0	0
Breast	1372:1053	1372	Trametinib	MEK1, MEK2	ERK MAPK signaling	Targeted	1053	MK-2206	AKT1, AKT2	PI3K/MTOR signaling	Targeted	Basal-like	17.2	14.3	96	0	0	0	NA	NA	36	7	5	24
Breast	1510:1053	1510	Linsitinib	IGF1R	IGF1R signaling	Targeted	1053	MK-2206	AKT1, AKT2	PI3K/MTOR signaling	Targeted	Basal-like	6.9	14.3	97	0	0	0	NA	NA	15	8	5	2
Breast	1558:1053	1558	Lapatinib	EGFR, ERBB2	EGFR signaling	Targeted	1053	MK-2206	AKT1, AKT2	PI3K/MTOR signaling	Targeted	Basal-like	17.2	14.3	98	0	0	0	NA	NA	0	0	0	0
Breast	1594:1083	1594	OSI-027	MTORC1, MTORC2	PI3K/MTOR signaling	Targeted	1083	Crizotinib	MET, ALK, ROS1	RTK signaling	Targeted	Basal-like	0	14.3	99	0	0	0	NA	NA	0	0	0	0
Breast	1005:1593	1005	Cisplatin	DNA crosslinker	DNA replication	Chemotherapeutic	1593	Entinostat	HDAC1, HDAC3	Chromatin histone acetylation	Targeted	Basal-like	0	13.6	100	0	0	0	NA	NA	0	0	0	0
Breast	1011:1058	1011	Navitoclax	BCL2, BCL-XL, BCL-W	Apoptosis regulation	Targeted	1058	Pictilisib	PI3K (class 1)	PI3K/MTOR signaling	Targeted	Basal-like	17.2	13.6	101	0	0	0	NA	NA	0	0	0	0
Breast	1011:1594	1011	Navitoclax	BCL2, BCL-XL, BCL-W	Apoptosis regulation	Targeted	1594	OSI-027	MTORC1, MTORC2	PI3K/MTOR signaling	Targeted	Basal-like	32.1	13.6	102	0	0	0	NA	NA	1	0	0	1
Breast	1012:1005	1012	Vorinostat	HDAC inhibitor Class I, IIa, IIb, IV	Chromatin histone acetylation	Targeted	1005	Cisplatin	DNA crosslinker	DNA replication	Chemotherapeutic	Basal-like	3.4	13.6	103	0	0	0	NA	NA	0	0	0	0
Breast	1012:1011	1012	Vorinostat	HDAC inhibitor Class I, IIa, IIb, IV	Chromatin histone acetylation	Targeted	1011	Navitoclax	BCL2, BCL-XL, BCL-W	Apoptosis regulation	Targeted	Basal-like	14.8	13.6	104	0	0	0	NA	NA	0	0	0	0
Breast	1012:1032	1012	Vorinostat	HDAC inhibitor Class I, IIa, IIb, IV	Chromatin histone acetylation	Targeted	1032	Afatinib	EGFR, ERBB2	EGFR signaling	Targeted	Basal-like	25	13.6	105	0	0	0	NA	NA	2	0	2	0
Breast	1012:1510	1012	Vorinostat	HDAC inhibitor Class I, IIa, IIb, IV	Chromatin histone acetylation	Targeted	1510	Linsitinib	IGF1R	IGF1R signaling	Targeted	Basal-like	0	13.6	106	0	0	0	NA	NA	5	0	5	0
Breast	1012:1561	1012	Vorinostat	HDAC inhibitor Class I, IIa, IIb, IV	Chromatin histone acetylation	Targeted	1561	Taselisib	PI3K (beta sparing)	PI3K/MTOR signaling	Targeted	Basal-like	20	13.6	107	0	0	0	NA	NA	5	0	5	0
Breast	1021:2169	1021	Axitinib	PDGFR, KIT, VEGFR	RTK signaling	Targeted	2169	AZD6482	PI3Kbeta	PI3K/MTOR signaling	Targeted	Basal-like	7.7	13.6	108	0	0	0	NA	NA	1	0	0	1
Breast	1047:1096	1047	Nutlin-3a (-)	MDM2	p53 pathway	Targeted	1096	Tozasertib	AURKA, AURKB, AURKC, others	Mitosis	Targeted	Basal-like	8	13.6	109	0	0	0	NA	NA	0	0	0	0
Breast	1049:1050	1049	PD173074	FGFR1, FGFR2, FGFR3	RTK signaling	Targeted	1050	ZM447439	AURKA, AURKB	Mitosis	Targeted	Basal-like	11.5	13.6	110	0	0	0	NA	NA	0	0	0	0
Breast	1049:1549	1049	PD173074	FGFR1, FGFR2, FGFR3	RTK signaling	Targeted	1549	Sapitinib	EGFR, ERBB2, ERBB3	EGFR signaling	Targeted	Basal-like	7.4	13.6	111	0	0	0	NA	NA	0	0	0	0
Breast	1053:1549	1053	MK-2206	AKT1, AKT2	PI3K/MTOR signaling	Targeted	1549	Sapitinib	EGFR, ERBB2, ERBB3	EGFR signaling	Targeted	Basal-like	14.8	13.6	112	0	0	0	NA	NA	0	0	0	0
Breast	1053:1560	1053	MK-2206	AKT1, AKT2	PI3K/MTOR signaling	Targeted	1560	Alpelisib	PI3Kalpha	PI3K/MTOR signaling	Targeted	Basal-like	23.1	13.6	113	0	0	0	NA	NA	3	0	0	3
Breast	1058:1049	1058	Pictilisib	PI3K (class 1)	PI3K/MTOR signaling	Targeted	1049	PD173074	FGFR1, FGFR2, FGFR3	RTK signaling	Targeted	Basal-like	13.8	13.6	114	0	0	0	NA	NA	0	0	0	0
Breast	1058:1594	1058	Pictilisib	PI3K (class 1)	PI3K/MTOR signaling	Targeted	1594	OSI-027	MTORC1, MTORC2	PI3K/MTOR signaling	Targeted	Basal-like	10.7	13.6	115	0	0	0	NA	NA	0	0	0	0
Breast	1179:1047	1179	MK-1775	WEE1, PLK1	Cell cycle	Targeted	1047	Nutlin-3a (-)	MDM2	p53 pathway	Targeted	Basal-like	6.9	13.6	116	0	0	0	NA	NA	2	0	2	0
Breast	1179:1049	1179	MK-1775	WEE1, PLK1	Cell cycle	Targeted	1049	PD173074	FGFR1, FGFR2, FGFR3	RTK signaling	Targeted	Basal-like	10.3	13.6	117	0	0	0	NA	NA	1	1	0	0
Breast	1179:1372	1179	MK-1775	WEE1, PLK1	Cell cycle	Targeted	1372	Trametinib	MEK1, MEK2	ERK MAPK signaling	Targeted	Basal-like	3.6	13.6	118	0	0	0	NA	NA	139	20	115	4
Breast	1191:1011	1191	Bortezomib	Proteasome	Protein stability and degradation	Targeted	1011	Navitoclax	BCL2, BCL-XL, BCL-W	Apoptosis regulation	Targeted	Basal-like	7.4	13.6	119	0	0	0	NA	NA	4	0	0	4
Breast	1561:1032	1561	Taselisib	PI3K (beta sparing)	PI3K/MTOR signaling	Targeted	1032	Afatinib	EGFR, ERBB2	EGFR signaling	Targeted	Basal-like	12.5	13.6	120	0	0	0	NA	NA	2	0	2	0
Breast	1561:1049	1561	Taselisib	PI3K (beta sparing)	PI3K/MTOR signaling	Targeted	1049	PD173074	FGFR1, FGFR2, FGFR3	RTK signaling	Targeted	Basal-like	6.9	13.6	121	0	0	0	NA	NA	0	0	0	0
Breast	1561:1549	1561	Taselisib	PI3K (beta sparing)	PI3K/MTOR signaling	Targeted	1549	Sapitinib	EGFR, ERBB2, ERBB3	EGFR signaling	Targeted	Basal-like	14.8	13.6	122	0	0	0	NA	NA	0	0	0	0
Breast	1561:1594	1561	Taselisib	PI3K (beta sparing)	PI3K/MTOR signaling	Targeted	1594	OSI-027	MTORC1, MTORC2	PI3K/MTOR signaling	Targeted	Basal-like	14.3	13.6	123	0	0	0	NA	NA	1	0	0	1
Breast	1594:1561	1594	OSI-027	MTORC1, MTORC2	PI3K/MTOR signaling	Targeted	1561	Taselisib	PI3K (beta sparing)	PI3K/MTOR signaling	Targeted	Basal-like	0	13.6	124	0	0	0	NA	NA	5	0	5	0
Breast	1191:1086	1191	Bortezomib	Proteasome	Protein stability and degradation	Targeted	1086	BI-2536	PLK1, PLK2, PLK3	Cell cycle	Targeted	Basal-like	5	11.1	125	0	0	0	NA	NA	0	0	0	0
Breast	1012:1190	1012	Vorinostat	HDAC inhibitor Class I, IIa, IIb, IV	Chromatin histone acetylation	Targeted	1190	Gemcitabine	Pyrimidine antimetabolite	DNA replication	Chemotherapeutic	Basal-like	4.5	10.5	126	0	0	0	NA	NA	0	0	0	0
Breast	1191:1190	1191	Bortezomib	Proteasome	Protein stability and degradation	Targeted	1190	Gemcitabine	Pyrimidine antimetabolite	DNA replication	Chemotherapeutic	Basal-like	4.5	10.5	127	0	0	0	NA	NA	0	0	0	0
Breast	1007:1558	1007	Docetaxel	Microtubule stabiliser	Mitosis	Chemotherapeutic	1558	Lapatinib	EGFR, ERBB2	EGFR signaling	Targeted	Basal-like	0	10	128	0	0	0	NA	NA	1	0	0	1
Breast	1021:1558	1021	Axitinib	PDGFR, KIT, VEGFR	RTK signaling	Targeted	1558	Lapatinib	EGFR, ERBB2	EGFR signaling	Targeted	Basal-like	0	10	129	0	0	0	NA	NA	0	0	0	0
Breast	1047:1558	1047	Nutlin-3a (-)	MDM2	p53 pathway	Targeted	1558	Lapatinib	EGFR, ERBB2	EGFR signaling	Targeted	Basal-like	10.7	10	130	0	0	0	NA	NA	1	0	0	1
Breast	1372:1558	1372	Trametinib	MEK1, MEK2	ERK MAPK signaling	Targeted	1558	Lapatinib	EGFR, ERBB2	EGFR signaling	Targeted	Basal-like	0	10	131	0	0	0	NA	NA	1	0	0	1
Breast	1594:1051	1594	OSI-027	MTORC1, MTORC2	PI3K/MTOR signaling	Targeted	1051	Alisertib	AURKA	Mitosis	Targeted	Basal-like	4.2	10	132	0	0	0	NA	NA	0	0	0	0
Breast	1007:1011	1007	Docetaxel	Microtubule stabiliser	Mitosis	Chemotherapeutic	1011	Navitoclax	BCL2, BCL-XL, BCL-W	Apoptosis regulation	Targeted	Basal-like	7.4	9.5	133	0	0	0	NA	NA	0	0	0	0
Breast	1011:1013	1011	Navitoclax	BCL2, BCL-XL, BCL-W	Apoptosis regulation	Targeted	1013	Nilotinib	ABL	ABL signaling	Targeted	Basal-like	7.7	9.5	134	0	0	0	NA	NA	0	0	0	0
Breast	1012:1053	1012	Vorinostat	HDAC inhibitor Class I, IIa, IIb, IV	Chromatin histone acetylation	Targeted	1053	MK-2206	AKT1, AKT2	PI3K/MTOR signaling	Targeted	Basal-like	13.8	9.5	135	0	0	0	NA	NA	0	0	0	0
Breast	1012:1564	1012	Vorinostat	HDAC inhibitor Class I, IIa, IIb, IV	Chromatin histone acetylation	Targeted	1564	SCH772984	ERK1, ERK2	ERK MAPK signaling	Targeted	Basal-like	29.2	9.5	136	0	0	0	NA	NA	0	0	0	0
Breast	1017:1022	1017	Olaparib	PARP1, PARP2	Genome integrity	Targeted	1022	AZD7762	CHEK1, CHEK2	Cell cycle	Targeted	Basal-like	6.9	9.5	137	0	0	0	NA	NA	46	18	7	21
Breast	1021:1013	1021	Axitinib	PDGFR, KIT, VEGFR	RTK signaling	Targeted	1013	Nilotinib	ABL	ABL signaling	Targeted	Basal-like	0	9.5	138	0	0	0	NA	NA	0	0	0	0
Breast	1022:1046	1022	AZD7762	CHEK1, CHEK2	Cell cycle	Targeted	1046	Wee1 Inhibitor	WEE1, CHEK1	Cell cycle	Targeted	Basal-like	7.7	9.5	139	0	0	0	NA	NA	0	0	0	0
Breast	1049:1083	1049	PD173074	FGFR1, FGFR2, FGFR3	RTK signaling	Targeted	1083	Crizotinib	MET, ALK, ROS1	RTK signaling	Targeted	Basal-like	7.1	9.5	140	0	0	0	NA	NA	0	0	0	0
Breast	1049:1564	1049	PD173074	FGFR1, FGFR2, FGFR3	RTK signaling	Targeted	1564	SCH772984	ERK1, ERK2	ERK MAPK signaling	Targeted	Basal-like	0	9.5	141	0	0	0	NA	NA	1	1	0	0
Breast	1058:1053	1058	Pictilisib	PI3K (class 1)	PI3K/MTOR signaling	Targeted	1053	MK-2206	AKT1, AKT2	PI3K/MTOR signaling	Targeted	Basal-like	0	9.5	142	0	0	0	NA	NA	0	0	0	0
Breast	1058:1083	1058	Pictilisib	PI3K (class 1)	PI3K/MTOR signaling	Targeted	1083	Crizotinib	MET, ALK, ROS1	RTK signaling	Targeted	Basal-like	3.6	9.5	143	0	0	0	NA	NA	0	0	0	0
Breast	1058:1559	1058	Pictilisib	PI3K (class 1)	PI3K/MTOR signaling	Targeted	1559	Luminespib	HSP90	Protein stability and degradation	Targeted	Basal-like	0	9.5	144	0	0	0	NA	NA	0	0	0	0
Breast	1073:1022	1073	5-Fluorouracil	Antimetabolite (DNA & RNA)	Other	Chemotherapeutic	1022	AZD7762	CHEK1, CHEK2	Cell cycle	Targeted	Basal-like	37.9	9.5	145	0	0	0	NA	NA	18	9	7	2
Breast	1179:1053	1179	MK-1775	WEE1, PLK1	Cell cycle	Targeted	1053	MK-2206	AKT1, AKT2	PI3K/MTOR signaling	Targeted	Basal-like	0	9.5	146	0	0	0	NA	NA	7	2	5	0
Breast	1190:1042	1190	Gemcitabine	Pyrimidine antimetabolite	DNA replication	Chemotherapeutic	1042	Doramapimod	p38, JNK2	JNK and p38 signaling	Targeted	Basal-like	4.2	9.5	147	0	0	0	NA	NA	1	0	0	1
Breast	1190:1053	1190	Gemcitabine	Pyrimidine antimetabolite	DNA replication	Chemotherapeutic	1053	MK-2206	AKT1, AKT2	PI3K/MTOR signaling	Targeted	Basal-like	0	9.5	148	0	0	0	NA	NA	0	0	0	0
Breast	1191:1179	1191	Bortezomib	Proteasome	Protein stability and degradation	Targeted	1179	MK-1775	WEE1, PLK1	Cell cycle	Targeted	Basal-like	0	9.5	149	0	0	0	NA	NA	1	1	0	0
Breast	1372:1042	1372	Trametinib	MEK1, MEK2	ERK MAPK signaling	Targeted	1042	Doramapimod	p38, JNK2	JNK and p38 signaling	Targeted	Basal-like	8.3	9.5	150	0	0	0	NA	NA	0	0	0	0
Breast	1372:1083	1372	Trametinib	MEK1, MEK2	ERK MAPK signaling	Targeted	1083	Crizotinib	MET, ALK, ROS1	RTK signaling	Targeted	Basal-like	0	9.5	151	0	0	0	NA	NA	98	65	11	22
Breast	1510:1021	1510	Linsitinib	IGF1R	IGF1R signaling	Targeted	1021	Axitinib	PDGFR, KIT, VEGFR	RTK signaling	Targeted	Basal-like	6.9	9.5	152	0	0	0	NA	NA	0	0	0	0
Breast	1510:1564	1510	Linsitinib	IGF1R	IGF1R signaling	Targeted	1564	SCH772984	ERK1, ERK2	ERK MAPK signaling	Targeted	Basal-like	25	9.5	153	0	0	0	NA	NA	26	17	9	0
Breast	1510:1909	1510	Linsitinib	IGF1R	IGF1R signaling	Targeted	1909	Venetoclax	BCL2	Apoptosis regulation	Targeted	Basal-like	7.7	9.5	154	0	0	0	NA	NA	0	0	0	0
Breast	1549:1053	1549	Sapitinib	EGFR, ERBB2, ERBB3	EGFR signaling	Targeted	1053	MK-2206	AKT1, AKT2	PI3K/MTOR signaling	Targeted	Basal-like	20.7	9.5	155	0	0	0	NA	NA	0	0	0	0
Breast	1561:1083	1561	Taselisib	PI3K (beta sparing)	PI3K/MTOR signaling	Targeted	1083	Crizotinib	MET, ALK, ROS1	RTK signaling	Targeted	Basal-like	3.6	9.5	156	0	0	0	NA	NA	16	2	11	3
Breast	1594:1054	1594	OSI-027	MTORC1, MTORC2	PI3K/MTOR signaling	Targeted	1054	Palbociclib	CDK4, CDK6	Cell cycle	Targeted	Basal-like	7.1	9.5	157	0	0	0	NA	NA	0	0	0	0
Breast	1005:1011	1005	Cisplatin	DNA crosslinker	DNA replication	Chemotherapeutic	1011	Navitoclax	BCL2, BCL-XL, BCL-W	Apoptosis regulation	Targeted	Basal-like	7.7	9.1	158	0	0	0	NA	NA	5	0	0	5
Breast	1007:1549	1007	Docetaxel	Microtubule stabiliser	Mitosis	Chemotherapeutic	1549	Sapitinib	EGFR, ERBB2, ERBB3	EGFR signaling	Targeted	Basal-like	0	9.1	159	0	0	0	NA	NA	3	0	0	3
Breast	1011:1025	1011	Navitoclax	BCL2, BCL-XL, BCL-W	Apoptosis regulation	Targeted	1025	SB216763	GSK3A, GSK3B	WNT signaling	Targeted	Basal-like	14.8	9.1	160	0	0	0	NA	NA	1	0	1	0
Breast	1011:1059	1011	Navitoclax	BCL2, BCL-XL, BCL-W	Apoptosis regulation	Targeted	1059	AZD8055	MTORC1, MTORC2	PI3K/MTOR signaling	Targeted	Basal-like	55.6	9.1	161	0	0	0	NA	NA	0	0	0	0
Breast	1011:1129	1011	Navitoclax	BCL2, BCL-XL, BCL-W	Apoptosis regulation	Targeted	1129	PF-4708671	S6K1	PI3K/MTOR signaling	Targeted	Basal-like	33.3	9.1	162	0	0	0	NA	NA	1	1	0	0
Breast	1012:1003	1012	Vorinostat	HDAC inhibitor Class I, IIa, IIb, IV	Chromatin histone acetylation	Targeted	1003	Camptothecin	TOP1	DNA replication	Chemotherapeutic	Basal-like	15.4	9.1	163	0	0	0	NA	NA	0	0	0	0
Breast	1012:1030	1012	Vorinostat	HDAC inhibitor Class I, IIa, IIb, IV	Chromatin histone acetylation	Targeted	1030	KU-55933	ATM	Genome integrity	Targeted	Basal-like	7.4	9.1	164	0	0	0	NA	NA	0	0	0	0
Breast	1012:1038	1012	Vorinostat	HDAC inhibitor Class I, IIa, IIb, IV	Chromatin histone acetylation	Targeted	1038	NU7441	DNAPK	Genome integrity	Targeted	Basal-like	19.2	9.1	165	0	0	0	NA	NA	0	0	0	0
Breast	1012:1050	1012	Vorinostat	HDAC inhibitor Class I, IIa, IIb, IV	Chromatin histone acetylation	Targeted	1050	ZM447439	AURKA, AURKB	Mitosis	Targeted	Basal-like	15.4	9.1	166	0	0	0	NA	NA	0	0	0	0
Breast	1012:1059	1012	Vorinostat	HDAC inhibitor Class I, IIa, IIb, IV	Chromatin histone acetylation	Targeted	1059	AZD8055	MTORC1, MTORC2	PI3K/MTOR signaling	Targeted	Basal-like	25.9	9.1	167	0	0	0	NA	NA	0	0	0	0
Breast	1012:1096	1012	Vorinostat	HDAC inhibitor Class I, IIa, IIb, IV	Chromatin histone acetylation	Targeted	1096	Tozasertib	AURKA, AURKB, AURKC, others	Mitosis	Targeted	Basal-like	7.7	9.1	168	0	0	0	NA	NA	0	0	0	0
Breast	1012:2169	1012	Vorinostat	HDAC inhibitor Class I, IIa, IIb, IV	Chromatin histone acetylation	Targeted	2169	AZD6482	PI3Kbeta	PI3K/MTOR signaling	Targeted	Basal-like	26.9	9.1	169	0	0	0	NA	NA	0	0	0	0
Breast	1017:1375	1017	Olaparib	PARP1, PARP2	Genome integrity	Targeted	1375	Temozolomide	DNA alkylating agent	DNA replication	Chemotherapeutic	Basal-like	3.7	9.1	170	0	0	0	NA	NA	5	0	0	5
Breast	1017:2172	1017	Olaparib	PARP1, PARP2	Genome integrity	Targeted	2172	JQ1	BRD2, BRD3, BRD4, BRDT	Chromatin other	Targeted	Basal-like	0	9.1	171	0	0	0	NA	NA	0	0	0	0
Breast	1021:1032	1021	Axitinib	PDGFR, KIT, VEGFR	RTK signaling	Targeted	1032	Afatinib	EGFR, ERBB2	EGFR signaling	Targeted	Basal-like	4.2	9.1	172	0	0	0	NA	NA	2	0	2	0
Breast	1021:1560	1021	Axitinib	PDGFR, KIT, VEGFR	RTK signaling	Targeted	1560	Alpelisib	PI3Kalpha	PI3K/MTOR signaling	Targeted	Basal-like	7.7	9.1	173	0	0	0	NA	NA	0	0	0	0
Breast	1022:1017	1022	AZD7762	CHEK1, CHEK2	Cell cycle	Targeted	1017	Olaparib	PARP1, PARP2	Genome integrity	Targeted	Basal-like	11.1	9.1	174	0	0	0	NA	NA	14	2	3	9
Breast	1022:1032	1022	AZD7762	CHEK1, CHEK2	Cell cycle	Targeted	1032	Afatinib	EGFR, ERBB2	EGFR signaling	Targeted	Basal-like	0	9.1	175	0	0	0	NA	NA	5	0	2	3
Breast	1022:1096	1022	AZD7762	CHEK1, CHEK2	Cell cycle	Targeted	1096	Tozasertib	AURKA, AURKB, AURKC, others	Mitosis	Targeted	Basal-like	0	9.1	176	0	0	0	NA	NA	4	0	0	4
Breast	1047:1560	1047	Nutlin-3a (-)	MDM2	p53 pathway	Targeted	1560	Alpelisib	PI3Kalpha	PI3K/MTOR signaling	Targeted	Basal-like	11.5	9.1	177	0	0	0	NA	NA	0	0	0	0
Breast	1047:1594	1047	Nutlin-3a (-)	MDM2	p53 pathway	Targeted	1594	OSI-027	MTORC1, MTORC2	PI3K/MTOR signaling	Targeted	Basal-like	7.1	9.1	178	0	0	0	NA	NA	3	0	0	3
Breast	1047:2169	1047	Nutlin-3a (-)	MDM2	p53 pathway	Targeted	2169	AZD6482	PI3Kbeta	PI3K/MTOR signaling	Targeted	Basal-like	7.7	9.1	179	0	0	0	NA	NA	1	0	0	1
Breast	1049:1032	1049	PD173074	FGFR1, FGFR2, FGFR3	RTK signaling	Targeted	1032	Afatinib	EGFR, ERBB2	EGFR signaling	Targeted	Basal-like	4.2	9.1	180	0	0	0	NA	NA	2	0	2	0
Breast	1049:1096	1049	PD173074	FGFR1, FGFR2, FGFR3	RTK signaling	Targeted	1096	Tozasertib	AURKA, AURKB, AURKC, others	Mitosis	Targeted	Basal-like	3.8	9.1	181	0	0	0	NA	NA	0	0	0	0
Breast	1049:1192	1049	PD173074	FGFR1, FGFR2, FGFR3	RTK signaling	Targeted	1192	GSK269962A	ROCK1, ROCK2	Cytoskeleton	Targeted	Basal-like	11.1	9.1	182	0	0	0	NA	NA	0	0	0	0
Breast	1049:1372	1049	PD173074	FGFR1, FGFR2, FGFR3	RTK signaling	Targeted	1372	Trametinib	MEK1, MEK2	ERK MAPK signaling	Targeted	Basal-like	0	9.1	183	0	0	0	NA	NA	0	0	0	0
Breast	1049:1561	1049	PD173074	FGFR1, FGFR2, FGFR3	RTK signaling	Targeted	1561	Taselisib	PI3K (beta sparing)	PI3K/MTOR signaling	Targeted	Basal-like	8	9.1	184	0	0	0	NA	NA	6	0	5	1
Breast	1053:1049	1053	MK-2206	AKT1, AKT2	PI3K/MTOR signaling	Targeted	1049	PD173074	FGFR1, FGFR2, FGFR3	RTK signaling	Targeted	Basal-like	6.9	9.1	185	0	0	0	NA	NA	0	0	0	0
Breast	1053:1561	1053	MK-2206	AKT1, AKT2	PI3K/MTOR signaling	Targeted	1561	Taselisib	PI3K (beta sparing)	PI3K/MTOR signaling	Targeted	Basal-like	8.3	9.1	186	0	0	0	NA	NA	48	20	18	10
Breast	1054:1561	1054	Palbociclib	CDK4, CDK6	Cell cycle	Targeted	1561	Taselisib	PI3K (beta sparing)	PI3K/MTOR signaling	Targeted	Basal-like	4	9.1	187	0	0	0	NA	NA	26	6	18	2
Breast	1058:1012	1058	Pictilisib	PI3K (class 1)	PI3K/MTOR signaling	Targeted	1012	Vorinostat	HDAC inhibitor Class I, IIa, IIb, IV	Chromatin histone acetylation	Targeted	Basal-like	10.3	9.1	188	0	0	0	NA	NA	0	0	0	0
Breast	1058:1032	1058	Pictilisib	PI3K (class 1)	PI3K/MTOR signaling	Targeted	1032	Afatinib	EGFR, ERBB2	EGFR signaling	Targeted	Basal-like	21.7	9.1	189	0	0	0	NA	NA	3	1	2	0
Breast	1058:1510	1058	Pictilisib	PI3K (class 1)	PI3K/MTOR signaling	Targeted	1510	Linsitinib	IGF1R	IGF1R signaling	Targeted	Basal-like	3.7	9.1	190	0	0	0	NA	NA	5	0	5	0
Breast	1083:1038	1083	Crizotinib	MET, ALK, ROS1	RTK signaling	Targeted	1038	NU7441	DNAPK	Genome integrity	Targeted	Basal-like	0	9.1	191	0	0	0	NA	NA	0	0	0	0
Breast	1083:1049	1083	Crizotinib	MET, ALK, ROS1	RTK signaling	Targeted	1049	PD173074	FGFR1, FGFR2, FGFR3	RTK signaling	Targeted	Basal-like	3.4	9.1	192	0	0	0	NA	NA	0	0	0	0
Breast	1083:1058	1083	Crizotinib	MET, ALK, ROS1	RTK signaling	Targeted	1058	Pictilisib	PI3K (class 1)	PI3K/MTOR signaling	Targeted	Basal-like	0	9.1	193	0	0	0	NA	NA	2	0	0	2
Breast	1083:1372	1083	Crizotinib	MET, ALK, ROS1	RTK signaling	Targeted	1372	Trametinib	MEK1, MEK2	ERK MAPK signaling	Targeted	Basal-like	0	9.1	194	0	0	0	NA	NA	231	109	115	7
Breast	1083:1594	1083	Crizotinib	MET, ALK, ROS1	RTK signaling	Targeted	1594	OSI-027	MTORC1, MTORC2	PI3K/MTOR signaling	Targeted	Basal-like	3.6	9.1	195	0	0	0	NA	NA	0	0	0	0
Breast	1179:1058	1179	MK-1775	WEE1, PLK1	Cell cycle	Targeted	1058	Pictilisib	PI3K (class 1)	PI3K/MTOR signaling	Targeted	Basal-like	0	9.1	196	0	0	0	NA	NA	0	0	0	0
Breast	1179:1073	1179	MK-1775	WEE1, PLK1	Cell cycle	Targeted	1073	5-Fluorouracil	Antimetabolite (DNA & RNA)	Other	Chemotherapeutic	Basal-like	6.9	9.1	197	0	0	0	NA	NA	17	3	7	7
Breast	1179:1510	1179	MK-1775	WEE1, PLK1	Cell cycle	Targeted	1510	Linsitinib	IGF1R	IGF1R signaling	Targeted	Basal-like	7.4	9.1	198	0	0	0	NA	NA	20	2	13	5
Breast	1179:1561	1179	MK-1775	WEE1, PLK1	Cell cycle	Targeted	1561	Taselisib	PI3K (beta sparing)	PI3K/MTOR signaling	Targeted	Basal-like	4	9.1	199	0	0	0	NA	NA	34	13	18	3
Breast	1179:1593	1179	MK-1775	WEE1, PLK1	Cell cycle	Targeted	1593	Entinostat	HDAC1, HDAC3	Chromatin histone acetylation	Targeted	Basal-like	8	9.1	200	0	0	0	NA	NA	1	0	0	1
Breast	1191:1032	1191	Bortezomib	Proteasome	Protein stability and degradation	Targeted	1032	Afatinib	EGFR, ERBB2	EGFR signaling	Targeted	Basal-like	0	9.1	201	0	0	0	NA	NA	2	0	2	0
Breast	1191:1038	1191	Bortezomib	Proteasome	Protein stability and degradation	Targeted	1038	NU7441	DNAPK	Genome integrity	Targeted	Basal-like	11.5	9.1	202	0	0	0	NA	NA	0	0	0	0
Breast	1191:1372	1191	Bortezomib	Proteasome	Protein stability and degradation	Targeted	1372	Trametinib	MEK1, MEK2	ERK MAPK signaling	Targeted	Basal-like	0	9.1	203	0	0	0	NA	NA	0	0	0	0
Breast	1191:1553	1191	Bortezomib	Proteasome	Protein stability and degradation	Targeted	1553	Uprosertib	AKT1, AKT2, AKT3	PI3K/MTOR signaling	Targeted	Basal-like	0	9.1	204	0	0	0	NA	NA	0	0	0	0
Breast	1372:1011	1372	Trametinib	MEK1, MEK2	ERK MAPK signaling	Targeted	1011	Navitoclax	BCL2, BCL-XL, BCL-W	Apoptosis regulation	Targeted	Basal-like	7.4	9.1	205	0	0	0	NA	NA	18	13	3	2
Breast	1372:1058	1372	Trametinib	MEK1, MEK2	ERK MAPK signaling	Targeted	1058	Pictilisib	PI3K (class 1)	PI3K/MTOR signaling	Targeted	Basal-like	3.4	9.1	206	0	0	0	NA	NA	0	0	0	0
Breast	1372:1096	1372	Trametinib	MEK1, MEK2	ERK MAPK signaling	Targeted	1096	Tozasertib	AURKA, AURKB, AURKC, others	Mitosis	Targeted	Basal-like	0	9.1	207	0	0	0	NA	NA	0	0	0	0
Breast	1372:1560	1372	Trametinib	MEK1, MEK2	ERK MAPK signaling	Targeted	1560	Alpelisib	PI3Kalpha	PI3K/MTOR signaling	Targeted	Basal-like	7.7	9.1	208	0	0	0	NA	NA	0	0	0	0
Breast	1372:1561	1372	Trametinib	MEK1, MEK2	ERK MAPK signaling	Targeted	1561	Taselisib	PI3K (beta sparing)	PI3K/MTOR signaling	Targeted	Basal-like	8	9.1	209	0	0	0	NA	NA	37	14	18	5
Breast	1372:2169	1372	Trametinib	MEK1, MEK2	ERK MAPK signaling	Targeted	2169	AZD6482	PI3Kbeta	PI3K/MTOR signaling	Targeted	Basal-like	7.7	9.1	210	0	0	0	NA	NA	0	0	0	0
Breast	1372:2172	1372	Trametinib	MEK1, MEK2	ERK MAPK signaling	Targeted	2172	JQ1	BRD2, BRD3, BRD4, BRDT	Chromatin other	Targeted	Basal-like	11.5	9.1	211	0	0	0	NA	NA	0	0	0	0
Breast	1510:1011	1510	Linsitinib	IGF1R	IGF1R signaling	Targeted	1011	Navitoclax	BCL2, BCL-XL, BCL-W	Apoptosis regulation	Targeted	Basal-like	11.1	9.1	212	0	0	0	NA	NA	21	15	3	3
Breast	1510:1032	1510	Linsitinib	IGF1R	IGF1R signaling	Targeted	1032	Afatinib	EGFR, ERBB2	EGFR signaling	Targeted	Basal-like	20.8	9.1	213	0	0	0	NA	NA	2	0	2	0
Breast	1510:1038	1510	Linsitinib	IGF1R	IGF1R signaling	Targeted	1038	NU7441	DNAPK	Genome integrity	Targeted	Basal-like	3.8	9.1	214	0	0	0	NA	NA	0	0	0	0
Breast	1510:1058	1510	Linsitinib	IGF1R	IGF1R signaling	Targeted	1058	Pictilisib	PI3K (class 1)	PI3K/MTOR signaling	Targeted	Basal-like	6.9	9.1	215	0	0	0	NA	NA	0	0	0	0
Breast	1510:1372	1510	Linsitinib	IGF1R	IGF1R signaling	Targeted	1372	Trametinib	MEK1, MEK2	ERK MAPK signaling	Targeted	Basal-like	0	9.1	216	0	0	0	NA	NA	206	85	115	6
Breast	1510:1553	1510	Linsitinib	IGF1R	IGF1R signaling	Targeted	1553	Uprosertib	AKT1, AKT2, AKT3	PI3K/MTOR signaling	Targeted	Basal-like	7.7	9.1	217	0	0	0	NA	NA	0	0	0	0
Breast	1510:2172	1510	Linsitinib	IGF1R	IGF1R signaling	Targeted	2172	JQ1	BRD2, BRD3, BRD4, BRDT	Chromatin other	Targeted	Basal-like	15.4	9.1	218	0	0	0	NA	NA	0	0	0	0
Breast	1549:1011	1549	Sapitinib	EGFR, ERBB2, ERBB3	EGFR signaling	Targeted	1011	Navitoclax	BCL2, BCL-XL, BCL-W	Apoptosis regulation	Targeted	Basal-like	22.2	9.1	219	0	0	0	NA	NA	0	0	0	0
Breast	1549:1049	1549	Sapitinib	EGFR, ERBB2, ERBB3	EGFR signaling	Targeted	1049	PD173074	FGFR1, FGFR2, FGFR3	RTK signaling	Targeted	Basal-like	3.4	9.1	220	0	0	0	NA	NA	0	0	0	0
Breast	1549:1510	1549	Sapitinib	EGFR, ERBB2, ERBB3	EGFR signaling	Targeted	1510	Linsitinib	IGF1R	IGF1R signaling	Targeted	Basal-like	18.5	9.1	221	0	0	0	NA	NA	6	0	5	1
Breast	1549:1593	1549	Sapitinib	EGFR, ERBB2, ERBB3	EGFR signaling	Targeted	1593	Entinostat	HDAC1, HDAC3	Chromatin histone acetylation	Targeted	Basal-like	12	9.1	222	0	0	0	NA	NA	0	0	0	0
Breast	1558:1011	1558	Lapatinib	EGFR, ERBB2	EGFR signaling	Targeted	1011	Navitoclax	BCL2, BCL-XL, BCL-W	Apoptosis regulation	Targeted	Basal-like	29.6	9.1	223	0	0	0	NA	NA	1	1	0	0
Breast	1558:1049	1558	Lapatinib	EGFR, ERBB2	EGFR signaling	Targeted	1049	PD173074	FGFR1, FGFR2, FGFR3	RTK signaling	Targeted	Basal-like	6.9	9.1	224	0	0	0	NA	NA	0	0	0	0
Breast	1558:1050	1558	Lapatinib	EGFR, ERBB2	EGFR signaling	Targeted	1050	ZM447439	AURKA, AURKB	Mitosis	Targeted	Basal-like	26.9	9.1	225	0	0	0	NA	NA	0	0	0	0
Breast	1558:1372	1558	Lapatinib	EGFR, ERBB2	EGFR signaling	Targeted	1372	Trametinib	MEK1, MEK2	ERK MAPK signaling	Targeted	Basal-like	3.6	9.1	226	0	0	0	NA	NA	4	0	0	4
Breast	1558:1510	1558	Lapatinib	EGFR, ERBB2	EGFR signaling	Targeted	1510	Linsitinib	IGF1R	IGF1R signaling	Targeted	Basal-like	22.2	9.1	227	0	0	0	NA	NA	5	0	5	0
Breast	1558:1561	1558	Lapatinib	EGFR, ERBB2	EGFR signaling	Targeted	1561	Taselisib	PI3K (beta sparing)	PI3K/MTOR signaling	Targeted	Basal-like	4	9.1	228	0	0	0	NA	NA	6	0	5	1
Breast	1559:1005	1559	Luminespib	HSP90	Protein stability and degradation	Targeted	1005	Cisplatin	DNA crosslinker	DNA replication	Chemotherapeutic	Basal-like	6.9	9.1	229	0	0	0	NA	NA	9	4	0	5
Breast	1559:1372	1559	Luminespib	HSP90	Protein stability and degradation	Targeted	1372	Trametinib	MEK1, MEK2	ERK MAPK signaling	Targeted	Basal-like	0	9.1	230	0	0	0	NA	NA	1	0	0	1
Breast	1559:1549	1559	Luminespib	HSP90	Protein stability and degradation	Targeted	1549	Sapitinib	EGFR, ERBB2, ERBB3	EGFR signaling	Targeted	Basal-like	7.4	9.1	231	0	0	0	NA	NA	0	0	0	0
Breast	1561:1011	1561	Taselisib	PI3K (beta sparing)	PI3K/MTOR signaling	Targeted	1011	Navitoclax	BCL2, BCL-XL, BCL-W	Apoptosis regulation	Targeted	Basal-like	37	9.1	232	0	0	0	NA	NA	20	6	3	11
Breast	1561:1593	1561	Taselisib	PI3K (beta sparing)	PI3K/MTOR signaling	Targeted	1593	Entinostat	HDAC1, HDAC3	Chromatin histone acetylation	Targeted	Basal-like	24	9.1	233	0	0	0	NA	NA	0	0	0	0
Breast	1594:1011	1594	OSI-027	MTORC1, MTORC2	PI3K/MTOR signaling	Targeted	1011	Navitoclax	BCL2, BCL-XL, BCL-W	Apoptosis regulation	Targeted	Basal-like	11.1	9.1	234	0	0	0	NA	NA	0	0	0	0
Breast	1594:1049	1594	OSI-027	MTORC1, MTORC2	PI3K/MTOR signaling	Targeted	1049	PD173074	FGFR1, FGFR2, FGFR3	RTK signaling	Targeted	Basal-like	3.4	9.1	235	0	0	0	NA	NA	1	0	0	1
Breast	1594:1192	1594	OSI-027	MTORC1, MTORC2	PI3K/MTOR signaling	Targeted	1192	GSK269962A	ROCK1, ROCK2	Cytoskeleton	Targeted	Basal-like	0	9.1	236	0	0	0	NA	NA	0	0	0	0
Breast	1594:1560	1594	OSI-027	MTORC1, MTORC2	PI3K/MTOR signaling	Targeted	1560	Alpelisib	PI3Kalpha	PI3K/MTOR signaling	Targeted	Basal-like	7.7	9.1	237	0	0	0	NA	NA	0	0	0	0
Breast	1594:1593	1594	OSI-027	MTORC1, MTORC2	PI3K/MTOR signaling	Targeted	1593	Entinostat	HDAC1, HDAC3	Chromatin histone acetylation	Targeted	Basal-like	4	9.1	238	0	0	0	NA	NA	0	0	0	0
Breast	1594:2172	1594	OSI-027	MTORC1, MTORC2	PI3K/MTOR signaling	Targeted	2172	JQ1	BRD2, BRD3, BRD4, BRDT	Chromatin other	Targeted	Basal-like	0	9.1	239	0	0	0	NA	NA	0	0	0	0
Breast	1012:1086	1012	Vorinostat	HDAC inhibitor Class I, IIa, IIb, IV	Chromatin histone acetylation	Targeted	1086	BI-2536	PLK1, PLK2, PLK3	Cell cycle	Targeted	Basal-like	10	6.2	240	0	0	0	NA	NA	0	0	0	0
Breast	1549:1086	1549	Sapitinib	EGFR, ERBB2, ERBB3	EGFR signaling	Targeted	1086	BI-2536	PLK1, PLK2, PLK3	Cell cycle	Targeted	Basal-like	25	5.6	241	0	0	0	NA	NA	0	0	0	0
Breast	1372:1190	1372	Trametinib	MEK1, MEK2	ERK MAPK signaling	Targeted	1190	Gemcitabine	Pyrimidine antimetabolite	DNA replication	Chemotherapeutic	Basal-like	0	5.3	242	0	0	0	NA	NA	0	0	0	0
Breast	1558:1190	1558	Lapatinib	EGFR, ERBB2	EGFR signaling	Targeted	1190	Gemcitabine	Pyrimidine antimetabolite	DNA replication	Chemotherapeutic	Basal-like	0	5.3	243	0	0	0	NA	NA	0	0	0	0
Breast	1561:1190	1561	Taselisib	PI3K (beta sparing)	PI3K/MTOR signaling	Targeted	1190	Gemcitabine	Pyrimidine antimetabolite	DNA replication	Chemotherapeutic	Basal-like	0	5.3	244	0	0	0	NA	NA	1	0	0	1
Breast	1594:1190	1594	OSI-027	MTORC1, MTORC2	PI3K/MTOR signaling	Targeted	1190	Gemcitabine	Pyrimidine antimetabolite	DNA replication	Chemotherapeutic	Basal-like	0	5.3	245	0	0	0	NA	NA	3	0	0	3
Breast	1005:1558	1005	Cisplatin	DNA crosslinker	DNA replication	Chemotherapeutic	1558	Lapatinib	EGFR, ERBB2	EGFR signaling	Targeted	Basal-like	3.6	5	246	0	0	0	NA	NA	0	0	0	0
Breast	1012:1051	1012	Vorinostat	HDAC inhibitor Class I, IIa, IIb, IV	Chromatin histone acetylation	Targeted	1051	Alisertib	AURKA	Mitosis	Targeted	Basal-like	12.5	5	247	0	0	0	NA	NA	0	0	0	0
Breast	1053:1051	1053	MK-2206	AKT1, AKT2	PI3K/MTOR signaling	Targeted	1051	Alisertib	AURKA	Mitosis	Targeted	Basal-like	8.3	5	248	0	0	0	NA	NA	0	0	0	0
Breast	1058:1051	1058	Pictilisib	PI3K (class 1)	PI3K/MTOR signaling	Targeted	1051	Alisertib	AURKA	Mitosis	Targeted	Basal-like	4.2	5	249	0	0	0	NA	NA	0	0	0	0
Breast	1058:1558	1058	Pictilisib	PI3K (class 1)	PI3K/MTOR signaling	Targeted	1558	Lapatinib	EGFR, ERBB2	EGFR signaling	Targeted	Basal-like	10.7	5	250	0	0	0	NA	NA	1	0	0	1
Breast	1179:1051	1179	MK-1775	WEE1, PLK1	Cell cycle	Targeted	1051	Alisertib	AURKA	Mitosis	Targeted	Basal-like	0	5	251	0	0	0	NA	NA	0	0	0	0
Breast	1191:1558	1191	Bortezomib	Proteasome	Protein stability and degradation	Targeted	1558	Lapatinib	EGFR, ERBB2	EGFR signaling	Targeted	Basal-like	0	5	252	0	0	0	NA	NA	2	0	0	2
Breast	1549:1051	1549	Sapitinib	EGFR, ERBB2, ERBB3	EGFR signaling	Targeted	1051	Alisertib	AURKA	Mitosis	Targeted	Basal-like	8.3	5	253	0	0	0	NA	NA	0	0	0	0
Breast	1558:1051	1558	Lapatinib	EGFR, ERBB2	EGFR signaling	Targeted	1051	Alisertib	AURKA	Mitosis	Targeted	Basal-like	12.5	5	254	0	0	0	NA	NA	0	0	0	0
Breast	1594:1558	1594	OSI-027	MTORC1, MTORC2	PI3K/MTOR signaling	Targeted	1558	Lapatinib	EGFR, ERBB2	EGFR signaling	Targeted	Basal-like	3.6	5	255	0	0	0	NA	NA	0	0	0	0
Breast	1007:1909	1007	Docetaxel	Microtubule stabiliser	Mitosis	Chemotherapeutic	1909	Venetoclax	BCL2	Apoptosis regulation	Targeted	Basal-like	3.8	4.8	256	0	0	0	NA	NA	0	0	0	0
Breast	1011:1632	1011	Navitoclax	BCL2, BCL-XL, BCL-W	Apoptosis regulation	Targeted	1632	Ribociclib	CDK4, CDK6	Cell cycle	Targeted	Basal-like	15.4	4.8	257	0	0	0	NA	NA	0	0	0	0
Breast	1012:1013	1012	Vorinostat	HDAC inhibitor Class I, IIa, IIb, IV	Chromatin histone acetylation	Targeted	1013	Nilotinib	ABL	ABL signaling	Targeted	Basal-like	7.7	4.8	258	0	0	0	NA	NA	0	0	0	0
Breast	1012:1021	1012	Vorinostat	HDAC inhibitor Class I, IIa, IIb, IV	Chromatin histone acetylation	Targeted	1021	Axitinib	PDGFR, KIT, VEGFR	RTK signaling	Targeted	Basal-like	3.4	4.8	259	0	0	0	NA	NA	0	0	0	0
Breast	1012:1022	1012	Vorinostat	HDAC inhibitor Class I, IIa, IIb, IV	Chromatin histone acetylation	Targeted	1022	AZD7762	CHEK1, CHEK2	Cell cycle	Targeted	Basal-like	3.4	4.8	260	0	0	0	NA	NA	0	0	0	0
Breast	1012:1042	1012	Vorinostat	HDAC inhibitor Class I, IIa, IIb, IV	Chromatin histone acetylation	Targeted	1042	Doramapimod	p38, JNK2	JNK and p38 signaling	Targeted	Basal-like	12.5	4.8	261	0	0	0	NA	NA	0	0	0	0
Breast	1012:1054	1012	Vorinostat	HDAC inhibitor Class I, IIa, IIb, IV	Chromatin histone acetylation	Targeted	1054	Palbociclib	CDK4, CDK6	Cell cycle	Targeted	Basal-like	0	4.8	262	0	0	0	NA	NA	0	0	0	0
Breast	1012:1559	1012	Vorinostat	HDAC inhibitor Class I, IIa, IIb, IV	Chromatin histone acetylation	Targeted	1559	Luminespib	HSP90	Protein stability and degradation	Targeted	Basal-like	0	4.8	263	0	0	0	NA	NA	0	0	0	0
Breast	1017:1042	1017	Olaparib	PARP1, PARP2	Genome integrity	Targeted	1042	Doramapimod	p38, JNK2	JNK and p38 signaling	Targeted	Basal-like	4.2	4.8	264	0	0	0	NA	NA	0	0	0	0
Breast	1017:1564	1017	Olaparib	PARP1, PARP2	Genome integrity	Targeted	1564	SCH772984	ERK1, ERK2	ERK MAPK signaling	Targeted	Basal-like	0	4.8	265	0	0	0	NA	NA	17	2	9	6
Breast	1021:1909	1021	Axitinib	PDGFR, KIT, VEGFR	RTK signaling	Targeted	1909	Venetoclax	BCL2	Apoptosis regulation	Targeted	Basal-like	3.8	4.8	266	0	0	0	NA	NA	0	0	0	0
Breast	1022:1013	1022	AZD7762	CHEK1, CHEK2	Cell cycle	Targeted	1013	Nilotinib	ABL	ABL signaling	Targeted	Basal-like	3.8	4.8	267	0	0	0	NA	NA	0	0	0	0
Breast	1049:1013	1049	PD173074	FGFR1, FGFR2, FGFR3	RTK signaling	Targeted	1013	Nilotinib	ABL	ABL signaling	Targeted	Basal-like	11.5	4.8	268	0	0	0	NA	NA	0	0	0	0
Breast	1049:1632	1049	PD173074	FGFR1, FGFR2, FGFR3	RTK signaling	Targeted	1632	Ribociclib	CDK4, CDK6	Cell cycle	Targeted	Basal-like	0	4.8	269	0	0	0	NA	NA	6	0	0	6
Breast	1053:1021	1053	MK-2206	AKT1, AKT2	PI3K/MTOR signaling	Targeted	1021	Axitinib	PDGFR, KIT, VEGFR	RTK signaling	Targeted	Basal-like	0	4.8	270	0	0	0	NA	NA	1	0	0	1
Breast	1053:1564	1053	MK-2206	AKT1, AKT2	PI3K/MTOR signaling	Targeted	1564	SCH772984	ERK1, ERK2	ERK MAPK signaling	Targeted	Basal-like	25	4.8	271	0	0	0	NA	NA	37	21	9	7
Breast	1058:1013	1058	Pictilisib	PI3K (class 1)	PI3K/MTOR signaling	Targeted	1013	Nilotinib	ABL	ABL signaling	Targeted	Basal-like	3.8	4.8	272	0	0	0	NA	NA	0	0	0	0
Breast	1058:1022	1058	Pictilisib	PI3K (class 1)	PI3K/MTOR signaling	Targeted	1022	AZD7762	CHEK1, CHEK2	Cell cycle	Targeted	Basal-like	6.9	4.8	273	0	0	0	NA	NA	0	0	0	0
Breast	1058:1054	1058	Pictilisib	PI3K (class 1)	PI3K/MTOR signaling	Targeted	1054	Palbociclib	CDK4, CDK6	Cell cycle	Targeted	Basal-like	7.1	4.8	274	0	0	0	NA	NA	0	0	0	0
Breast	1073:1054	1073	5-Fluorouracil	Antimetabolite (DNA & RNA)	Other	Chemotherapeutic	1054	Palbociclib	CDK4, CDK6	Cell cycle	Targeted	Basal-like	0	4.8	275	0	0	0	NA	NA	37	23	6	8
Breast	1073:1559	1073	5-Fluorouracil	Antimetabolite (DNA & RNA)	Other	Chemotherapeutic	1559	Luminespib	HSP90	Protein stability and degradation	Targeted	Basal-like	0	4.8	276	0	0	0	NA	NA	0	0	0	0
Breast	1083:1021	1083	Crizotinib	MET, ALK, ROS1	RTK signaling	Targeted	1021	Axitinib	PDGFR, KIT, VEGFR	RTK signaling	Targeted	Basal-like	0	4.8	277	0	0	0	NA	NA	4	0	0	4
Breast	1083:1054	1083	Crizotinib	MET, ALK, ROS1	RTK signaling	Targeted	1054	Palbociclib	CDK4, CDK6	Cell cycle	Targeted	Basal-like	0	4.8	278	0	0	0	NA	NA	20	8	6	6
Breast	1083:1564	1083	Crizotinib	MET, ALK, ROS1	RTK signaling	Targeted	1564	SCH772984	ERK1, ERK2	ERK MAPK signaling	Targeted	Basal-like	0	4.8	279	0	0	0	NA	NA	50	33	9	8
Breast	1083:1632	1083	Crizotinib	MET, ALK, ROS1	RTK signaling	Targeted	1632	Ribociclib	CDK4, CDK6	Cell cycle	Targeted	Basal-like	0	4.8	280	0	0	0	NA	NA	0	0	0	0
Breast	1083:1909	1083	Crizotinib	MET, ALK, ROS1	RTK signaling	Targeted	1909	Venetoclax	BCL2	Apoptosis regulation	Targeted	Basal-like	3.8	4.8	281	0	0	0	NA	NA	2	0	0	2
Breast	1179:1564	1179	MK-1775	WEE1, PLK1	Cell cycle	Targeted	1564	SCH772984	ERK1, ERK2	ERK MAPK signaling	Targeted	Basal-like	4.2	4.8	282	0	0	0	NA	NA	16	3	9	4
Breast	1179:1632	1179	MK-1775	WEE1, PLK1	Cell cycle	Targeted	1632	Ribociclib	CDK4, CDK6	Cell cycle	Targeted	Basal-like	3.8	4.8	283	0	0	0	NA	NA	3	0	0	3
Breast	1190:1564	1190	Gemcitabine	Pyrimidine antimetabolite	DNA replication	Chemotherapeutic	1564	SCH772984	ERK1, ERK2	ERK MAPK signaling	Targeted	Basal-like	0	4.8	284	0	0	0	NA	NA	0	0	0	0
Breast	1190:1632	1190	Gemcitabine	Pyrimidine antimetabolite	DNA replication	Chemotherapeutic	1632	Ribociclib	CDK4, CDK6	Cell cycle	Targeted	Basal-like	0	4.8	285	0	0	0	NA	NA	0	0	0	0
Breast	1190:1909	1190	Gemcitabine	Pyrimidine antimetabolite	DNA replication	Chemotherapeutic	1909	Venetoclax	BCL2	Apoptosis regulation	Targeted	Basal-like	3.8	4.8	286	0	0	0	NA	NA	0	0	0	0
Breast	1191:1021	1191	Bortezomib	Proteasome	Protein stability and degradation	Targeted	1021	Axitinib	PDGFR, KIT, VEGFR	RTK signaling	Targeted	Basal-like	0	4.8	287	0	0	0	NA	NA	0	0	0	0
Breast	1191:1042	1191	Bortezomib	Proteasome	Protein stability and degradation	Targeted	1042	Doramapimod	p38, JNK2	JNK and p38 signaling	Targeted	Basal-like	8.3	4.8	288	0	0	0	NA	NA	0	0	0	0
Breast	1191:1053	1191	Bortezomib	Proteasome	Protein stability and degradation	Targeted	1053	MK-2206	AKT1, AKT2	PI3K/MTOR signaling	Targeted	Basal-like	3.4	4.8	289	0	0	0	NA	NA	0	0	0	0
Breast	1191:1083	1191	Bortezomib	Proteasome	Protein stability and degradation	Targeted	1083	Crizotinib	MET, ALK, ROS1	RTK signaling	Targeted	Basal-like	0	4.8	290	0	0	0	NA	NA	0	0	0	0
Breast	1191:1564	1191	Bortezomib	Proteasome	Protein stability and degradation	Targeted	1564	SCH772984	ERK1, ERK2	ERK MAPK signaling	Targeted	Basal-like	4.2	4.8	291	0	0	0	NA	NA	0	0	0	0
Breast	1191:1632	1191	Bortezomib	Proteasome	Protein stability and degradation	Targeted	1632	Ribociclib	CDK4, CDK6	Cell cycle	Targeted	Basal-like	0	4.8	292	0	0	0	NA	NA	0	0	0	0
Breast	1191:1909	1191	Bortezomib	Proteasome	Protein stability and degradation	Targeted	1909	Venetoclax	BCL2	Apoptosis regulation	Targeted	Basal-like	0	4.8	293	0	0	0	NA	NA	0	0	0	0
Breast	1372:1022	1372	Trametinib	MEK1, MEK2	ERK MAPK signaling	Targeted	1022	AZD7762	CHEK1, CHEK2	Cell cycle	Targeted	Basal-like	0	4.8	294	0	0	0	NA	NA	73	57	7	9
Breast	1375:1042	1375	Temozolomide	DNA alkylating agent	DNA replication	Chemotherapeutic	1042	Doramapimod	p38, JNK2	JNK and p38 signaling	Targeted	Basal-like	0	4.8	295	0	0	0	NA	NA	0	0	0	0
Breast	1375:1053	1375	Temozolomide	DNA alkylating agent	DNA replication	Chemotherapeutic	1053	MK-2206	AKT1, AKT2	PI3K/MTOR signaling	Targeted	Basal-like	0	4.8	296	0	0	0	NA	NA	0	0	0	0
Breast	1510:1054	1510	Linsitinib	IGF1R	IGF1R signaling	Targeted	1054	Palbociclib	CDK4, CDK6	Cell cycle	Targeted	Basal-like	0	4.8	297	0	0	0	NA	NA	18	11	6	1
Breast	1549:1021	1549	Sapitinib	EGFR, ERBB2, ERBB3	EGFR signaling	Targeted	1021	Axitinib	PDGFR, KIT, VEGFR	RTK signaling	Targeted	Basal-like	0	4.8	298	0	0	0	NA	NA	0	0	0	0
Breast	1549:1083	1549	Sapitinib	EGFR, ERBB2, ERBB3	EGFR signaling	Targeted	1083	Crizotinib	MET, ALK, ROS1	RTK signaling	Targeted	Basal-like	17.9	4.8	299	0	0	0	NA	NA	0	0	0	0
Breast	1558:1013	1558	Lapatinib	EGFR, ERBB2	EGFR signaling	Targeted	1013	Nilotinib	ABL	ABL signaling	Targeted	Basal-like	3.8	4.8	300	0	0	0	NA	NA	1	1	0	0
Breast	1558:1054	1558	Lapatinib	EGFR, ERBB2	EGFR signaling	Targeted	1054	Palbociclib	CDK4, CDK6	Cell cycle	Targeted	Basal-like	3.6	4.8	301	0	0	0	NA	NA	0	0	0	0
Breast	1559:1022	1559	Luminespib	HSP90	Protein stability and degradation	Targeted	1022	AZD7762	CHEK1, CHEK2	Cell cycle	Targeted	Basal-like	3.4	4.8	302	0	0	0	NA	NA	0	0	0	0
Breast	1559:1564	1559	Luminespib	HSP90	Protein stability and degradation	Targeted	1564	SCH772984	ERK1, ERK2	ERK MAPK signaling	Targeted	Basal-like	4.2	4.8	303	0	0	0	NA	NA	0	0	0	0
Breast	1561:1013	1561	Taselisib	PI3K (beta sparing)	PI3K/MTOR signaling	Targeted	1013	Nilotinib	ABL	ABL signaling	Targeted	Basal-like	3.8	4.8	304	0	0	0	NA	NA	0	0	0	0
Breast	1561:1021	1561	Taselisib	PI3K (beta sparing)	PI3K/MTOR signaling	Targeted	1021	Axitinib	PDGFR, KIT, VEGFR	RTK signaling	Targeted	Basal-like	3.4	4.8	305	0	0	0	NA	NA	0	0	0	0
Breast	1561:1054	1561	Taselisib	PI3K (beta sparing)	PI3K/MTOR signaling	Targeted	1054	Palbociclib	CDK4, CDK6	Cell cycle	Targeted	Basal-like	7.1	4.8	306	0	0	0	NA	NA	19	3	6	10
Breast	1561:1632	1561	Taselisib	PI3K (beta sparing)	PI3K/MTOR signaling	Targeted	1632	Ribociclib	CDK4, CDK6	Cell cycle	Targeted	Basal-like	0	4.8	307	0	0	0	NA	NA	0	0	0	0
Breast	1561:1909	1561	Taselisib	PI3K (beta sparing)	PI3K/MTOR signaling	Targeted	1909	Venetoclax	BCL2	Apoptosis regulation	Targeted	Basal-like	7.7	4.8	308	0	0	0	NA	NA	1	0	0	1
Breast	1594:1013	1594	OSI-027	MTORC1, MTORC2	PI3K/MTOR signaling	Targeted	1013	Nilotinib	ABL	ABL signaling	Targeted	Basal-like	0	4.8	309	0	0	0	NA	NA	0	0	0	0
Breast	1594:1021	1594	OSI-027	MTORC1, MTORC2	PI3K/MTOR signaling	Targeted	1021	Axitinib	PDGFR, KIT, VEGFR	RTK signaling	Targeted	Basal-like	0	4.8	310	0	0	0	NA	NA	0	0	0	0
Breast	1594:1559	1594	OSI-027	MTORC1, MTORC2	PI3K/MTOR signaling	Targeted	1559	Luminespib	HSP90	Protein stability and degradation	Targeted	Basal-like	0	4.8	311	0	0	0	NA	NA	0	0	0	0
Breast	1594:1564	1594	OSI-027	MTORC1, MTORC2	PI3K/MTOR signaling	Targeted	1564	SCH772984	ERK1, ERK2	ERK MAPK signaling	Targeted	Basal-like	4.2	4.8	312	0	0	0	NA	NA	1	1	0	0
Breast	1594:1632	1594	OSI-027	MTORC1, MTORC2	PI3K/MTOR signaling	Targeted	1632	Ribociclib	CDK4, CDK6	Cell cycle	Targeted	Basal-like	0	4.8	313	0	0	0	NA	NA	0	0	0	0
Breast	1594:1909	1594	OSI-027	MTORC1, MTORC2	PI3K/MTOR signaling	Targeted	1909	Venetoclax	BCL2	Apoptosis regulation	Targeted	Basal-like	0	4.8	314	0	0	0	NA	NA	0	0	0	0
Breast	1005:1032	1005	Cisplatin	DNA crosslinker	DNA replication	Chemotherapeutic	1032	Afatinib	EGFR, ERBB2	EGFR signaling	Targeted	Basal-like	0	4.5	315	0	0	0	NA	NA	2	0	2	0
Breast	1005:1047	1005	Cisplatin	DNA crosslinker	DNA replication	Chemotherapeutic	1047	Nutlin-3a (-)	MDM2	p53 pathway	Targeted	Basal-like	3.4	4.5	316	0	0	0	NA	NA	9	5	2	2
Breast	1005:1549	1005	Cisplatin	DNA crosslinker	DNA replication	Chemotherapeutic	1549	Sapitinib	EGFR, ERBB2, ERBB3	EGFR signaling	Targeted	Basal-like	0	4.5	317	0	0	0	NA	NA	0	0	0	0
Breast	1005:1553	1005	Cisplatin	DNA crosslinker	DNA replication	Chemotherapeutic	1553	Uprosertib	AKT1, AKT2, AKT3	PI3K/MTOR signaling	Targeted	Basal-like	0	4.5	318	0	0	0	NA	NA	0	0	0	0
Breast	1005:1561	1005	Cisplatin	DNA crosslinker	DNA replication	Chemotherapeutic	1561	Taselisib	PI3K (beta sparing)	PI3K/MTOR signaling	Targeted	Basal-like	0	4.5	319	0	0	0	NA	NA	5	0	5	0
Breast	1005:1594	1005	Cisplatin	DNA crosslinker	DNA replication	Chemotherapeutic	1594	OSI-027	MTORC1, MTORC2	PI3K/MTOR signaling	Targeted	Basal-like	0	4.5	320	0	0	0	NA	NA	0	0	0	0
Breast	1007:1025	1007	Docetaxel	Microtubule stabiliser	Mitosis	Chemotherapeutic	1025	SB216763	GSK3A, GSK3B	WNT signaling	Targeted	Basal-like	3.7	4.5	321	0	0	0	NA	NA	1	0	1	0
Breast	1007:1594	1007	Docetaxel	Microtubule stabiliser	Mitosis	Chemotherapeutic	1594	OSI-027	MTORC1, MTORC2	PI3K/MTOR signaling	Targeted	Basal-like	0	4.5	322	0	0	0	NA	NA	0	0	0	0
Breast	1007:2172	1007	Docetaxel	Microtubule stabiliser	Mitosis	Chemotherapeutic	2172	JQ1	BRD2, BRD3, BRD4, BRDT	Chromatin other	Targeted	Basal-like	3.8	4.5	323	0	0	0	NA	NA	0	0	0	0
Breast	1011:1375	1011	Navitoclax	BCL2, BCL-XL, BCL-W	Apoptosis regulation	Targeted	1375	Temozolomide	DNA alkylating agent	DNA replication	Chemotherapeutic	Basal-like	0	4.5	324	0	0	0	NA	NA	7	0	0	7
Breast	1012:1007	1012	Vorinostat	HDAC inhibitor Class I, IIa, IIb, IV	Chromatin histone acetylation	Targeted	1007	Docetaxel	Microtubule stabiliser	Mitosis	Chemotherapeutic	Basal-like	3.4	4.5	325	0	0	0	NA	NA	0	0	0	0
Breast	1012:1047	1012	Vorinostat	HDAC inhibitor Class I, IIa, IIb, IV	Chromatin histone acetylation	Targeted	1047	Nutlin-3a (-)	MDM2	p53 pathway	Targeted	Basal-like	0	4.5	326	0	0	0	NA	NA	2	0	2	0
Breast	1012:1049	1012	Vorinostat	HDAC inhibitor Class I, IIa, IIb, IV	Chromatin histone acetylation	Targeted	1049	PD173074	FGFR1, FGFR2, FGFR3	RTK signaling	Targeted	Basal-like	6.9	4.5	327	0	0	0	NA	NA	0	0	0	0
Breast	1012:1085	1012	Vorinostat	HDAC inhibitor Class I, IIa, IIb, IV	Chromatin histone acetylation	Targeted	1085	Sorafenib	PDGFR, KIT, VEGFR, RAF	Other, kinases	Targeted	Basal-like	0	4.5	328	0	0	0	NA	NA	0	0	0	0
Breast	1012:1549	1012	Vorinostat	HDAC inhibitor Class I, IIa, IIb, IV	Chromatin histone acetylation	Targeted	1549	Sapitinib	EGFR, ERBB2, ERBB3	EGFR signaling	Targeted	Basal-like	11.1	4.5	329	0	0	0	NA	NA	0	0	0	0
Breast	1012:1553	1012	Vorinostat	HDAC inhibitor Class I, IIa, IIb, IV	Chromatin histone acetylation	Targeted	1553	Uprosertib	AKT1, AKT2, AKT3	PI3K/MTOR signaling	Targeted	Basal-like	19.2	4.5	330	0	0	0	NA	NA	0	0	0	0
Breast	1017:1003	1017	Olaparib	PARP1, PARP2	Genome integrity	Targeted	1003	Camptothecin	TOP1	DNA replication	Chemotherapeutic	Basal-like	0	4.5	331	0	0	0	NA	NA	0	0	0	0
Breast	1017:1030	1017	Olaparib	PARP1, PARP2	Genome integrity	Targeted	1030	KU-55933	ATM	Genome integrity	Targeted	Basal-like	3.7	4.5	332	0	0	0	NA	NA	5	0	0	5
Breast	1017:1047	1017	Olaparib	PARP1, PARP2	Genome integrity	Targeted	1047	Nutlin-3a (-)	MDM2	p53 pathway	Targeted	Basal-like	0	4.5	333	0	0	0	NA	NA	7	3	2	2
Breast	1017:1561	1017	Olaparib	PARP1, PARP2	Genome integrity	Targeted	1561	Taselisib	PI3K (beta sparing)	PI3K/MTOR signaling	Targeted	Basal-like	4	4.5	334	0	0	0	NA	NA	40	13	18	9
Breast	1017:1593	1017	Olaparib	PARP1, PARP2	Genome integrity	Targeted	1593	Entinostat	HDAC1, HDAC3	Chromatin histone acetylation	Targeted	Basal-like	0	4.5	335	0	0	0	NA	NA	0	0	0	0
Breast	1021:1038	1021	Axitinib	PDGFR, KIT, VEGFR	RTK signaling	Targeted	1038	NU7441	DNAPK	Genome integrity	Targeted	Basal-like	0	4.5	336	0	0	0	NA	NA	0	0	0	0
Breast	1021:1049	1021	Axitinib	PDGFR, KIT, VEGFR	RTK signaling	Targeted	1049	PD173074	FGFR1, FGFR2, FGFR3	RTK signaling	Targeted	Basal-like	3.4	4.5	337	0	0	0	NA	NA	0	0	0	0
Breast	1021:1085	1021	Axitinib	PDGFR, KIT, VEGFR	RTK signaling	Targeted	1085	Sorafenib	PDGFR, KIT, VEGFR, RAF	Other, kinases	Targeted	Basal-like	0	4.5	338	0	0	0	NA	NA	0	0	0	0
Breast	1021:1561	1021	Axitinib	PDGFR, KIT, VEGFR	RTK signaling	Targeted	1561	Taselisib	PI3K (beta sparing)	PI3K/MTOR signaling	Targeted	Basal-like	8	4.5	339	0	0	0	NA	NA	5	0	5	0
Breast	1021:1594	1021	Axitinib	PDGFR, KIT, VEGFR	RTK signaling	Targeted	1594	OSI-027	MTORC1, MTORC2	PI3K/MTOR signaling	Targeted	Basal-like	3.6	4.5	340	0	0	0	NA	NA	0	0	0	0
Breast	1022:1047	1022	AZD7762	CHEK1, CHEK2	Cell cycle	Targeted	1047	Nutlin-3a (-)	MDM2	p53 pathway	Targeted	Basal-like	0	4.5	341	0	0	0	NA	NA	3	1	2	0
Breast	1022:1050	1022	AZD7762	CHEK1, CHEK2	Cell cycle	Targeted	1050	ZM447439	AURKA, AURKB	Mitosis	Targeted	Basal-like	0	4.5	342	0	0	0	NA	NA	1	0	0	1
Breast	1022:1085	1022	AZD7762	CHEK1, CHEK2	Cell cycle	Targeted	1085	Sorafenib	PDGFR, KIT, VEGFR, RAF	Other, kinases	Targeted	Basal-like	0	4.5	343	0	0	0	NA	NA	2	0	0	2
Breast	1022:1372	1022	AZD7762	CHEK1, CHEK2	Cell cycle	Targeted	1372	Trametinib	MEK1, MEK2	ERK MAPK signaling	Targeted	Basal-like	0	4.5	344	0	0	0	NA	NA	181	63	115	3
Breast	1022:1560	1022	AZD7762	CHEK1, CHEK2	Cell cycle	Targeted	1560	Alpelisib	PI3Kalpha	PI3K/MTOR signaling	Targeted	Basal-like	3.8	4.5	345	0	0	0	NA	NA	0	0	0	0
Breast	1022:1561	1022	AZD7762	CHEK1, CHEK2	Cell cycle	Targeted	1561	Taselisib	PI3K (beta sparing)	PI3K/MTOR signaling	Targeted	Basal-like	0	4.5	346	0	0	0	NA	NA	30	10	18	2
Breast	1022:2169	1022	AZD7762	CHEK1, CHEK2	Cell cycle	Targeted	2169	AZD6482	PI3Kbeta	PI3K/MTOR signaling	Targeted	Basal-like	0	4.5	347	0	0	0	NA	NA	2	0	0	2
Breast	1022:2172	1022	AZD7762	CHEK1, CHEK2	Cell cycle	Targeted	2172	JQ1	BRD2, BRD3, BRD4, BRDT	Chromatin other	Targeted	Basal-like	3.8	4.5	348	0	0	0	NA	NA	1	0	0	1
Breast	1047:1003	1047	Nutlin-3a (-)	MDM2	p53 pathway	Targeted	1003	Camptothecin	TOP1	DNA replication	Chemotherapeutic	Basal-like	3.8	4.5	349	0	0	0	NA	NA	0	0	0	0
Breast	1047:1005	1047	Nutlin-3a (-)	MDM2	p53 pathway	Targeted	1005	Cisplatin	DNA crosslinker	DNA replication	Chemotherapeutic	Basal-like	0	4.5	350	0	0	0	NA	NA	6	4	0	2
Breast	1047:1017	1047	Nutlin-3a (-)	MDM2	p53 pathway	Targeted	1017	Olaparib	PARP1, PARP2	Genome integrity	Targeted	Basal-like	0	4.5	351	0	0	0	NA	NA	3	1	0	2
Breast	1047:1032	1047	Nutlin-3a (-)	MDM2	p53 pathway	Targeted	1032	Afatinib	EGFR, ERBB2	EGFR signaling	Targeted	Basal-like	0	4.5	352	0	0	0	NA	NA	2	0	2	0
Breast	1047:1038	1047	Nutlin-3a (-)	MDM2	p53 pathway	Targeted	1038	NU7441	DNAPK	Genome integrity	Targeted	Basal-like	11.5	4.5	353	0	0	0	NA	NA	0	0	0	0
Breast	1047:1050	1047	Nutlin-3a (-)	MDM2	p53 pathway	Targeted	1050	ZM447439	AURKA, AURKB	Mitosis	Targeted	Basal-like	3.8	4.5	354	0	0	0	NA	NA	0	0	0	0
Breast	1047:1059	1047	Nutlin-3a (-)	MDM2	p53 pathway	Targeted	1059	AZD8055	MTORC1, MTORC2	PI3K/MTOR signaling	Targeted	Basal-like	7.4	4.5	355	0	0	0	NA	NA	8	0	0	8
Breast	1047:1553	1047	Nutlin-3a (-)	MDM2	p53 pathway	Targeted	1553	Uprosertib	AKT1, AKT2, AKT3	PI3K/MTOR signaling	Targeted	Basal-like	11.5	4.5	356	0	0	0	NA	NA	1	0	0	1
Breast	1047:1593	1047	Nutlin-3a (-)	MDM2	p53 pathway	Targeted	1593	Entinostat	HDAC1, HDAC3	Chromatin histone acetylation	Targeted	Basal-like	0	4.5	357	0	0	0	NA	NA	0	0	0	0
Breast	1047:2172	1047	Nutlin-3a (-)	MDM2	p53 pathway	Targeted	2172	JQ1	BRD2, BRD3, BRD4, BRDT	Chromatin other	Targeted	Basal-like	11.5	4.5	358	0	0	0	NA	NA	0	0	0	0
Breast	1049:1005	1049	PD173074	FGFR1, FGFR2, FGFR3	RTK signaling	Targeted	1005	Cisplatin	DNA crosslinker	DNA replication	Chemotherapeutic	Basal-like	0	4.5	359	0	0	0	NA	NA	1	0	0	1
Breast	1049:1059	1049	PD173074	FGFR1, FGFR2, FGFR3	RTK signaling	Targeted	1059	AZD8055	MTORC1, MTORC2	PI3K/MTOR signaling	Targeted	Basal-like	0	4.5	360	0	0	0	NA	NA	0	0	0	0
Breast	1049:1510	1049	PD173074	FGFR1, FGFR2, FGFR3	RTK signaling	Targeted	1510	Linsitinib	IGF1R	IGF1R signaling	Targeted	Basal-like	0	4.5	361	0	0	0	NA	NA	6	0	5	1
Breast	1049:1560	1049	PD173074	FGFR1, FGFR2, FGFR3	RTK signaling	Targeted	1560	Alpelisib	PI3Kalpha	PI3K/MTOR signaling	Targeted	Basal-like	7.7	4.5	362	0	0	0	NA	NA	0	0	0	0
Breast	1049:1593	1049	PD173074	FGFR1, FGFR2, FGFR3	RTK signaling	Targeted	1593	Entinostat	HDAC1, HDAC3	Chromatin histone acetylation	Targeted	Basal-like	0	4.5	363	0	0	0	NA	NA	0	0	0	0
Breast	1049:2169	1049	PD173074	FGFR1, FGFR2, FGFR3	RTK signaling	Targeted	2169	AZD6482	PI3Kbeta	PI3K/MTOR signaling	Targeted	Basal-like	3.8	4.5	364	0	0	0	NA	NA	0	0	0	0
Breast	1049:2172	1049	PD173074	FGFR1, FGFR2, FGFR3	RTK signaling	Targeted	2172	JQ1	BRD2, BRD3, BRD4, BRDT	Chromatin other	Targeted	Basal-like	11.5	4.5	365	0	0	0	NA	NA	0	0	0	0
Breast	1053:1025	1053	MK-2206	AKT1, AKT2	PI3K/MTOR signaling	Targeted	1025	SB216763	GSK3A, GSK3B	WNT signaling	Targeted	Basal-like	3.7	4.5	366	0	0	0	NA	NA	1	0	1	0
Breast	1053:1032	1053	MK-2206	AKT1, AKT2	PI3K/MTOR signaling	Targeted	1032	Afatinib	EGFR, ERBB2	EGFR signaling	Targeted	Basal-like	29.2	4.5	367	0	0	0	NA	NA	3	1	2	0
Breast	1053:1038	1053	MK-2206	AKT1, AKT2	PI3K/MTOR signaling	Targeted	1038	NU7441	DNAPK	Genome integrity	Targeted	Basal-like	23.1	4.5	368	0	0	0	NA	NA	0	0	0	0
Breast	1053:1050	1053	MK-2206	AKT1, AKT2	PI3K/MTOR signaling	Targeted	1050	ZM447439	AURKA, AURKB	Mitosis	Targeted	Basal-like	15.4	4.5	369	0	0	0	NA	NA	0	0	0	0
Breast	1053:1052	1053	MK-2206	AKT1, AKT2	PI3K/MTOR signaling	Targeted	1052	RO-3306	CDK1	Cell cycle	Targeted	Basal-like	14.8	4.5	370	0	0	0	NA	NA	0	0	0	0
Breast	1053:1059	1053	MK-2206	AKT1, AKT2	PI3K/MTOR signaling	Targeted	1059	AZD8055	MTORC1, MTORC2	PI3K/MTOR signaling	Targeted	Basal-like	37	4.5	371	0	0	0	NA	NA	0	0	0	0
Breast	1053:1510	1053	MK-2206	AKT1, AKT2	PI3K/MTOR signaling	Targeted	1510	Linsitinib	IGF1R	IGF1R signaling	Targeted	Basal-like	7.4	4.5	372	0	0	0	NA	NA	99	56	13	30
Breast	1053:1593	1053	MK-2206	AKT1, AKT2	PI3K/MTOR signaling	Targeted	1593	Entinostat	HDAC1, HDAC3	Chromatin histone acetylation	Targeted	Basal-like	20	4.5	373	0	0	0	NA	NA	0	0	0	0
Breast	1054:1012	1054	Palbociclib	CDK4, CDK6	Cell cycle	Targeted	1012	Vorinostat	HDAC inhibitor Class I, IIa, IIb, IV	Chromatin histone acetylation	Targeted	Basal-like	0	4.5	374	0	0	0	NA	NA	0	0	0	0
Breast	1054:1549	1054	Palbociclib	CDK4, CDK6	Cell cycle	Targeted	1549	Sapitinib	EGFR, ERBB2, ERBB3	EGFR signaling	Targeted	Basal-like	0	4.5	375	0	0	0	NA	NA	0	0	0	0
Breast	1058:1011	1058	Pictilisib	PI3K (class 1)	PI3K/MTOR signaling	Targeted	1011	Navitoclax	BCL2, BCL-XL, BCL-W	Apoptosis regulation	Targeted	Basal-like	7.7	4.5	376	0	0	0	NA	NA	0	0	0	0
Breast	1058:1017	1058	Pictilisib	PI3K (class 1)	PI3K/MTOR signaling	Targeted	1017	Olaparib	PARP1, PARP2	Genome integrity	Targeted	Basal-like	0	4.5	377	0	0	0	NA	NA	1	0	0	1
Breast	1058:1050	1058	Pictilisib	PI3K (class 1)	PI3K/MTOR signaling	Targeted	1050	ZM447439	AURKA, AURKB	Mitosis	Targeted	Basal-like	11.5	4.5	378	0	0	0	NA	NA	0	0	0	0
Breast	1058:1561	1058	Pictilisib	PI3K (class 1)	PI3K/MTOR signaling	Targeted	1561	Taselisib	PI3K (beta sparing)	PI3K/MTOR signaling	Targeted	Basal-like	0	4.5	379	0	0	0	NA	NA	5	0	5	0
Breast	1058:1593	1058	Pictilisib	PI3K (class 1)	PI3K/MTOR signaling	Targeted	1593	Entinostat	HDAC1, HDAC3	Chromatin histone acetylation	Targeted	Basal-like	24	4.5	380	0	0	0	NA	NA	0	0	0	0
Breast	1058:2172	1058	Pictilisib	PI3K (class 1)	PI3K/MTOR signaling	Targeted	2172	JQ1	BRD2, BRD3, BRD4, BRDT	Chromatin other	Targeted	Basal-like	7.7	4.5	381	0	0	0	NA	NA	0	0	0	0
Breast	1073:1012	1073	5-Fluorouracil	Antimetabolite (DNA & RNA)	Other	Chemotherapeutic	1012	Vorinostat	HDAC inhibitor Class I, IIa, IIb, IV	Chromatin histone acetylation	Targeted	Basal-like	0	4.5	382	0	0	0	NA	NA	0	0	0	0
Breast	1073:1017	1073	5-Fluorouracil	Antimetabolite (DNA & RNA)	Other	Chemotherapeutic	1017	Olaparib	PARP1, PARP2	Genome integrity	Targeted	Basal-like	0	4.5	383	0	0	0	NA	NA	26	14	3	9
Breast	1073:1049	1073	5-Fluorouracil	Antimetabolite (DNA & RNA)	Other	Chemotherapeutic	1049	PD173074	FGFR1, FGFR2, FGFR3	RTK signaling	Targeted	Basal-like	6.9	4.5	384	0	0	0	NA	NA	0	0	0	0
Breast	1073:1372	1073	5-Fluorouracil	Antimetabolite (DNA & RNA)	Other	Chemotherapeutic	1372	Trametinib	MEK1, MEK2	ERK MAPK signaling	Targeted	Basal-like	0	4.5	385	0	0	0	NA	NA	266	144	115	7
Breast	1073:1510	1073	5-Fluorouracil	Antimetabolite (DNA & RNA)	Other	Chemotherapeutic	1510	Linsitinib	IGF1R	IGF1R signaling	Targeted	Basal-like	0	4.5	386	0	0	0	NA	NA	165	86	13	66
Breast	1073:1560	1073	5-Fluorouracil	Antimetabolite (DNA & RNA)	Other	Chemotherapeutic	1560	Alpelisib	PI3Kalpha	PI3K/MTOR signaling	Targeted	Basal-like	0	4.5	387	0	0	0	NA	NA	0	0	0	0
Breast	1073:1594	1073	5-Fluorouracil	Antimetabolite (DNA & RNA)	Other	Chemotherapeutic	1594	OSI-027	MTORC1, MTORC2	PI3K/MTOR signaling	Targeted	Basal-like	0	4.5	388	0	0	0	NA	NA	0	0	0	0
Breast	1073:2172	1073	5-Fluorouracil	Antimetabolite (DNA & RNA)	Other	Chemotherapeutic	2172	JQ1	BRD2, BRD3, BRD4, BRDT	Chromatin other	Targeted	Basal-like	0	4.5	389	0	0	0	NA	NA	0	0	0	0
Breast	1083:1005	1083	Crizotinib	MET, ALK, ROS1	RTK signaling	Targeted	1005	Cisplatin	DNA crosslinker	DNA replication	Chemotherapeutic	Basal-like	0	4.5	390	0	0	0	NA	NA	5	5	0	0
Breast	1083:1561	1083	Crizotinib	MET, ALK, ROS1	RTK signaling	Targeted	1561	Taselisib	PI3K (beta sparing)	PI3K/MTOR signaling	Targeted	Basal-like	0	4.5	391	0	0	0	NA	NA	21	3	18	0
Breast	1083:2172	1083	Crizotinib	MET, ALK, ROS1	RTK signaling	Targeted	2172	JQ1	BRD2, BRD3, BRD4, BRDT	Chromatin other	Targeted	Basal-like	3.8	4.5	392	0	0	0	NA	NA	0	0	0	0
Breast	1179:1050	1179	MK-1775	WEE1, PLK1	Cell cycle	Targeted	1050	ZM447439	AURKA, AURKB	Mitosis	Targeted	Basal-like	0	4.5	393	0	0	0	NA	NA	0	0	0	0
Breast	1179:1059	1179	MK-1775	WEE1, PLK1	Cell cycle	Targeted	1059	AZD8055	MTORC1, MTORC2	PI3K/MTOR signaling	Targeted	Basal-like	7.4	4.5	394	0	0	0	NA	NA	0	0	0	0
Breast	1179:1096	1179	MK-1775	WEE1, PLK1	Cell cycle	Targeted	1096	Tozasertib	AURKA, AURKB, AURKC, others	Mitosis	Targeted	Basal-like	3.8	4.5	395	0	0	0	NA	NA	0	0	0	0
Breast	1179:1375	1179	MK-1775	WEE1, PLK1	Cell cycle	Targeted	1375	Temozolomide	DNA alkylating agent	DNA replication	Chemotherapeutic	Basal-like	0	4.5	396	0	0	0	NA	NA	0	0	0	0
Breast	1179:1560	1179	MK-1775	WEE1, PLK1	Cell cycle	Targeted	1560	Alpelisib	PI3Kalpha	PI3K/MTOR signaling	Targeted	Basal-like	11.5	4.5	397	0	0	0	NA	NA	0	0	0	0
Breast	1179:1594	1179	MK-1775	WEE1, PLK1	Cell cycle	Targeted	1594	OSI-027	MTORC1, MTORC2	PI3K/MTOR signaling	Targeted	Basal-like	3.6	4.5	398	0	0	0	NA	NA	0	0	0	0
Breast	1179:2172	1179	MK-1775	WEE1, PLK1	Cell cycle	Targeted	2172	JQ1	BRD2, BRD3, BRD4, BRDT	Chromatin other	Targeted	Basal-like	15.4	4.5	399	0	0	0	NA	NA	0	0	0	0
Breast	1190:1005	1190	Gemcitabine	Pyrimidine antimetabolite	DNA replication	Chemotherapeutic	1005	Cisplatin	DNA crosslinker	DNA replication	Chemotherapeutic	Basal-like	3.4	4.5	400	0	0	0	NA	NA	0	0	0	0
Breast	1190:1032	1190	Gemcitabine	Pyrimidine antimetabolite	DNA replication	Chemotherapeutic	1032	Afatinib	EGFR, ERBB2	EGFR signaling	Targeted	Basal-like	0	4.5	401	0	0	0	NA	NA	2	0	2	0
Breast	1190:1049	1190	Gemcitabine	Pyrimidine antimetabolite	DNA replication	Chemotherapeutic	1049	PD173074	FGFR1, FGFR2, FGFR3	RTK signaling	Targeted	Basal-like	0	4.5	402	0	0	0	NA	NA	0	0	0	0
Breast	1190:1372	1190	Gemcitabine	Pyrimidine antimetabolite	DNA replication	Chemotherapeutic	1372	Trametinib	MEK1, MEK2	ERK MAPK signaling	Targeted	Basal-like	3.6	4.5	403	0	0	0	NA	NA	2	0	0	2
Breast	1190:1510	1190	Gemcitabine	Pyrimidine antimetabolite	DNA replication	Chemotherapeutic	1510	Linsitinib	IGF1R	IGF1R signaling	Targeted	Basal-like	3.7	4.5	404	0	0	0	NA	NA	5	0	5	0
Breast	1190:1553	1190	Gemcitabine	Pyrimidine antimetabolite	DNA replication	Chemotherapeutic	1553	Uprosertib	AKT1, AKT2, AKT3	PI3K/MTOR signaling	Targeted	Basal-like	0	4.5	405	0	0	0	NA	NA	0	0	0	0
Breast	1190:1560	1190	Gemcitabine	Pyrimidine antimetabolite	DNA replication	Chemotherapeutic	1560	Alpelisib	PI3Kalpha	PI3K/MTOR signaling	Targeted	Basal-like	0	4.5	406	0	0	0	NA	NA	0	0	0	0
Breast	1190:1593	1190	Gemcitabine	Pyrimidine antimetabolite	DNA replication	Chemotherapeutic	1593	Entinostat	HDAC1, HDAC3	Chromatin histone acetylation	Targeted	Basal-like	8	4.5	407	0	0	0	NA	NA	0	0	0	0
Breast	1191:1003	1191	Bortezomib	Proteasome	Protein stability and degradation	Targeted	1003	Camptothecin	TOP1	DNA replication	Chemotherapeutic	Basal-like	0	4.5	408	0	0	0	NA	NA	0	0	0	0
Breast	1191:1005	1191	Bortezomib	Proteasome	Protein stability and degradation	Targeted	1005	Cisplatin	DNA crosslinker	DNA replication	Chemotherapeutic	Basal-like	0	4.5	409	0	0	0	NA	NA	1	1	0	0
Breast	1191:1017	1191	Bortezomib	Proteasome	Protein stability and degradation	Targeted	1017	Olaparib	PARP1, PARP2	Genome integrity	Targeted	Basal-like	0	4.5	410	0	0	0	NA	NA	0	0	0	0
Breast	1191:1047	1191	Bortezomib	Proteasome	Protein stability and degradation	Targeted	1047	Nutlin-3a (-)	MDM2	p53 pathway	Targeted	Basal-like	6.9	4.5	411	0	0	0	NA	NA	3	1	2	0
Breast	1191:1050	1191	Bortezomib	Proteasome	Protein stability and degradation	Targeted	1050	ZM447439	AURKA, AURKB	Mitosis	Targeted	Basal-like	3.8	4.5	412	0	0	0	NA	NA	0	0	0	0
Breast	1191:1052	1191	Bortezomib	Proteasome	Protein stability and degradation	Targeted	1052	RO-3306	CDK1	Cell cycle	Targeted	Basal-like	3.7	4.5	413	0	0	0	NA	NA	0	0	0	0
Breast	1191:1510	1191	Bortezomib	Proteasome	Protein stability and degradation	Targeted	1510	Linsitinib	IGF1R	IGF1R signaling	Targeted	Basal-like	3.7	4.5	414	0	0	0	NA	NA	6	0	5	1
Breast	1191:1594	1191	Bortezomib	Proteasome	Protein stability and degradation	Targeted	1594	OSI-027	MTORC1, MTORC2	PI3K/MTOR signaling	Targeted	Basal-like	0	4.5	415	0	0	0	NA	NA	0	0	0	0
Breast	1372:1003	1372	Trametinib	MEK1, MEK2	ERK MAPK signaling	Targeted	1003	Camptothecin	TOP1	DNA replication	Chemotherapeutic	Basal-like	3.8	4.5	416	0	0	0	NA	NA	0	0	0	0
Breast	1372:1032	1372	Trametinib	MEK1, MEK2	ERK MAPK signaling	Targeted	1032	Afatinib	EGFR, ERBB2	EGFR signaling	Targeted	Basal-like	0	4.5	417	0	0	0	NA	NA	2	0	2	0
Breast	1372:1049	1372	Trametinib	MEK1, MEK2	ERK MAPK signaling	Targeted	1049	PD173074	FGFR1, FGFR2, FGFR3	RTK signaling	Targeted	Basal-like	0	4.5	418	0	0	0	NA	NA	0	0	0	0
Breast	1372:1050	1372	Trametinib	MEK1, MEK2	ERK MAPK signaling	Targeted	1050	ZM447439	AURKA, AURKB	Mitosis	Targeted	Basal-like	0	4.5	419	0	0	0	NA	NA	0	0	0	0
Breast	1372:1059	1372	Trametinib	MEK1, MEK2	ERK MAPK signaling	Targeted	1059	AZD8055	MTORC1, MTORC2	PI3K/MTOR signaling	Targeted	Basal-like	3.7	4.5	420	0	0	0	NA	NA	0	0	0	0
Breast	1372:1073	1372	Trametinib	MEK1, MEK2	ERK MAPK signaling	Targeted	1073	5-Fluorouracil	Antimetabolite (DNA & RNA)	Other	Chemotherapeutic	Basal-like	0	4.5	421	0	0	0	NA	NA	124	114	7	3
Breast	1372:1192	1372	Trametinib	MEK1, MEK2	ERK MAPK signaling	Targeted	1192	GSK269962A	ROCK1, ROCK2	Cytoskeleton	Targeted	Basal-like	0	4.5	422	0	0	0	NA	NA	0	0	0	0
Breast	1372:1510	1372	Trametinib	MEK1, MEK2	ERK MAPK signaling	Targeted	1510	Linsitinib	IGF1R	IGF1R signaling	Targeted	Basal-like	14.8	4.5	423	0	0	0	NA	NA	56	42	13	1
Breast	1372:1549	1372	Trametinib	MEK1, MEK2	ERK MAPK signaling	Targeted	1549	Sapitinib	EGFR, ERBB2, ERBB3	EGFR signaling	Targeted	Basal-like	0	4.5	424	0	0	0	NA	NA	0	0	0	0
Breast	1372:1593	1372	Trametinib	MEK1, MEK2	ERK MAPK signaling	Targeted	1593	Entinostat	HDAC1, HDAC3	Chromatin histone acetylation	Targeted	Basal-like	4	4.5	425	0	0	0	NA	NA	0	0	0	0
Breast	1372:1594	1372	Trametinib	MEK1, MEK2	ERK MAPK signaling	Targeted	1594	OSI-027	MTORC1, MTORC2	PI3K/MTOR signaling	Targeted	Basal-like	3.6	4.5	426	0	0	0	NA	NA	0	0	0	0
Breast	1375:1017	1375	Temozolomide	DNA alkylating agent	DNA replication	Chemotherapeutic	1017	Olaparib	PARP1, PARP2	Genome integrity	Targeted	Basal-like	3.7	4.5	427	0	0	0	NA	NA	5	1	0	4
Breast	1510:1049	1510	Linsitinib	IGF1R	IGF1R signaling	Targeted	1049	PD173074	FGFR1, FGFR2, FGFR3	RTK signaling	Targeted	Basal-like	3.4	4.5	428	0	0	0	NA	NA	0	0	0	0
Breast	1510:1050	1510	Linsitinib	IGF1R	IGF1R signaling	Targeted	1050	ZM447439	AURKA, AURKB	Mitosis	Targeted	Basal-like	11.5	4.5	429	0	0	0	NA	NA	0	0	0	0
Breast	1510:1059	1510	Linsitinib	IGF1R	IGF1R signaling	Targeted	1059	AZD8055	MTORC1, MTORC2	PI3K/MTOR signaling	Targeted	Basal-like	3.7	4.5	430	0	0	0	NA	NA	1	0	0	1
Breast	1510:1560	1510	Linsitinib	IGF1R	IGF1R signaling	Targeted	1560	Alpelisib	PI3Kalpha	PI3K/MTOR signaling	Targeted	Basal-like	3.8	4.5	431	0	0	0	NA	NA	0	0	0	0
Breast	1510:1594	1510	Linsitinib	IGF1R	IGF1R signaling	Targeted	1594	OSI-027	MTORC1, MTORC2	PI3K/MTOR signaling	Targeted	Basal-like	7.1	4.5	432	0	0	0	NA	NA	0	0	0	0
Breast	1549:1038	1549	Sapitinib	EGFR, ERBB2, ERBB3	EGFR signaling	Targeted	1038	NU7441	DNAPK	Genome integrity	Targeted	Basal-like	19.2	4.5	433	0	0	0	NA	NA	0	0	0	0
Breast	1549:1050	1549	Sapitinib	EGFR, ERBB2, ERBB3	EGFR signaling	Targeted	1050	ZM447439	AURKA, AURKB	Mitosis	Targeted	Basal-like	15.4	4.5	434	0	0	0	NA	NA	0	0	0	0
Breast	1549:1058	1549	Sapitinib	EGFR, ERBB2, ERBB3	EGFR signaling	Targeted	1058	Pictilisib	PI3K (class 1)	PI3K/MTOR signaling	Targeted	Basal-like	6.9	4.5	435	0	0	0	NA	NA	0	0	0	0
Breast	1549:1096	1549	Sapitinib	EGFR, ERBB2, ERBB3	EGFR signaling	Targeted	1096	Tozasertib	AURKA, AURKB, AURKC, others	Mitosis	Targeted	Basal-like	0	4.5	436	0	0	0	NA	NA	0	0	0	0
Breast	1549:1372	1549	Sapitinib	EGFR, ERBB2, ERBB3	EGFR signaling	Targeted	1372	Trametinib	MEK1, MEK2	ERK MAPK signaling	Targeted	Basal-like	0	4.5	437	0	0	0	NA	NA	3	0	0	3
Breast	1549:1553	1549	Sapitinib	EGFR, ERBB2, ERBB3	EGFR signaling	Targeted	1553	Uprosertib	AKT1, AKT2, AKT3	PI3K/MTOR signaling	Targeted	Basal-like	11.5	4.5	438	0	0	0	NA	NA	0	0	0	0
Breast	1549:1561	1549	Sapitinib	EGFR, ERBB2, ERBB3	EGFR signaling	Targeted	1561	Taselisib	PI3K (beta sparing)	PI3K/MTOR signaling	Targeted	Basal-like	4	4.5	439	0	0	0	NA	NA	5	0	5	0
Breast	1549:2169	1549	Sapitinib	EGFR, ERBB2, ERBB3	EGFR signaling	Targeted	2169	AZD6482	PI3Kbeta	PI3K/MTOR signaling	Targeted	Basal-like	11.5	4.5	440	0	0	0	NA	NA	0	0	0	0
Breast	1549:2172	1549	Sapitinib	EGFR, ERBB2, ERBB3	EGFR signaling	Targeted	2172	JQ1	BRD2, BRD3, BRD4, BRDT	Chromatin other	Targeted	Basal-like	23.1	4.5	441	0	0	0	NA	NA	4	0	0	4
Breast	1558:1032	1558	Lapatinib	EGFR, ERBB2	EGFR signaling	Targeted	1032	Afatinib	EGFR, ERBB2	EGFR signaling	Targeted	Basal-like	4.2	4.5	442	0	0	0	NA	NA	2	0	2	0
Breast	1558:1038	1558	Lapatinib	EGFR, ERBB2	EGFR signaling	Targeted	1038	NU7441	DNAPK	Genome integrity	Targeted	Basal-like	23.1	4.5	443	0	0	0	NA	NA	0	0	0	0
Breast	1558:1058	1558	Lapatinib	EGFR, ERBB2	EGFR signaling	Targeted	1058	Pictilisib	PI3K (class 1)	PI3K/MTOR signaling	Targeted	Basal-like	6.9	4.5	444	0	0	0	NA	NA	0	0	0	0
Breast	1558:1059	1558	Lapatinib	EGFR, ERBB2	EGFR signaling	Targeted	1059	AZD8055	MTORC1, MTORC2	PI3K/MTOR signaling	Targeted	Basal-like	14.8	4.5	445	0	0	0	NA	NA	0	0	0	0
Breast	1558:1096	1558	Lapatinib	EGFR, ERBB2	EGFR signaling	Targeted	1096	Tozasertib	AURKA, AURKB, AURKC, others	Mitosis	Targeted	Basal-like	7.7	4.5	446	0	0	0	NA	NA	0	0	0	0
Breast	1558:1553	1558	Lapatinib	EGFR, ERBB2	EGFR signaling	Targeted	1553	Uprosertib	AKT1, AKT2, AKT3	PI3K/MTOR signaling	Targeted	Basal-like	11.5	4.5	447	0	0	0	NA	NA	1	1	0	0
Breast	1558:1560	1558	Lapatinib	EGFR, ERBB2	EGFR signaling	Targeted	1560	Alpelisib	PI3Kalpha	PI3K/MTOR signaling	Targeted	Basal-like	15.4	4.5	448	0	0	0	NA	NA	0	0	0	0
Breast	1558:1594	1558	Lapatinib	EGFR, ERBB2	EGFR signaling	Targeted	1594	OSI-027	MTORC1, MTORC2	PI3K/MTOR signaling	Targeted	Basal-like	14.3	4.5	449	0	0	0	NA	NA	0	0	0	0
Breast	1558:2169	1558	Lapatinib	EGFR, ERBB2	EGFR signaling	Targeted	2169	AZD6482	PI3Kbeta	PI3K/MTOR signaling	Targeted	Basal-like	11.5	4.5	450	0	0	0	NA	NA	0	0	0	0
Breast	1559:1003	1559	Luminespib	HSP90	Protein stability and degradation	Targeted	1003	Camptothecin	TOP1	DNA replication	Chemotherapeutic	Basal-like	0	4.5	451	0	0	0	NA	NA	2	0	0	2
Breast	1559:1030	1559	Luminespib	HSP90	Protein stability and degradation	Targeted	1030	KU-55933	ATM	Genome integrity	Targeted	Basal-like	0	4.5	452	0	0	0	NA	NA	0	0	0	0
Breast	1559:1049	1559	Luminespib	HSP90	Protein stability and degradation	Targeted	1049	PD173074	FGFR1, FGFR2, FGFR3	RTK signaling	Targeted	Basal-like	6.9	4.5	453	0	0	0	NA	NA	4	0	0	4
Breast	1559:1192	1559	Luminespib	HSP90	Protein stability and degradation	Targeted	1192	GSK269962A	ROCK1, ROCK2	Cytoskeleton	Targeted	Basal-like	0	4.5	454	0	0	0	NA	NA	0	0	0	0
Breast	1559:1594	1559	Luminespib	HSP90	Protein stability and degradation	Targeted	1594	OSI-027	MTORC1, MTORC2	PI3K/MTOR signaling	Targeted	Basal-like	3.6	4.5	455	0	0	0	NA	NA	0	0	0	0
Breast	1561:1003	1561	Taselisib	PI3K (beta sparing)	PI3K/MTOR signaling	Targeted	1003	Camptothecin	TOP1	DNA replication	Chemotherapeutic	Basal-like	0	4.5	456	0	0	0	NA	NA	0	0	0	0
Breast	1561:1007	1561	Taselisib	PI3K (beta sparing)	PI3K/MTOR signaling	Targeted	1007	Docetaxel	Microtubule stabiliser	Mitosis	Chemotherapeutic	Basal-like	3.4	4.5	457	0	0	0	NA	NA	0	0	0	0
Breast	1561:1047	1561	Taselisib	PI3K (beta sparing)	PI3K/MTOR signaling	Targeted	1047	Nutlin-3a (-)	MDM2	p53 pathway	Targeted	Basal-like	0	4.5	458	0	0	0	NA	NA	2	0	2	0
Breast	1561:1050	1561	Taselisib	PI3K (beta sparing)	PI3K/MTOR signaling	Targeted	1050	ZM447439	AURKA, AURKB	Mitosis	Targeted	Basal-like	15.4	4.5	459	0	0	0	NA	NA	0	0	0	0
Breast	1561:1059	1561	Taselisib	PI3K (beta sparing)	PI3K/MTOR signaling	Targeted	1059	AZD8055	MTORC1, MTORC2	PI3K/MTOR signaling	Targeted	Basal-like	7.4	4.5	460	0	0	0	NA	NA	0	0	0	0
Breast	1561:1073	1561	Taselisib	PI3K (beta sparing)	PI3K/MTOR signaling	Targeted	1073	5-Fluorouracil	Antimetabolite (DNA & RNA)	Other	Chemotherapeutic	Basal-like	0	4.5	461	0	0	0	NA	NA	17	2	7	8
Breast	1561:1080	1561	Taselisib	PI3K (beta sparing)	PI3K/MTOR signaling	Targeted	1080	Paclitaxel	Microtubule stabiliser	Mitosis	Chemotherapeutic	Basal-like	3.8	4.5	462	0	0	0	NA	NA	0	0	0	0
Breast	1561:1096	1561	Taselisib	PI3K (beta sparing)	PI3K/MTOR signaling	Targeted	1096	Tozasertib	AURKA, AURKB, AURKC, others	Mitosis	Targeted	Basal-like	3.8	4.5	463	0	0	0	NA	NA	0	0	0	0
Breast	1561:1129	1561	Taselisib	PI3K (beta sparing)	PI3K/MTOR signaling	Targeted	1129	PF-4708671	S6K1	PI3K/MTOR signaling	Targeted	Basal-like	0	4.5	464	0	0	0	NA	NA	0	0	0	0
Breast	1561:1192	1561	Taselisib	PI3K (beta sparing)	PI3K/MTOR signaling	Targeted	1192	GSK269962A	ROCK1, ROCK2	Cytoskeleton	Targeted	Basal-like	3.7	4.5	465	0	0	0	NA	NA	0	0	0	0
Breast	1561:1373	1561	Taselisib	PI3K (beta sparing)	PI3K/MTOR signaling	Targeted	1373	Dabrafenib	BRAF	ERK MAPK signaling	Targeted	Basal-like	3.8	4.5	466	0	0	0	NA	NA	2	0	0	2
Breast	1561:2169	1561	Taselisib	PI3K (beta sparing)	PI3K/MTOR signaling	Targeted	2169	AZD6482	PI3Kbeta	PI3K/MTOR signaling	Targeted	Basal-like	11.5	4.5	467	0	0	0	NA	NA	0	0	0	0
Breast	1561:2172	1561	Taselisib	PI3K (beta sparing)	PI3K/MTOR signaling	Targeted	2172	JQ1	BRD2, BRD3, BRD4, BRDT	Chromatin other	Targeted	Basal-like	23.1	4.5	468	0	0	0	NA	NA	0	0	0	0
Breast	1594:1003	1594	OSI-027	MTORC1, MTORC2	PI3K/MTOR signaling	Targeted	1003	Camptothecin	TOP1	DNA replication	Chemotherapeutic	Basal-like	0	4.5	469	0	0	0	NA	NA	0	0	0	0
Breast	1594:1005	1594	OSI-027	MTORC1, MTORC2	PI3K/MTOR signaling	Targeted	1005	Cisplatin	DNA crosslinker	DNA replication	Chemotherapeutic	Basal-like	3.4	4.5	470	0	0	0	NA	NA	4	1	0	3
Breast	1594:1012	1594	OSI-027	MTORC1, MTORC2	PI3K/MTOR signaling	Targeted	1012	Vorinostat	HDAC inhibitor Class I, IIa, IIb, IV	Chromatin histone acetylation	Targeted	Basal-like	3.4	4.5	471	0	0	0	NA	NA	0	0	0	0
Breast	1594:1038	1594	OSI-027	MTORC1, MTORC2	PI3K/MTOR signaling	Targeted	1038	NU7441	DNAPK	Genome integrity	Targeted	Basal-like	0	4.5	472	0	0	0	NA	NA	0	0	0	0
Breast	1594:1047	1594	OSI-027	MTORC1, MTORC2	PI3K/MTOR signaling	Targeted	1047	Nutlin-3a (-)	MDM2	p53 pathway	Targeted	Basal-like	3.4	4.5	473	0	0	0	NA	NA	4	2	2	0
Breast	1594:1050	1594	OSI-027	MTORC1, MTORC2	PI3K/MTOR signaling	Targeted	1050	ZM447439	AURKA, AURKB	Mitosis	Targeted	Basal-like	7.7	4.5	474	0	0	0	NA	NA	0	0	0	0
Breast	1594:1052	1594	OSI-027	MTORC1, MTORC2	PI3K/MTOR signaling	Targeted	1052	RO-3306	CDK1	Cell cycle	Targeted	Basal-like	0	4.5	475	0	0	0	NA	NA	0	0	0	0
Breast	1594:1096	1594	OSI-027	MTORC1, MTORC2	PI3K/MTOR signaling	Targeted	1096	Tozasertib	AURKA, AURKB, AURKC, others	Mitosis	Targeted	Basal-like	3.8	4.5	476	0	0	0	NA	NA	0	0	0	0
Breast	1005:1003	1005	Cisplatin	DNA crosslinker	DNA replication	Chemotherapeutic	1003	Camptothecin	TOP1	DNA replication	Chemotherapeutic	Basal-like	0	0	477	0	0	0	NA	NA	0	0	0	0
Breast	1005:1007	1005	Cisplatin	DNA crosslinker	DNA replication	Chemotherapeutic	1007	Docetaxel	Microtubule stabiliser	Mitosis	Chemotherapeutic	Basal-like	0	0	478	0	0	0	NA	NA	0	0	0	0
Breast	1005:1012	1005	Cisplatin	DNA crosslinker	DNA replication	Chemotherapeutic	1012	Vorinostat	HDAC inhibitor Class I, IIa, IIb, IV	Chromatin histone acetylation	Targeted	Basal-like	0	0	479	0	0	0	NA	NA	0	0	0	0
Breast	1005:1013	1005	Cisplatin	DNA crosslinker	DNA replication	Chemotherapeutic	1013	Nilotinib	ABL	ABL signaling	Targeted	Basal-like	0	0	480	0	0	0	NA	NA	0	0	0	0
Breast	1005:1017	1005	Cisplatin	DNA crosslinker	DNA replication	Chemotherapeutic	1017	Olaparib	PARP1, PARP2	Genome integrity	Targeted	Basal-like	0	0	481	0	0	0	NA	NA	1	1	0	0
Breast	1005:1021	1005	Cisplatin	DNA crosslinker	DNA replication	Chemotherapeutic	1021	Axitinib	PDGFR, KIT, VEGFR	RTK signaling	Targeted	Basal-like	3.4	0	482	0	0	0	NA	NA	0	0	0	0
Breast	1005:1025	1005	Cisplatin	DNA crosslinker	DNA replication	Chemotherapeutic	1025	SB216763	GSK3A, GSK3B	WNT signaling	Targeted	Basal-like	0	0	483	0	0	0	NA	NA	1	0	1	0
Breast	1005:1030	1005	Cisplatin	DNA crosslinker	DNA replication	Chemotherapeutic	1030	KU-55933	ATM	Genome integrity	Targeted	Basal-like	3.7	0	484	0	0	0	NA	NA	0	0	0	0
Breast	1005:1038	1005	Cisplatin	DNA crosslinker	DNA replication	Chemotherapeutic	1038	NU7441	DNAPK	Genome integrity	Targeted	Basal-like	0	0	485	0	0	0	NA	NA	3	0	0	3
Breast	1005:1042	1005	Cisplatin	DNA crosslinker	DNA replication	Chemotherapeutic	1042	Doramapimod	p38, JNK2	JNK and p38 signaling	Targeted	Basal-like	0	0	486	0	0	0	NA	NA	0	0	0	0
Breast	1005:1046	1005	Cisplatin	DNA crosslinker	DNA replication	Chemotherapeutic	1046	Wee1 Inhibitor	WEE1, CHEK1	Cell cycle	Targeted	Basal-like	0	0	487	0	0	0	NA	NA	0	0	0	0
Breast	1005:1049	1005	Cisplatin	DNA crosslinker	DNA replication	Chemotherapeutic	1049	PD173074	FGFR1, FGFR2, FGFR3	RTK signaling	Targeted	Basal-like	0	0	488	0	0	0	NA	NA	1	1	0	0
Breast	1005:1050	1005	Cisplatin	DNA crosslinker	DNA replication	Chemotherapeutic	1050	ZM447439	AURKA, AURKB	Mitosis	Targeted	Basal-like	3.8	0	489	0	0	0	NA	NA	0	0	0	0
Breast	1005:1051	1005	Cisplatin	DNA crosslinker	DNA replication	Chemotherapeutic	1051	Alisertib	AURKA	Mitosis	Targeted	Basal-like	0	0	490	0	0	0	NA	NA	0	0	0	0
Breast	1005:1052	1005	Cisplatin	DNA crosslinker	DNA replication	Chemotherapeutic	1052	RO-3306	CDK1	Cell cycle	Targeted	Basal-like	0	0	491	0	0	0	NA	NA	0	0	0	0
Breast	1005:1053	1005	Cisplatin	DNA crosslinker	DNA replication	Chemotherapeutic	1053	MK-2206	AKT1, AKT2	PI3K/MTOR signaling	Targeted	Basal-like	0	0	492	0	0	0	NA	NA	0	0	0	0
Breast	1005:1054	1005	Cisplatin	DNA crosslinker	DNA replication	Chemotherapeutic	1054	Palbociclib	CDK4, CDK6	Cell cycle	Targeted	Basal-like	0	0	493	0	0	0	NA	NA	2	2	0	0
Breast	1005:1058	1005	Cisplatin	DNA crosslinker	DNA replication	Chemotherapeutic	1058	Pictilisib	PI3K (class 1)	PI3K/MTOR signaling	Targeted	Basal-like	3.4	0	494	0	0	0	NA	NA	0	0	0	0
Breast	1005:1059	1005	Cisplatin	DNA crosslinker	DNA replication	Chemotherapeutic	1059	AZD8055	MTORC1, MTORC2	PI3K/MTOR signaling	Targeted	Basal-like	0	0	495	0	0	0	NA	NA	0	0	0	0
Breast	1005:1073	1005	Cisplatin	DNA crosslinker	DNA replication	Chemotherapeutic	1073	5-Fluorouracil	Antimetabolite (DNA & RNA)	Other	Chemotherapeutic	Basal-like	0	0	496	0	0	0	NA	NA	4	4	0	0
Breast	1005:1080	1005	Cisplatin	DNA crosslinker	DNA replication	Chemotherapeutic	1080	Paclitaxel	Microtubule stabiliser	Mitosis	Chemotherapeutic	Basal-like	0	0	497	0	0	0	NA	NA	0	0	0	0
Breast	1005:1083	1005	Cisplatin	DNA crosslinker	DNA replication	Chemotherapeutic	1083	Crizotinib	MET, ALK, ROS1	RTK signaling	Targeted	Basal-like	0	0	498	0	0	0	NA	NA	0	0	0	0
Breast	1005:1085	1005	Cisplatin	DNA crosslinker	DNA replication	Chemotherapeutic	1085	Sorafenib	PDGFR, KIT, VEGFR, RAF	Other, kinases	Targeted	Basal-like	0	0	499	0	0	0	NA	NA	0	0	0	0
Breast	1005:1086	1005	Cisplatin	DNA crosslinker	DNA replication	Chemotherapeutic	1086	BI-2536	PLK1, PLK2, PLK3	Cell cycle	Targeted	Basal-like	0	0	500	0	0	0	NA	NA	0	0	0	0
Breast	1005:1096	1005	Cisplatin	DNA crosslinker	DNA replication	Chemotherapeutic	1096	Tozasertib	AURKA, AURKB, AURKC, others	Mitosis	Targeted	Basal-like	3.8	0	501	0	0	0	NA	NA	0	0	0	0
Breast	1005:1129	1005	Cisplatin	DNA crosslinker	DNA replication	Chemotherapeutic	1129	PF-4708671	S6K1	PI3K/MTOR signaling	Targeted	Basal-like	3.7	0	502	0	0	0	NA	NA	0	0	0	0
Breast	1005:1179	1005	Cisplatin	DNA crosslinker	DNA replication	Chemotherapeutic	1179	MK-1775	WEE1, PLK1	Cell cycle	Targeted	Basal-like	0	0	503	0	0	0	NA	NA	1	1	0	0
Breast	1005:1191	1005	Cisplatin	DNA crosslinker	DNA replication	Chemotherapeutic	1191	Bortezomib	Proteasome	Protein stability and degradation	Targeted	Basal-like	0	0	504	0	0	0	NA	NA	2	1	0	1
Breast	1005:1192	1005	Cisplatin	DNA crosslinker	DNA replication	Chemotherapeutic	1192	GSK269962A	ROCK1, ROCK2	Cytoskeleton	Targeted	Basal-like	0	0	505	0	0	0	NA	NA	0	0	0	0
Breast	1005:1372	1005	Cisplatin	DNA crosslinker	DNA replication	Chemotherapeutic	1372	Trametinib	MEK1, MEK2	ERK MAPK signaling	Targeted	Basal-like	0	0	506	0	0	0	NA	NA	0	0	0	0
Breast	1005:1373	1005	Cisplatin	DNA crosslinker	DNA replication	Chemotherapeutic	1373	Dabrafenib	BRAF	ERK MAPK signaling	Targeted	Basal-like	0	0	507	0	0	0	NA	NA	0	0	0	0
Breast	1005:1375	1005	Cisplatin	DNA crosslinker	DNA replication	Chemotherapeutic	1375	Temozolomide	DNA alkylating agent	DNA replication	Chemotherapeutic	Basal-like	0	0	508	0	0	0	NA	NA	1	0	0	1
Breast	1005:1510	1005	Cisplatin	DNA crosslinker	DNA replication	Chemotherapeutic	1510	Linsitinib	IGF1R	IGF1R signaling	Targeted	Basal-like	7.4	0	509	0	0	0	NA	NA	5	0	5	0
Breast	1005:1559	1005	Cisplatin	DNA crosslinker	DNA replication	Chemotherapeutic	1559	Luminespib	HSP90	Protein stability and degradation	Targeted	Basal-like	0	0	510	0	0	0	NA	NA	0	0	0	0
Breast	1005:1560	1005	Cisplatin	DNA crosslinker	DNA replication	Chemotherapeutic	1560	Alpelisib	PI3Kalpha	PI3K/MTOR signaling	Targeted	Basal-like	0	0	511	0	0	0	NA	NA	0	0	0	0
Breast	1005:1564	1005	Cisplatin	DNA crosslinker	DNA replication	Chemotherapeutic	1564	SCH772984	ERK1, ERK2	ERK MAPK signaling	Targeted	Basal-like	4.2	0	512	0	0	0	NA	NA	0	0	0	0
Breast	1005:1632	1005	Cisplatin	DNA crosslinker	DNA replication	Chemotherapeutic	1632	Ribociclib	CDK4, CDK6	Cell cycle	Targeted	Basal-like	3.8	0	513	0	0	0	NA	NA	0	0	0	0
Breast	1005:1909	1005	Cisplatin	DNA crosslinker	DNA replication	Chemotherapeutic	1909	Venetoclax	BCL2	Apoptosis regulation	Targeted	Basal-like	3.8	0	514	0	0	0	NA	NA	2	0	0	2
Breast	1005:2169	1005	Cisplatin	DNA crosslinker	DNA replication	Chemotherapeutic	2169	AZD6482	PI3Kbeta	PI3K/MTOR signaling	Targeted	Basal-like	0	0	515	0	0	0	NA	NA	0	0	0	0
Breast	1007:1003	1007	Docetaxel	Microtubule stabiliser	Mitosis	Chemotherapeutic	1003	Camptothecin	TOP1	DNA replication	Chemotherapeutic	Basal-like	0	0	516	0	0	0	NA	NA	0	0	0	0
Breast	1007:1005	1007	Docetaxel	Microtubule stabiliser	Mitosis	Chemotherapeutic	1005	Cisplatin	DNA crosslinker	DNA replication	Chemotherapeutic	Basal-like	3.4	0	517	0	0	0	NA	NA	3	1	0	2
Breast	1007:1012	1007	Docetaxel	Microtubule stabiliser	Mitosis	Chemotherapeutic	1012	Vorinostat	HDAC inhibitor Class I, IIa, IIb, IV	Chromatin histone acetylation	Targeted	Basal-like	0	0	518	0	0	0	NA	NA	0	0	0	0
Breast	1007:1013	1007	Docetaxel	Microtubule stabiliser	Mitosis	Chemotherapeutic	1013	Nilotinib	ABL	ABL signaling	Targeted	Basal-like	0	0	519	0	0	0	NA	NA	0	0	0	0
Breast	1007:1017	1007	Docetaxel	Microtubule stabiliser	Mitosis	Chemotherapeutic	1017	Olaparib	PARP1, PARP2	Genome integrity	Targeted	Basal-like	0	0	520	0	0	0	NA	NA	0	0	0	0
Breast	1007:1021	1007	Docetaxel	Microtubule stabiliser	Mitosis	Chemotherapeutic	1021	Axitinib	PDGFR, KIT, VEGFR	RTK signaling	Targeted	Basal-like	3.4	0	521	0	0	0	NA	NA	0	0	0	0
Breast	1007:1022	1007	Docetaxel	Microtubule stabiliser	Mitosis	Chemotherapeutic	1022	AZD7762	CHEK1, CHEK2	Cell cycle	Targeted	Basal-like	0	0	522	0	0	0	NA	NA	0	0	0	0
Breast	1007:1030	1007	Docetaxel	Microtubule stabiliser	Mitosis	Chemotherapeutic	1030	KU-55933	ATM	Genome integrity	Targeted	Basal-like	0	0	523	0	0	0	NA	NA	3	0	0	3
Breast	1007:1032	1007	Docetaxel	Microtubule stabiliser	Mitosis	Chemotherapeutic	1032	Afatinib	EGFR, ERBB2	EGFR signaling	Targeted	Basal-like	0	0	524	0	0	0	NA	NA	2	0	2	0
Breast	1007:1038	1007	Docetaxel	Microtubule stabiliser	Mitosis	Chemotherapeutic	1038	NU7441	DNAPK	Genome integrity	Targeted	Basal-like	0	0	525	0	0	0	NA	NA	0	0	0	0
Breast	1007:1042	1007	Docetaxel	Microtubule stabiliser	Mitosis	Chemotherapeutic	1042	Doramapimod	p38, JNK2	JNK and p38 signaling	Targeted	Basal-like	0	0	526	0	0	0	NA	NA	1	1	0	0
Breast	1007:1046	1007	Docetaxel	Microtubule stabiliser	Mitosis	Chemotherapeutic	1046	Wee1 Inhibitor	WEE1, CHEK1	Cell cycle	Targeted	Basal-like	0	0	527	0	0	0	NA	NA	0	0	0	0
Breast	1007:1047	1007	Docetaxel	Microtubule stabiliser	Mitosis	Chemotherapeutic	1047	Nutlin-3a (-)	MDM2	p53 pathway	Targeted	Basal-like	0	0	528	0	0	0	NA	NA	3	1	2	0
Breast	1007:1049	1007	Docetaxel	Microtubule stabiliser	Mitosis	Chemotherapeutic	1049	PD173074	FGFR1, FGFR2, FGFR3	RTK signaling	Targeted	Basal-like	0	0	529	0	0	0	NA	NA	0	0	0	0
Breast	1007:1050	1007	Docetaxel	Microtubule stabiliser	Mitosis	Chemotherapeutic	1050	ZM447439	AURKA, AURKB	Mitosis	Targeted	Basal-like	0	0	530	0	0	0	NA	NA	0	0	0	0
Breast	1007:1051	1007	Docetaxel	Microtubule stabiliser	Mitosis	Chemotherapeutic	1051	Alisertib	AURKA	Mitosis	Targeted	Basal-like	0	0	531	0	0	0	NA	NA	0	0	0	0
Breast	1007:1052	1007	Docetaxel	Microtubule stabiliser	Mitosis	Chemotherapeutic	1052	RO-3306	CDK1	Cell cycle	Targeted	Basal-like	0	0	532	0	0	0	NA	NA	0	0	0	0
Breast	1007:1053	1007	Docetaxel	Microtubule stabiliser	Mitosis	Chemotherapeutic	1053	MK-2206	AKT1, AKT2	PI3K/MTOR signaling	Targeted	Basal-like	0	0	533	0	0	0	NA	NA	0	0	0	0
Breast	1007:1054	1007	Docetaxel	Microtubule stabiliser	Mitosis	Chemotherapeutic	1054	Palbociclib	CDK4, CDK6	Cell cycle	Targeted	Basal-like	0	0	534	0	0	0	NA	NA	0	0	0	0
Breast	1007:1058	1007	Docetaxel	Microtubule stabiliser	Mitosis	Chemotherapeutic	1058	Pictilisib	PI3K (class 1)	PI3K/MTOR signaling	Targeted	Basal-like	0	0	535	0	0	0	NA	NA	0	0	0	0
Breast	1007:1059	1007	Docetaxel	Microtubule stabiliser	Mitosis	Chemotherapeutic	1059	AZD8055	MTORC1, MTORC2	PI3K/MTOR signaling	Targeted	Basal-like	0	0	536	0	0	0	NA	NA	0	0	0	0
Breast	1007:1073	1007	Docetaxel	Microtubule stabiliser	Mitosis	Chemotherapeutic	1073	5-Fluorouracil	Antimetabolite (DNA & RNA)	Other	Chemotherapeutic	Basal-like	0	0	537	0	0	0	NA	NA	0	0	0	0
Breast	1007:1080	1007	Docetaxel	Microtubule stabiliser	Mitosis	Chemotherapeutic	1080	Paclitaxel	Microtubule stabiliser	Mitosis	Chemotherapeutic	Basal-like	0	0	538	0	0	0	NA	NA	0	0	0	0
Breast	1007:1083	1007	Docetaxel	Microtubule stabiliser	Mitosis	Chemotherapeutic	1083	Crizotinib	MET, ALK, ROS1	RTK signaling	Targeted	Basal-like	0	0	539	0	0	0	NA	NA	0	0	0	0
Breast	1007:1085	1007	Docetaxel	Microtubule stabiliser	Mitosis	Chemotherapeutic	1085	Sorafenib	PDGFR, KIT, VEGFR, RAF	Other, kinases	Targeted	Basal-like	0	0	540	0	0	0	NA	NA	0	0	0	0
Breast	1007:1086	1007	Docetaxel	Microtubule stabiliser	Mitosis	Chemotherapeutic	1086	BI-2536	PLK1, PLK2, PLK3	Cell cycle	Targeted	Basal-like	0	0	541	0	0	0	NA	NA	0	0	0	0
Breast	1007:1096	1007	Docetaxel	Microtubule stabiliser	Mitosis	Chemotherapeutic	1096	Tozasertib	AURKA, AURKB, AURKC, others	Mitosis	Targeted	Basal-like	0	0	542	0	0	0	NA	NA	2	0	0	2
Breast	1007:1129	1007	Docetaxel	Microtubule stabiliser	Mitosis	Chemotherapeutic	1129	PF-4708671	S6K1	PI3K/MTOR signaling	Targeted	Basal-like	0	0	543	0	0	0	NA	NA	0	0	0	0
Breast	1007:1179	1007	Docetaxel	Microtubule stabiliser	Mitosis	Chemotherapeutic	1179	MK-1775	WEE1, PLK1	Cell cycle	Targeted	Basal-like	0	0	544	0	0	0	NA	NA	1	1	0	0
Breast	1007:1190	1007	Docetaxel	Microtubule stabiliser	Mitosis	Chemotherapeutic	1190	Gemcitabine	Pyrimidine antimetabolite	DNA replication	Chemotherapeutic	Basal-like	0	0	545	0	0	0	NA	NA	0	0	0	0
Breast	1007:1191	1007	Docetaxel	Microtubule stabiliser	Mitosis	Chemotherapeutic	1191	Bortezomib	Proteasome	Protein stability and degradation	Targeted	Basal-like	0	0	546	0	0	0	NA	NA	4	0	0	4
Breast	1007:1192	1007	Docetaxel	Microtubule stabiliser	Mitosis	Chemotherapeutic	1192	GSK269962A	ROCK1, ROCK2	Cytoskeleton	Targeted	Basal-like	0	0	547	0	0	0	NA	NA	0	0	0	0
Breast	1007:1372	1007	Docetaxel	Microtubule stabiliser	Mitosis	Chemotherapeutic	1372	Trametinib	MEK1, MEK2	ERK MAPK signaling	Targeted	Basal-like	0	0	548	0	0	0	NA	NA	0	0	0	0
Breast	1007:1373	1007	Docetaxel	Microtubule stabiliser	Mitosis	Chemotherapeutic	1373	Dabrafenib	BRAF	ERK MAPK signaling	Targeted	Basal-like	0	0	549	0	0	0	NA	NA	0	0	0	0
Breast	1007:1375	1007	Docetaxel	Microtubule stabiliser	Mitosis	Chemotherapeutic	1375	Temozolomide	DNA alkylating agent	DNA replication	Chemotherapeutic	Basal-like	0	0	550	0	0	0	NA	NA	1	1	0	0
Breast	1007:1510	1007	Docetaxel	Microtubule stabiliser	Mitosis	Chemotherapeutic	1510	Linsitinib	IGF1R	IGF1R signaling	Targeted	Basal-like	0	0	551	0	0	0	NA	NA	5	0	5	0
Breast	1007:1553	1007	Docetaxel	Microtubule stabiliser	Mitosis	Chemotherapeutic	1553	Uprosertib	AKT1, AKT2, AKT3	PI3K/MTOR signaling	Targeted	Basal-like	0	0	552	0	0	0	NA	NA	0	0	0	0
Breast	1007:1559	1007	Docetaxel	Microtubule stabiliser	Mitosis	Chemotherapeutic	1559	Luminespib	HSP90	Protein stability and degradation	Targeted	Basal-like	0	0	553	0	0	0	NA	NA	0	0	0	0
Breast	1007:1560	1007	Docetaxel	Microtubule stabiliser	Mitosis	Chemotherapeutic	1560	Alpelisib	PI3Kalpha	PI3K/MTOR signaling	Targeted	Basal-like	3.8	0	554	0	0	0	NA	NA	0	0	0	0
Breast	1007:1561	1007	Docetaxel	Microtubule stabiliser	Mitosis	Chemotherapeutic	1561	Taselisib	PI3K (beta sparing)	PI3K/MTOR signaling	Targeted	Basal-like	0	0	555	0	0	0	NA	NA	5	0	5	0
Breast	1007:1564	1007	Docetaxel	Microtubule stabiliser	Mitosis	Chemotherapeutic	1564	SCH772984	ERK1, ERK2	ERK MAPK signaling	Targeted	Basal-like	0	0	556	0	0	0	NA	NA	1	1	0	0
Breast	1007:1593	1007	Docetaxel	Microtubule stabiliser	Mitosis	Chemotherapeutic	1593	Entinostat	HDAC1, HDAC3	Chromatin histone acetylation	Targeted	Basal-like	4	0	557	0	0	0	NA	NA	0	0	0	0
Breast	1007:1632	1007	Docetaxel	Microtubule stabiliser	Mitosis	Chemotherapeutic	1632	Ribociclib	CDK4, CDK6	Cell cycle	Targeted	Basal-like	0	0	558	0	0	0	NA	NA	0	0	0	0
Breast	1007:2169	1007	Docetaxel	Microtubule stabiliser	Mitosis	Chemotherapeutic	2169	AZD6482	PI3Kbeta	PI3K/MTOR signaling	Targeted	Basal-like	0	0	559	0	0	0	NA	NA	0	0	0	0
Breast	1011:1030	1011	Navitoclax	BCL2, BCL-XL, BCL-W	Apoptosis regulation	Targeted	1030	KU-55933	ATM	Genome integrity	Targeted	Basal-like	11.1	0	560	0	0	0	NA	NA	1	0	0	1
Breast	1011:1054	1011	Navitoclax	BCL2, BCL-XL, BCL-W	Apoptosis regulation	Targeted	1054	Palbociclib	CDK4, CDK6	Cell cycle	Targeted	Basal-like	0	0	561	0	0	0	NA	NA	28	4	6	18
Breast	1011:1179	1011	Navitoclax	BCL2, BCL-XL, BCL-W	Apoptosis regulation	Targeted	1179	MK-1775	WEE1, PLK1	Cell cycle	Targeted	Basal-like	7.1	0	562	0	0	0	NA	NA	89	17	45	27
Breast	1011:1191	1011	Navitoclax	BCL2, BCL-XL, BCL-W	Apoptosis regulation	Targeted	1191	Bortezomib	Proteasome	Protein stability and degradation	Targeted	Basal-like	3.7	0	563	0	0	0	NA	NA	0	0	0	0
Breast	1011:1373	1011	Navitoclax	BCL2, BCL-XL, BCL-W	Apoptosis regulation	Targeted	1373	Dabrafenib	BRAF	ERK MAPK signaling	Targeted	Basal-like	3.8	0	564	0	0	0	NA	NA	0	0	0	0
Breast	1011:1559	1011	Navitoclax	BCL2, BCL-XL, BCL-W	Apoptosis regulation	Targeted	1559	Luminespib	HSP90	Protein stability and degradation	Targeted	Basal-like	11.5	0	565	0	0	0	NA	NA	0	0	0	0
Breast	1011:1909	1011	Navitoclax	BCL2, BCL-XL, BCL-W	Apoptosis regulation	Targeted	1909	Venetoclax	BCL2	Apoptosis regulation	Targeted	Basal-like	3.8	0	566	0	0	0	NA	NA	0	0	0	0
Breast	1012:1017	1012	Vorinostat	HDAC inhibitor Class I, IIa, IIb, IV	Chromatin histone acetylation	Targeted	1017	Olaparib	PARP1, PARP2	Genome integrity	Targeted	Basal-like	0	0	567	0	0	0	NA	NA	0	0	0	0
Breast	1012:1025	1012	Vorinostat	HDAC inhibitor Class I, IIa, IIb, IV	Chromatin histone acetylation	Targeted	1025	SB216763	GSK3A, GSK3B	WNT signaling	Targeted	Basal-like	3.7	0	568	0	0	0	NA	NA	2	0	1	1
Breast	1012:1046	1012	Vorinostat	HDAC inhibitor Class I, IIa, IIb, IV	Chromatin histone acetylation	Targeted	1046	Wee1 Inhibitor	WEE1, CHEK1	Cell cycle	Targeted	Basal-like	3.8	0	569	0	0	0	NA	NA	1	0	0	1
Breast	1012:1052	1012	Vorinostat	HDAC inhibitor Class I, IIa, IIb, IV	Chromatin histone acetylation	Targeted	1052	RO-3306	CDK1	Cell cycle	Targeted	Basal-like	0	0	570	0	0	0	NA	NA	0	0	0	0
Breast	1012:1058	1012	Vorinostat	HDAC inhibitor Class I, IIa, IIb, IV	Chromatin histone acetylation	Targeted	1058	Pictilisib	PI3K (class 1)	PI3K/MTOR signaling	Targeted	Basal-like	10.3	0	571	0	0	0	NA	NA	0	0	0	0
Breast	1012:1073	1012	Vorinostat	HDAC inhibitor Class I, IIa, IIb, IV	Chromatin histone acetylation	Targeted	1073	5-Fluorouracil	Antimetabolite (DNA & RNA)	Other	Chemotherapeutic	Basal-like	0	0	572	0	0	0	NA	NA	0	0	0	0
Breast	1012:1080	1012	Vorinostat	HDAC inhibitor Class I, IIa, IIb, IV	Chromatin histone acetylation	Targeted	1080	Paclitaxel	Microtubule stabiliser	Mitosis	Chemotherapeutic	Basal-like	3.8	0	573	0	0	0	NA	NA	0	0	0	0
Breast	1012:1083	1012	Vorinostat	HDAC inhibitor Class I, IIa, IIb, IV	Chromatin histone acetylation	Targeted	1083	Crizotinib	MET, ALK, ROS1	RTK signaling	Targeted	Basal-like	7.1	0	574	0	0	0	NA	NA	0	0	0	0
Breast	1012:1129	1012	Vorinostat	HDAC inhibitor Class I, IIa, IIb, IV	Chromatin histone acetylation	Targeted	1129	PF-4708671	S6K1	PI3K/MTOR signaling	Targeted	Basal-like	3.7	0	575	0	0	0	NA	NA	1	0	0	1
Breast	1012:1179	1012	Vorinostat	HDAC inhibitor Class I, IIa, IIb, IV	Chromatin histone acetylation	Targeted	1179	MK-1775	WEE1, PLK1	Cell cycle	Targeted	Basal-like	0	0	576	0	0	0	NA	NA	0	0	0	0
Breast	1012:1191	1012	Vorinostat	HDAC inhibitor Class I, IIa, IIb, IV	Chromatin histone acetylation	Targeted	1191	Bortezomib	Proteasome	Protein stability and degradation	Targeted	Basal-like	3.8	0	577	0	0	0	NA	NA	1	1	0	0
Breast	1012:1192	1012	Vorinostat	HDAC inhibitor Class I, IIa, IIb, IV	Chromatin histone acetylation	Targeted	1192	GSK269962A	ROCK1, ROCK2	Cytoskeleton	Targeted	Basal-like	11.1	0	578	0	0	0	NA	NA	0	0	0	0
Breast	1012:1373	1012	Vorinostat	HDAC inhibitor Class I, IIa, IIb, IV	Chromatin histone acetylation	Targeted	1373	Dabrafenib	BRAF	ERK MAPK signaling	Targeted	Basal-like	0	0	579	0	0	0	NA	NA	0	0	0	0
Breast	1012:1375	1012	Vorinostat	HDAC inhibitor Class I, IIa, IIb, IV	Chromatin histone acetylation	Targeted	1375	Temozolomide	DNA alkylating agent	DNA replication	Chemotherapeutic	Basal-like	3.7	0	580	0	0	0	NA	NA	2	0	0	2
Breast	1012:1560	1012	Vorinostat	HDAC inhibitor Class I, IIa, IIb, IV	Chromatin histone acetylation	Targeted	1560	Alpelisib	PI3Kalpha	PI3K/MTOR signaling	Targeted	Basal-like	23.1	0	581	0	0	0	NA	NA	1	0	0	1
Breast	1012:1593	1012	Vorinostat	HDAC inhibitor Class I, IIa, IIb, IV	Chromatin histone acetylation	Targeted	1593	Entinostat	HDAC1, HDAC3	Chromatin histone acetylation	Targeted	Basal-like	4	0	582	0	0	0	NA	NA	0	0	0	0
Breast	1012:1632	1012	Vorinostat	HDAC inhibitor Class I, IIa, IIb, IV	Chromatin histone acetylation	Targeted	1632	Ribociclib	CDK4, CDK6	Cell cycle	Targeted	Basal-like	11.5	0	583	0	0	0	NA	NA	0	0	0	0
Breast	1012:1909	1012	Vorinostat	HDAC inhibitor Class I, IIa, IIb, IV	Chromatin histone acetylation	Targeted	1909	Venetoclax	BCL2	Apoptosis regulation	Targeted	Basal-like	7.7	0	584	0	0	0	NA	NA	0	0	0	0
Breast	1017:1005	1017	Olaparib	PARP1, PARP2	Genome integrity	Targeted	1005	Cisplatin	DNA crosslinker	DNA replication	Chemotherapeutic	Basal-like	0	0	585	0	0	0	NA	NA	1	1	0	0
Breast	1017:1007	1017	Olaparib	PARP1, PARP2	Genome integrity	Targeted	1007	Docetaxel	Microtubule stabiliser	Mitosis	Chemotherapeutic	Basal-like	0	0	586	0	0	0	NA	NA	0	0	0	0
Breast	1017:1011	1017	Olaparib	PARP1, PARP2	Genome integrity	Targeted	1011	Navitoclax	BCL2, BCL-XL, BCL-W	Apoptosis regulation	Targeted	Basal-like	7.4	0	587	0	0	0	NA	NA	33	14	3	16
Breast	1017:1012	1017	Olaparib	PARP1, PARP2	Genome integrity	Targeted	1012	Vorinostat	HDAC inhibitor Class I, IIa, IIb, IV	Chromatin histone acetylation	Targeted	Basal-like	0	0	588	0	0	0	NA	NA	0	0	0	0
Breast	1017:1013	1017	Olaparib	PARP1, PARP2	Genome integrity	Targeted	1013	Nilotinib	ABL	ABL signaling	Targeted	Basal-like	0	0	589	0	0	0	NA	NA	1	0	0	1
Breast	1017:1021	1017	Olaparib	PARP1, PARP2	Genome integrity	Targeted	1021	Axitinib	PDGFR, KIT, VEGFR	RTK signaling	Targeted	Basal-like	0	0	590	0	0	0	NA	NA	0	0	0	0
Breast	1017:1025	1017	Olaparib	PARP1, PARP2	Genome integrity	Targeted	1025	SB216763	GSK3A, GSK3B	WNT signaling	Targeted	Basal-like	0	0	591	0	0	0	NA	NA	1	0	1	0
Breast	1017:1032	1017	Olaparib	PARP1, PARP2	Genome integrity	Targeted	1032	Afatinib	EGFR, ERBB2	EGFR signaling	Targeted	Basal-like	0	0	592	0	0	0	NA	NA	2	0	2	0
Breast	1017:1038	1017	Olaparib	PARP1, PARP2	Genome integrity	Targeted	1038	NU7441	DNAPK	Genome integrity	Targeted	Basal-like	0	0	593	0	0	0	NA	NA	1	0	0	1
Breast	1017:1046	1017	Olaparib	PARP1, PARP2	Genome integrity	Targeted	1046	Wee1 Inhibitor	WEE1, CHEK1	Cell cycle	Targeted	Basal-like	0	0	594	0	0	0	NA	NA	0	0	0	0
Breast	1017:1049	1017	Olaparib	PARP1, PARP2	Genome integrity	Targeted	1049	PD173074	FGFR1, FGFR2, FGFR3	RTK signaling	Targeted	Basal-like	0	0	595	0	0	0	NA	NA	0	0	0	0
Breast	1017:1050	1017	Olaparib	PARP1, PARP2	Genome integrity	Targeted	1050	ZM447439	AURKA, AURKB	Mitosis	Targeted	Basal-like	0	0	596	0	0	0	NA	NA	0	0	0	0
Breast	1017:1051	1017	Olaparib	PARP1, PARP2	Genome integrity	Targeted	1051	Alisertib	AURKA	Mitosis	Targeted	Basal-like	0	0	597	0	0	0	NA	NA	0	0	0	0
Breast	1017:1052	1017	Olaparib	PARP1, PARP2	Genome integrity	Targeted	1052	RO-3306	CDK1	Cell cycle	Targeted	Basal-like	0	0	598	0	0	0	NA	NA	0	0	0	0
Breast	1017:1053	1017	Olaparib	PARP1, PARP2	Genome integrity	Targeted	1053	MK-2206	AKT1, AKT2	PI3K/MTOR signaling	Targeted	Basal-like	0	0	599	0	0	0	NA	NA	11	4	5	2
Breast	1017:1054	1017	Olaparib	PARP1, PARP2	Genome integrity	Targeted	1054	Palbociclib	CDK4, CDK6	Cell cycle	Targeted	Basal-like	0	0	600	0	0	0	NA	NA	15	4	6	5
Breast	1017:1058	1017	Olaparib	PARP1, PARP2	Genome integrity	Targeted	1058	Pictilisib	PI3K (class 1)	PI3K/MTOR signaling	Targeted	Basal-like	0	0	601	0	0	0	NA	NA	0	0	0	0
Breast	1017:1059	1017	Olaparib	PARP1, PARP2	Genome integrity	Targeted	1059	AZD8055	MTORC1, MTORC2	PI3K/MTOR signaling	Targeted	Basal-like	0	0	602	0	0	0	NA	NA	0	0	0	0
Breast	1017:1073	1017	Olaparib	PARP1, PARP2	Genome integrity	Targeted	1073	5-Fluorouracil	Antimetabolite (DNA & RNA)	Other	Chemotherapeutic	Basal-like	0	0	603	0	0	0	NA	NA	71	34	7	30
Breast	1017:1080	1017	Olaparib	PARP1, PARP2	Genome integrity	Targeted	1080	Paclitaxel	Microtubule stabiliser	Mitosis	Chemotherapeutic	Basal-like	0	0	604	0	0	0	NA	NA	0	0	0	0
Breast	1017:1083	1017	Olaparib	PARP1, PARP2	Genome integrity	Targeted	1083	Crizotinib	MET, ALK, ROS1	RTK signaling	Targeted	Basal-like	0	0	605	0	0	0	NA	NA	28	11	11	6
Breast	1017:1085	1017	Olaparib	PARP1, PARP2	Genome integrity	Targeted	1085	Sorafenib	PDGFR, KIT, VEGFR, RAF	Other, kinases	Targeted	Basal-like	0	0	606	0	0	0	NA	NA	0	0	0	0
Breast	1017:1086	1017	Olaparib	PARP1, PARP2	Genome integrity	Targeted	1086	BI-2536	PLK1, PLK2, PLK3	Cell cycle	Targeted	Basal-like	5	0	607	0	0	0	NA	NA	0	0	0	0
Breast	1017:1096	1017	Olaparib	PARP1, PARP2	Genome integrity	Targeted	1096	Tozasertib	AURKA, AURKB, AURKC, others	Mitosis	Targeted	Basal-like	0	0	608	0	0	0	NA	NA	0	0	0	0
Breast	1017:1129	1017	Olaparib	PARP1, PARP2	Genome integrity	Targeted	1129	PF-4708671	S6K1	PI3K/MTOR signaling	Targeted	Basal-like	0	0	609	0	0	0	NA	NA	3	0	0	3
Breast	1017:1179	1017	Olaparib	PARP1, PARP2	Genome integrity	Targeted	1179	MK-1775	WEE1, PLK1	Cell cycle	Targeted	Basal-like	0	0	610	0	0	0	NA	NA	99	48	45	6
Breast	1017:1190	1017	Olaparib	PARP1, PARP2	Genome integrity	Targeted	1190	Gemcitabine	Pyrimidine antimetabolite	DNA replication	Chemotherapeutic	Basal-like	0	0	611	0	0	0	NA	NA	0	0	0	0
Breast	1017:1191	1017	Olaparib	PARP1, PARP2	Genome integrity	Targeted	1191	Bortezomib	Proteasome	Protein stability and degradation	Targeted	Basal-like	0	0	612	0	0	0	NA	NA	1	1	0	0
Breast	1017:1192	1017	Olaparib	PARP1, PARP2	Genome integrity	Targeted	1192	GSK269962A	ROCK1, ROCK2	Cytoskeleton	Targeted	Basal-like	0	0	613	0	0	0	NA	NA	0	0	0	0
Breast	1017:1372	1017	Olaparib	PARP1, PARP2	Genome integrity	Targeted	1372	Trametinib	MEK1, MEK2	ERK MAPK signaling	Targeted	Basal-like	0	0	614	0	0	0	NA	NA	251	135	115	1
Breast	1017:1373	1017	Olaparib	PARP1, PARP2	Genome integrity	Targeted	1373	Dabrafenib	BRAF	ERK MAPK signaling	Targeted	Basal-like	0	0	615	0	0	0	NA	NA	0	0	0	0
Breast	1017:1510	1017	Olaparib	PARP1, PARP2	Genome integrity	Targeted	1510	Linsitinib	IGF1R	IGF1R signaling	Targeted	Basal-like	0	0	616	0	0	0	NA	NA	34	9	13	12
Breast	1017:1549	1017	Olaparib	PARP1, PARP2	Genome integrity	Targeted	1549	Sapitinib	EGFR, ERBB2, ERBB3	EGFR signaling	Targeted	Basal-like	0	0	617	0	0	0	NA	NA	0	0	0	0
Breast	1017:1553	1017	Olaparib	PARP1, PARP2	Genome integrity	Targeted	1553	Uprosertib	AKT1, AKT2, AKT3	PI3K/MTOR signaling	Targeted	Basal-like	3.8	0	618	0	0	0	NA	NA	0	0	0	0
Breast	1017:1558	1017	Olaparib	PARP1, PARP2	Genome integrity	Targeted	1558	Lapatinib	EGFR, ERBB2	EGFR signaling	Targeted	Basal-like	3.6	0	619	0	0	0	NA	NA	0	0	0	0
Breast	1017:1559	1017	Olaparib	PARP1, PARP2	Genome integrity	Targeted	1559	Luminespib	HSP90	Protein stability and degradation	Targeted	Basal-like	0	0	620	0	0	0	NA	NA	1	0	0	1
Breast	1017:1560	1017	Olaparib	PARP1, PARP2	Genome integrity	Targeted	1560	Alpelisib	PI3Kalpha	PI3K/MTOR signaling	Targeted	Basal-like	3.8	0	621	0	0	0	NA	NA	1	0	0	1
Breast	1017:1594	1017	Olaparib	PARP1, PARP2	Genome integrity	Targeted	1594	OSI-027	MTORC1, MTORC2	PI3K/MTOR signaling	Targeted	Basal-like	0	0	622	0	0	0	NA	NA	0	0	0	0
Breast	1017:1632	1017	Olaparib	PARP1, PARP2	Genome integrity	Targeted	1632	Ribociclib	CDK4, CDK6	Cell cycle	Targeted	Basal-like	0	0	623	0	0	0	NA	NA	0	0	0	0
Breast	1017:1909	1017	Olaparib	PARP1, PARP2	Genome integrity	Targeted	1909	Venetoclax	BCL2	Apoptosis regulation	Targeted	Basal-like	3.8	0	624	0	0	0	NA	NA	0	0	0	0
Breast	1017:2169	1017	Olaparib	PARP1, PARP2	Genome integrity	Targeted	2169	AZD6482	PI3Kbeta	PI3K/MTOR signaling	Targeted	Basal-like	0	0	625	0	0	0	NA	NA	0	0	0	0
Breast	1021:1003	1021	Axitinib	PDGFR, KIT, VEGFR	RTK signaling	Targeted	1003	Camptothecin	TOP1	DNA replication	Chemotherapeutic	Basal-like	0	0	626	0	0	0	NA	NA	0	0	0	0
Breast	1021:1005	1021	Axitinib	PDGFR, KIT, VEGFR	RTK signaling	Targeted	1005	Cisplatin	DNA crosslinker	DNA replication	Chemotherapeutic	Basal-like	0	0	627	0	0	0	NA	NA	1	1	0	0
Breast	1021:1007	1021	Axitinib	PDGFR, KIT, VEGFR	RTK signaling	Targeted	1007	Docetaxel	Microtubule stabiliser	Mitosis	Chemotherapeutic	Basal-like	0	0	628	0	0	0	NA	NA	0	0	0	0
Breast	1021:1012	1021	Axitinib	PDGFR, KIT, VEGFR	RTK signaling	Targeted	1012	Vorinostat	HDAC inhibitor Class I, IIa, IIb, IV	Chromatin histone acetylation	Targeted	Basal-like	0	0	629	0	0	0	NA	NA	0	0	0	0
Breast	1021:1017	1021	Axitinib	PDGFR, KIT, VEGFR	RTK signaling	Targeted	1017	Olaparib	PARP1, PARP2	Genome integrity	Targeted	Basal-like	0	0	630	0	0	0	NA	NA	0	0	0	0
Breast	1021:1022	1021	Axitinib	PDGFR, KIT, VEGFR	RTK signaling	Targeted	1022	AZD7762	CHEK1, CHEK2	Cell cycle	Targeted	Basal-like	0	0	631	0	0	0	NA	NA	0	0	0	0
Breast	1021:1025	1021	Axitinib	PDGFR, KIT, VEGFR	RTK signaling	Targeted	1025	SB216763	GSK3A, GSK3B	WNT signaling	Targeted	Basal-like	0	0	632	0	0	0	NA	NA	2	0	1	1
Breast	1021:1030	1021	Axitinib	PDGFR, KIT, VEGFR	RTK signaling	Targeted	1030	KU-55933	ATM	Genome integrity	Targeted	Basal-like	0	0	633	0	0	0	NA	NA	0	0	0	0
Breast	1021:1042	1021	Axitinib	PDGFR, KIT, VEGFR	RTK signaling	Targeted	1042	Doramapimod	p38, JNK2	JNK and p38 signaling	Targeted	Basal-like	4.2	0	634	0	0	0	NA	NA	0	0	0	0
Breast	1021:1046	1021	Axitinib	PDGFR, KIT, VEGFR	RTK signaling	Targeted	1046	Wee1 Inhibitor	WEE1, CHEK1	Cell cycle	Targeted	Basal-like	0	0	635	0	0	0	NA	NA	0	0	0	0
Breast	1021:1047	1021	Axitinib	PDGFR, KIT, VEGFR	RTK signaling	Targeted	1047	Nutlin-3a (-)	MDM2	p53 pathway	Targeted	Basal-like	0	0	636	0	0	0	NA	NA	2	0	2	0
Breast	1021:1050	1021	Axitinib	PDGFR, KIT, VEGFR	RTK signaling	Targeted	1050	ZM447439	AURKA, AURKB	Mitosis	Targeted	Basal-like	0	0	637	0	0	0	NA	NA	2	0	0	2
Breast	1021:1051	1021	Axitinib	PDGFR, KIT, VEGFR	RTK signaling	Targeted	1051	Alisertib	AURKA	Mitosis	Targeted	Basal-like	4.2	0	638	0	0	0	NA	NA	0	0	0	0
Breast	1021:1052	1021	Axitinib	PDGFR, KIT, VEGFR	RTK signaling	Targeted	1052	RO-3306	CDK1	Cell cycle	Targeted	Basal-like	0	0	639	0	0	0	NA	NA	0	0	0	0
Breast	1021:1053	1021	Axitinib	PDGFR, KIT, VEGFR	RTK signaling	Targeted	1053	MK-2206	AKT1, AKT2	PI3K/MTOR signaling	Targeted	Basal-like	3.4	0	640	0	0	0	NA	NA	0	0	0	0
Breast	1021:1054	1021	Axitinib	PDGFR, KIT, VEGFR	RTK signaling	Targeted	1054	Palbociclib	CDK4, CDK6	Cell cycle	Targeted	Basal-like	0	0	641	0	0	0	NA	NA	0	0	0	0
Breast	1021:1058	1021	Axitinib	PDGFR, KIT, VEGFR	RTK signaling	Targeted	1058	Pictilisib	PI3K (class 1)	PI3K/MTOR signaling	Targeted	Basal-like	0	0	642	0	0	0	NA	NA	0	0	0	0
Breast	1021:1059	1021	Axitinib	PDGFR, KIT, VEGFR	RTK signaling	Targeted	1059	AZD8055	MTORC1, MTORC2	PI3K/MTOR signaling	Targeted	Basal-like	0	0	643	0	0	0	NA	NA	0	0	0	0
Breast	1021:1073	1021	Axitinib	PDGFR, KIT, VEGFR	RTK signaling	Targeted	1073	5-Fluorouracil	Antimetabolite (DNA & RNA)	Other	Chemotherapeutic	Basal-like	0	0	644	0	0	0	NA	NA	0	0	0	0
Breast	1021:1080	1021	Axitinib	PDGFR, KIT, VEGFR	RTK signaling	Targeted	1080	Paclitaxel	Microtubule stabiliser	Mitosis	Chemotherapeutic	Basal-like	0	0	645	0	0	0	NA	NA	0	0	0	0
Breast	1021:1083	1021	Axitinib	PDGFR, KIT, VEGFR	RTK signaling	Targeted	1083	Crizotinib	MET, ALK, ROS1	RTK signaling	Targeted	Basal-like	0	0	646	0	0	0	NA	NA	0	0	0	0
Breast	1021:1086	1021	Axitinib	PDGFR, KIT, VEGFR	RTK signaling	Targeted	1086	BI-2536	PLK1, PLK2, PLK3	Cell cycle	Targeted	Basal-like	0	0	647	0	0	0	NA	NA	0	0	0	0
Breast	1021:1096	1021	Axitinib	PDGFR, KIT, VEGFR	RTK signaling	Targeted	1096	Tozasertib	AURKA, AURKB, AURKC, others	Mitosis	Targeted	Basal-like	0	0	648	0	0	0	NA	NA	0	0	0	0
Breast	1021:1129	1021	Axitinib	PDGFR, KIT, VEGFR	RTK signaling	Targeted	1129	PF-4708671	S6K1	PI3K/MTOR signaling	Targeted	Basal-like	3.7	0	649	0	0	0	NA	NA	0	0	0	0
Breast	1021:1179	1021	Axitinib	PDGFR, KIT, VEGFR	RTK signaling	Targeted	1179	MK-1775	WEE1, PLK1	Cell cycle	Targeted	Basal-like	0	0	650	0	0	0	NA	NA	0	0	0	0
Breast	1021:1190	1021	Axitinib	PDGFR, KIT, VEGFR	RTK signaling	Targeted	1190	Gemcitabine	Pyrimidine antimetabolite	DNA replication	Chemotherapeutic	Basal-like	0	0	651	0	0	0	NA	NA	0	0	0	0
Breast	1021:1191	1021	Axitinib	PDGFR, KIT, VEGFR	RTK signaling	Targeted	1191	Bortezomib	Proteasome	Protein stability and degradation	Targeted	Basal-like	0	0	652	0	0	0	NA	NA	0	0	0	0
Breast	1021:1192	1021	Axitinib	PDGFR, KIT, VEGFR	RTK signaling	Targeted	1192	GSK269962A	ROCK1, ROCK2	Cytoskeleton	Targeted	Basal-like	7.4	0	653	0	0	0	NA	NA	1	0	0	1
Breast	1021:1372	1021	Axitinib	PDGFR, KIT, VEGFR	RTK signaling	Targeted	1372	Trametinib	MEK1, MEK2	ERK MAPK signaling	Targeted	Basal-like	0	0	654	0	0	0	NA	NA	0	0	0	0
Breast	1021:1373	1021	Axitinib	PDGFR, KIT, VEGFR	RTK signaling	Targeted	1373	Dabrafenib	BRAF	ERK MAPK signaling	Targeted	Basal-like	3.8	0	655	0	0	0	NA	NA	0	0	0	0
Breast	1021:1375	1021	Axitinib	PDGFR, KIT, VEGFR	RTK signaling	Targeted	1375	Temozolomide	DNA alkylating agent	DNA replication	Chemotherapeutic	Basal-like	0	0	656	0	0	0	NA	NA	1	0	0	1
Breast	1021:1510	1021	Axitinib	PDGFR, KIT, VEGFR	RTK signaling	Targeted	1510	Linsitinib	IGF1R	IGF1R signaling	Targeted	Basal-like	0	0	657	0	0	0	NA	NA	5	0	5	0
Breast	1021:1553	1021	Axitinib	PDGFR, KIT, VEGFR	RTK signaling	Targeted	1553	Uprosertib	AKT1, AKT2, AKT3	PI3K/MTOR signaling	Targeted	Basal-like	7.7	0	658	0	0	0	NA	NA	0	0	0	0
Breast	1021:1559	1021	Axitinib	PDGFR, KIT, VEGFR	RTK signaling	Targeted	1559	Luminespib	HSP90	Protein stability and degradation	Targeted	Basal-like	0	0	659	0	0	0	NA	NA	0	0	0	0
Breast	1021:1564	1021	Axitinib	PDGFR, KIT, VEGFR	RTK signaling	Targeted	1564	SCH772984	ERK1, ERK2	ERK MAPK signaling	Targeted	Basal-like	4.2	0	660	0	0	0	NA	NA	0	0	0	0
Breast	1021:1593	1021	Axitinib	PDGFR, KIT, VEGFR	RTK signaling	Targeted	1593	Entinostat	HDAC1, HDAC3	Chromatin histone acetylation	Targeted	Basal-like	4	0	661	0	0	0	NA	NA	0	0	0	0
Breast	1021:1632	1021	Axitinib	PDGFR, KIT, VEGFR	RTK signaling	Targeted	1632	Ribociclib	CDK4, CDK6	Cell cycle	Targeted	Basal-like	3.8	0	662	0	0	0	NA	NA	0	0	0	0
Breast	1022:1007	1022	AZD7762	CHEK1, CHEK2	Cell cycle	Targeted	1007	Docetaxel	Microtubule stabiliser	Mitosis	Chemotherapeutic	Basal-like	0	0	663	0	0	0	NA	NA	1	1	0	0
Breast	1022:1011	1022	AZD7762	CHEK1, CHEK2	Cell cycle	Targeted	1011	Navitoclax	BCL2, BCL-XL, BCL-W	Apoptosis regulation	Targeted	Basal-like	3.7	0	664	0	0	0	NA	NA	12	8	3	1
Breast	1022:1012	1022	AZD7762	CHEK1, CHEK2	Cell cycle	Targeted	1012	Vorinostat	HDAC inhibitor Class I, IIa, IIb, IV	Chromatin histone acetylation	Targeted	Basal-like	0	0	665	0	0	0	NA	NA	0	0	0	0
Breast	1022:1021	1022	AZD7762	CHEK1, CHEK2	Cell cycle	Targeted	1021	Axitinib	PDGFR, KIT, VEGFR	RTK signaling	Targeted	Basal-like	0	0	666	0	0	0	NA	NA	0	0	0	0
Breast	1022:1025	1022	AZD7762	CHEK1, CHEK2	Cell cycle	Targeted	1025	SB216763	GSK3A, GSK3B	WNT signaling	Targeted	Basal-like	0	0	667	0	0	0	NA	NA	1	0	1	0
Breast	1022:1030	1022	AZD7762	CHEK1, CHEK2	Cell cycle	Targeted	1030	KU-55933	ATM	Genome integrity	Targeted	Basal-like	7.4	0	668	0	0	0	NA	NA	2	0	0	2
Breast	1022:1038	1022	AZD7762	CHEK1, CHEK2	Cell cycle	Targeted	1038	NU7441	DNAPK	Genome integrity	Targeted	Basal-like	7.7	0	669	0	0	0	NA	NA	0	0	0	0
Breast	1022:1042	1022	AZD7762	CHEK1, CHEK2	Cell cycle	Targeted	1042	Doramapimod	p38, JNK2	JNK and p38 signaling	Targeted	Basal-like	4.2	0	670	0	0	0	NA	NA	1	0	0	1
Breast	1022:1049	1022	AZD7762	CHEK1, CHEK2	Cell cycle	Targeted	1049	PD173074	FGFR1, FGFR2, FGFR3	RTK signaling	Targeted	Basal-like	3.4	0	671	0	0	0	NA	NA	0	0	0	0
Breast	1022:1051	1022	AZD7762	CHEK1, CHEK2	Cell cycle	Targeted	1051	Alisertib	AURKA	Mitosis	Targeted	Basal-like	0	0	672	0	0	0	NA	NA	1	0	0	1
Breast	1022:1052	1022	AZD7762	CHEK1, CHEK2	Cell cycle	Targeted	1052	RO-3306	CDK1	Cell cycle	Targeted	Basal-like	0	0	673	0	0	0	NA	NA	0	0	0	0
Breast	1022:1053	1022	AZD7762	CHEK1, CHEK2	Cell cycle	Targeted	1053	MK-2206	AKT1, AKT2	PI3K/MTOR signaling	Targeted	Basal-like	0	0	674	0	0	0	NA	NA	21	2	5	14
Breast	1022:1054	1022	AZD7762	CHEK1, CHEK2	Cell cycle	Targeted	1054	Palbociclib	CDK4, CDK6	Cell cycle	Targeted	Basal-like	0	0	675	0	0	0	NA	NA	19	9	6	4
Breast	1022:1058	1022	AZD7762	CHEK1, CHEK2	Cell cycle	Targeted	1058	Pictilisib	PI3K (class 1)	PI3K/MTOR signaling	Targeted	Basal-like	3.4	0	676	0	0	0	NA	NA	0	0	0	0
Breast	1022:1059	1022	AZD7762	CHEK1, CHEK2	Cell cycle	Targeted	1059	AZD8055	MTORC1, MTORC2	PI3K/MTOR signaling	Targeted	Basal-like	3.7	0	677	0	0	0	NA	NA	0	0	0	0
Breast	1022:1080	1022	AZD7762	CHEK1, CHEK2	Cell cycle	Targeted	1080	Paclitaxel	Microtubule stabiliser	Mitosis	Chemotherapeutic	Basal-like	0	0	678	0	0	0	NA	NA	0	0	0	0
Breast	1022:1083	1022	AZD7762	CHEK1, CHEK2	Cell cycle	Targeted	1083	Crizotinib	MET, ALK, ROS1	RTK signaling	Targeted	Basal-like	0	0	679	0	0	0	NA	NA	37	25	11	1
Breast	1022:1086	1022	AZD7762	CHEK1, CHEK2	Cell cycle	Targeted	1086	BI-2536	PLK1, PLK2, PLK3	Cell cycle	Targeted	Basal-like	0	0	680	0	0	0	NA	NA	0	0	0	0
Breast	1022:1129	1022	AZD7762	CHEK1, CHEK2	Cell cycle	Targeted	1129	PF-4708671	S6K1	PI3K/MTOR signaling	Targeted	Basal-like	0	0	681	0	0	0	NA	NA	0	0	0	0
Breast	1022:1191	1022	AZD7762	CHEK1, CHEK2	Cell cycle	Targeted	1191	Bortezomib	Proteasome	Protein stability and degradation	Targeted	Basal-like	0	0	682	0	0	0	NA	NA	2	1	0	1
Breast	1022:1192	1022	AZD7762	CHEK1, CHEK2	Cell cycle	Targeted	1192	GSK269962A	ROCK1, ROCK2	Cytoskeleton	Targeted	Basal-like	0	0	683	0	0	0	NA	NA	0	0	0	0
Breast	1022:1373	1022	AZD7762	CHEK1, CHEK2	Cell cycle	Targeted	1373	Dabrafenib	BRAF	ERK MAPK signaling	Targeted	Basal-like	0	0	684	0	0	0	NA	NA	0	0	0	0
Breast	1022:1375	1022	AZD7762	CHEK1, CHEK2	Cell cycle	Targeted	1375	Temozolomide	DNA alkylating agent	DNA replication	Chemotherapeutic	Basal-like	0	0	685	0	0	0	NA	NA	3	0	0	3
Breast	1022:1510	1022	AZD7762	CHEK1, CHEK2	Cell cycle	Targeted	1510	Linsitinib	IGF1R	IGF1R signaling	Targeted	Basal-like	0	0	686	0	0	0	NA	NA	45	15	13	17
Breast	1022:1549	1022	AZD7762	CHEK1, CHEK2	Cell cycle	Targeted	1549	Sapitinib	EGFR, ERBB2, ERBB3	EGFR signaling	Targeted	Basal-like	0	0	687	0	0	0	NA	NA	0	0	0	0
Breast	1022:1553	1022	AZD7762	CHEK1, CHEK2	Cell cycle	Targeted	1553	Uprosertib	AKT1, AKT2, AKT3	PI3K/MTOR signaling	Targeted	Basal-like	0	0	688	0	0	0	NA	NA	0	0	0	0
Breast	1022:1558	1022	AZD7762	CHEK1, CHEK2	Cell cycle	Targeted	1558	Lapatinib	EGFR, ERBB2	EGFR signaling	Targeted	Basal-like	0	0	689	0	0	0	NA	NA	0	0	0	0
Breast	1022:1559	1022	AZD7762	CHEK1, CHEK2	Cell cycle	Targeted	1559	Luminespib	HSP90	Protein stability and degradation	Targeted	Basal-like	0	0	690	0	0	0	NA	NA	0	0	0	0
Breast	1022:1564	1022	AZD7762	CHEK1, CHEK2	Cell cycle	Targeted	1564	SCH772984	ERK1, ERK2	ERK MAPK signaling	Targeted	Basal-like	0	0	691	0	0	0	NA	NA	14	1	9	4
Breast	1022:1593	1022	AZD7762	CHEK1, CHEK2	Cell cycle	Targeted	1593	Entinostat	HDAC1, HDAC3	Chromatin histone acetylation	Targeted	Basal-like	0	0	692	0	0	0	NA	NA	0	0	0	0
Breast	1022:1594	1022	AZD7762	CHEK1, CHEK2	Cell cycle	Targeted	1594	OSI-027	MTORC1, MTORC2	PI3K/MTOR signaling	Targeted	Basal-like	0	0	693	0	0	0	NA	NA	0	0	0	0
Breast	1022:1632	1022	AZD7762	CHEK1, CHEK2	Cell cycle	Targeted	1632	Ribociclib	CDK4, CDK6	Cell cycle	Targeted	Basal-like	0	0	694	0	0	0	NA	NA	0	0	0	0
Breast	1022:1909	1022	AZD7762	CHEK1, CHEK2	Cell cycle	Targeted	1909	Venetoclax	BCL2	Apoptosis regulation	Targeted	Basal-like	3.8	0	695	0	0	0	NA	NA	0	0	0	0
Breast	1047:1007	1047	Nutlin-3a (-)	MDM2	p53 pathway	Targeted	1007	Docetaxel	Microtubule stabiliser	Mitosis	Chemotherapeutic	Basal-like	0	0	696	0	0	0	NA	NA	0	0	0	0
Breast	1047:1012	1047	Nutlin-3a (-)	MDM2	p53 pathway	Targeted	1012	Vorinostat	HDAC inhibitor Class I, IIa, IIb, IV	Chromatin histone acetylation	Targeted	Basal-like	0	0	697	0	0	0	NA	NA	0	0	0	0
Breast	1047:1013	1047	Nutlin-3a (-)	MDM2	p53 pathway	Targeted	1013	Nilotinib	ABL	ABL signaling	Targeted	Basal-like	3.8	0	698	0	0	0	NA	NA	0	0	0	0
Breast	1047:1021	1047	Nutlin-3a (-)	MDM2	p53 pathway	Targeted	1021	Axitinib	PDGFR, KIT, VEGFR	RTK signaling	Targeted	Basal-like	0	0	699	0	0	0	NA	NA	0	0	0	0
Breast	1047:1022	1047	Nutlin-3a (-)	MDM2	p53 pathway	Targeted	1022	AZD7762	CHEK1, CHEK2	Cell cycle	Targeted	Basal-like	0	0	700	0	0	0	NA	NA	0	0	0	0
Breast	1047:1025	1047	Nutlin-3a (-)	MDM2	p53 pathway	Targeted	1025	SB216763	GSK3A, GSK3B	WNT signaling	Targeted	Basal-like	3.7	0	701	0	0	0	NA	NA	2	0	1	1
Breast	1047:1030	1047	Nutlin-3a (-)	MDM2	p53 pathway	Targeted	1030	KU-55933	ATM	Genome integrity	Targeted	Basal-like	14.8	0	702	0	0	0	NA	NA	5	0	0	5
Breast	1047:1042	1047	Nutlin-3a (-)	MDM2	p53 pathway	Targeted	1042	Doramapimod	p38, JNK2	JNK and p38 signaling	Targeted	Basal-like	13	0	703	0	0	0	NA	NA	0	0	0	0
Breast	1047:1046	1047	Nutlin-3a (-)	MDM2	p53 pathway	Targeted	1046	Wee1 Inhibitor	WEE1, CHEK1	Cell cycle	Targeted	Basal-like	3.8	0	704	0	0	0	NA	NA	0	0	0	0
Breast	1047:1049	1047	Nutlin-3a (-)	MDM2	p53 pathway	Targeted	1049	PD173074	FGFR1, FGFR2, FGFR3	RTK signaling	Targeted	Basal-like	0	0	705	0	0	0	NA	NA	0	0	0	0
Breast	1047:1051	1047	Nutlin-3a (-)	MDM2	p53 pathway	Targeted	1051	Alisertib	AURKA	Mitosis	Targeted	Basal-like	4.2	0	706	0	0	0	NA	NA	0	0	0	0
Breast	1047:1052	1047	Nutlin-3a (-)	MDM2	p53 pathway	Targeted	1052	RO-3306	CDK1	Cell cycle	Targeted	Basal-like	7.4	0	707	0	0	0	NA	NA	0	0	0	0
Breast	1047:1053	1047	Nutlin-3a (-)	MDM2	p53 pathway	Targeted	1053	MK-2206	AKT1, AKT2	PI3K/MTOR signaling	Targeted	Basal-like	0	0	708	0	0	0	NA	NA	0	0	0	0
Breast	1047:1054	1047	Nutlin-3a (-)	MDM2	p53 pathway	Targeted	1054	Palbociclib	CDK4, CDK6	Cell cycle	Targeted	Basal-like	0	0	709	0	0	0	NA	NA	2	2	0	0
Breast	1047:1058	1047	Nutlin-3a (-)	MDM2	p53 pathway	Targeted	1058	Pictilisib	PI3K (class 1)	PI3K/MTOR signaling	Targeted	Basal-like	3.4	0	710	0	0	0	NA	NA	3	0	0	3
Breast	1047:1073	1047	Nutlin-3a (-)	MDM2	p53 pathway	Targeted	1073	5-Fluorouracil	Antimetabolite (DNA & RNA)	Other	Chemotherapeutic	Basal-like	0	0	711	0	0	0	NA	NA	3	2	0	1
Breast	1047:1080	1047	Nutlin-3a (-)	MDM2	p53 pathway	Targeted	1080	Paclitaxel	Microtubule stabiliser	Mitosis	Chemotherapeutic	Basal-like	3.8	0	712	0	0	0	NA	NA	2	0	0	2
Breast	1047:1083	1047	Nutlin-3a (-)	MDM2	p53 pathway	Targeted	1083	Crizotinib	MET, ALK, ROS1	RTK signaling	Targeted	Basal-like	0	0	713	0	0	0	NA	NA	0	0	0	0
Breast	1047:1085	1047	Nutlin-3a (-)	MDM2	p53 pathway	Targeted	1085	Sorafenib	PDGFR, KIT, VEGFR, RAF	Other, kinases	Targeted	Basal-like	3.8	0	714	0	0	0	NA	NA	0	0	0	0
Breast	1047:1086	1047	Nutlin-3a (-)	MDM2	p53 pathway	Targeted	1086	BI-2536	PLK1, PLK2, PLK3	Cell cycle	Targeted	Basal-like	15	0	715	0	0	0	NA	NA	0	0	0	0
Breast	1047:1129	1047	Nutlin-3a (-)	MDM2	p53 pathway	Targeted	1129	PF-4708671	S6K1	PI3K/MTOR signaling	Targeted	Basal-like	3.7	0	716	0	0	0	NA	NA	1	0	0	1
Breast	1047:1179	1047	Nutlin-3a (-)	MDM2	p53 pathway	Targeted	1179	MK-1775	WEE1, PLK1	Cell cycle	Targeted	Basal-like	0	0	717	0	0	0	NA	NA	0	0	0	0
Breast	1047:1190	1047	Nutlin-3a (-)	MDM2	p53 pathway	Targeted	1190	Gemcitabine	Pyrimidine antimetabolite	DNA replication	Chemotherapeutic	Basal-like	4.5	0	718	0	0	0	NA	NA	0	0	0	0
Breast	1047:1191	1047	Nutlin-3a (-)	MDM2	p53 pathway	Targeted	1191	Bortezomib	Proteasome	Protein stability and degradation	Targeted	Basal-like	3.8	0	719	0	0	0	NA	NA	3	0	0	3
Breast	1047:1192	1047	Nutlin-3a (-)	MDM2	p53 pathway	Targeted	1192	GSK269962A	ROCK1, ROCK2	Cytoskeleton	Targeted	Basal-like	3.7	0	720	0	0	0	NA	NA	0	0	0	0
Breast	1047:1372	1047	Nutlin-3a (-)	MDM2	p53 pathway	Targeted	1372	Trametinib	MEK1, MEK2	ERK MAPK signaling	Targeted	Basal-like	3.6	0	721	0	0	0	NA	NA	2	0	0	2
Breast	1047:1373	1047	Nutlin-3a (-)	MDM2	p53 pathway	Targeted	1373	Dabrafenib	BRAF	ERK MAPK signaling	Targeted	Basal-like	0	0	722	0	0	0	NA	NA	0	0	0	0
Breast	1047:1375	1047	Nutlin-3a (-)	MDM2	p53 pathway	Targeted	1375	Temozolomide	DNA alkylating agent	DNA replication	Chemotherapeutic	Basal-like	0	0	723	0	0	0	NA	NA	5	1	0	4
Breast	1047:1510	1047	Nutlin-3a (-)	MDM2	p53 pathway	Targeted	1510	Linsitinib	IGF1R	IGF1R signaling	Targeted	Basal-like	0	0	724	0	0	0	NA	NA	5	0	5	0
Breast	1047:1549	1047	Nutlin-3a (-)	MDM2	p53 pathway	Targeted	1549	Sapitinib	EGFR, ERBB2, ERBB3	EGFR signaling	Targeted	Basal-like	0	0	725	0	0	0	NA	NA	1	0	0	1
Breast	1047:1559	1047	Nutlin-3a (-)	MDM2	p53 pathway	Targeted	1559	Luminespib	HSP90	Protein stability and degradation	Targeted	Basal-like	0	0	726	0	0	0	NA	NA	0	0	0	0
Breast	1047:1564	1047	Nutlin-3a (-)	MDM2	p53 pathway	Targeted	1564	SCH772984	ERK1, ERK2	ERK MAPK signaling	Targeted	Basal-like	4.2	0	727	0	0	0	NA	NA	1	0	0	1
Breast	1047:1632	1047	Nutlin-3a (-)	MDM2	p53 pathway	Targeted	1632	Ribociclib	CDK4, CDK6	Cell cycle	Targeted	Basal-like	7.7	0	728	0	0	0	NA	NA	0	0	0	0
Breast	1047:1909	1047	Nutlin-3a (-)	MDM2	p53 pathway	Targeted	1909	Venetoclax	BCL2	Apoptosis regulation	Targeted	Basal-like	3.8	0	729	0	0	0	NA	NA	0	0	0	0
Breast	1049:1003	1049	PD173074	FGFR1, FGFR2, FGFR3	RTK signaling	Targeted	1003	Camptothecin	TOP1	DNA replication	Chemotherapeutic	Basal-like	0	0	730	0	0	0	NA	NA	0	0	0	0
Breast	1049:1007	1049	PD173074	FGFR1, FGFR2, FGFR3	RTK signaling	Targeted	1007	Docetaxel	Microtubule stabiliser	Mitosis	Chemotherapeutic	Basal-like	0	0	731	0	0	0	NA	NA	1	0	0	1
Breast	1049:1011	1049	PD173074	FGFR1, FGFR2, FGFR3	RTK signaling	Targeted	1011	Navitoclax	BCL2, BCL-XL, BCL-W	Apoptosis regulation	Targeted	Basal-like	0	0	732	0	0	0	NA	NA	0	0	0	0
Breast	1049:1012	1049	PD173074	FGFR1, FGFR2, FGFR3	RTK signaling	Targeted	1012	Vorinostat	HDAC inhibitor Class I, IIa, IIb, IV	Chromatin histone acetylation	Targeted	Basal-like	6.9	0	733	0	0	0	NA	NA	0	0	0	0
Breast	1049:1017	1049	PD173074	FGFR1, FGFR2, FGFR3	RTK signaling	Targeted	1017	Olaparib	PARP1, PARP2	Genome integrity	Targeted	Basal-like	0	0	734	0	0	0	NA	NA	0	0	0	0
Breast	1049:1021	1049	PD173074	FGFR1, FGFR2, FGFR3	RTK signaling	Targeted	1021	Axitinib	PDGFR, KIT, VEGFR	RTK signaling	Targeted	Basal-like	0	0	735	0	0	0	NA	NA	0	0	0	0
Breast	1049:1022	1049	PD173074	FGFR1, FGFR2, FGFR3	RTK signaling	Targeted	1022	AZD7762	CHEK1, CHEK2	Cell cycle	Targeted	Basal-like	0	0	736	0	0	0	NA	NA	0	0	0	0
Breast	1049:1025	1049	PD173074	FGFR1, FGFR2, FGFR3	RTK signaling	Targeted	1025	SB216763	GSK3A, GSK3B	WNT signaling	Targeted	Basal-like	0	0	737	0	0	0	NA	NA	1	0	1	0
Breast	1049:1030	1049	PD173074	FGFR1, FGFR2, FGFR3	RTK signaling	Targeted	1030	KU-55933	ATM	Genome integrity	Targeted	Basal-like	3.7	0	738	0	0	0	NA	NA	0	0	0	0
Breast	1049:1038	1049	PD173074	FGFR1, FGFR2, FGFR3	RTK signaling	Targeted	1038	NU7441	DNAPK	Genome integrity	Targeted	Basal-like	7.7	0	739	0	0	0	NA	NA	0	0	0	0
Breast	1049:1042	1049	PD173074	FGFR1, FGFR2, FGFR3	RTK signaling	Targeted	1042	Doramapimod	p38, JNK2	JNK and p38 signaling	Targeted	Basal-like	4.3	0	740	0	0	0	NA	NA	0	0	0	0
Breast	1049:1046	1049	PD173074	FGFR1, FGFR2, FGFR3	RTK signaling	Targeted	1046	Wee1 Inhibitor	WEE1, CHEK1	Cell cycle	Targeted	Basal-like	3.8	0	741	0	0	0	NA	NA	0	0	0	0
Breast	1049:1047	1049	PD173074	FGFR1, FGFR2, FGFR3	RTK signaling	Targeted	1047	Nutlin-3a (-)	MDM2	p53 pathway	Targeted	Basal-like	3.4	0	742	0	0	0	NA	NA	2	0	2	0
Breast	1049:1051	1049	PD173074	FGFR1, FGFR2, FGFR3	RTK signaling	Targeted	1051	Alisertib	AURKA	Mitosis	Targeted	Basal-like	0	0	743	0	0	0	NA	NA	0	0	0	0
Breast	1049:1052	1049	PD173074	FGFR1, FGFR2, FGFR3	RTK signaling	Targeted	1052	RO-3306	CDK1	Cell cycle	Targeted	Basal-like	3.7	0	744	0	0	0	NA	NA	0	0	0	0
Breast	1049:1054	1049	PD173074	FGFR1, FGFR2, FGFR3	RTK signaling	Targeted	1054	Palbociclib	CDK4, CDK6	Cell cycle	Targeted	Basal-like	0	0	745	0	0	0	NA	NA	1	0	0	1
Breast	1049:1058	1049	PD173074	FGFR1, FGFR2, FGFR3	RTK signaling	Targeted	1058	Pictilisib	PI3K (class 1)	PI3K/MTOR signaling	Targeted	Basal-like	0	0	746	0	0	0	NA	NA	0	0	0	0
Breast	1049:1073	1049	PD173074	FGFR1, FGFR2, FGFR3	RTK signaling	Targeted	1073	5-Fluorouracil	Antimetabolite (DNA & RNA)	Other	Chemotherapeutic	Basal-like	0	0	747	0	0	0	NA	NA	1	1	0	0
Breast	1049:1080	1049	PD173074	FGFR1, FGFR2, FGFR3	RTK signaling	Targeted	1080	Paclitaxel	Microtubule stabiliser	Mitosis	Chemotherapeutic	Basal-like	3.8	0	748	0	0	0	NA	NA	0	0	0	0
Breast	1049:1085	1049	PD173074	FGFR1, FGFR2, FGFR3	RTK signaling	Targeted	1085	Sorafenib	PDGFR, KIT, VEGFR, RAF	Other, kinases	Targeted	Basal-like	0	0	749	0	0	0	NA	NA	0	0	0	0
Breast	1049:1086	1049	PD173074	FGFR1, FGFR2, FGFR3	RTK signaling	Targeted	1086	BI-2536	PLK1, PLK2, PLK3	Cell cycle	Targeted	Basal-like	10	0	750	0	0	0	NA	NA	0	0	0	0
Breast	1049:1129	1049	PD173074	FGFR1, FGFR2, FGFR3	RTK signaling	Targeted	1129	PF-4708671	S6K1	PI3K/MTOR signaling	Targeted	Basal-like	7.4	0	751	0	0	0	NA	NA	1	0	0	1
Breast	1049:1179	1049	PD173074	FGFR1, FGFR2, FGFR3	RTK signaling	Targeted	1179	MK-1775	WEE1, PLK1	Cell cycle	Targeted	Basal-like	0	0	752	0	0	0	NA	NA	1	1	0	0
Breast	1049:1190	1049	PD173074	FGFR1, FGFR2, FGFR3	RTK signaling	Targeted	1190	Gemcitabine	Pyrimidine antimetabolite	DNA replication	Chemotherapeutic	Basal-like	0	0	753	0	0	0	NA	NA	0	0	0	0
Breast	1049:1191	1049	PD173074	FGFR1, FGFR2, FGFR3	RTK signaling	Targeted	1191	Bortezomib	Proteasome	Protein stability and degradation	Targeted	Basal-like	0	0	754	0	0	0	NA	NA	1	1	0	0
Breast	1049:1373	1049	PD173074	FGFR1, FGFR2, FGFR3	RTK signaling	Targeted	1373	Dabrafenib	BRAF	ERK MAPK signaling	Targeted	Basal-like	0	0	755	0	0	0	NA	NA	1	1	0	0
Breast	1049:1375	1049	PD173074	FGFR1, FGFR2, FGFR3	RTK signaling	Targeted	1375	Temozolomide	DNA alkylating agent	DNA replication	Chemotherapeutic	Basal-like	0	0	756	0	0	0	NA	NA	0	0	0	0
Breast	1049:1559	1049	PD173074	FGFR1, FGFR2, FGFR3	RTK signaling	Targeted	1559	Luminespib	HSP90	Protein stability and degradation	Targeted	Basal-like	0	0	757	0	0	0	NA	NA	6	0	0	6
Breast	1049:1594	1049	PD173074	FGFR1, FGFR2, FGFR3	RTK signaling	Targeted	1594	OSI-027	MTORC1, MTORC2	PI3K/MTOR signaling	Targeted	Basal-like	7.1	0	758	0	0	0	NA	NA	0	0	0	0
Breast	1049:1909	1049	PD173074	FGFR1, FGFR2, FGFR3	RTK signaling	Targeted	1909	Venetoclax	BCL2	Apoptosis regulation	Targeted	Basal-like	0	0	759	0	0	0	NA	NA	0	0	0	0
Breast	1053:1003	1053	MK-2206	AKT1, AKT2	PI3K/MTOR signaling	Targeted	1003	Camptothecin	TOP1	DNA replication	Chemotherapeutic	Basal-like	11.5	0	760	0	0	0	NA	NA	0	0	0	0
Breast	1053:1005	1053	MK-2206	AKT1, AKT2	PI3K/MTOR signaling	Targeted	1005	Cisplatin	DNA crosslinker	DNA replication	Chemotherapeutic	Basal-like	0	0	761	0	0	0	NA	NA	0	0	0	0
Breast	1053:1007	1053	MK-2206	AKT1, AKT2	PI3K/MTOR signaling	Targeted	1007	Docetaxel	Microtubule stabiliser	Mitosis	Chemotherapeutic	Basal-like	0	0	762	0	0	0	NA	NA	0	0	0	0
Breast	1053:1011	1053	MK-2206	AKT1, AKT2	PI3K/MTOR signaling	Targeted	1011	Navitoclax	BCL2, BCL-XL, BCL-W	Apoptosis regulation	Targeted	Basal-like	18.5	0	763	0	0	0	NA	NA	37	30	3	4
Breast	1053:1012	1053	MK-2206	AKT1, AKT2	PI3K/MTOR signaling	Targeted	1012	Vorinostat	HDAC inhibitor Class I, IIa, IIb, IV	Chromatin histone acetylation	Targeted	Basal-like	6.9	0	764	0	0	0	NA	NA	0	0	0	0
Breast	1053:1013	1053	MK-2206	AKT1, AKT2	PI3K/MTOR signaling	Targeted	1013	Nilotinib	ABL	ABL signaling	Targeted	Basal-like	7.7	0	765	0	0	0	NA	NA	0	0	0	0
Breast	1053:1017	1053	MK-2206	AKT1, AKT2	PI3K/MTOR signaling	Targeted	1017	Olaparib	PARP1, PARP2	Genome integrity	Targeted	Basal-like	0	0	766	0	0	0	NA	NA	19	11	3	5
Breast	1053:1022	1053	MK-2206	AKT1, AKT2	PI3K/MTOR signaling	Targeted	1022	AZD7762	CHEK1, CHEK2	Cell cycle	Targeted	Basal-like	0	0	767	0	0	0	NA	NA	89	47	7	35
Breast	1053:1030	1053	MK-2206	AKT1, AKT2	PI3K/MTOR signaling	Targeted	1030	KU-55933	ATM	Genome integrity	Targeted	Basal-like	14.8	0	768	0	0	0	NA	NA	0	0	0	0
Breast	1053:1042	1053	MK-2206	AKT1, AKT2	PI3K/MTOR signaling	Targeted	1042	Doramapimod	p38, JNK2	JNK and p38 signaling	Targeted	Basal-like	16.7	0	769	0	0	0	NA	NA	0	0	0	0
Breast	1053:1046	1053	MK-2206	AKT1, AKT2	PI3K/MTOR signaling	Targeted	1046	Wee1 Inhibitor	WEE1, CHEK1	Cell cycle	Targeted	Basal-like	0	0	770	0	0	0	NA	NA	1	0	0	1
Breast	1053:1047	1053	MK-2206	AKT1, AKT2	PI3K/MTOR signaling	Targeted	1047	Nutlin-3a (-)	MDM2	p53 pathway	Targeted	Basal-like	0	0	771	0	0	0	NA	NA	3	0	2	1
Breast	1053:1054	1053	MK-2206	AKT1, AKT2	PI3K/MTOR signaling	Targeted	1054	Palbociclib	CDK4, CDK6	Cell cycle	Targeted	Basal-like	7.1	0	772	0	0	0	NA	NA	17	6	6	5
Breast	1053:1058	1053	MK-2206	AKT1, AKT2	PI3K/MTOR signaling	Targeted	1058	Pictilisib	PI3K (class 1)	PI3K/MTOR signaling	Targeted	Basal-like	3.4	0	773	0	0	0	NA	NA	0	0	0	0
Breast	1053:1073	1053	MK-2206	AKT1, AKT2	PI3K/MTOR signaling	Targeted	1073	5-Fluorouracil	Antimetabolite (DNA & RNA)	Other	Chemotherapeutic	Basal-like	0	0	774	0	0	0	NA	NA	25	5	7	13
Breast	1053:1080	1053	MK-2206	AKT1, AKT2	PI3K/MTOR signaling	Targeted	1080	Paclitaxel	Microtubule stabiliser	Mitosis	Chemotherapeutic	Basal-like	15.4	0	775	0	0	0	NA	NA	0	0	0	0
Breast	1053:1083	1053	MK-2206	AKT1, AKT2	PI3K/MTOR signaling	Targeted	1083	Crizotinib	MET, ALK, ROS1	RTK signaling	Targeted	Basal-like	3.6	0	776	0	0	0	NA	NA	27	16	11	0
Breast	1053:1085	1053	MK-2206	AKT1, AKT2	PI3K/MTOR signaling	Targeted	1085	Sorafenib	PDGFR, KIT, VEGFR, RAF	Other, kinases	Targeted	Basal-like	0	0	777	0	0	0	NA	NA	0	0	0	0
Breast	1053:1086	1053	MK-2206	AKT1, AKT2	PI3K/MTOR signaling	Targeted	1086	BI-2536	PLK1, PLK2, PLK3	Cell cycle	Targeted	Basal-like	25	0	778	0	0	0	NA	NA	0	0	0	0
Breast	1053:1096	1053	MK-2206	AKT1, AKT2	PI3K/MTOR signaling	Targeted	1096	Tozasertib	AURKA, AURKB, AURKC, others	Mitosis	Targeted	Basal-like	7.7	0	779	0	0	0	NA	NA	0	0	0	0
Breast	1053:1129	1053	MK-2206	AKT1, AKT2	PI3K/MTOR signaling	Targeted	1129	PF-4708671	S6K1	PI3K/MTOR signaling	Targeted	Basal-like	7.4	0	780	0	0	0	NA	NA	0	0	0	0
Breast	1053:1179	1053	MK-2206	AKT1, AKT2	PI3K/MTOR signaling	Targeted	1179	MK-1775	WEE1, PLK1	Cell cycle	Targeted	Basal-like	0	0	781	0	0	0	NA	NA	101	55	45	1
Breast	1053:1190	1053	MK-2206	AKT1, AKT2	PI3K/MTOR signaling	Targeted	1190	Gemcitabine	Pyrimidine antimetabolite	DNA replication	Chemotherapeutic	Basal-like	0	0	782	0	0	0	NA	NA	0	0	0	0
Breast	1053:1191	1053	MK-2206	AKT1, AKT2	PI3K/MTOR signaling	Targeted	1191	Bortezomib	Proteasome	Protein stability and degradation	Targeted	Basal-like	3.7	0	783	0	0	0	NA	NA	0	0	0	0
Breast	1053:1192	1053	MK-2206	AKT1, AKT2	PI3K/MTOR signaling	Targeted	1192	GSK269962A	ROCK1, ROCK2	Cytoskeleton	Targeted	Basal-like	3.7	0	784	0	0	0	NA	NA	0	0	0	0
Breast	1053:1373	1053	MK-2206	AKT1, AKT2	PI3K/MTOR signaling	Targeted	1373	Dabrafenib	BRAF	ERK MAPK signaling	Targeted	Basal-like	7.7	0	785	0	0	0	NA	NA	2	0	0	2
Breast	1053:1375	1053	MK-2206	AKT1, AKT2	PI3K/MTOR signaling	Targeted	1375	Temozolomide	DNA alkylating agent	DNA replication	Chemotherapeutic	Basal-like	3.7	0	786	0	0	0	NA	NA	1	0	0	1
Breast	1053:1553	1053	MK-2206	AKT1, AKT2	PI3K/MTOR signaling	Targeted	1553	Uprosertib	AKT1, AKT2, AKT3	PI3K/MTOR signaling	Targeted	Basal-like	0	0	787	0	0	0	NA	NA	0	0	0	0
Breast	1053:1558	1053	MK-2206	AKT1, AKT2	PI3K/MTOR signaling	Targeted	1558	Lapatinib	EGFR, ERBB2	EGFR signaling	Targeted	Basal-like	17.9	0	788	0	0	0	NA	NA	0	0	0	0
Breast	1053:1559	1053	MK-2206	AKT1, AKT2	PI3K/MTOR signaling	Targeted	1559	Luminespib	HSP90	Protein stability and degradation	Targeted	Basal-like	0	0	789	0	0	0	NA	NA	0	0	0	0
Breast	1053:1632	1053	MK-2206	AKT1, AKT2	PI3K/MTOR signaling	Targeted	1632	Ribociclib	CDK4, CDK6	Cell cycle	Targeted	Basal-like	3.8	0	790	0	0	0	NA	NA	0	0	0	0
Breast	1053:1909	1053	MK-2206	AKT1, AKT2	PI3K/MTOR signaling	Targeted	1909	Venetoclax	BCL2	Apoptosis regulation	Targeted	Basal-like	11.5	0	791	0	0	0	NA	NA	0	0	0	0
Breast	1053:2169	1053	MK-2206	AKT1, AKT2	PI3K/MTOR signaling	Targeted	2169	AZD6482	PI3Kbeta	PI3K/MTOR signaling	Targeted	Basal-like	3.8	0	792	0	0	0	NA	NA	0	0	0	0
Breast	1053:2172	1053	MK-2206	AKT1, AKT2	PI3K/MTOR signaling	Targeted	2172	JQ1	BRD2, BRD3, BRD4, BRDT	Chromatin other	Targeted	Basal-like	19.2	0	793	0	0	0	NA	NA	0	0	0	0
Breast	1054:1003	1054	Palbociclib	CDK4, CDK6	Cell cycle	Targeted	1003	Camptothecin	TOP1	DNA replication	Chemotherapeutic	Basal-like	0	0	794	0	0	0	NA	NA	0	0	0	0
Breast	1054:1005	1054	Palbociclib	CDK4, CDK6	Cell cycle	Targeted	1005	Cisplatin	DNA crosslinker	DNA replication	Chemotherapeutic	Basal-like	0	0	795	0	0	0	NA	NA	1	1	0	0
Breast	1054:1007	1054	Palbociclib	CDK4, CDK6	Cell cycle	Targeted	1007	Docetaxel	Microtubule stabiliser	Mitosis	Chemotherapeutic	Basal-like	0	0	796	0	0	0	NA	NA	0	0	0	0
Breast	1054:1011	1054	Palbociclib	CDK4, CDK6	Cell cycle	Targeted	1011	Navitoclax	BCL2, BCL-XL, BCL-W	Apoptosis regulation	Targeted	Basal-like	0	0	797	0	0	0	NA	NA	18	9	3	6
Breast	1054:1013	1054	Palbociclib	CDK4, CDK6	Cell cycle	Targeted	1013	Nilotinib	ABL	ABL signaling	Targeted	Basal-like	0	0	798	0	0	0	NA	NA	0	0	0	0
Breast	1054:1017	1054	Palbociclib	CDK4, CDK6	Cell cycle	Targeted	1017	Olaparib	PARP1, PARP2	Genome integrity	Targeted	Basal-like	0	0	799	0	0	0	NA	NA	40	4	3	33
Breast	1054:1021	1054	Palbociclib	CDK4, CDK6	Cell cycle	Targeted	1021	Axitinib	PDGFR, KIT, VEGFR	RTK signaling	Targeted	Basal-like	0	0	800	0	0	0	NA	NA	0	0	0	0
Breast	1054:1022	1054	Palbociclib	CDK4, CDK6	Cell cycle	Targeted	1022	AZD7762	CHEK1, CHEK2	Cell cycle	Targeted	Basal-like	0	0	801	0	0	0	NA	NA	39	32	7	0
Breast	1054:1025	1054	Palbociclib	CDK4, CDK6	Cell cycle	Targeted	1025	SB216763	GSK3A, GSK3B	WNT signaling	Targeted	Basal-like	0	0	802	0	0	0	NA	NA	1	0	1	0
Breast	1054:1030	1054	Palbociclib	CDK4, CDK6	Cell cycle	Targeted	1030	KU-55933	ATM	Genome integrity	Targeted	Basal-like	0	0	803	0	0	0	NA	NA	0	0	0	0
Breast	1054:1032	1054	Palbociclib	CDK4, CDK6	Cell cycle	Targeted	1032	Afatinib	EGFR, ERBB2	EGFR signaling	Targeted	Basal-like	0	0	804	0	0	0	NA	NA	3	0	2	1
Breast	1054:1038	1054	Palbociclib	CDK4, CDK6	Cell cycle	Targeted	1038	NU7441	DNAPK	Genome integrity	Targeted	Basal-like	0	0	805	0	0	0	NA	NA	0	0	0	0
Breast	1054:1042	1054	Palbociclib	CDK4, CDK6	Cell cycle	Targeted	1042	Doramapimod	p38, JNK2	JNK and p38 signaling	Targeted	Basal-like	0	0	806	0	0	0	NA	NA	0	0	0	0
Breast	1054:1046	1054	Palbociclib	CDK4, CDK6	Cell cycle	Targeted	1046	Wee1 Inhibitor	WEE1, CHEK1	Cell cycle	Targeted	Basal-like	0	0	807	0	0	0	NA	NA	0	0	0	0
Breast	1054:1047	1054	Palbociclib	CDK4, CDK6	Cell cycle	Targeted	1047	Nutlin-3a (-)	MDM2	p53 pathway	Targeted	Basal-like	0	0	808	0	0	0	NA	NA	6	4	2	0
Breast	1054:1049	1054	Palbociclib	CDK4, CDK6	Cell cycle	Targeted	1049	PD173074	FGFR1, FGFR2, FGFR3	RTK signaling	Targeted	Basal-like	3.4	0	809	0	0	0	NA	NA	0	0	0	0
Breast	1054:1050	1054	Palbociclib	CDK4, CDK6	Cell cycle	Targeted	1050	ZM447439	AURKA, AURKB	Mitosis	Targeted	Basal-like	0	0	810	0	0	0	NA	NA	0	0	0	0
Breast	1054:1051	1054	Palbociclib	CDK4, CDK6	Cell cycle	Targeted	1051	Alisertib	AURKA	Mitosis	Targeted	Basal-like	0	0	811	0	0	0	NA	NA	0	0	0	0
Breast	1054:1052	1054	Palbociclib	CDK4, CDK6	Cell cycle	Targeted	1052	RO-3306	CDK1	Cell cycle	Targeted	Basal-like	3.7	0	812	0	0	0	NA	NA	0	0	0	0
Breast	1054:1053	1054	Palbociclib	CDK4, CDK6	Cell cycle	Targeted	1053	MK-2206	AKT1, AKT2	PI3K/MTOR signaling	Targeted	Basal-like	6.9	0	813	0	0	0	NA	NA	32	4	5	23
Breast	1054:1058	1054	Palbociclib	CDK4, CDK6	Cell cycle	Targeted	1058	Pictilisib	PI3K (class 1)	PI3K/MTOR signaling	Targeted	Basal-like	0	0	814	0	0	0	NA	NA	1	0	0	1
Breast	1054:1059	1054	Palbociclib	CDK4, CDK6	Cell cycle	Targeted	1059	AZD8055	MTORC1, MTORC2	PI3K/MTOR signaling	Targeted	Basal-like	0	0	815	0	0	0	NA	NA	0	0	0	0
Breast	1054:1073	1054	Palbociclib	CDK4, CDK6	Cell cycle	Targeted	1073	5-Fluorouracil	Antimetabolite (DNA & RNA)	Other	Chemotherapeutic	Basal-like	0	0	816	0	0	0	NA	NA	56	42	7	7
Breast	1054:1080	1054	Palbociclib	CDK4, CDK6	Cell cycle	Targeted	1080	Paclitaxel	Microtubule stabiliser	Mitosis	Chemotherapeutic	Basal-like	0	0	817	0	0	0	NA	NA	0	0	0	0
Breast	1054:1083	1054	Palbociclib	CDK4, CDK6	Cell cycle	Targeted	1083	Crizotinib	MET, ALK, ROS1	RTK signaling	Targeted	Basal-like	0	0	818	0	0	0	NA	NA	121	30	11	80
Breast	1054:1085	1054	Palbociclib	CDK4, CDK6	Cell cycle	Targeted	1085	Sorafenib	PDGFR, KIT, VEGFR, RAF	Other, kinases	Targeted	Basal-like	0	0	819	0	0	0	NA	NA	0	0	0	0
Breast	1054:1086	1054	Palbociclib	CDK4, CDK6	Cell cycle	Targeted	1086	BI-2536	PLK1, PLK2, PLK3	Cell cycle	Targeted	Basal-like	0	0	820	0	0	0	NA	NA	0	0	0	0
Breast	1054:1096	1054	Palbociclib	CDK4, CDK6	Cell cycle	Targeted	1096	Tozasertib	AURKA, AURKB, AURKC, others	Mitosis	Targeted	Basal-like	3.8	0	821	0	0	0	NA	NA	0	0	0	0
Breast	1054:1129	1054	Palbociclib	CDK4, CDK6	Cell cycle	Targeted	1129	PF-4708671	S6K1	PI3K/MTOR signaling	Targeted	Basal-like	0	0	822	0	0	0	NA	NA	0	0	0	0
Breast	1054:1179	1054	Palbociclib	CDK4, CDK6	Cell cycle	Targeted	1179	MK-1775	WEE1, PLK1	Cell cycle	Targeted	Basal-like	0	0	823	0	0	0	NA	NA	113	44	45	24
Breast	1054:1190	1054	Palbociclib	CDK4, CDK6	Cell cycle	Targeted	1190	Gemcitabine	Pyrimidine antimetabolite	DNA replication	Chemotherapeutic	Basal-like	0	0	824	0	0	0	NA	NA	2	0	0	2
Breast	1054:1191	1054	Palbociclib	CDK4, CDK6	Cell cycle	Targeted	1191	Bortezomib	Proteasome	Protein stability and degradation	Targeted	Basal-like	0	0	825	0	0	0	NA	NA	0	0	0	0
Breast	1054:1192	1054	Palbociclib	CDK4, CDK6	Cell cycle	Targeted	1192	GSK269962A	ROCK1, ROCK2	Cytoskeleton	Targeted	Basal-like	0	0	826	0	0	0	NA	NA	0	0	0	0
Breast	1054:1372	1054	Palbociclib	CDK4, CDK6	Cell cycle	Targeted	1372	Trametinib	MEK1, MEK2	ERK MAPK signaling	Targeted	Basal-like	0	0	827	0	0	0	NA	NA	228	113	115	0
Breast	1054:1373	1054	Palbociclib	CDK4, CDK6	Cell cycle	Targeted	1373	Dabrafenib	BRAF	ERK MAPK signaling	Targeted	Basal-like	0	0	828	0	0	0	NA	NA	2	0	0	2
Breast	1054:1375	1054	Palbociclib	CDK4, CDK6	Cell cycle	Targeted	1375	Temozolomide	DNA alkylating agent	DNA replication	Chemotherapeutic	Basal-like	0	0	829	0	0	0	NA	NA	0	0	0	0
Breast	1054:1510	1054	Palbociclib	CDK4, CDK6	Cell cycle	Targeted	1510	Linsitinib	IGF1R	IGF1R signaling	Targeted	Basal-like	0	0	830	0	0	0	NA	NA	42	24	13	5
Breast	1054:1553	1054	Palbociclib	CDK4, CDK6	Cell cycle	Targeted	1553	Uprosertib	AKT1, AKT2, AKT3	PI3K/MTOR signaling	Targeted	Basal-like	7.7	0	831	0	0	0	NA	NA	0	0	0	0
Breast	1054:1558	1054	Palbociclib	CDK4, CDK6	Cell cycle	Targeted	1558	Lapatinib	EGFR, ERBB2	EGFR signaling	Targeted	Basal-like	0	0	832	0	0	0	NA	NA	0	0	0	0
Breast	1054:1559	1054	Palbociclib	CDK4, CDK6	Cell cycle	Targeted	1559	Luminespib	HSP90	Protein stability and degradation	Targeted	Basal-like	0	0	833	0	0	0	NA	NA	0	0	0	0
Breast	1054:1560	1054	Palbociclib	CDK4, CDK6	Cell cycle	Targeted	1560	Alpelisib	PI3Kalpha	PI3K/MTOR signaling	Targeted	Basal-like	0	0	834	0	0	0	NA	NA	0	0	0	0
Breast	1054:1564	1054	Palbociclib	CDK4, CDK6	Cell cycle	Targeted	1564	SCH772984	ERK1, ERK2	ERK MAPK signaling	Targeted	Basal-like	0	0	835	0	0	0	NA	NA	26	12	9	5
Breast	1054:1593	1054	Palbociclib	CDK4, CDK6	Cell cycle	Targeted	1593	Entinostat	HDAC1, HDAC3	Chromatin histone acetylation	Targeted	Basal-like	0	0	836	0	0	0	NA	NA	0	0	0	0
Breast	1054:1594	1054	Palbociclib	CDK4, CDK6	Cell cycle	Targeted	1594	OSI-027	MTORC1, MTORC2	PI3K/MTOR signaling	Targeted	Basal-like	0	0	837	0	0	0	NA	NA	0	0	0	0
Breast	1054:1632	1054	Palbociclib	CDK4, CDK6	Cell cycle	Targeted	1632	Ribociclib	CDK4, CDK6	Cell cycle	Targeted	Basal-like	0	0	838	0	0	0	NA	NA	0	0	0	0
Breast	1054:1909	1054	Palbociclib	CDK4, CDK6	Cell cycle	Targeted	1909	Venetoclax	BCL2	Apoptosis regulation	Targeted	Basal-like	3.8	0	839	0	0	0	NA	NA	0	0	0	0
Breast	1054:2169	1054	Palbociclib	CDK4, CDK6	Cell cycle	Targeted	2169	AZD6482	PI3Kbeta	PI3K/MTOR signaling	Targeted	Basal-like	3.8	0	840	0	0	0	NA	NA	0	0	0	0
Breast	1054:2172	1054	Palbociclib	CDK4, CDK6	Cell cycle	Targeted	2172	JQ1	BRD2, BRD3, BRD4, BRDT	Chromatin other	Targeted	Basal-like	3.8	0	841	0	0	0	NA	NA	0	0	0	0
Breast	1058:1003	1058	Pictilisib	PI3K (class 1)	PI3K/MTOR signaling	Targeted	1003	Camptothecin	TOP1	DNA replication	Chemotherapeutic	Basal-like	3.8	0	842	0	0	0	NA	NA	0	0	0	0
Breast	1058:1005	1058	Pictilisib	PI3K (class 1)	PI3K/MTOR signaling	Targeted	1005	Cisplatin	DNA crosslinker	DNA replication	Chemotherapeutic	Basal-like	0	0	843	0	0	0	NA	NA	0	0	0	0
Breast	1058:1007	1058	Pictilisib	PI3K (class 1)	PI3K/MTOR signaling	Targeted	1007	Docetaxel	Microtubule stabiliser	Mitosis	Chemotherapeutic	Basal-like	6.9	0	844	0	0	0	NA	NA	0	0	0	0
Breast	1058:1021	1058	Pictilisib	PI3K (class 1)	PI3K/MTOR signaling	Targeted	1021	Axitinib	PDGFR, KIT, VEGFR	RTK signaling	Targeted	Basal-like	0	0	845	0	0	0	NA	NA	0	0	0	0
Breast	1058:1025	1058	Pictilisib	PI3K (class 1)	PI3K/MTOR signaling	Targeted	1025	SB216763	GSK3A, GSK3B	WNT signaling	Targeted	Basal-like	0	0	846	0	0	0	NA	NA	2	0	1	1
Breast	1058:1030	1058	Pictilisib	PI3K (class 1)	PI3K/MTOR signaling	Targeted	1030	KU-55933	ATM	Genome integrity	Targeted	Basal-like	0	0	847	0	0	0	NA	NA	0	0	0	0
Breast	1058:1038	1058	Pictilisib	PI3K (class 1)	PI3K/MTOR signaling	Targeted	1038	NU7441	DNAPK	Genome integrity	Targeted	Basal-like	7.7	0	848	0	0	0	NA	NA	0	0	0	0
Breast	1058:1042	1058	Pictilisib	PI3K (class 1)	PI3K/MTOR signaling	Targeted	1042	Doramapimod	p38, JNK2	JNK and p38 signaling	Targeted	Basal-like	4.2	0	849	0	0	0	NA	NA	0	0	0	0
Breast	1058:1046	1058	Pictilisib	PI3K (class 1)	PI3K/MTOR signaling	Targeted	1046	Wee1 Inhibitor	WEE1, CHEK1	Cell cycle	Targeted	Basal-like	0	0	850	0	0	0	NA	NA	0	0	0	0
Breast	1058:1047	1058	Pictilisib	PI3K (class 1)	PI3K/MTOR signaling	Targeted	1047	Nutlin-3a (-)	MDM2	p53 pathway	Targeted	Basal-like	0	0	851	0	0	0	NA	NA	2	0	2	0
Breast	1058:1052	1058	Pictilisib	PI3K (class 1)	PI3K/MTOR signaling	Targeted	1052	RO-3306	CDK1	Cell cycle	Targeted	Basal-like	0	0	852	0	0	0	NA	NA	0	0	0	0
Breast	1058:1059	1058	Pictilisib	PI3K (class 1)	PI3K/MTOR signaling	Targeted	1059	AZD8055	MTORC1, MTORC2	PI3K/MTOR signaling	Targeted	Basal-like	0	0	853	0	0	0	NA	NA	0	0	0	0
Breast	1058:1073	1058	Pictilisib	PI3K (class 1)	PI3K/MTOR signaling	Targeted	1073	5-Fluorouracil	Antimetabolite (DNA & RNA)	Other	Chemotherapeutic	Basal-like	0	0	854	0	0	0	NA	NA	0	0	0	0
Breast	1058:1080	1058	Pictilisib	PI3K (class 1)	PI3K/MTOR signaling	Targeted	1080	Paclitaxel	Microtubule stabiliser	Mitosis	Chemotherapeutic	Basal-like	3.8	0	855	0	0	0	NA	NA	0	0	0	0
Breast	1058:1085	1058	Pictilisib	PI3K (class 1)	PI3K/MTOR signaling	Targeted	1085	Sorafenib	PDGFR, KIT, VEGFR, RAF	Other, kinases	Targeted	Basal-like	0	0	856	0	0	0	NA	NA	0	0	0	0
Breast	1058:1086	1058	Pictilisib	PI3K (class 1)	PI3K/MTOR signaling	Targeted	1086	BI-2536	PLK1, PLK2, PLK3	Cell cycle	Targeted	Basal-like	10	0	857	0	0	0	NA	NA	0	0	0	0
Breast	1058:1096	1058	Pictilisib	PI3K (class 1)	PI3K/MTOR signaling	Targeted	1096	Tozasertib	AURKA, AURKB, AURKC, others	Mitosis	Targeted	Basal-like	7.7	0	858	0	0	0	NA	NA	0	0	0	0
Breast	1058:1129	1058	Pictilisib	PI3K (class 1)	PI3K/MTOR signaling	Targeted	1129	PF-4708671	S6K1	PI3K/MTOR signaling	Targeted	Basal-like	7.4	0	859	0	0	0	NA	NA	0	0	0	0
Breast	1058:1179	1058	Pictilisib	PI3K (class 1)	PI3K/MTOR signaling	Targeted	1179	MK-1775	WEE1, PLK1	Cell cycle	Targeted	Basal-like	0	0	860	0	0	0	NA	NA	0	0	0	0
Breast	1058:1190	1058	Pictilisib	PI3K (class 1)	PI3K/MTOR signaling	Targeted	1190	Gemcitabine	Pyrimidine antimetabolite	DNA replication	Chemotherapeutic	Basal-like	0	0	861	0	0	0	NA	NA	0	0	0	0
Breast	1058:1191	1058	Pictilisib	PI3K (class 1)	PI3K/MTOR signaling	Targeted	1191	Bortezomib	Proteasome	Protein stability and degradation	Targeted	Basal-like	3.7	0	862	0	0	0	NA	NA	0	0	0	0
Breast	1058:1192	1058	Pictilisib	PI3K (class 1)	PI3K/MTOR signaling	Targeted	1192	GSK269962A	ROCK1, ROCK2	Cytoskeleton	Targeted	Basal-like	0	0	863	0	0	0	NA	NA	0	0	0	0
Breast	1058:1373	1058	Pictilisib	PI3K (class 1)	PI3K/MTOR signaling	Targeted	1373	Dabrafenib	BRAF	ERK MAPK signaling	Targeted	Basal-like	0	0	864	0	0	0	NA	NA	2	0	0	2
Breast	1058:1375	1058	Pictilisib	PI3K (class 1)	PI3K/MTOR signaling	Targeted	1375	Temozolomide	DNA alkylating agent	DNA replication	Chemotherapeutic	Basal-like	0	0	865	0	0	0	NA	NA	0	0	0	0
Breast	1058:1553	1058	Pictilisib	PI3K (class 1)	PI3K/MTOR signaling	Targeted	1553	Uprosertib	AKT1, AKT2, AKT3	PI3K/MTOR signaling	Targeted	Basal-like	0	0	866	0	0	0	NA	NA	0	0	0	0
Breast	1058:1560	1058	Pictilisib	PI3K (class 1)	PI3K/MTOR signaling	Targeted	1560	Alpelisib	PI3Kalpha	PI3K/MTOR signaling	Targeted	Basal-like	0	0	867	0	0	0	NA	NA	0	0	0	0
Breast	1058:1564	1058	Pictilisib	PI3K (class 1)	PI3K/MTOR signaling	Targeted	1564	SCH772984	ERK1, ERK2	ERK MAPK signaling	Targeted	Basal-like	12.5	0	868	0	0	0	NA	NA	0	0	0	0
Breast	1058:1632	1058	Pictilisib	PI3K (class 1)	PI3K/MTOR signaling	Targeted	1632	Ribociclib	CDK4, CDK6	Cell cycle	Targeted	Basal-like	3.8	0	869	0	0	0	NA	NA	1	0	0	1
Breast	1058:1909	1058	Pictilisib	PI3K (class 1)	PI3K/MTOR signaling	Targeted	1909	Venetoclax	BCL2	Apoptosis regulation	Targeted	Basal-like	3.8	0	870	0	0	0	NA	NA	0	0	0	0
Breast	1058:2169	1058	Pictilisib	PI3K (class 1)	PI3K/MTOR signaling	Targeted	2169	AZD6482	PI3Kbeta	PI3K/MTOR signaling	Targeted	Basal-like	3.8	0	871	0	0	0	NA	NA	0	0	0	0
Breast	1073:1003	1073	5-Fluorouracil	Antimetabolite (DNA & RNA)	Other	Chemotherapeutic	1003	Camptothecin	TOP1	DNA replication	Chemotherapeutic	Basal-like	0	0	872	0	0	0	NA	NA	0	0	0	0
Breast	1073:1005	1073	5-Fluorouracil	Antimetabolite (DNA & RNA)	Other	Chemotherapeutic	1005	Cisplatin	DNA crosslinker	DNA replication	Chemotherapeutic	Basal-like	0	0	873	0	0	0	NA	NA	0	0	0	0
Breast	1073:1007	1073	5-Fluorouracil	Antimetabolite (DNA & RNA)	Other	Chemotherapeutic	1007	Docetaxel	Microtubule stabiliser	Mitosis	Chemotherapeutic	Basal-like	0	0	874	0	0	0	NA	NA	0	0	0	0
Breast	1073:1011	1073	5-Fluorouracil	Antimetabolite (DNA & RNA)	Other	Chemotherapeutic	1011	Navitoclax	BCL2, BCL-XL, BCL-W	Apoptosis regulation	Targeted	Basal-like	7.4	0	875	0	0	0	NA	NA	24	12	3	9
Breast	1073:1013	1073	5-Fluorouracil	Antimetabolite (DNA & RNA)	Other	Chemotherapeutic	1013	Nilotinib	ABL	ABL signaling	Targeted	Basal-like	0	0	876	0	0	0	NA	NA	0	0	0	0
Breast	1073:1021	1073	5-Fluorouracil	Antimetabolite (DNA & RNA)	Other	Chemotherapeutic	1021	Axitinib	PDGFR, KIT, VEGFR	RTK signaling	Targeted	Basal-like	0	0	877	0	0	0	NA	NA	0	0	0	0
Breast	1073:1025	1073	5-Fluorouracil	Antimetabolite (DNA & RNA)	Other	Chemotherapeutic	1025	SB216763	GSK3A, GSK3B	WNT signaling	Targeted	Basal-like	0	0	878	0	0	0	NA	NA	1	0	1	0
Breast	1073:1030	1073	5-Fluorouracil	Antimetabolite (DNA & RNA)	Other	Chemotherapeutic	1030	KU-55933	ATM	Genome integrity	Targeted	Basal-like	3.7	0	879	0	0	0	NA	NA	1	0	0	1
Breast	1073:1032	1073	5-Fluorouracil	Antimetabolite (DNA & RNA)	Other	Chemotherapeutic	1032	Afatinib	EGFR, ERBB2	EGFR signaling	Targeted	Basal-like	0	0	880	0	0	0	NA	NA	2	0	2	0
Breast	1073:1038	1073	5-Fluorouracil	Antimetabolite (DNA & RNA)	Other	Chemotherapeutic	1038	NU7441	DNAPK	Genome integrity	Targeted	Basal-like	0	0	881	0	0	0	NA	NA	0	0	0	0
Breast	1073:1042	1073	5-Fluorouracil	Antimetabolite (DNA & RNA)	Other	Chemotherapeutic	1042	Doramapimod	p38, JNK2	JNK and p38 signaling	Targeted	Basal-like	0	0	882	0	0	0	NA	NA	0	0	0	0
Breast	1073:1046	1073	5-Fluorouracil	Antimetabolite (DNA & RNA)	Other	Chemotherapeutic	1046	Wee1 Inhibitor	WEE1, CHEK1	Cell cycle	Targeted	Basal-like	0	0	883	0	0	0	NA	NA	0	0	0	0
Breast	1073:1047	1073	5-Fluorouracil	Antimetabolite (DNA & RNA)	Other	Chemotherapeutic	1047	Nutlin-3a (-)	MDM2	p53 pathway	Targeted	Basal-like	0	0	884	0	0	0	NA	NA	5	3	2	0
Breast	1073:1050	1073	5-Fluorouracil	Antimetabolite (DNA & RNA)	Other	Chemotherapeutic	1050	ZM447439	AURKA, AURKB	Mitosis	Targeted	Basal-like	3.8	0	885	0	0	0	NA	NA	0	0	0	0
Breast	1073:1051	1073	5-Fluorouracil	Antimetabolite (DNA & RNA)	Other	Chemotherapeutic	1051	Alisertib	AURKA	Mitosis	Targeted	Basal-like	0	0	886	0	0	0	NA	NA	0	0	0	0
Breast	1073:1052	1073	5-Fluorouracil	Antimetabolite (DNA & RNA)	Other	Chemotherapeutic	1052	RO-3306	CDK1	Cell cycle	Targeted	Basal-like	0	0	887	0	0	0	NA	NA	0	0	0	0
Breast	1073:1053	1073	5-Fluorouracil	Antimetabolite (DNA & RNA)	Other	Chemotherapeutic	1053	MK-2206	AKT1, AKT2	PI3K/MTOR signaling	Targeted	Basal-like	0	0	888	0	0	0	NA	NA	13	5	5	3
Breast	1073:1058	1073	5-Fluorouracil	Antimetabolite (DNA & RNA)	Other	Chemotherapeutic	1058	Pictilisib	PI3K (class 1)	PI3K/MTOR signaling	Targeted	Basal-like	3.4	0	889	0	0	0	NA	NA	3	0	0	3
Breast	1073:1059	1073	5-Fluorouracil	Antimetabolite (DNA & RNA)	Other	Chemotherapeutic	1059	AZD8055	MTORC1, MTORC2	PI3K/MTOR signaling	Targeted	Basal-like	0	0	890	0	0	0	NA	NA	0	0	0	0
Breast	1073:1080	1073	5-Fluorouracil	Antimetabolite (DNA & RNA)	Other	Chemotherapeutic	1080	Paclitaxel	Microtubule stabiliser	Mitosis	Chemotherapeutic	Basal-like	0	0	891	0	0	0	NA	NA	2	0	0	2
Breast	1073:1083	1073	5-Fluorouracil	Antimetabolite (DNA & RNA)	Other	Chemotherapeutic	1083	Crizotinib	MET, ALK, ROS1	RTK signaling	Targeted	Basal-like	0	0	892	0	0	0	NA	NA	73	60	11	2
Breast	1073:1085	1073	5-Fluorouracil	Antimetabolite (DNA & RNA)	Other	Chemotherapeutic	1085	Sorafenib	PDGFR, KIT, VEGFR, RAF	Other, kinases	Targeted	Basal-like	0	0	893	0	0	0	NA	NA	0	0	0	0
Breast	1073:1086	1073	5-Fluorouracil	Antimetabolite (DNA & RNA)	Other	Chemotherapeutic	1086	BI-2536	PLK1, PLK2, PLK3	Cell cycle	Targeted	Basal-like	0	0	894	0	0	0	NA	NA	1	0	0	1
Breast	1073:1096	1073	5-Fluorouracil	Antimetabolite (DNA & RNA)	Other	Chemotherapeutic	1096	Tozasertib	AURKA, AURKB, AURKC, others	Mitosis	Targeted	Basal-like	0	0	895	0	0	0	NA	NA	0	0	0	0
Breast	1073:1129	1073	5-Fluorouracil	Antimetabolite (DNA & RNA)	Other	Chemotherapeutic	1129	PF-4708671	S6K1	PI3K/MTOR signaling	Targeted	Basal-like	0	0	896	0	0	0	NA	NA	1	0	0	1
Breast	1073:1179	1073	5-Fluorouracil	Antimetabolite (DNA & RNA)	Other	Chemotherapeutic	1179	MK-1775	WEE1, PLK1	Cell cycle	Targeted	Basal-like	3.6	0	897	0	0	0	NA	NA	70	25	45	0
Breast	1073:1190	1073	5-Fluorouracil	Antimetabolite (DNA & RNA)	Other	Chemotherapeutic	1190	Gemcitabine	Pyrimidine antimetabolite	DNA replication	Chemotherapeutic	Basal-like	0	0	898	0	0	0	NA	NA	1	0	0	1
Breast	1073:1191	1073	5-Fluorouracil	Antimetabolite (DNA & RNA)	Other	Chemotherapeutic	1191	Bortezomib	Proteasome	Protein stability and degradation	Targeted	Basal-like	3.7	0	899	0	0	0	NA	NA	0	0	0	0
Breast	1073:1192	1073	5-Fluorouracil	Antimetabolite (DNA & RNA)	Other	Chemotherapeutic	1192	GSK269962A	ROCK1, ROCK2	Cytoskeleton	Targeted	Basal-like	0	0	900	0	0	0	NA	NA	1	0	0	1
Breast	1073:1373	1073	5-Fluorouracil	Antimetabolite (DNA & RNA)	Other	Chemotherapeutic	1373	Dabrafenib	BRAF	ERK MAPK signaling	Targeted	Basal-like	0	0	901	0	0	0	NA	NA	0	0	0	0
Breast	1073:1375	1073	5-Fluorouracil	Antimetabolite (DNA & RNA)	Other	Chemotherapeutic	1375	Temozolomide	DNA alkylating agent	DNA replication	Chemotherapeutic	Basal-like	0	0	902	0	0	0	NA	NA	1	1	0	0
Breast	1073:1549	1073	5-Fluorouracil	Antimetabolite (DNA & RNA)	Other	Chemotherapeutic	1549	Sapitinib	EGFR, ERBB2, ERBB3	EGFR signaling	Targeted	Basal-like	0	0	903	0	0	0	NA	NA	0	0	0	0
Breast	1073:1553	1073	5-Fluorouracil	Antimetabolite (DNA & RNA)	Other	Chemotherapeutic	1553	Uprosertib	AKT1, AKT2, AKT3	PI3K/MTOR signaling	Targeted	Basal-like	0	0	904	0	0	0	NA	NA	0	0	0	0
Breast	1073:1558	1073	5-Fluorouracil	Antimetabolite (DNA & RNA)	Other	Chemotherapeutic	1558	Lapatinib	EGFR, ERBB2	EGFR signaling	Targeted	Basal-like	0	0	905	0	0	0	NA	NA	0	0	0	0
Breast	1073:1561	1073	5-Fluorouracil	Antimetabolite (DNA & RNA)	Other	Chemotherapeutic	1561	Taselisib	PI3K (beta sparing)	PI3K/MTOR signaling	Targeted	Basal-like	0	0	906	0	0	0	NA	NA	22	3	18	1
Breast	1073:1564	1073	5-Fluorouracil	Antimetabolite (DNA & RNA)	Other	Chemotherapeutic	1564	SCH772984	ERK1, ERK2	ERK MAPK signaling	Targeted	Basal-like	0	0	907	0	0	0	NA	NA	13	4	9	0
Breast	1073:1593	1073	5-Fluorouracil	Antimetabolite (DNA & RNA)	Other	Chemotherapeutic	1593	Entinostat	HDAC1, HDAC3	Chromatin histone acetylation	Targeted	Basal-like	0	0	908	0	0	0	NA	NA	0	0	0	0
Breast	1073:1632	1073	5-Fluorouracil	Antimetabolite (DNA & RNA)	Other	Chemotherapeutic	1632	Ribociclib	CDK4, CDK6	Cell cycle	Targeted	Basal-like	0	0	909	0	0	0	NA	NA	0	0	0	0
Breast	1073:1909	1073	5-Fluorouracil	Antimetabolite (DNA & RNA)	Other	Chemotherapeutic	1909	Venetoclax	BCL2	Apoptosis regulation	Targeted	Basal-like	3.8	0	910	0	0	0	NA	NA	0	0	0	0
Breast	1073:2169	1073	5-Fluorouracil	Antimetabolite (DNA & RNA)	Other	Chemotherapeutic	2169	AZD6482	PI3Kbeta	PI3K/MTOR signaling	Targeted	Basal-like	0	0	911	0	0	0	NA	NA	0	0	0	0
Breast	1083:1003	1083	Crizotinib	MET, ALK, ROS1	RTK signaling	Targeted	1003	Camptothecin	TOP1	DNA replication	Chemotherapeutic	Basal-like	0	0	912	0	0	0	NA	NA	0	0	0	0
Breast	1083:1007	1083	Crizotinib	MET, ALK, ROS1	RTK signaling	Targeted	1007	Docetaxel	Microtubule stabiliser	Mitosis	Chemotherapeutic	Basal-like	0	0	913	0	0	0	NA	NA	0	0	0	0
Breast	1083:1011	1083	Crizotinib	MET, ALK, ROS1	RTK signaling	Targeted	1011	Navitoclax	BCL2, BCL-XL, BCL-W	Apoptosis regulation	Targeted	Basal-like	14.8	0	914	0	0	0	NA	NA	38	18	3	17
Breast	1083:1012	1083	Crizotinib	MET, ALK, ROS1	RTK signaling	Targeted	1012	Vorinostat	HDAC inhibitor Class I, IIa, IIb, IV	Chromatin histone acetylation	Targeted	Basal-like	0	0	915	0	0	0	NA	NA	0	0	0	0
Breast	1083:1013	1083	Crizotinib	MET, ALK, ROS1	RTK signaling	Targeted	1013	Nilotinib	ABL	ABL signaling	Targeted	Basal-like	3.8	0	916	0	0	0	NA	NA	0	0	0	0
Breast	1083:1017	1083	Crizotinib	MET, ALK, ROS1	RTK signaling	Targeted	1017	Olaparib	PARP1, PARP2	Genome integrity	Targeted	Basal-like	0	0	917	0	0	0	NA	NA	28	9	3	16
Breast	1083:1022	1083	Crizotinib	MET, ALK, ROS1	RTK signaling	Targeted	1022	AZD7762	CHEK1, CHEK2	Cell cycle	Targeted	Basal-like	0	0	918	0	0	0	NA	NA	40	27	7	6
Breast	1083:1025	1083	Crizotinib	MET, ALK, ROS1	RTK signaling	Targeted	1025	SB216763	GSK3A, GSK3B	WNT signaling	Targeted	Basal-like	0	0	919	0	0	0	NA	NA	1	0	1	0
Breast	1083:1030	1083	Crizotinib	MET, ALK, ROS1	RTK signaling	Targeted	1030	KU-55933	ATM	Genome integrity	Targeted	Basal-like	0	0	920	0	0	0	NA	NA	2	0	0	2
Breast	1083:1032	1083	Crizotinib	MET, ALK, ROS1	RTK signaling	Targeted	1032	Afatinib	EGFR, ERBB2	EGFR signaling	Targeted	Basal-like	0	0	921	0	0	0	NA	NA	2	0	2	0
Breast	1083:1042	1083	Crizotinib	MET, ALK, ROS1	RTK signaling	Targeted	1042	Doramapimod	p38, JNK2	JNK and p38 signaling	Targeted	Basal-like	0	0	922	0	0	0	NA	NA	2	0	0	2
Breast	1083:1046	1083	Crizotinib	MET, ALK, ROS1	RTK signaling	Targeted	1046	Wee1 Inhibitor	WEE1, CHEK1	Cell cycle	Targeted	Basal-like	0	0	923	0	0	0	NA	NA	0	0	0	0
Breast	1083:1047	1083	Crizotinib	MET, ALK, ROS1	RTK signaling	Targeted	1047	Nutlin-3a (-)	MDM2	p53 pathway	Targeted	Basal-like	0	0	924	0	0	0	NA	NA	13	3	2	8
Breast	1083:1050	1083	Crizotinib	MET, ALK, ROS1	RTK signaling	Targeted	1050	ZM447439	AURKA, AURKB	Mitosis	Targeted	Basal-like	3.8	0	925	0	0	0	NA	NA	0	0	0	0
Breast	1083:1051	1083	Crizotinib	MET, ALK, ROS1	RTK signaling	Targeted	1051	Alisertib	AURKA	Mitosis	Targeted	Basal-like	0	0	926	0	0	0	NA	NA	0	0	0	0
Breast	1083:1052	1083	Crizotinib	MET, ALK, ROS1	RTK signaling	Targeted	1052	RO-3306	CDK1	Cell cycle	Targeted	Basal-like	0	0	927	0	0	0	NA	NA	0	0	0	0
Breast	1083:1053	1083	Crizotinib	MET, ALK, ROS1	RTK signaling	Targeted	1053	MK-2206	AKT1, AKT2	PI3K/MTOR signaling	Targeted	Basal-like	0	0	928	0	0	0	NA	NA	29	3	5	21
Breast	1083:1059	1083	Crizotinib	MET, ALK, ROS1	RTK signaling	Targeted	1059	AZD8055	MTORC1, MTORC2	PI3K/MTOR signaling	Targeted	Basal-like	0	0	929	0	0	0	NA	NA	1	0	0	1
Breast	1083:1073	1083	Crizotinib	MET, ALK, ROS1	RTK signaling	Targeted	1073	5-Fluorouracil	Antimetabolite (DNA & RNA)	Other	Chemotherapeutic	Basal-like	0	0	930	0	0	0	NA	NA	35	28	7	0
Breast	1083:1080	1083	Crizotinib	MET, ALK, ROS1	RTK signaling	Targeted	1080	Paclitaxel	Microtubule stabiliser	Mitosis	Chemotherapeutic	Basal-like	0	0	931	0	0	0	NA	NA	0	0	0	0
Breast	1083:1085	1083	Crizotinib	MET, ALK, ROS1	RTK signaling	Targeted	1085	Sorafenib	PDGFR, KIT, VEGFR, RAF	Other, kinases	Targeted	Basal-like	0	0	932	0	0	0	NA	NA	0	0	0	0
Breast	1083:1086	1083	Crizotinib	MET, ALK, ROS1	RTK signaling	Targeted	1086	BI-2536	PLK1, PLK2, PLK3	Cell cycle	Targeted	Basal-like	0	0	933	0	0	0	NA	NA	0	0	0	0
Breast	1083:1096	1083	Crizotinib	MET, ALK, ROS1	RTK signaling	Targeted	1096	Tozasertib	AURKA, AURKB, AURKC, others	Mitosis	Targeted	Basal-like	0	0	934	0	0	0	NA	NA	0	0	0	0
Breast	1083:1129	1083	Crizotinib	MET, ALK, ROS1	RTK signaling	Targeted	1129	PF-4708671	S6K1	PI3K/MTOR signaling	Targeted	Basal-like	0	0	935	0	0	0	NA	NA	0	0	0	0
Breast	1083:1179	1083	Crizotinib	MET, ALK, ROS1	RTK signaling	Targeted	1179	MK-1775	WEE1, PLK1	Cell cycle	Targeted	Basal-like	0	0	936	0	0	0	NA	NA	109	33	45	31
Breast	1083:1190	1083	Crizotinib	MET, ALK, ROS1	RTK signaling	Targeted	1190	Gemcitabine	Pyrimidine antimetabolite	DNA replication	Chemotherapeutic	Basal-like	0	0	937	0	0	0	NA	NA	0	0	0	0
Breast	1083:1191	1083	Crizotinib	MET, ALK, ROS1	RTK signaling	Targeted	1191	Bortezomib	Proteasome	Protein stability and degradation	Targeted	Basal-like	0	0	938	0	0	0	NA	NA	1	1	0	0
Breast	1083:1192	1083	Crizotinib	MET, ALK, ROS1	RTK signaling	Targeted	1192	GSK269962A	ROCK1, ROCK2	Cytoskeleton	Targeted	Basal-like	3.7	0	939	0	0	0	NA	NA	0	0	0	0
Breast	1083:1373	1083	Crizotinib	MET, ALK, ROS1	RTK signaling	Targeted	1373	Dabrafenib	BRAF	ERK MAPK signaling	Targeted	Basal-like	0	0	940	0	0	0	NA	NA	0	0	0	0
Breast	1083:1375	1083	Crizotinib	MET, ALK, ROS1	RTK signaling	Targeted	1375	Temozolomide	DNA alkylating agent	DNA replication	Chemotherapeutic	Basal-like	0	0	941	0	0	0	NA	NA	1	1	0	0
Breast	1083:1510	1083	Crizotinib	MET, ALK, ROS1	RTK signaling	Targeted	1510	Linsitinib	IGF1R	IGF1R signaling	Targeted	Basal-like	0	0	942	0	0	0	NA	NA	51	31	13	7
Breast	1083:1553	1083	Crizotinib	MET, ALK, ROS1	RTK signaling	Targeted	1553	Uprosertib	AKT1, AKT2, AKT3	PI3K/MTOR signaling	Targeted	Basal-like	3.8	0	943	0	0	0	NA	NA	2	0	0	2
Breast	1083:1559	1083	Crizotinib	MET, ALK, ROS1	RTK signaling	Targeted	1559	Luminespib	HSP90	Protein stability and degradation	Targeted	Basal-like	0	0	944	0	0	0	NA	NA	0	0	0	0
Breast	1083:1593	1083	Crizotinib	MET, ALK, ROS1	RTK signaling	Targeted	1593	Entinostat	HDAC1, HDAC3	Chromatin histone acetylation	Targeted	Basal-like	0	0	945	0	0	0	NA	NA	0	0	0	0
Breast	1083:2169	1083	Crizotinib	MET, ALK, ROS1	RTK signaling	Targeted	2169	AZD6482	PI3Kbeta	PI3K/MTOR signaling	Targeted	Basal-like	3.8	0	946	0	0	0	NA	NA	0	0	0	0
Breast	1179:1007	1179	MK-1775	WEE1, PLK1	Cell cycle	Targeted	1007	Docetaxel	Microtubule stabiliser	Mitosis	Chemotherapeutic	Basal-like	0	0	947	0	0	0	NA	NA	1	1	0	0
Breast	1179:1012	1179	MK-1775	WEE1, PLK1	Cell cycle	Targeted	1012	Vorinostat	HDAC inhibitor Class I, IIa, IIb, IV	Chromatin histone acetylation	Targeted	Basal-like	3.4	0	948	0	0	0	NA	NA	0	0	0	0
Breast	1179:1013	1179	MK-1775	WEE1, PLK1	Cell cycle	Targeted	1013	Nilotinib	ABL	ABL signaling	Targeted	Basal-like	3.8	0	949	0	0	0	NA	NA	0	0	0	0
Breast	1179:1017	1179	MK-1775	WEE1, PLK1	Cell cycle	Targeted	1017	Olaparib	PARP1, PARP2	Genome integrity	Targeted	Basal-like	7.4	0	950	0	0	0	NA	NA	21	0	3	18
Breast	1179:1021	1179	MK-1775	WEE1, PLK1	Cell cycle	Targeted	1021	Axitinib	PDGFR, KIT, VEGFR	RTK signaling	Targeted	Basal-like	0	0	951	0	0	0	NA	NA	0	0	0	0
Breast	1179:1025	1179	MK-1775	WEE1, PLK1	Cell cycle	Targeted	1025	SB216763	GSK3A, GSK3B	WNT signaling	Targeted	Basal-like	0	0	952	0	0	0	NA	NA	1	0	1	0
Breast	1179:1030	1179	MK-1775	WEE1, PLK1	Cell cycle	Targeted	1030	KU-55933	ATM	Genome integrity	Targeted	Basal-like	0	0	953	0	0	0	NA	NA	0	0	0	0
Breast	1179:1038	1179	MK-1775	WEE1, PLK1	Cell cycle	Targeted	1038	NU7441	DNAPK	Genome integrity	Targeted	Basal-like	3.8	0	954	0	0	0	NA	NA	0	0	0	0
Breast	1179:1046	1179	MK-1775	WEE1, PLK1	Cell cycle	Targeted	1046	Wee1 Inhibitor	WEE1, CHEK1	Cell cycle	Targeted	Basal-like	0	0	955	0	0	0	NA	NA	0	0	0	0
Breast	1179:1052	1179	MK-1775	WEE1, PLK1	Cell cycle	Targeted	1052	RO-3306	CDK1	Cell cycle	Targeted	Basal-like	0	0	956	0	0	0	NA	NA	0	0	0	0
Breast	1179:1054	1179	MK-1775	WEE1, PLK1	Cell cycle	Targeted	1054	Palbociclib	CDK4, CDK6	Cell cycle	Targeted	Basal-like	3.6	0	957	0	0	0	NA	NA	8	0	6	2
Breast	1179:1080	1179	MK-1775	WEE1, PLK1	Cell cycle	Targeted	1080	Paclitaxel	Microtubule stabiliser	Mitosis	Chemotherapeutic	Basal-like	0	0	958	0	0	0	NA	NA	0	0	0	0
Breast	1179:1083	1179	MK-1775	WEE1, PLK1	Cell cycle	Targeted	1083	Crizotinib	MET, ALK, ROS1	RTK signaling	Targeted	Basal-like	0	0	959	0	0	0	NA	NA	43	6	11	26
Breast	1179:1085	1179	MK-1775	WEE1, PLK1	Cell cycle	Targeted	1085	Sorafenib	PDGFR, KIT, VEGFR, RAF	Other, kinases	Targeted	Basal-like	11.5	0	960	0	0	0	NA	NA	0	0	0	0
Breast	1179:1086	1179	MK-1775	WEE1, PLK1	Cell cycle	Targeted	1086	BI-2536	PLK1, PLK2, PLK3	Cell cycle	Targeted	Basal-like	0	0	961	0	0	0	NA	NA	0	0	0	0
Breast	1179:1129	1179	MK-1775	WEE1, PLK1	Cell cycle	Targeted	1129	PF-4708671	S6K1	PI3K/MTOR signaling	Targeted	Basal-like	3.7	0	962	0	0	0	NA	NA	0	0	0	0
Breast	1179:1191	1179	MK-1775	WEE1, PLK1	Cell cycle	Targeted	1191	Bortezomib	Proteasome	Protein stability and degradation	Targeted	Basal-like	0	0	963	0	0	0	NA	NA	2	1	0	1
Breast	1179:1192	1179	MK-1775	WEE1, PLK1	Cell cycle	Targeted	1192	GSK269962A	ROCK1, ROCK2	Cytoskeleton	Targeted	Basal-like	3.7	0	964	0	0	0	NA	NA	0	0	0	0
Breast	1179:1373	1179	MK-1775	WEE1, PLK1	Cell cycle	Targeted	1373	Dabrafenib	BRAF	ERK MAPK signaling	Targeted	Basal-like	0	0	965	0	0	0	NA	NA	0	0	0	0
Breast	1179:1549	1179	MK-1775	WEE1, PLK1	Cell cycle	Targeted	1549	Sapitinib	EGFR, ERBB2, ERBB3	EGFR signaling	Targeted	Basal-like	0	0	966	0	0	0	NA	NA	0	0	0	0
Breast	1179:1559	1179	MK-1775	WEE1, PLK1	Cell cycle	Targeted	1559	Luminespib	HSP90	Protein stability and degradation	Targeted	Basal-like	0	0	967	0	0	0	NA	NA	0	0	0	0
Breast	1190:1003	1190	Gemcitabine	Pyrimidine antimetabolite	DNA replication	Chemotherapeutic	1003	Camptothecin	TOP1	DNA replication	Chemotherapeutic	Basal-like	0	0	968	0	0	0	NA	NA	2	0	0	2
Breast	1190:1007	1190	Gemcitabine	Pyrimidine antimetabolite	DNA replication	Chemotherapeutic	1007	Docetaxel	Microtubule stabiliser	Mitosis	Chemotherapeutic	Basal-like	0	0	969	0	0	0	NA	NA	0	0	0	0
Breast	1190:1012	1190	Gemcitabine	Pyrimidine antimetabolite	DNA replication	Chemotherapeutic	1012	Vorinostat	HDAC inhibitor Class I, IIa, IIb, IV	Chromatin histone acetylation	Targeted	Basal-like	0	0	970	0	0	0	NA	NA	0	0	0	0
Breast	1190:1013	1190	Gemcitabine	Pyrimidine antimetabolite	DNA replication	Chemotherapeutic	1013	Nilotinib	ABL	ABL signaling	Targeted	Basal-like	0	0	971	0	0	0	NA	NA	0	0	0	0
Breast	1190:1017	1190	Gemcitabine	Pyrimidine antimetabolite	DNA replication	Chemotherapeutic	1017	Olaparib	PARP1, PARP2	Genome integrity	Targeted	Basal-like	0	0	972	0	0	0	NA	NA	0	0	0	0
Breast	1190:1021	1190	Gemcitabine	Pyrimidine antimetabolite	DNA replication	Chemotherapeutic	1021	Axitinib	PDGFR, KIT, VEGFR	RTK signaling	Targeted	Basal-like	0	0	973	0	0	0	NA	NA	0	0	0	0
Breast	1190:1025	1190	Gemcitabine	Pyrimidine antimetabolite	DNA replication	Chemotherapeutic	1025	SB216763	GSK3A, GSK3B	WNT signaling	Targeted	Basal-like	0	0	974	0	0	0	NA	NA	1	0	1	0
Breast	1190:1030	1190	Gemcitabine	Pyrimidine antimetabolite	DNA replication	Chemotherapeutic	1030	KU-55933	ATM	Genome integrity	Targeted	Basal-like	0	0	975	0	0	0	NA	NA	0	0	0	0
Breast	1190:1038	1190	Gemcitabine	Pyrimidine antimetabolite	DNA replication	Chemotherapeutic	1038	NU7441	DNAPK	Genome integrity	Targeted	Basal-like	0	0	976	0	0	0	NA	NA	0	0	0	0
Breast	1190:1046	1190	Gemcitabine	Pyrimidine antimetabolite	DNA replication	Chemotherapeutic	1046	Wee1 Inhibitor	WEE1, CHEK1	Cell cycle	Targeted	Basal-like	3.8	0	977	0	0	0	NA	NA	0	0	0	0
Breast	1190:1047	1190	Gemcitabine	Pyrimidine antimetabolite	DNA replication	Chemotherapeutic	1047	Nutlin-3a (-)	MDM2	p53 pathway	Targeted	Basal-like	0	0	978	0	0	0	NA	NA	5	2	2	1
Breast	1190:1050	1190	Gemcitabine	Pyrimidine antimetabolite	DNA replication	Chemotherapeutic	1050	ZM447439	AURKA, AURKB	Mitosis	Targeted	Basal-like	0	0	979	0	0	0	NA	NA	0	0	0	0
Breast	1190:1051	1190	Gemcitabine	Pyrimidine antimetabolite	DNA replication	Chemotherapeutic	1051	Alisertib	AURKA	Mitosis	Targeted	Basal-like	0	0	980	0	0	0	NA	NA	0	0	0	0
Breast	1190:1052	1190	Gemcitabine	Pyrimidine antimetabolite	DNA replication	Chemotherapeutic	1052	RO-3306	CDK1	Cell cycle	Targeted	Basal-like	0	0	981	0	0	0	NA	NA	0	0	0	0
Breast	1190:1054	1190	Gemcitabine	Pyrimidine antimetabolite	DNA replication	Chemotherapeutic	1054	Palbociclib	CDK4, CDK6	Cell cycle	Targeted	Basal-like	0	0	982	0	0	0	NA	NA	0	0	0	0
Breast	1190:1058	1190	Gemcitabine	Pyrimidine antimetabolite	DNA replication	Chemotherapeutic	1058	Pictilisib	PI3K (class 1)	PI3K/MTOR signaling	Targeted	Basal-like	0	0	983	0	0	0	NA	NA	0	0	0	0
Breast	1190:1059	1190	Gemcitabine	Pyrimidine antimetabolite	DNA replication	Chemotherapeutic	1059	AZD8055	MTORC1, MTORC2	PI3K/MTOR signaling	Targeted	Basal-like	0	0	984	0	0	0	NA	NA	0	0	0	0
Breast	1190:1073	1190	Gemcitabine	Pyrimidine antimetabolite	DNA replication	Chemotherapeutic	1073	5-Fluorouracil	Antimetabolite (DNA & RNA)	Other	Chemotherapeutic	Basal-like	0	0	985	0	0	0	NA	NA	0	0	0	0
Breast	1190:1080	1190	Gemcitabine	Pyrimidine antimetabolite	DNA replication	Chemotherapeutic	1080	Paclitaxel	Microtubule stabiliser	Mitosis	Chemotherapeutic	Basal-like	0	0	986	0	0	0	NA	NA	0	0	0	0
Breast	1190:1083	1190	Gemcitabine	Pyrimidine antimetabolite	DNA replication	Chemotherapeutic	1083	Crizotinib	MET, ALK, ROS1	RTK signaling	Targeted	Basal-like	0	0	987	0	0	0	NA	NA	0	0	0	0
Breast	1190:1085	1190	Gemcitabine	Pyrimidine antimetabolite	DNA replication	Chemotherapeutic	1085	Sorafenib	PDGFR, KIT, VEGFR, RAF	Other, kinases	Targeted	Basal-like	0	0	988	0	0	0	NA	NA	1	0	0	1
Breast	1190:1086	1190	Gemcitabine	Pyrimidine antimetabolite	DNA replication	Chemotherapeutic	1086	BI-2536	PLK1, PLK2, PLK3	Cell cycle	Targeted	Basal-like	0	0	989	0	0	0	NA	NA	0	0	0	0
Breast	1190:1096	1190	Gemcitabine	Pyrimidine antimetabolite	DNA replication	Chemotherapeutic	1096	Tozasertib	AURKA, AURKB, AURKC, others	Mitosis	Targeted	Basal-like	3.8	0	990	0	0	0	NA	NA	0	0	0	0
Breast	1190:1129	1190	Gemcitabine	Pyrimidine antimetabolite	DNA replication	Chemotherapeutic	1129	PF-4708671	S6K1	PI3K/MTOR signaling	Targeted	Basal-like	0	0	991	0	0	0	NA	NA	0	0	0	0
Breast	1190:1179	1190	Gemcitabine	Pyrimidine antimetabolite	DNA replication	Chemotherapeutic	1179	MK-1775	WEE1, PLK1	Cell cycle	Targeted	Basal-like	3.6	0	992	0	0	0	NA	NA	1	1	0	0
Breast	1190:1191	1190	Gemcitabine	Pyrimidine antimetabolite	DNA replication	Chemotherapeutic	1191	Bortezomib	Proteasome	Protein stability and degradation	Targeted	Basal-like	0	0	993	0	0	0	NA	NA	2	1	0	1
Breast	1190:1192	1190	Gemcitabine	Pyrimidine antimetabolite	DNA replication	Chemotherapeutic	1192	GSK269962A	ROCK1, ROCK2	Cytoskeleton	Targeted	Basal-like	3.7	0	994	0	0	0	NA	NA	0	0	0	0
Breast	1190:1373	1190	Gemcitabine	Pyrimidine antimetabolite	DNA replication	Chemotherapeutic	1373	Dabrafenib	BRAF	ERK MAPK signaling	Targeted	Basal-like	0	0	995	0	0	0	NA	NA	0	0	0	0
Breast	1190:1375	1190	Gemcitabine	Pyrimidine antimetabolite	DNA replication	Chemotherapeutic	1375	Temozolomide	DNA alkylating agent	DNA replication	Chemotherapeutic	Basal-like	3.7	0	996	0	0	0	NA	NA	5	0	0	5
Breast	1190:1549	1190	Gemcitabine	Pyrimidine antimetabolite	DNA replication	Chemotherapeutic	1549	Sapitinib	EGFR, ERBB2, ERBB3	EGFR signaling	Targeted	Basal-like	0	0	997	0	0	0	NA	NA	0	0	0	0
Breast	1190:1558	1190	Gemcitabine	Pyrimidine antimetabolite	DNA replication	Chemotherapeutic	1558	Lapatinib	EGFR, ERBB2	EGFR signaling	Targeted	Basal-like	3.6	0	998	0	0	0	NA	NA	2	0	0	2
Breast	1190:1559	1190	Gemcitabine	Pyrimidine antimetabolite	DNA replication	Chemotherapeutic	1559	Luminespib	HSP90	Protein stability and degradation	Targeted	Basal-like	0	0	999	0	0	0	NA	NA	0	0	0	0
Breast	1190:1561	1190	Gemcitabine	Pyrimidine antimetabolite	DNA replication	Chemotherapeutic	1561	Taselisib	PI3K (beta sparing)	PI3K/MTOR signaling	Targeted	Basal-like	0	0	1000	0	0	0	NA	NA	5	0	5	0
Breast	1190:1594	1190	Gemcitabine	Pyrimidine antimetabolite	DNA replication	Chemotherapeutic	1594	OSI-027	MTORC1, MTORC2	PI3K/MTOR signaling	Targeted	Basal-like	0	0	1001	0	0	0	NA	NA	0	0	0	0
Breast	1190:2169	1190	Gemcitabine	Pyrimidine antimetabolite	DNA replication	Chemotherapeutic	2169	AZD6482	PI3Kbeta	PI3K/MTOR signaling	Targeted	Basal-like	3.8	0	1002	0	0	0	NA	NA	0	0	0	0
Breast	1191:1007	1191	Bortezomib	Proteasome	Protein stability and degradation	Targeted	1007	Docetaxel	Microtubule stabiliser	Mitosis	Chemotherapeutic	Basal-like	0	0	1003	0	0	0	NA	NA	0	0	0	0
Breast	1191:1022	1191	Bortezomib	Proteasome	Protein stability and degradation	Targeted	1022	AZD7762	CHEK1, CHEK2	Cell cycle	Targeted	Basal-like	0	0	1004	0	0	0	NA	NA	0	0	0	0
Breast	1191:1025	1191	Bortezomib	Proteasome	Protein stability and degradation	Targeted	1025	SB216763	GSK3A, GSK3B	WNT signaling	Targeted	Basal-like	0	0	1005	0	0	0	NA	NA	1	0	1	0
Breast	1191:1030	1191	Bortezomib	Proteasome	Protein stability and degradation	Targeted	1030	KU-55933	ATM	Genome integrity	Targeted	Basal-like	3.8	0	1006	0	0	0	NA	NA	0	0	0	0
Breast	1191:1046	1191	Bortezomib	Proteasome	Protein stability and degradation	Targeted	1046	Wee1 Inhibitor	WEE1, CHEK1	Cell cycle	Targeted	Basal-like	0	0	1007	0	0	0	NA	NA	1	0	0	1
Breast	1191:1049	1191	Bortezomib	Proteasome	Protein stability and degradation	Targeted	1049	PD173074	FGFR1, FGFR2, FGFR3	RTK signaling	Targeted	Basal-like	0	0	1008	0	0	0	NA	NA	0	0	0	0
Breast	1191:1051	1191	Bortezomib	Proteasome	Protein stability and degradation	Targeted	1051	Alisertib	AURKA	Mitosis	Targeted	Basal-like	0	0	1009	0	0	0	NA	NA	0	0	0	0
Breast	1191:1054	1191	Bortezomib	Proteasome	Protein stability and degradation	Targeted	1054	Palbociclib	CDK4, CDK6	Cell cycle	Targeted	Basal-like	0	0	1010	0	0	0	NA	NA	0	0	0	0
Breast	1191:1058	1191	Bortezomib	Proteasome	Protein stability and degradation	Targeted	1058	Pictilisib	PI3K (class 1)	PI3K/MTOR signaling	Targeted	Basal-like	6.9	0	1011	0	0	0	NA	NA	0	0	0	0
Breast	1191:1059	1191	Bortezomib	Proteasome	Protein stability and degradation	Targeted	1059	AZD8055	MTORC1, MTORC2	PI3K/MTOR signaling	Targeted	Basal-like	0	0	1012	0	0	0	NA	NA	0	0	0	0
Breast	1191:1073	1191	Bortezomib	Proteasome	Protein stability and degradation	Targeted	1073	5-Fluorouracil	Antimetabolite (DNA & RNA)	Other	Chemotherapeutic	Basal-like	0	0	1013	0	0	0	NA	NA	0	0	0	0
Breast	1191:1080	1191	Bortezomib	Proteasome	Protein stability and degradation	Targeted	1080	Paclitaxel	Microtubule stabiliser	Mitosis	Chemotherapeutic	Basal-like	0	0	1014	0	0	0	NA	NA	0	0	0	0
Breast	1191:1085	1191	Bortezomib	Proteasome	Protein stability and degradation	Targeted	1085	Sorafenib	PDGFR, KIT, VEGFR, RAF	Other, kinases	Targeted	Basal-like	0	0	1015	0	0	0	NA	NA	0	0	0	0
Breast	1191:1096	1191	Bortezomib	Proteasome	Protein stability and degradation	Targeted	1096	Tozasertib	AURKA, AURKB, AURKC, others	Mitosis	Targeted	Basal-like	3.8	0	1016	0	0	0	NA	NA	1	0	0	1
Breast	1191:1129	1191	Bortezomib	Proteasome	Protein stability and degradation	Targeted	1129	PF-4708671	S6K1	PI3K/MTOR signaling	Targeted	Basal-like	0	0	1017	0	0	0	NA	NA	0	0	0	0
Breast	1191:1192	1191	Bortezomib	Proteasome	Protein stability and degradation	Targeted	1192	GSK269962A	ROCK1, ROCK2	Cytoskeleton	Targeted	Basal-like	0	0	1018	0	0	0	NA	NA	0	0	0	0
Breast	1191:1373	1191	Bortezomib	Proteasome	Protein stability and degradation	Targeted	1373	Dabrafenib	BRAF	ERK MAPK signaling	Targeted	Basal-like	0	0	1019	0	0	0	NA	NA	1	1	0	0
Breast	1191:1375	1191	Bortezomib	Proteasome	Protein stability and degradation	Targeted	1375	Temozolomide	DNA alkylating agent	DNA replication	Chemotherapeutic	Basal-like	0	0	1020	0	0	0	NA	NA	3	0	0	3
Breast	1191:1549	1191	Bortezomib	Proteasome	Protein stability and degradation	Targeted	1549	Sapitinib	EGFR, ERBB2, ERBB3	EGFR signaling	Targeted	Basal-like	0	0	1021	0	0	0	NA	NA	0	0	0	0
Breast	1191:1559	1191	Bortezomib	Proteasome	Protein stability and degradation	Targeted	1559	Luminespib	HSP90	Protein stability and degradation	Targeted	Basal-like	0	0	1022	0	0	0	NA	NA	0	0	0	0
Breast	1191:1560	1191	Bortezomib	Proteasome	Protein stability and degradation	Targeted	1560	Alpelisib	PI3Kalpha	PI3K/MTOR signaling	Targeted	Basal-like	3.8	0	1023	0	0	0	NA	NA	0	0	0	0
Breast	1191:1561	1191	Bortezomib	Proteasome	Protein stability and degradation	Targeted	1561	Taselisib	PI3K (beta sparing)	PI3K/MTOR signaling	Targeted	Basal-like	0	0	1024	0	0	0	NA	NA	7	0	5	2
Breast	1191:2169	1191	Bortezomib	Proteasome	Protein stability and degradation	Targeted	2169	AZD6482	PI3Kbeta	PI3K/MTOR signaling	Targeted	Basal-like	0	0	1025	0	0	0	NA	NA	0	0	0	0
Breast	1372:1005	1372	Trametinib	MEK1, MEK2	ERK MAPK signaling	Targeted	1005	Cisplatin	DNA crosslinker	DNA replication	Chemotherapeutic	Basal-like	0	0	1026	0	0	0	NA	NA	1	1	0	0
Breast	1372:1007	1372	Trametinib	MEK1, MEK2	ERK MAPK signaling	Targeted	1007	Docetaxel	Microtubule stabiliser	Mitosis	Chemotherapeutic	Basal-like	0	0	1027	0	0	0	NA	NA	0	0	0	0
Breast	1372:1012	1372	Trametinib	MEK1, MEK2	ERK MAPK signaling	Targeted	1012	Vorinostat	HDAC inhibitor Class I, IIa, IIb, IV	Chromatin histone acetylation	Targeted	Basal-like	3.4	0	1028	0	0	0	NA	NA	0	0	0	0
Breast	1372:1013	1372	Trametinib	MEK1, MEK2	ERK MAPK signaling	Targeted	1013	Nilotinib	ABL	ABL signaling	Targeted	Basal-like	0	0	1029	0	0	0	NA	NA	0	0	0	0
Breast	1372:1017	1372	Trametinib	MEK1, MEK2	ERK MAPK signaling	Targeted	1017	Olaparib	PARP1, PARP2	Genome integrity	Targeted	Basal-like	0	0	1030	0	0	0	NA	NA	82	26	3	53
Breast	1372:1021	1372	Trametinib	MEK1, MEK2	ERK MAPK signaling	Targeted	1021	Axitinib	PDGFR, KIT, VEGFR	RTK signaling	Targeted	Basal-like	0	0	1031	0	0	0	NA	NA	0	0	0	0
Breast	1372:1025	1372	Trametinib	MEK1, MEK2	ERK MAPK signaling	Targeted	1025	SB216763	GSK3A, GSK3B	WNT signaling	Targeted	Basal-like	0	0	1032	0	0	0	NA	NA	1	0	1	0
Breast	1372:1030	1372	Trametinib	MEK1, MEK2	ERK MAPK signaling	Targeted	1030	KU-55933	ATM	Genome integrity	Targeted	Basal-like	0	0	1033	0	0	0	NA	NA	0	0	0	0
Breast	1372:1038	1372	Trametinib	MEK1, MEK2	ERK MAPK signaling	Targeted	1038	NU7441	DNAPK	Genome integrity	Targeted	Basal-like	7.7	0	1034	0	0	0	NA	NA	0	0	0	0
Breast	1372:1046	1372	Trametinib	MEK1, MEK2	ERK MAPK signaling	Targeted	1046	Wee1 Inhibitor	WEE1, CHEK1	Cell cycle	Targeted	Basal-like	0	0	1035	0	0	0	NA	NA	0	0	0	0
Breast	1372:1047	1372	Trametinib	MEK1, MEK2	ERK MAPK signaling	Targeted	1047	Nutlin-3a (-)	MDM2	p53 pathway	Targeted	Basal-like	0	0	1036	0	0	0	NA	NA	4	2	2	0
Breast	1372:1051	1372	Trametinib	MEK1, MEK2	ERK MAPK signaling	Targeted	1051	Alisertib	AURKA	Mitosis	Targeted	Basal-like	4.2	0	1037	0	0	0	NA	NA	0	0	0	0
Breast	1372:1052	1372	Trametinib	MEK1, MEK2	ERK MAPK signaling	Targeted	1052	RO-3306	CDK1	Cell cycle	Targeted	Basal-like	0	0	1038	0	0	0	NA	NA	0	0	0	0
Breast	1372:1054	1372	Trametinib	MEK1, MEK2	ERK MAPK signaling	Targeted	1054	Palbociclib	CDK4, CDK6	Cell cycle	Targeted	Basal-like	0	0	1039	0	0	0	NA	NA	79	69	6	4
Breast	1372:1080	1372	Trametinib	MEK1, MEK2	ERK MAPK signaling	Targeted	1080	Paclitaxel	Microtubule stabiliser	Mitosis	Chemotherapeutic	Basal-like	3.8	0	1040	0	0	0	NA	NA	0	0	0	0
Breast	1372:1085	1372	Trametinib	MEK1, MEK2	ERK MAPK signaling	Targeted	1085	Sorafenib	PDGFR, KIT, VEGFR, RAF	Other, kinases	Targeted	Basal-like	3.8	0	1041	0	0	0	NA	NA	0	0	0	0
Breast	1372:1086	1372	Trametinib	MEK1, MEK2	ERK MAPK signaling	Targeted	1086	BI-2536	PLK1, PLK2, PLK3	Cell cycle	Targeted	Basal-like	0	0	1042	0	0	0	NA	NA	0	0	0	0
Breast	1372:1129	1372	Trametinib	MEK1, MEK2	ERK MAPK signaling	Targeted	1129	PF-4708671	S6K1	PI3K/MTOR signaling	Targeted	Basal-like	0	0	1043	0	0	0	NA	NA	1	1	0	0
Breast	1372:1179	1372	Trametinib	MEK1, MEK2	ERK MAPK signaling	Targeted	1179	MK-1775	WEE1, PLK1	Cell cycle	Targeted	Basal-like	0	0	1044	0	0	0	NA	NA	129	65	45	19
Breast	1372:1191	1372	Trametinib	MEK1, MEK2	ERK MAPK signaling	Targeted	1191	Bortezomib	Proteasome	Protein stability and degradation	Targeted	Basal-like	3.7	0	1045	0	0	0	NA	NA	1	0	0	1
Breast	1372:1373	1372	Trametinib	MEK1, MEK2	ERK MAPK signaling	Targeted	1373	Dabrafenib	BRAF	ERK MAPK signaling	Targeted	Basal-like	3.8	0	1046	0	0	0	NA	NA	1	0	0	1
Breast	1372:1375	1372	Trametinib	MEK1, MEK2	ERK MAPK signaling	Targeted	1375	Temozolomide	DNA alkylating agent	DNA replication	Chemotherapeutic	Basal-like	0	0	1047	0	0	0	NA	NA	0	0	0	0
Breast	1372:1559	1372	Trametinib	MEK1, MEK2	ERK MAPK signaling	Targeted	1559	Luminespib	HSP90	Protein stability and degradation	Targeted	Basal-like	0	0	1048	0	0	0	NA	NA	0	0	0	0
Breast	1372:1564	1372	Trametinib	MEK1, MEK2	ERK MAPK signaling	Targeted	1564	SCH772984	ERK1, ERK2	ERK MAPK signaling	Targeted	Basal-like	4.2	0	1049	0	0	0	NA	NA	57	3	9	45
Breast	1372:1632	1372	Trametinib	MEK1, MEK2	ERK MAPK signaling	Targeted	1632	Ribociclib	CDK4, CDK6	Cell cycle	Targeted	Basal-like	7.7	0	1050	0	0	0	NA	NA	0	0	0	0
Breast	1372:1909	1372	Trametinib	MEK1, MEK2	ERK MAPK signaling	Targeted	1909	Venetoclax	BCL2	Apoptosis regulation	Targeted	Basal-like	0	0	1051	0	0	0	NA	NA	2	0	0	2
Breast	1375:1003	1375	Temozolomide	DNA alkylating agent	DNA replication	Chemotherapeutic	1003	Camptothecin	TOP1	DNA replication	Chemotherapeutic	Basal-like	3.8	0	1052	0	0	0	NA	NA	0	0	0	0
Breast	1375:1005	1375	Temozolomide	DNA alkylating agent	DNA replication	Chemotherapeutic	1005	Cisplatin	DNA crosslinker	DNA replication	Chemotherapeutic	Basal-like	0	0	1053	0	0	0	NA	NA	4	4	0	0
Breast	1375:1007	1375	Temozolomide	DNA alkylating agent	DNA replication	Chemotherapeutic	1007	Docetaxel	Microtubule stabiliser	Mitosis	Chemotherapeutic	Basal-like	0	0	1054	0	0	0	NA	NA	0	0	0	0
Breast	1375:1011	1375	Temozolomide	DNA alkylating agent	DNA replication	Chemotherapeutic	1011	Navitoclax	BCL2, BCL-XL, BCL-W	Apoptosis regulation	Targeted	Basal-like	0	0	1055	0	0	0	NA	NA	0	0	0	0
Breast	1375:1012	1375	Temozolomide	DNA alkylating agent	DNA replication	Chemotherapeutic	1012	Vorinostat	HDAC inhibitor Class I, IIa, IIb, IV	Chromatin histone acetylation	Targeted	Basal-like	0	0	1056	0	0	0	NA	NA	0	0	0	0
Breast	1375:1013	1375	Temozolomide	DNA alkylating agent	DNA replication	Chemotherapeutic	1013	Nilotinib	ABL	ABL signaling	Targeted	Basal-like	0	0	1057	0	0	0	NA	NA	1	0	0	1
Breast	1375:1021	1375	Temozolomide	DNA alkylating agent	DNA replication	Chemotherapeutic	1021	Axitinib	PDGFR, KIT, VEGFR	RTK signaling	Targeted	Basal-like	0	0	1058	0	0	0	NA	NA	0	0	0	0
Breast	1375:1022	1375	Temozolomide	DNA alkylating agent	DNA replication	Chemotherapeutic	1022	AZD7762	CHEK1, CHEK2	Cell cycle	Targeted	Basal-like	0	0	1059	0	0	0	NA	NA	1	0	0	1
Breast	1375:1025	1375	Temozolomide	DNA alkylating agent	DNA replication	Chemotherapeutic	1025	SB216763	GSK3A, GSK3B	WNT signaling	Targeted	Basal-like	0	0	1060	0	0	0	NA	NA	1	0	1	0
Breast	1375:1030	1375	Temozolomide	DNA alkylating agent	DNA replication	Chemotherapeutic	1030	KU-55933	ATM	Genome integrity	Targeted	Basal-like	0	0	1061	0	0	0	NA	NA	0	0	0	0
Breast	1375:1032	1375	Temozolomide	DNA alkylating agent	DNA replication	Chemotherapeutic	1032	Afatinib	EGFR, ERBB2	EGFR signaling	Targeted	Basal-like	0	0	1062	0	0	0	NA	NA	2	0	2	0
Breast	1375:1038	1375	Temozolomide	DNA alkylating agent	DNA replication	Chemotherapeutic	1038	NU7441	DNAPK	Genome integrity	Targeted	Basal-like	0	0	1063	0	0	0	NA	NA	0	0	0	0
Breast	1375:1046	1375	Temozolomide	DNA alkylating agent	DNA replication	Chemotherapeutic	1046	Wee1 Inhibitor	WEE1, CHEK1	Cell cycle	Targeted	Basal-like	0	0	1064	0	0	0	NA	NA	0	0	0	0
Breast	1375:1047	1375	Temozolomide	DNA alkylating agent	DNA replication	Chemotherapeutic	1047	Nutlin-3a (-)	MDM2	p53 pathway	Targeted	Basal-like	3.4	0	1065	0	0	0	NA	NA	6	4	2	0
Breast	1375:1049	1375	Temozolomide	DNA alkylating agent	DNA replication	Chemotherapeutic	1049	PD173074	FGFR1, FGFR2, FGFR3	RTK signaling	Targeted	Basal-like	0	0	1066	0	0	0	NA	NA	0	0	0	0
Breast	1375:1050	1375	Temozolomide	DNA alkylating agent	DNA replication	Chemotherapeutic	1050	ZM447439	AURKA, AURKB	Mitosis	Targeted	Basal-like	0	0	1067	0	0	0	NA	NA	0	0	0	0
Breast	1375:1051	1375	Temozolomide	DNA alkylating agent	DNA replication	Chemotherapeutic	1051	Alisertib	AURKA	Mitosis	Targeted	Basal-like	4.2	0	1068	0	0	0	NA	NA	0	0	0	0
Breast	1375:1052	1375	Temozolomide	DNA alkylating agent	DNA replication	Chemotherapeutic	1052	RO-3306	CDK1	Cell cycle	Targeted	Basal-like	0	0	1069	0	0	0	NA	NA	1	0	0	1
Breast	1375:1054	1375	Temozolomide	DNA alkylating agent	DNA replication	Chemotherapeutic	1054	Palbociclib	CDK4, CDK6	Cell cycle	Targeted	Basal-like	0	0	1070	0	0	0	NA	NA	0	0	0	0
Breast	1375:1058	1375	Temozolomide	DNA alkylating agent	DNA replication	Chemotherapeutic	1058	Pictilisib	PI3K (class 1)	PI3K/MTOR signaling	Targeted	Basal-like	0	0	1071	0	0	0	NA	NA	0	0	0	0
Breast	1375:1059	1375	Temozolomide	DNA alkylating agent	DNA replication	Chemotherapeutic	1059	AZD8055	MTORC1, MTORC2	PI3K/MTOR signaling	Targeted	Basal-like	0	0	1072	0	0	0	NA	NA	0	0	0	0
Breast	1375:1073	1375	Temozolomide	DNA alkylating agent	DNA replication	Chemotherapeutic	1073	5-Fluorouracil	Antimetabolite (DNA & RNA)	Other	Chemotherapeutic	Basal-like	0	0	1073	0	0	0	NA	NA	0	0	0	0
Breast	1375:1080	1375	Temozolomide	DNA alkylating agent	DNA replication	Chemotherapeutic	1080	Paclitaxel	Microtubule stabiliser	Mitosis	Chemotherapeutic	Basal-like	0	0	1074	0	0	0	NA	NA	0	0	0	0
Breast	1375:1083	1375	Temozolomide	DNA alkylating agent	DNA replication	Chemotherapeutic	1083	Crizotinib	MET, ALK, ROS1	RTK signaling	Targeted	Basal-like	0	0	1075	0	0	0	NA	NA	0	0	0	0
Breast	1375:1085	1375	Temozolomide	DNA alkylating agent	DNA replication	Chemotherapeutic	1085	Sorafenib	PDGFR, KIT, VEGFR, RAF	Other, kinases	Targeted	Basal-like	0	0	1076	0	0	0	NA	NA	1	0	0	1
Breast	1375:1086	1375	Temozolomide	DNA alkylating agent	DNA replication	Chemotherapeutic	1086	BI-2536	PLK1, PLK2, PLK3	Cell cycle	Targeted	Basal-like	0	0	1077	0	0	0	NA	NA	0	0	0	0
Breast	1375:1096	1375	Temozolomide	DNA alkylating agent	DNA replication	Chemotherapeutic	1096	Tozasertib	AURKA, AURKB, AURKC, others	Mitosis	Targeted	Basal-like	0	0	1078	0	0	0	NA	NA	0	0	0	0
Breast	1375:1129	1375	Temozolomide	DNA alkylating agent	DNA replication	Chemotherapeutic	1129	PF-4708671	S6K1	PI3K/MTOR signaling	Targeted	Basal-like	0	0	1079	0	0	0	NA	NA	0	0	0	0
Breast	1375:1179	1375	Temozolomide	DNA alkylating agent	DNA replication	Chemotherapeutic	1179	MK-1775	WEE1, PLK1	Cell cycle	Targeted	Basal-like	0	0	1080	0	0	0	NA	NA	0	0	0	0
Breast	1375:1190	1375	Temozolomide	DNA alkylating agent	DNA replication	Chemotherapeutic	1190	Gemcitabine	Pyrimidine antimetabolite	DNA replication	Chemotherapeutic	Basal-like	0	0	1081	0	0	0	NA	NA	1	0	0	1
Breast	1375:1191	1375	Temozolomide	DNA alkylating agent	DNA replication	Chemotherapeutic	1191	Bortezomib	Proteasome	Protein stability and degradation	Targeted	Basal-like	0	0	1082	0	0	0	NA	NA	3	1	0	2
Breast	1375:1192	1375	Temozolomide	DNA alkylating agent	DNA replication	Chemotherapeutic	1192	GSK269962A	ROCK1, ROCK2	Cytoskeleton	Targeted	Basal-like	0	0	1083	0	0	0	NA	NA	0	0	0	0
Breast	1375:1372	1375	Temozolomide	DNA alkylating agent	DNA replication	Chemotherapeutic	1372	Trametinib	MEK1, MEK2	ERK MAPK signaling	Targeted	Basal-like	0	0	1084	0	0	0	NA	NA	0	0	0	0
Breast	1375:1373	1375	Temozolomide	DNA alkylating agent	DNA replication	Chemotherapeutic	1373	Dabrafenib	BRAF	ERK MAPK signaling	Targeted	Basal-like	0	0	1085	0	0	0	NA	NA	1	0	0	1
Breast	1375:1510	1375	Temozolomide	DNA alkylating agent	DNA replication	Chemotherapeutic	1510	Linsitinib	IGF1R	IGF1R signaling	Targeted	Basal-like	0	0	1086	0	0	0	NA	NA	5	0	5	0
Breast	1375:1549	1375	Temozolomide	DNA alkylating agent	DNA replication	Chemotherapeutic	1549	Sapitinib	EGFR, ERBB2, ERBB3	EGFR signaling	Targeted	Basal-like	0	0	1087	0	0	0	NA	NA	0	0	0	0
Breast	1375:1553	1375	Temozolomide	DNA alkylating agent	DNA replication	Chemotherapeutic	1553	Uprosertib	AKT1, AKT2, AKT3	PI3K/MTOR signaling	Targeted	Basal-like	0	0	1088	0	0	0	NA	NA	2	0	0	2
Breast	1375:1558	1375	Temozolomide	DNA alkylating agent	DNA replication	Chemotherapeutic	1558	Lapatinib	EGFR, ERBB2	EGFR signaling	Targeted	Basal-like	0	0	1089	0	0	0	NA	NA	0	0	0	0
Breast	1375:1559	1375	Temozolomide	DNA alkylating agent	DNA replication	Chemotherapeutic	1559	Luminespib	HSP90	Protein stability and degradation	Targeted	Basal-like	0	0	1090	0	0	0	NA	NA	0	0	0	0
Breast	1375:1560	1375	Temozolomide	DNA alkylating agent	DNA replication	Chemotherapeutic	1560	Alpelisib	PI3Kalpha	PI3K/MTOR signaling	Targeted	Basal-like	3.8	0	1091	0	0	0	NA	NA	0	0	0	0
Breast	1375:1561	1375	Temozolomide	DNA alkylating agent	DNA replication	Chemotherapeutic	1561	Taselisib	PI3K (beta sparing)	PI3K/MTOR signaling	Targeted	Basal-like	0	0	1092	0	0	0	NA	NA	5	0	5	0
Breast	1375:1564	1375	Temozolomide	DNA alkylating agent	DNA replication	Chemotherapeutic	1564	SCH772984	ERK1, ERK2	ERK MAPK signaling	Targeted	Basal-like	0	0	1093	0	0	0	NA	NA	1	1	0	0
Breast	1375:1593	1375	Temozolomide	DNA alkylating agent	DNA replication	Chemotherapeutic	1593	Entinostat	HDAC1, HDAC3	Chromatin histone acetylation	Targeted	Basal-like	0	0	1094	0	0	0	NA	NA	0	0	0	0
Breast	1375:1594	1375	Temozolomide	DNA alkylating agent	DNA replication	Chemotherapeutic	1594	OSI-027	MTORC1, MTORC2	PI3K/MTOR signaling	Targeted	Basal-like	0	0	1095	0	0	0	NA	NA	0	0	0	0
Breast	1375:1632	1375	Temozolomide	DNA alkylating agent	DNA replication	Chemotherapeutic	1632	Ribociclib	CDK4, CDK6	Cell cycle	Targeted	Basal-like	0	0	1096	0	0	0	NA	NA	0	0	0	0
Breast	1375:1909	1375	Temozolomide	DNA alkylating agent	DNA replication	Chemotherapeutic	1909	Venetoclax	BCL2	Apoptosis regulation	Targeted	Basal-like	0	0	1097	0	0	0	NA	NA	0	0	0	0
Breast	1375:2169	1375	Temozolomide	DNA alkylating agent	DNA replication	Chemotherapeutic	2169	AZD6482	PI3Kbeta	PI3K/MTOR signaling	Targeted	Basal-like	3.8	0	1098	0	0	0	NA	NA	1	0	0	1
Breast	1375:2172	1375	Temozolomide	DNA alkylating agent	DNA replication	Chemotherapeutic	2172	JQ1	BRD2, BRD3, BRD4, BRDT	Chromatin other	Targeted	Basal-like	0	0	1099	0	0	0	NA	NA	0	0	0	0
Breast	1510:1003	1510	Linsitinib	IGF1R	IGF1R signaling	Targeted	1003	Camptothecin	TOP1	DNA replication	Chemotherapeutic	Basal-like	0	0	1100	0	0	0	NA	NA	0	0	0	0
Breast	1510:1005	1510	Linsitinib	IGF1R	IGF1R signaling	Targeted	1005	Cisplatin	DNA crosslinker	DNA replication	Chemotherapeutic	Basal-like	3.4	0	1101	0	0	0	NA	NA	0	0	0	0
Breast	1510:1007	1510	Linsitinib	IGF1R	IGF1R signaling	Targeted	1007	Docetaxel	Microtubule stabiliser	Mitosis	Chemotherapeutic	Basal-like	0	0	1102	0	0	0	NA	NA	0	0	0	0
Breast	1510:1012	1510	Linsitinib	IGF1R	IGF1R signaling	Targeted	1012	Vorinostat	HDAC inhibitor Class I, IIa, IIb, IV	Chromatin histone acetylation	Targeted	Basal-like	0	0	1103	0	0	0	NA	NA	0	0	0	0
Breast	1510:1013	1510	Linsitinib	IGF1R	IGF1R signaling	Targeted	1013	Nilotinib	ABL	ABL signaling	Targeted	Basal-like	0	0	1104	0	0	0	NA	NA	1	0	0	1
Breast	1510:1017	1510	Linsitinib	IGF1R	IGF1R signaling	Targeted	1017	Olaparib	PARP1, PARP2	Genome integrity	Targeted	Basal-like	0	0	1105	0	0	0	NA	NA	26	4	3	19
Breast	1510:1022	1510	Linsitinib	IGF1R	IGF1R signaling	Targeted	1022	AZD7762	CHEK1, CHEK2	Cell cycle	Targeted	Basal-like	0	0	1106	0	0	0	NA	NA	79	38	7	34
Breast	1510:1025	1510	Linsitinib	IGF1R	IGF1R signaling	Targeted	1025	SB216763	GSK3A, GSK3B	WNT signaling	Targeted	Basal-like	0	0	1107	0	0	0	NA	NA	1	0	1	0
Breast	1510:1030	1510	Linsitinib	IGF1R	IGF1R signaling	Targeted	1030	KU-55933	ATM	Genome integrity	Targeted	Basal-like	3.7	0	1108	0	0	0	NA	NA	4	0	0	4
Breast	1510:1042	1510	Linsitinib	IGF1R	IGF1R signaling	Targeted	1042	Doramapimod	p38, JNK2	JNK and p38 signaling	Targeted	Basal-like	0	0	1109	0	0	0	NA	NA	1	1	0	0
Breast	1510:1046	1510	Linsitinib	IGF1R	IGF1R signaling	Targeted	1046	Wee1 Inhibitor	WEE1, CHEK1	Cell cycle	Targeted	Basal-like	0	0	1110	0	0	0	NA	NA	0	0	0	0
Breast	1510:1047	1510	Linsitinib	IGF1R	IGF1R signaling	Targeted	1047	Nutlin-3a (-)	MDM2	p53 pathway	Targeted	Basal-like	0	0	1111	0	0	0	NA	NA	2	0	2	0
Breast	1510:1051	1510	Linsitinib	IGF1R	IGF1R signaling	Targeted	1051	Alisertib	AURKA	Mitosis	Targeted	Basal-like	8.3	0	1112	0	0	0	NA	NA	0	0	0	0
Breast	1510:1052	1510	Linsitinib	IGF1R	IGF1R signaling	Targeted	1052	RO-3306	CDK1	Cell cycle	Targeted	Basal-like	14.8	0	1113	0	0	0	NA	NA	0	0	0	0
Breast	1510:1073	1510	Linsitinib	IGF1R	IGF1R signaling	Targeted	1073	5-Fluorouracil	Antimetabolite (DNA & RNA)	Other	Chemotherapeutic	Basal-like	0	0	1114	0	0	0	NA	NA	34	24	7	3
Breast	1510:1080	1510	Linsitinib	IGF1R	IGF1R signaling	Targeted	1080	Paclitaxel	Microtubule stabiliser	Mitosis	Chemotherapeutic	Basal-like	0	0	1115	0	0	0	NA	NA	1	0	0	1
Breast	1510:1083	1510	Linsitinib	IGF1R	IGF1R signaling	Targeted	1083	Crizotinib	MET, ALK, ROS1	RTK signaling	Targeted	Basal-like	3.6	0	1116	0	0	0	NA	NA	22	9	11	2
Breast	1510:1085	1510	Linsitinib	IGF1R	IGF1R signaling	Targeted	1085	Sorafenib	PDGFR, KIT, VEGFR, RAF	Other, kinases	Targeted	Basal-like	11.5	0	1117	0	0	0	NA	NA	0	0	0	0
Breast	1510:1086	1510	Linsitinib	IGF1R	IGF1R signaling	Targeted	1086	BI-2536	PLK1, PLK2, PLK3	Cell cycle	Targeted	Basal-like	5	0	1118	0	0	0	NA	NA	0	0	0	0
Breast	1510:1096	1510	Linsitinib	IGF1R	IGF1R signaling	Targeted	1096	Tozasertib	AURKA, AURKB, AURKC, others	Mitosis	Targeted	Basal-like	11.5	0	1119	0	0	0	NA	NA	0	0	0	0
Breast	1510:1129	1510	Linsitinib	IGF1R	IGF1R signaling	Targeted	1129	PF-4708671	S6K1	PI3K/MTOR signaling	Targeted	Basal-like	11.1	0	1120	0	0	0	NA	NA	0	0	0	0
Breast	1510:1179	1510	Linsitinib	IGF1R	IGF1R signaling	Targeted	1179	MK-1775	WEE1, PLK1	Cell cycle	Targeted	Basal-like	3.6	0	1121	0	0	0	NA	NA	109	62	45	2
Breast	1510:1190	1510	Linsitinib	IGF1R	IGF1R signaling	Targeted	1190	Gemcitabine	Pyrimidine antimetabolite	DNA replication	Chemotherapeutic	Basal-like	0	0	1122	0	0	0	NA	NA	0	0	0	0
Breast	1510:1191	1510	Linsitinib	IGF1R	IGF1R signaling	Targeted	1191	Bortezomib	Proteasome	Protein stability and degradation	Targeted	Basal-like	0	0	1123	0	0	0	NA	NA	0	0	0	0
Breast	1510:1192	1510	Linsitinib	IGF1R	IGF1R signaling	Targeted	1192	GSK269962A	ROCK1, ROCK2	Cytoskeleton	Targeted	Basal-like	11.1	0	1124	0	0	0	NA	NA	1	0	0	1
Breast	1510:1373	1510	Linsitinib	IGF1R	IGF1R signaling	Targeted	1373	Dabrafenib	BRAF	ERK MAPK signaling	Targeted	Basal-like	3.8	0	1125	0	0	0	NA	NA	2	0	0	2
Breast	1510:1375	1510	Linsitinib	IGF1R	IGF1R signaling	Targeted	1375	Temozolomide	DNA alkylating agent	DNA replication	Chemotherapeutic	Basal-like	3.7	0	1126	0	0	0	NA	NA	1	0	0	1
Breast	1510:1559	1510	Linsitinib	IGF1R	IGF1R signaling	Targeted	1559	Luminespib	HSP90	Protein stability and degradation	Targeted	Basal-like	0	0	1127	0	0	0	NA	NA	0	0	0	0
Breast	1510:1561	1510	Linsitinib	IGF1R	IGF1R signaling	Targeted	1561	Taselisib	PI3K (beta sparing)	PI3K/MTOR signaling	Targeted	Basal-like	0	0	1128	0	0	0	NA	NA	26	7	18	1
Breast	1510:1593	1510	Linsitinib	IGF1R	IGF1R signaling	Targeted	1593	Entinostat	HDAC1, HDAC3	Chromatin histone acetylation	Targeted	Basal-like	4	0	1129	0	0	0	NA	NA	0	0	0	0
Breast	1510:1632	1510	Linsitinib	IGF1R	IGF1R signaling	Targeted	1632	Ribociclib	CDK4, CDK6	Cell cycle	Targeted	Basal-like	3.8	0	1130	0	0	0	NA	NA	1	0	0	1
Breast	1549:1003	1549	Sapitinib	EGFR, ERBB2, ERBB3	EGFR signaling	Targeted	1003	Camptothecin	TOP1	DNA replication	Chemotherapeutic	Basal-like	0	0	1131	0	0	0	NA	NA	0	0	0	0
Breast	1549:1005	1549	Sapitinib	EGFR, ERBB2, ERBB3	EGFR signaling	Targeted	1005	Cisplatin	DNA crosslinker	DNA replication	Chemotherapeutic	Basal-like	0	0	1132	0	0	0	NA	NA	0	0	0	0
Breast	1549:1007	1549	Sapitinib	EGFR, ERBB2, ERBB3	EGFR signaling	Targeted	1007	Docetaxel	Microtubule stabiliser	Mitosis	Chemotherapeutic	Basal-like	0	0	1133	0	0	0	NA	NA	0	0	0	0
Breast	1549:1012	1549	Sapitinib	EGFR, ERBB2, ERBB3	EGFR signaling	Targeted	1012	Vorinostat	HDAC inhibitor Class I, IIa, IIb, IV	Chromatin histone acetylation	Targeted	Basal-like	0	0	1134	0	0	0	NA	NA	0	0	0	0
Breast	1549:1013	1549	Sapitinib	EGFR, ERBB2, ERBB3	EGFR signaling	Targeted	1013	Nilotinib	ABL	ABL signaling	Targeted	Basal-like	3.8	0	1135	0	0	0	NA	NA	0	0	0	0
Breast	1549:1017	1549	Sapitinib	EGFR, ERBB2, ERBB3	EGFR signaling	Targeted	1017	Olaparib	PARP1, PARP2	Genome integrity	Targeted	Basal-like	0	0	1136	0	0	0	NA	NA	0	0	0	0
Breast	1549:1022	1549	Sapitinib	EGFR, ERBB2, ERBB3	EGFR signaling	Targeted	1022	AZD7762	CHEK1, CHEK2	Cell cycle	Targeted	Basal-like	0	0	1137	0	0	0	NA	NA	0	0	0	0
Breast	1549:1025	1549	Sapitinib	EGFR, ERBB2, ERBB3	EGFR signaling	Targeted	1025	SB216763	GSK3A, GSK3B	WNT signaling	Targeted	Basal-like	0	0	1138	0	0	0	NA	NA	1	0	1	0
Breast	1549:1030	1549	Sapitinib	EGFR, ERBB2, ERBB3	EGFR signaling	Targeted	1030	KU-55933	ATM	Genome integrity	Targeted	Basal-like	0	0	1139	0	0	0	NA	NA	1	1	0	0
Breast	1549:1032	1549	Sapitinib	EGFR, ERBB2, ERBB3	EGFR signaling	Targeted	1032	Afatinib	EGFR, ERBB2	EGFR signaling	Targeted	Basal-like	0	0	1140	0	0	0	NA	NA	2	0	2	0
Breast	1549:1042	1549	Sapitinib	EGFR, ERBB2, ERBB3	EGFR signaling	Targeted	1042	Doramapimod	p38, JNK2	JNK and p38 signaling	Targeted	Basal-like	0	0	1141	0	0	0	NA	NA	0	0	0	0
Breast	1549:1046	1549	Sapitinib	EGFR, ERBB2, ERBB3	EGFR signaling	Targeted	1046	Wee1 Inhibitor	WEE1, CHEK1	Cell cycle	Targeted	Basal-like	0	0	1142	0	0	0	NA	NA	0	0	0	0
Breast	1549:1047	1549	Sapitinib	EGFR, ERBB2, ERBB3	EGFR signaling	Targeted	1047	Nutlin-3a (-)	MDM2	p53 pathway	Targeted	Basal-like	0	0	1143	0	0	0	NA	NA	2	0	2	0
Breast	1549:1052	1549	Sapitinib	EGFR, ERBB2, ERBB3	EGFR signaling	Targeted	1052	RO-3306	CDK1	Cell cycle	Targeted	Basal-like	0	0	1144	0	0	0	NA	NA	0	0	0	0
Breast	1549:1054	1549	Sapitinib	EGFR, ERBB2, ERBB3	EGFR signaling	Targeted	1054	Palbociclib	CDK4, CDK6	Cell cycle	Targeted	Basal-like	3.6	0	1145	0	0	0	NA	NA	2	1	0	1
Breast	1549:1059	1549	Sapitinib	EGFR, ERBB2, ERBB3	EGFR signaling	Targeted	1059	AZD8055	MTORC1, MTORC2	PI3K/MTOR signaling	Targeted	Basal-like	3.7	0	1146	0	0	0	NA	NA	0	0	0	0
Breast	1549:1073	1549	Sapitinib	EGFR, ERBB2, ERBB3	EGFR signaling	Targeted	1073	5-Fluorouracil	Antimetabolite (DNA & RNA)	Other	Chemotherapeutic	Basal-like	0	0	1147	0	0	0	NA	NA	0	0	0	0
Breast	1549:1080	1549	Sapitinib	EGFR, ERBB2, ERBB3	EGFR signaling	Targeted	1080	Paclitaxel	Microtubule stabiliser	Mitosis	Chemotherapeutic	Basal-like	3.8	0	1148	0	0	0	NA	NA	0	0	0	0
Breast	1549:1085	1549	Sapitinib	EGFR, ERBB2, ERBB3	EGFR signaling	Targeted	1085	Sorafenib	PDGFR, KIT, VEGFR, RAF	Other, kinases	Targeted	Basal-like	0	0	1149	0	0	0	NA	NA	0	0	0	0
Breast	1549:1129	1549	Sapitinib	EGFR, ERBB2, ERBB3	EGFR signaling	Targeted	1129	PF-4708671	S6K1	PI3K/MTOR signaling	Targeted	Basal-like	0	0	1150	0	0	0	NA	NA	1	1	0	0
Breast	1549:1179	1549	Sapitinib	EGFR, ERBB2, ERBB3	EGFR signaling	Targeted	1179	MK-1775	WEE1, PLK1	Cell cycle	Targeted	Basal-like	0	0	1151	0	0	0	NA	NA	0	0	0	0
Breast	1549:1190	1549	Sapitinib	EGFR, ERBB2, ERBB3	EGFR signaling	Targeted	1190	Gemcitabine	Pyrimidine antimetabolite	DNA replication	Chemotherapeutic	Basal-like	0	0	1152	0	0	0	NA	NA	0	0	0	0
Breast	1549:1191	1549	Sapitinib	EGFR, ERBB2, ERBB3	EGFR signaling	Targeted	1191	Bortezomib	Proteasome	Protein stability and degradation	Targeted	Basal-like	3.7	0	1153	0	0	0	NA	NA	0	0	0	0
Breast	1549:1192	1549	Sapitinib	EGFR, ERBB2, ERBB3	EGFR signaling	Targeted	1192	GSK269962A	ROCK1, ROCK2	Cytoskeleton	Targeted	Basal-like	0	0	1154	0	0	0	NA	NA	0	0	0	0
Breast	1549:1373	1549	Sapitinib	EGFR, ERBB2, ERBB3	EGFR signaling	Targeted	1373	Dabrafenib	BRAF	ERK MAPK signaling	Targeted	Basal-like	0	0	1155	0	0	0	NA	NA	0	0	0	0
Breast	1549:1375	1549	Sapitinib	EGFR, ERBB2, ERBB3	EGFR signaling	Targeted	1375	Temozolomide	DNA alkylating agent	DNA replication	Chemotherapeutic	Basal-like	0	0	1156	0	0	0	NA	NA	1	0	0	1
Breast	1549:1558	1549	Sapitinib	EGFR, ERBB2, ERBB3	EGFR signaling	Targeted	1558	Lapatinib	EGFR, ERBB2	EGFR signaling	Targeted	Basal-like	0	0	1157	0	0	0	NA	NA	0	0	0	0
Breast	1549:1559	1549	Sapitinib	EGFR, ERBB2, ERBB3	EGFR signaling	Targeted	1559	Luminespib	HSP90	Protein stability and degradation	Targeted	Basal-like	0	0	1158	0	0	0	NA	NA	0	0	0	0
Breast	1549:1560	1549	Sapitinib	EGFR, ERBB2, ERBB3	EGFR signaling	Targeted	1560	Alpelisib	PI3Kalpha	PI3K/MTOR signaling	Targeted	Basal-like	15.4	0	1159	0	0	0	NA	NA	0	0	0	0
Breast	1549:1564	1549	Sapitinib	EGFR, ERBB2, ERBB3	EGFR signaling	Targeted	1564	SCH772984	ERK1, ERK2	ERK MAPK signaling	Targeted	Basal-like	8.3	0	1160	0	0	0	NA	NA	1	1	0	0
Breast	1549:1594	1549	Sapitinib	EGFR, ERBB2, ERBB3	EGFR signaling	Targeted	1594	OSI-027	MTORC1, MTORC2	PI3K/MTOR signaling	Targeted	Basal-like	14.3	0	1161	0	0	0	NA	NA	2	1	0	1
Breast	1549:1632	1549	Sapitinib	EGFR, ERBB2, ERBB3	EGFR signaling	Targeted	1632	Ribociclib	CDK4, CDK6	Cell cycle	Targeted	Basal-like	3.8	0	1162	0	0	0	NA	NA	0	0	0	0
Breast	1549:1909	1549	Sapitinib	EGFR, ERBB2, ERBB3	EGFR signaling	Targeted	1909	Venetoclax	BCL2	Apoptosis regulation	Targeted	Basal-like	7.7	0	1163	0	0	0	NA	NA	0	0	0	0
Breast	1558:1003	1558	Lapatinib	EGFR, ERBB2	EGFR signaling	Targeted	1003	Camptothecin	TOP1	DNA replication	Chemotherapeutic	Basal-like	3.8	0	1164	0	0	0	NA	NA	0	0	0	0
Breast	1558:1005	1558	Lapatinib	EGFR, ERBB2	EGFR signaling	Targeted	1005	Cisplatin	DNA crosslinker	DNA replication	Chemotherapeutic	Basal-like	3.4	0	1165	0	0	0	NA	NA	0	0	0	0
Breast	1558:1007	1558	Lapatinib	EGFR, ERBB2	EGFR signaling	Targeted	1007	Docetaxel	Microtubule stabiliser	Mitosis	Chemotherapeutic	Basal-like	0	0	1166	0	0	0	NA	NA	0	0	0	0
Breast	1558:1012	1558	Lapatinib	EGFR, ERBB2	EGFR signaling	Targeted	1012	Vorinostat	HDAC inhibitor Class I, IIa, IIb, IV	Chromatin histone acetylation	Targeted	Basal-like	0	0	1167	0	0	0	NA	NA	0	0	0	0
Breast	1558:1017	1558	Lapatinib	EGFR, ERBB2	EGFR signaling	Targeted	1017	Olaparib	PARP1, PARP2	Genome integrity	Targeted	Basal-like	3.7	0	1168	0	0	0	NA	NA	0	0	0	0
Breast	1558:1021	1558	Lapatinib	EGFR, ERBB2	EGFR signaling	Targeted	1021	Axitinib	PDGFR, KIT, VEGFR	RTK signaling	Targeted	Basal-like	6.9	0	1169	0	0	0	NA	NA	0	0	0	0
Breast	1558:1022	1558	Lapatinib	EGFR, ERBB2	EGFR signaling	Targeted	1022	AZD7762	CHEK1, CHEK2	Cell cycle	Targeted	Basal-like	3.4	0	1170	0	0	0	NA	NA	0	0	0	0
Breast	1558:1025	1558	Lapatinib	EGFR, ERBB2	EGFR signaling	Targeted	1025	SB216763	GSK3A, GSK3B	WNT signaling	Targeted	Basal-like	0	0	1171	0	0	0	NA	NA	1	0	1	0
Breast	1558:1030	1558	Lapatinib	EGFR, ERBB2	EGFR signaling	Targeted	1030	KU-55933	ATM	Genome integrity	Targeted	Basal-like	3.7	0	1172	0	0	0	NA	NA	1	0	0	1
Breast	1558:1042	1558	Lapatinib	EGFR, ERBB2	EGFR signaling	Targeted	1042	Doramapimod	p38, JNK2	JNK and p38 signaling	Targeted	Basal-like	20.8	0	1173	0	0	0	NA	NA	0	0	0	0
Breast	1558:1046	1558	Lapatinib	EGFR, ERBB2	EGFR signaling	Targeted	1046	Wee1 Inhibitor	WEE1, CHEK1	Cell cycle	Targeted	Basal-like	0	0	1174	0	0	0	NA	NA	0	0	0	0
Breast	1558:1047	1558	Lapatinib	EGFR, ERBB2	EGFR signaling	Targeted	1047	Nutlin-3a (-)	MDM2	p53 pathway	Targeted	Basal-like	0	0	1175	0	0	0	NA	NA	2	0	2	0
Breast	1558:1052	1558	Lapatinib	EGFR, ERBB2	EGFR signaling	Targeted	1052	RO-3306	CDK1	Cell cycle	Targeted	Basal-like	3.7	0	1176	0	0	0	NA	NA	0	0	0	0
Breast	1558:1073	1558	Lapatinib	EGFR, ERBB2	EGFR signaling	Targeted	1073	5-Fluorouracil	Antimetabolite (DNA & RNA)	Other	Chemotherapeutic	Basal-like	6.9	0	1177	0	0	0	NA	NA	1	0	0	1
Breast	1558:1080	1558	Lapatinib	EGFR, ERBB2	EGFR signaling	Targeted	1080	Paclitaxel	Microtubule stabiliser	Mitosis	Chemotherapeutic	Basal-like	11.5	0	1178	0	0	0	NA	NA	0	0	0	0
Breast	1558:1085	1558	Lapatinib	EGFR, ERBB2	EGFR signaling	Targeted	1085	Sorafenib	PDGFR, KIT, VEGFR, RAF	Other, kinases	Targeted	Basal-like	0	0	1179	0	0	0	NA	NA	0	0	0	0
Breast	1558:1086	1558	Lapatinib	EGFR, ERBB2	EGFR signaling	Targeted	1086	BI-2536	PLK1, PLK2, PLK3	Cell cycle	Targeted	Basal-like	25	0	1180	0	0	0	NA	NA	0	0	0	0
Breast	1558:1129	1558	Lapatinib	EGFR, ERBB2	EGFR signaling	Targeted	1129	PF-4708671	S6K1	PI3K/MTOR signaling	Targeted	Basal-like	11.1	0	1181	0	0	0	NA	NA	3	0	0	3
Breast	1558:1179	1558	Lapatinib	EGFR, ERBB2	EGFR signaling	Targeted	1179	MK-1775	WEE1, PLK1	Cell cycle	Targeted	Basal-like	0	0	1182	0	0	0	NA	NA	1	0	0	1
Breast	1558:1191	1558	Lapatinib	EGFR, ERBB2	EGFR signaling	Targeted	1191	Bortezomib	Proteasome	Protein stability and degradation	Targeted	Basal-like	3.7	0	1183	0	0	0	NA	NA	2	0	0	2
Breast	1558:1192	1558	Lapatinib	EGFR, ERBB2	EGFR signaling	Targeted	1192	GSK269962A	ROCK1, ROCK2	Cytoskeleton	Targeted	Basal-like	14.8	0	1184	0	0	0	NA	NA	1	0	0	1
Breast	1558:1373	1558	Lapatinib	EGFR, ERBB2	EGFR signaling	Targeted	1373	Dabrafenib	BRAF	ERK MAPK signaling	Targeted	Basal-like	0	0	1185	0	0	0	NA	NA	0	0	0	0
Breast	1558:1375	1558	Lapatinib	EGFR, ERBB2	EGFR signaling	Targeted	1375	Temozolomide	DNA alkylating agent	DNA replication	Chemotherapeutic	Basal-like	0	0	1186	0	0	0	NA	NA	0	0	0	0
Breast	1558:1549	1558	Lapatinib	EGFR, ERBB2	EGFR signaling	Targeted	1549	Sapitinib	EGFR, ERBB2, ERBB3	EGFR signaling	Targeted	Basal-like	7.4	0	1187	0	0	0	NA	NA	2	0	0	2
Breast	1558:1559	1558	Lapatinib	EGFR, ERBB2	EGFR signaling	Targeted	1559	Luminespib	HSP90	Protein stability and degradation	Targeted	Basal-like	0	0	1188	0	0	0	NA	NA	0	0	0	0
Breast	1558:1564	1558	Lapatinib	EGFR, ERBB2	EGFR signaling	Targeted	1564	SCH772984	ERK1, ERK2	ERK MAPK signaling	Targeted	Basal-like	8.3	0	1189	0	0	0	NA	NA	1	1	0	0
Breast	1558:1593	1558	Lapatinib	EGFR, ERBB2	EGFR signaling	Targeted	1593	Entinostat	HDAC1, HDAC3	Chromatin histone acetylation	Targeted	Basal-like	16	0	1190	0	0	0	NA	NA	0	0	0	0
Breast	1558:1632	1558	Lapatinib	EGFR, ERBB2	EGFR signaling	Targeted	1632	Ribociclib	CDK4, CDK6	Cell cycle	Targeted	Basal-like	15.4	0	1191	0	0	0	NA	NA	0	0	0	0
Breast	1558:1909	1558	Lapatinib	EGFR, ERBB2	EGFR signaling	Targeted	1909	Venetoclax	BCL2	Apoptosis regulation	Targeted	Basal-like	7.7	0	1192	0	0	0	NA	NA	0	0	0	0
Breast	1558:2172	1558	Lapatinib	EGFR, ERBB2	EGFR signaling	Targeted	2172	JQ1	BRD2, BRD3, BRD4, BRDT	Chromatin other	Targeted	Basal-like	30.8	0	1193	0	0	0	NA	NA	1	1	0	0
Breast	1559:1007	1559	Luminespib	HSP90	Protein stability and degradation	Targeted	1007	Docetaxel	Microtubule stabiliser	Mitosis	Chemotherapeutic	Basal-like	0	0	1194	0	0	0	NA	NA	0	0	0	0
Breast	1559:1011	1559	Luminespib	HSP90	Protein stability and degradation	Targeted	1011	Navitoclax	BCL2, BCL-XL, BCL-W	Apoptosis regulation	Targeted	Basal-like	7.4	0	1195	0	0	0	NA	NA	1	0	0	1
Breast	1559:1012	1559	Luminespib	HSP90	Protein stability and degradation	Targeted	1012	Vorinostat	HDAC inhibitor Class I, IIa, IIb, IV	Chromatin histone acetylation	Targeted	Basal-like	3.4	0	1196	0	0	0	NA	NA	0	0	0	0
Breast	1559:1013	1559	Luminespib	HSP90	Protein stability and degradation	Targeted	1013	Nilotinib	ABL	ABL signaling	Targeted	Basal-like	0	0	1197	0	0	0	NA	NA	0	0	0	0
Breast	1559:1017	1559	Luminespib	HSP90	Protein stability and degradation	Targeted	1017	Olaparib	PARP1, PARP2	Genome integrity	Targeted	Basal-like	3.7	0	1198	0	0	0	NA	NA	0	0	0	0
Breast	1559:1021	1559	Luminespib	HSP90	Protein stability and degradation	Targeted	1021	Axitinib	PDGFR, KIT, VEGFR	RTK signaling	Targeted	Basal-like	0	0	1199	0	0	0	NA	NA	0	0	0	0
Breast	1559:1025	1559	Luminespib	HSP90	Protein stability and degradation	Targeted	1025	SB216763	GSK3A, GSK3B	WNT signaling	Targeted	Basal-like	0	0	1200	0	0	0	NA	NA	1	0	1	0
Breast	1559:1032	1559	Luminespib	HSP90	Protein stability and degradation	Targeted	1032	Afatinib	EGFR, ERBB2	EGFR signaling	Targeted	Basal-like	0	0	1201	0	0	0	NA	NA	2	0	2	0
Breast	1559:1038	1559	Luminespib	HSP90	Protein stability and degradation	Targeted	1038	NU7441	DNAPK	Genome integrity	Targeted	Basal-like	0	0	1202	0	0	0	NA	NA	0	0	0	0
Breast	1559:1042	1559	Luminespib	HSP90	Protein stability and degradation	Targeted	1042	Doramapimod	p38, JNK2	JNK and p38 signaling	Targeted	Basal-like	0	0	1203	0	0	0	NA	NA	0	0	0	0
Breast	1559:1046	1559	Luminespib	HSP90	Protein stability and degradation	Targeted	1046	Wee1 Inhibitor	WEE1, CHEK1	Cell cycle	Targeted	Basal-like	0	0	1204	0	0	0	NA	NA	0	0	0	0
Breast	1559:1047	1559	Luminespib	HSP90	Protein stability and degradation	Targeted	1047	Nutlin-3a (-)	MDM2	p53 pathway	Targeted	Basal-like	0	0	1205	0	0	0	NA	NA	5	3	2	0
Breast	1559:1050	1559	Luminespib	HSP90	Protein stability and degradation	Targeted	1050	ZM447439	AURKA, AURKB	Mitosis	Targeted	Basal-like	3.8	0	1206	0	0	0	NA	NA	0	0	0	0
Breast	1559:1051	1559	Luminespib	HSP90	Protein stability and degradation	Targeted	1051	Alisertib	AURKA	Mitosis	Targeted	Basal-like	8.3	0	1207	0	0	0	NA	NA	0	0	0	0
Breast	1559:1052	1559	Luminespib	HSP90	Protein stability and degradation	Targeted	1052	RO-3306	CDK1	Cell cycle	Targeted	Basal-like	0	0	1208	0	0	0	NA	NA	0	0	0	0
Breast	1559:1053	1559	Luminespib	HSP90	Protein stability and degradation	Targeted	1053	MK-2206	AKT1, AKT2	PI3K/MTOR signaling	Targeted	Basal-like	0	0	1209	0	0	0	NA	NA	0	0	0	0
Breast	1559:1054	1559	Luminespib	HSP90	Protein stability and degradation	Targeted	1054	Palbociclib	CDK4, CDK6	Cell cycle	Targeted	Basal-like	3.6	0	1210	0	0	0	NA	NA	0	0	0	0
Breast	1559:1058	1559	Luminespib	HSP90	Protein stability and degradation	Targeted	1058	Pictilisib	PI3K (class 1)	PI3K/MTOR signaling	Targeted	Basal-like	0	0	1211	0	0	0	NA	NA	0	0	0	0
Breast	1559:1059	1559	Luminespib	HSP90	Protein stability and degradation	Targeted	1059	AZD8055	MTORC1, MTORC2	PI3K/MTOR signaling	Targeted	Basal-like	0	0	1212	0	0	0	NA	NA	0	0	0	0
Breast	1559:1073	1559	Luminespib	HSP90	Protein stability and degradation	Targeted	1073	5-Fluorouracil	Antimetabolite (DNA & RNA)	Other	Chemotherapeutic	Basal-like	3.4	0	1213	0	0	0	NA	NA	2	2	0	0
Breast	1559:1080	1559	Luminespib	HSP90	Protein stability and degradation	Targeted	1080	Paclitaxel	Microtubule stabiliser	Mitosis	Chemotherapeutic	Basal-like	3.8	0	1214	0	0	0	NA	NA	0	0	0	0
Breast	1559:1083	1559	Luminespib	HSP90	Protein stability and degradation	Targeted	1083	Crizotinib	MET, ALK, ROS1	RTK signaling	Targeted	Basal-like	3.6	0	1215	0	0	0	NA	NA	0	0	0	0
Breast	1559:1085	1559	Luminespib	HSP90	Protein stability and degradation	Targeted	1085	Sorafenib	PDGFR, KIT, VEGFR, RAF	Other, kinases	Targeted	Basal-like	0	0	1216	0	0	0	NA	NA	0	0	0	0
Breast	1559:1086	1559	Luminespib	HSP90	Protein stability and degradation	Targeted	1086	BI-2536	PLK1, PLK2, PLK3	Cell cycle	Targeted	Basal-like	0	0	1217	0	0	0	NA	NA	0	0	0	0
Breast	1559:1096	1559	Luminespib	HSP90	Protein stability and degradation	Targeted	1096	Tozasertib	AURKA, AURKB, AURKC, others	Mitosis	Targeted	Basal-like	0	0	1218	0	0	0	NA	NA	1	1	0	0
Breast	1559:1129	1559	Luminespib	HSP90	Protein stability and degradation	Targeted	1129	PF-4708671	S6K1	PI3K/MTOR signaling	Targeted	Basal-like	0	0	1219	0	0	0	NA	NA	1	1	0	0
Breast	1559:1179	1559	Luminespib	HSP90	Protein stability and degradation	Targeted	1179	MK-1775	WEE1, PLK1	Cell cycle	Targeted	Basal-like	0	0	1220	0	0	0	NA	NA	0	0	0	0
Breast	1559:1190	1559	Luminespib	HSP90	Protein stability and degradation	Targeted	1190	Gemcitabine	Pyrimidine antimetabolite	DNA replication	Chemotherapeutic	Basal-like	0	0	1221	0	0	0	NA	NA	0	0	0	0
Breast	1559:1191	1559	Luminespib	HSP90	Protein stability and degradation	Targeted	1191	Bortezomib	Proteasome	Protein stability and degradation	Targeted	Basal-like	0	0	1222	0	0	0	NA	NA	1	1	0	0
Breast	1559:1373	1559	Luminespib	HSP90	Protein stability and degradation	Targeted	1373	Dabrafenib	BRAF	ERK MAPK signaling	Targeted	Basal-like	0	0	1223	0	0	0	NA	NA	1	1	0	0
Breast	1559:1375	1559	Luminespib	HSP90	Protein stability and degradation	Targeted	1375	Temozolomide	DNA alkylating agent	DNA replication	Chemotherapeutic	Basal-like	0	0	1224	0	0	0	NA	NA	1	0	0	1
Breast	1559:1510	1559	Luminespib	HSP90	Protein stability and degradation	Targeted	1510	Linsitinib	IGF1R	IGF1R signaling	Targeted	Basal-like	3.7	0	1225	0	0	0	NA	NA	5	0	5	0
Breast	1559:1553	1559	Luminespib	HSP90	Protein stability and degradation	Targeted	1553	Uprosertib	AKT1, AKT2, AKT3	PI3K/MTOR signaling	Targeted	Basal-like	0	0	1226	0	0	0	NA	NA	0	0	0	0
Breast	1559:1558	1559	Luminespib	HSP90	Protein stability and degradation	Targeted	1558	Lapatinib	EGFR, ERBB2	EGFR signaling	Targeted	Basal-like	0	0	1227	0	0	0	NA	NA	0	0	0	0
Breast	1559:1560	1559	Luminespib	HSP90	Protein stability and degradation	Targeted	1560	Alpelisib	PI3Kalpha	PI3K/MTOR signaling	Targeted	Basal-like	0	0	1228	0	0	0	NA	NA	0	0	0	0
Breast	1559:1561	1559	Luminespib	HSP90	Protein stability and degradation	Targeted	1561	Taselisib	PI3K (beta sparing)	PI3K/MTOR signaling	Targeted	Basal-like	0	0	1229	0	0	0	NA	NA	5	0	5	0
Breast	1559:1593	1559	Luminespib	HSP90	Protein stability and degradation	Targeted	1593	Entinostat	HDAC1, HDAC3	Chromatin histone acetylation	Targeted	Basal-like	0	0	1230	0	0	0	NA	NA	2	0	0	2
Breast	1559:1632	1559	Luminespib	HSP90	Protein stability and degradation	Targeted	1632	Ribociclib	CDK4, CDK6	Cell cycle	Targeted	Basal-like	0	0	1231	0	0	0	NA	NA	0	0	0	0
Breast	1559:1909	1559	Luminespib	HSP90	Protein stability and degradation	Targeted	1909	Venetoclax	BCL2	Apoptosis regulation	Targeted	Basal-like	3.8	0	1232	0	0	0	NA	NA	0	0	0	0
Breast	1559:2169	1559	Luminespib	HSP90	Protein stability and degradation	Targeted	2169	AZD6482	PI3Kbeta	PI3K/MTOR signaling	Targeted	Basal-like	3.8	0	1233	0	0	0	NA	NA	0	0	0	0
Breast	1559:2172	1559	Luminespib	HSP90	Protein stability and degradation	Targeted	2172	JQ1	BRD2, BRD3, BRD4, BRDT	Chromatin other	Targeted	Basal-like	0	0	1234	0	0	0	NA	NA	0	0	0	0
Breast	1561:1005	1561	Taselisib	PI3K (beta sparing)	PI3K/MTOR signaling	Targeted	1005	Cisplatin	DNA crosslinker	DNA replication	Chemotherapeutic	Basal-like	0	0	1235	0	0	0	NA	NA	1	1	0	0
Breast	1561:1012	1561	Taselisib	PI3K (beta sparing)	PI3K/MTOR signaling	Targeted	1012	Vorinostat	HDAC inhibitor Class I, IIa, IIb, IV	Chromatin histone acetylation	Targeted	Basal-like	0	0	1236	0	0	0	NA	NA	0	0	0	0
Breast	1561:1017	1561	Taselisib	PI3K (beta sparing)	PI3K/MTOR signaling	Targeted	1017	Olaparib	PARP1, PARP2	Genome integrity	Targeted	Basal-like	3.7	0	1237	0	0	0	NA	NA	23	8	3	12
Breast	1561:1022	1561	Taselisib	PI3K (beta sparing)	PI3K/MTOR signaling	Targeted	1022	AZD7762	CHEK1, CHEK2	Cell cycle	Targeted	Basal-like	0	0	1238	0	0	0	NA	NA	7	0	7	0
Breast	1561:1025	1561	Taselisib	PI3K (beta sparing)	PI3K/MTOR signaling	Targeted	1025	SB216763	GSK3A, GSK3B	WNT signaling	Targeted	Basal-like	0	0	1239	0	0	0	NA	NA	1	0	1	0
Breast	1561:1030	1561	Taselisib	PI3K (beta sparing)	PI3K/MTOR signaling	Targeted	1030	KU-55933	ATM	Genome integrity	Targeted	Basal-like	7.4	0	1240	0	0	0	NA	NA	0	0	0	0
Breast	1561:1042	1561	Taselisib	PI3K (beta sparing)	PI3K/MTOR signaling	Targeted	1042	Doramapimod	p38, JNK2	JNK and p38 signaling	Targeted	Basal-like	12.5	0	1241	0	0	0	NA	NA	0	0	0	0
Breast	1561:1046	1561	Taselisib	PI3K (beta sparing)	PI3K/MTOR signaling	Targeted	1046	Wee1 Inhibitor	WEE1, CHEK1	Cell cycle	Targeted	Basal-like	0	0	1242	0	0	0	NA	NA	0	0	0	0
Breast	1561:1052	1561	Taselisib	PI3K (beta sparing)	PI3K/MTOR signaling	Targeted	1052	RO-3306	CDK1	Cell cycle	Targeted	Basal-like	3.7	0	1243	0	0	0	NA	NA	0	0	0	0
Breast	1561:1053	1561	Taselisib	PI3K (beta sparing)	PI3K/MTOR signaling	Targeted	1053	MK-2206	AKT1, AKT2	PI3K/MTOR signaling	Targeted	Basal-like	3.4	0	1244	0	0	0	NA	NA	18	4	5	9
Breast	1561:1058	1561	Taselisib	PI3K (beta sparing)	PI3K/MTOR signaling	Targeted	1058	Pictilisib	PI3K (class 1)	PI3K/MTOR signaling	Targeted	Basal-like	0	0	1245	0	0	0	NA	NA	0	0	0	0
Breast	1561:1085	1561	Taselisib	PI3K (beta sparing)	PI3K/MTOR signaling	Targeted	1085	Sorafenib	PDGFR, KIT, VEGFR, RAF	Other, kinases	Targeted	Basal-like	0	0	1246	0	0	0	NA	NA	0	0	0	0
Breast	1561:1086	1561	Taselisib	PI3K (beta sparing)	PI3K/MTOR signaling	Targeted	1086	BI-2536	PLK1, PLK2, PLK3	Cell cycle	Targeted	Basal-like	5	0	1247	0	0	0	NA	NA	0	0	0	0
Breast	1561:1179	1561	Taselisib	PI3K (beta sparing)	PI3K/MTOR signaling	Targeted	1179	MK-1775	WEE1, PLK1	Cell cycle	Targeted	Basal-like	0	0	1248	0	0	0	NA	NA	77	21	45	11
Breast	1561:1191	1561	Taselisib	PI3K (beta sparing)	PI3K/MTOR signaling	Targeted	1191	Bortezomib	Proteasome	Protein stability and degradation	Targeted	Basal-like	3.7	0	1249	0	0	0	NA	NA	0	0	0	0
Breast	1561:1375	1561	Taselisib	PI3K (beta sparing)	PI3K/MTOR signaling	Targeted	1375	Temozolomide	DNA alkylating agent	DNA replication	Chemotherapeutic	Basal-like	3.7	0	1250	0	0	0	NA	NA	3	1	0	2
Breast	1561:1510	1561	Taselisib	PI3K (beta sparing)	PI3K/MTOR signaling	Targeted	1510	Linsitinib	IGF1R	IGF1R signaling	Targeted	Basal-like	14.8	0	1251	0	0	0	NA	NA	26	3	13	10
Breast	1561:1553	1561	Taselisib	PI3K (beta sparing)	PI3K/MTOR signaling	Targeted	1553	Uprosertib	AKT1, AKT2, AKT3	PI3K/MTOR signaling	Targeted	Basal-like	3.8	0	1252	0	0	0	NA	NA	0	0	0	0
Breast	1561:1558	1561	Taselisib	PI3K (beta sparing)	PI3K/MTOR signaling	Targeted	1558	Lapatinib	EGFR, ERBB2	EGFR signaling	Targeted	Basal-like	10.7	0	1253	0	0	0	NA	NA	0	0	0	0
Breast	1561:1559	1561	Taselisib	PI3K (beta sparing)	PI3K/MTOR signaling	Targeted	1559	Luminespib	HSP90	Protein stability and degradation	Targeted	Basal-like	0	0	1254	0	0	0	NA	NA	0	0	0	0
Breast	1561:1560	1561	Taselisib	PI3K (beta sparing)	PI3K/MTOR signaling	Targeted	1560	Alpelisib	PI3Kalpha	PI3K/MTOR signaling	Targeted	Basal-like	0	0	1255	0	0	0	NA	NA	0	0	0	0
Breast	1594:1007	1594	OSI-027	MTORC1, MTORC2	PI3K/MTOR signaling	Targeted	1007	Docetaxel	Microtubule stabiliser	Mitosis	Chemotherapeutic	Basal-like	0	0	1256	0	0	0	NA	NA	0	0	0	0
Breast	1594:1017	1594	OSI-027	MTORC1, MTORC2	PI3K/MTOR signaling	Targeted	1017	Olaparib	PARP1, PARP2	Genome integrity	Targeted	Basal-like	0	0	1257	0	0	0	NA	NA	0	0	0	0
Breast	1594:1022	1594	OSI-027	MTORC1, MTORC2	PI3K/MTOR signaling	Targeted	1022	AZD7762	CHEK1, CHEK2	Cell cycle	Targeted	Basal-like	0	0	1258	0	0	0	NA	NA	0	0	0	0
Breast	1594:1025	1594	OSI-027	MTORC1, MTORC2	PI3K/MTOR signaling	Targeted	1025	SB216763	GSK3A, GSK3B	WNT signaling	Targeted	Basal-like	0	0	1259	0	0	0	NA	NA	0	0	0	0
Breast	1594:1030	1594	OSI-027	MTORC1, MTORC2	PI3K/MTOR signaling	Targeted	1030	KU-55933	ATM	Genome integrity	Targeted	Basal-like	0	0	1260	0	0	0	NA	NA	0	0	0	0
Breast	1594:1032	1594	OSI-027	MTORC1, MTORC2	PI3K/MTOR signaling	Targeted	1032	Afatinib	EGFR, ERBB2	EGFR signaling	Targeted	Basal-like	12.5	0	1261	0	0	0	NA	NA	0	0	0	0
Breast	1594:1042	1594	OSI-027	MTORC1, MTORC2	PI3K/MTOR signaling	Targeted	1042	Doramapimod	p38, JNK2	JNK and p38 signaling	Targeted	Basal-like	0	0	1262	0	0	0	NA	NA	0	0	0	0
Breast	1594:1046	1594	OSI-027	MTORC1, MTORC2	PI3K/MTOR signaling	Targeted	1046	Wee1 Inhibitor	WEE1, CHEK1	Cell cycle	Targeted	Basal-like	0	0	1263	0	0	0	NA	NA	0	0	0	0
Breast	1594:1058	1594	OSI-027	MTORC1, MTORC2	PI3K/MTOR signaling	Targeted	1058	Pictilisib	PI3K (class 1)	PI3K/MTOR signaling	Targeted	Basal-like	3.4	0	1264	0	0	0	NA	NA	0	0	0	0
Breast	1594:1059	1594	OSI-027	MTORC1, MTORC2	PI3K/MTOR signaling	Targeted	1059	AZD8055	MTORC1, MTORC2	PI3K/MTOR signaling	Targeted	Basal-like	0	0	1265	0	0	0	NA	NA	0	0	0	0
Breast	1594:1073	1594	OSI-027	MTORC1, MTORC2	PI3K/MTOR signaling	Targeted	1073	5-Fluorouracil	Antimetabolite (DNA & RNA)	Other	Chemotherapeutic	Basal-like	0	0	1266	0	0	0	NA	NA	0	0	0	0
Breast	1594:1080	1594	OSI-027	MTORC1, MTORC2	PI3K/MTOR signaling	Targeted	1080	Paclitaxel	Microtubule stabiliser	Mitosis	Chemotherapeutic	Basal-like	0	0	1267	0	0	0	NA	NA	0	0	0	0
Breast	1594:1085	1594	OSI-027	MTORC1, MTORC2	PI3K/MTOR signaling	Targeted	1085	Sorafenib	PDGFR, KIT, VEGFR, RAF	Other, kinases	Targeted	Basal-like	0	0	1268	0	0	0	NA	NA	0	0	0	0
Breast	1594:1086	1594	OSI-027	MTORC1, MTORC2	PI3K/MTOR signaling	Targeted	1086	BI-2536	PLK1, PLK2, PLK3	Cell cycle	Targeted	Basal-like	5	0	1269	0	0	0	NA	NA	0	0	0	0
Breast	1594:1129	1594	OSI-027	MTORC1, MTORC2	PI3K/MTOR signaling	Targeted	1129	PF-4708671	S6K1	PI3K/MTOR signaling	Targeted	Basal-like	0	0	1270	0	0	0	NA	NA	0	0	0	0
Breast	1594:1179	1594	OSI-027	MTORC1, MTORC2	PI3K/MTOR signaling	Targeted	1179	MK-1775	WEE1, PLK1	Cell cycle	Targeted	Basal-like	0	0	1271	0	0	0	NA	NA	0	0	0	0
Breast	1594:1191	1594	OSI-027	MTORC1, MTORC2	PI3K/MTOR signaling	Targeted	1191	Bortezomib	Proteasome	Protein stability and degradation	Targeted	Basal-like	3.7	0	1272	0	0	0	NA	NA	0	0	0	0
Breast	1594:1373	1594	OSI-027	MTORC1, MTORC2	PI3K/MTOR signaling	Targeted	1373	Dabrafenib	BRAF	ERK MAPK signaling	Targeted	Basal-like	0	0	1273	0	0	0	NA	NA	0	0	0	0
Breast	1594:1375	1594	OSI-027	MTORC1, MTORC2	PI3K/MTOR signaling	Targeted	1375	Temozolomide	DNA alkylating agent	DNA replication	Chemotherapeutic	Basal-like	0	0	1274	0	0	0	NA	NA	2	0	0	2
Breast	1594:2169	1594	OSI-027	MTORC1, MTORC2	PI3K/MTOR signaling	Targeted	2169	AZD6482	PI3Kbeta	PI3K/MTOR signaling	Targeted	Basal-like	0	0	1275	0	0	0	NA	NA	0	0	0	0
Colon	1179:1022	1179	MK-1775	WEE1, PLK1	Cell cycle	Targeted	1022	AZD7762	CHEK1, CHEK2	Cell cycle	Targeted	KRAS	50	72	1	0	0	0	NA	NA	33	11	7	15
Colon	1003:1022	1003	Camptothecin	TOP1	DNA replication	Chemotherapeutic	1022	AZD7762	CHEK1, CHEK2	Cell cycle	Targeted	KRAS	31.8	48	2	0	0	0	NA	NA	0	0	0	0
Colon	1032|1372:1053	1032|1372	Afatinib|Trametinib	EGFR, ERBB2|MEK1, MEK2	EGFR signaling | ERK MAPK signaling	Targeted	1053	MK-2206	AKT1, AKT2	PI3K/MTOR signaling	Targeted	KRAS	31.8	48	3	0	0	0	NA	NA	0	0	0	0
Colon	1372:1053	1372	Trametinib	MEK1, MEK2	ERK MAPK signaling	Targeted	1053	MK-2206	AKT1, AKT2	PI3K/MTOR signaling	Targeted	KRAS	13.6	48	4	0	0	0	NA	NA	36	7	5	24
Colon	2171:1549	2171	BMS-754807	IGF1R, IR	IGF1R signaling	Targeted	1549	Sapitinib	EGFR, ERBB2, ERBB3	EGFR signaling	Targeted	KRAS	45.5	48	5	0	0	0	NA	NA	0	0	0	0
Colon	1022:1003	1022	AZD7762	CHEK1, CHEK2	Cell cycle	Targeted	1003	Camptothecin	TOP1	DNA replication	Chemotherapeutic	KRAS	54.5	45.8	6	0	0	0	NA	NA	0	0	0	0
Colon	1032|1372:1510	1032|1372	Afatinib|Trametinib	EGFR, ERBB2|MEK1, MEK2	EGFR signaling | ERK MAPK signaling	Targeted	1510	Linsitinib	IGF1R	IGF1R signaling	Targeted	KRAS	31.8	44	7	0	0	0	NA	NA	0	0	0	0
Colon	2048:1011	2048	Vinorelbine	Microtubule destabiliser	Mitosis	Chemotherapeutic	1011	Navitoclax	BCL2, BCL-XL, BCL-W	Apoptosis regulation	Targeted	KRAS	42.9	41.7	8	0	0	0	NA	NA	0	0	0	0
Colon	1011:1561	1011	Navitoclax	BCL2, BCL-XL, BCL-W	Apoptosis regulation	Targeted	1561	Taselisib	PI3K (beta sparing)	PI3K/MTOR signaling	Targeted	KRAS	31.8	40	9	0	0	0	NA	NA	49	25	23	1
Colon	1011:2048	1011	Navitoclax	BCL2, BCL-XL, BCL-W	Apoptosis regulation	Targeted	2048	Vinorelbine	Microtubule destabiliser	Mitosis	Chemotherapeutic	KRAS	36.4	40	10	0	0	0	NA	NA	0	0	0	0
Colon	1083:1549	1083	Crizotinib	MET, ALK, ROS1	RTK signaling	Targeted	1549	Sapitinib	EGFR, ERBB2, ERBB3	EGFR signaling	Targeted	KRAS	22.7	40	11	0	0	0	NA	NA	0	0	0	0
Colon	1372:1561	1372	Trametinib	MEK1, MEK2	ERK MAPK signaling	Targeted	1561	Taselisib	PI3K (beta sparing)	PI3K/MTOR signaling	Targeted	KRAS	40.9	40	12	0	0	0	NA	NA	42	14	23	5
Colon	2048:1053	2048	Vinorelbine	Microtubule destabiliser	Mitosis	Chemotherapeutic	1053	MK-2206	AKT1, AKT2	PI3K/MTOR signaling	Targeted	KRAS	9.1	40	13	0	0	0	NA	NA	0	0	0	0
Colon	2048:1549	2048	Vinorelbine	Microtubule destabiliser	Mitosis	Chemotherapeutic	1549	Sapitinib	EGFR, ERBB2, ERBB3	EGFR signaling	Targeted	KRAS	4.5	40	14	0	0	0	NA	NA	0	0	0	0
Colon	1073:1022	1073	5-Fluorouracil	Antimetabolite (DNA & RNA)	Other	Chemotherapeutic	1022	AZD7762	CHEK1, CHEK2	Cell cycle	Targeted	KRAS	18.2	36	15	0	0	0	NA	NA	18	9	7	2
Colon	1510:1549	1510	Linsitinib	IGF1R	IGF1R signaling	Targeted	1549	Sapitinib	EGFR, ERBB2, ERBB3	EGFR signaling	Targeted	KRAS	36.4	36	16	0	0	0	NA	NA	0	0	0	0
Colon	1564:1053	1564	SCH772984	ERK1, ERK2	ERK MAPK signaling	Targeted	1053	MK-2206	AKT1, AKT2	PI3K/MTOR signaling	Targeted	KRAS	27.3	36	17	0	0	0	NA	NA	0	0	0	0
Colon	1786:1053	1786	AZD4547	FGFR1, FGFR2, FGFR3	RTK signaling	Targeted	1053	MK-2206	AKT1, AKT2	PI3K/MTOR signaling	Targeted	KRAS	18.2	36	18	0	0	0	NA	NA	0	0	0	0
Colon	1032|1372:2171	1032|1372	Afatinib|Trametinib	EGFR, ERBB2|MEK1, MEK2	EGFR signaling | ERK MAPK signaling	Targeted	2171	BMS-754807	IGF1R, IR	IGF1R signaling	Targeted	KRAS	31.6	33.3	19	0	0	0	NA	NA	0	0	0	0
Colon	1011:1510	1011	Navitoclax	BCL2, BCL-XL, BCL-W	Apoptosis regulation	Targeted	1510	Linsitinib	IGF1R	IGF1R signaling	Targeted	KRAS	31.8	32	20	0	0	0	NA	NA	10	1	8	1
Colon	1022:1179	1022	AZD7762	CHEK1, CHEK2	Cell cycle	Targeted	1179	MK-1775	WEE1, PLK1	Cell cycle	Targeted	KRAS	31.8	32	21	0	0	0	NA	NA	99	41	45	13
Colon	1032:1510	1032	Afatinib	EGFR, ERBB2	EGFR signaling	Targeted	1510	Linsitinib	IGF1R	IGF1R signaling	Targeted	KRAS	22.7	32	22	0	0	0	NA	NA	0	0	0	0
Colon	1053:1549	1053	MK-2206	AKT1, AKT2	PI3K/MTOR signaling	Targeted	1549	Sapitinib	EGFR, ERBB2, ERBB3	EGFR signaling	Targeted	KRAS	31.8	32	23	0	0	0	NA	NA	0	0	0	0
Colon	1053:1564	1053	MK-2206	AKT1, AKT2	PI3K/MTOR signaling	Targeted	1564	SCH772984	ERK1, ERK2	ERK MAPK signaling	Targeted	KRAS	45.5	32	24	0	0	0	NA	NA	35	21	9	5
Colon	1510:1053	1510	Linsitinib	IGF1R	IGF1R signaling	Targeted	1053	MK-2206	AKT1, AKT2	PI3K/MTOR signaling	Targeted	KRAS	18.2	32	25	0	0	0	NA	NA	15	8	5	2
Colon	1786:1549	1786	AZD4547	FGFR1, FGFR2, FGFR3	RTK signaling	Targeted	1549	Sapitinib	EGFR, ERBB2, ERBB3	EGFR signaling	Targeted	KRAS	27.3	32	26	0	0	0	NA	NA	0	0	0	0
Colon	1022:1073	1022	AZD7762	CHEK1, CHEK2	Cell cycle	Targeted	1073	5-Fluorouracil	Antimetabolite (DNA & RNA)	Other	Chemotherapeutic	KRAS	31.8	28	27	0	0	0	NA	NA	15	5	7	3
Colon	1032|1372:1561	1032|1372	Afatinib|Trametinib	EGFR, ERBB2|MEK1, MEK2	EGFR signaling | ERK MAPK signaling	Targeted	1561	Taselisib	PI3K (beta sparing)	PI3K/MTOR signaling	Targeted	KRAS	27.3	28	28	0	0	0	NA	NA	0	0	0	0
Colon	1047:1549	1047	Nutlin-3a (-)	MDM2	p53 pathway	Targeted	1549	Sapitinib	EGFR, ERBB2, ERBB3	EGFR signaling	Targeted	KRAS	4.5	28	29	0	0	0	NA	NA	1	1	0	0
Colon	1059:1510	1059	AZD8055	MTORC1, MTORC2	PI3K/MTOR signaling	Targeted	1510	Linsitinib	IGF1R	IGF1R signaling	Targeted	KRAS	22.7	28	30	0	0	0	NA	NA	0	0	0	0
Colon	1549:1510	1549	Sapitinib	EGFR, ERBB2, ERBB3	EGFR signaling	Targeted	1510	Linsitinib	IGF1R	IGF1R signaling	Targeted	KRAS	18.2	28	31	0	0	0	NA	NA	0	0	0	0
Colon	1564:1561	1564	SCH772984	ERK1, ERK2	ERK MAPK signaling	Targeted	1561	Taselisib	PI3K (beta sparing)	PI3K/MTOR signaling	Targeted	KRAS	22.7	28	32	0	0	0	NA	NA	10	0	10	0
Colon	1011:2171	1011	Navitoclax	BCL2, BCL-XL, BCL-W	Apoptosis regulation	Targeted	2171	BMS-754807	IGF1R, IR	IGF1R signaling	Targeted	KRAS	21.1	25	33	0	0	0	NA	NA	0	0	0	0
Colon	1053:1372	1053	MK-2206	AKT1, AKT2	PI3K/MTOR signaling	Targeted	1372	Trametinib	MEK1, MEK2	ERK MAPK signaling	Targeted	KRAS	33.3	25	34	0	0	0	NA	NA	224	105	115	4
Colon	1083:1011	1083	Crizotinib	MET, ALK, ROS1	RTK signaling	Targeted	1011	Navitoclax	BCL2, BCL-XL, BCL-W	Apoptosis regulation	Targeted	KRAS	14.3	25	35	0	0	0	NA	NA	37	18	3	16
Colon	1011:1073	1011	Navitoclax	BCL2, BCL-XL, BCL-W	Apoptosis regulation	Targeted	1073	5-Fluorouracil	Antimetabolite (DNA & RNA)	Other	Chemotherapeutic	KRAS	9.1	24	36	0	0	0	NA	NA	10	1	7	2
Colon	1053:1032|1372	1053	MK-2206	AKT1, AKT2	PI3K/MTOR signaling	Targeted	1032|1372	Afatinib|Trametinib	EGFR, ERBB2|MEK1, MEK2	EGFR signaling | ERK MAPK signaling	Targeted	KRAS	36.4	24	37	0	0	0	NA	NA	0	0	0	0
Colon	1053:1510	1053	MK-2206	AKT1, AKT2	PI3K/MTOR signaling	Targeted	1510	Linsitinib	IGF1R	IGF1R signaling	Targeted	KRAS	18.2	24	38	0	0	0	NA	NA	94	56	8	30
Colon	1059:1053	1059	AZD8055	MTORC1, MTORC2	PI3K/MTOR signaling	Targeted	1053	MK-2206	AKT1, AKT2	PI3K/MTOR signaling	Targeted	KRAS	4.5	24	39	0	0	0	NA	NA	0	0	0	0
Colon	1179:1510	1179	MK-1775	WEE1, PLK1	Cell cycle	Targeted	1510	Linsitinib	IGF1R	IGF1R signaling	Targeted	KRAS	13.6	24	40	0	0	0	NA	NA	15	2	8	5
Colon	1510:1059	1510	Linsitinib	IGF1R	IGF1R signaling	Targeted	1059	AZD8055	MTORC1, MTORC2	PI3K/MTOR signaling	Targeted	KRAS	19	24	41	0	0	0	NA	NA	0	0	0	0
Colon	1011:1003	1011	Navitoclax	BCL2, BCL-XL, BCL-W	Apoptosis regulation	Targeted	1003	Camptothecin	TOP1	DNA replication	Chemotherapeutic	KRAS	13.6	20.8	42	0	0	0	NA	NA	0	0	0	0
Colon	1011:1372	1011	Navitoclax	BCL2, BCL-XL, BCL-W	Apoptosis regulation	Targeted	1372	Trametinib	MEK1, MEK2	ERK MAPK signaling	Targeted	KRAS	14.3	20.8	43	0	0	0	NA	NA	138	11	115	12
Colon	1047:1011	1047	Nutlin-3a (-)	MDM2	p53 pathway	Targeted	1011	Navitoclax	BCL2, BCL-XL, BCL-W	Apoptosis regulation	Targeted	KRAS	4.8	20.8	44	0	0	0	NA	NA	0	0	0	0
Colon	1073:1011	1073	5-Fluorouracil	Antimetabolite (DNA & RNA)	Other	Chemotherapeutic	1011	Navitoclax	BCL2, BCL-XL, BCL-W	Apoptosis regulation	Targeted	KRAS	4.8	20.8	45	0	0	0	NA	NA	19	12	3	4
Colon	1089:1011	1089	Oxaliplatin	DNA alkylating agent	DNA replication	Chemotherapeutic	1011	Navitoclax	BCL2, BCL-XL, BCL-W	Apoptosis regulation	Targeted	KRAS	10	20.8	46	0	0	0	NA	NA	0	0	0	0
Colon	1372:1011	1372	Trametinib	MEK1, MEK2	ERK MAPK signaling	Targeted	1011	Navitoclax	BCL2, BCL-XL, BCL-W	Apoptosis regulation	Targeted	KRAS	14.3	20.8	47	0	0	0	NA	NA	17	13	3	1
Colon	1549:2171	1549	Sapitinib	EGFR, ERBB2, ERBB3	EGFR signaling	Targeted	2171	BMS-754807	IGF1R, IR	IGF1R signaling	Targeted	KRAS	21.1	20.8	48	0	0	0	NA	NA	0	0	0	0
Colon	1561:1011	1561	Taselisib	PI3K (beta sparing)	PI3K/MTOR signaling	Targeted	1011	Navitoclax	BCL2, BCL-XL, BCL-W	Apoptosis regulation	Targeted	KRAS	9.5	20.8	49	0	0	0	NA	NA	19	5	3	11
Colon	2171:1011	2171	BMS-754807	IGF1R, IR	IGF1R signaling	Targeted	1011	Navitoclax	BCL2, BCL-XL, BCL-W	Apoptosis regulation	Targeted	KRAS	28.6	20.8	50	0	0	0	NA	NA	0	0	0	0
Colon	1011:1022	1011	Navitoclax	BCL2, BCL-XL, BCL-W	Apoptosis regulation	Targeted	1022	AZD7762	CHEK1, CHEK2	Cell cycle	Targeted	KRAS	13.6	20	51	0	0	0	NA	NA	7	0	7	0
Colon	1011:1083	1011	Navitoclax	BCL2, BCL-XL, BCL-W	Apoptosis regulation	Targeted	1083	Crizotinib	MET, ALK, ROS1	RTK signaling	Targeted	KRAS	4.5	20	52	0	0	0	NA	NA	39	3	11	25
Colon	1011:1564	1011	Navitoclax	BCL2, BCL-XL, BCL-W	Apoptosis regulation	Targeted	1564	SCH772984	ERK1, ERK2	ERK MAPK signaling	Targeted	KRAS	27.3	20	53	0	0	0	NA	NA	30	7	9	14
Colon	1017:1022	1017	Olaparib	PARP1, PARP2	Genome integrity	Targeted	1022	AZD7762	CHEK1, CHEK2	Cell cycle	Targeted	KRAS	9.1	20	54	0	0	0	NA	NA	46	18	7	21
Colon	1032:1053	1032	Afatinib	EGFR, ERBB2	EGFR signaling	Targeted	1053	MK-2206	AKT1, AKT2	PI3K/MTOR signaling	Targeted	KRAS	9.1	20	55	0	0	0	NA	NA	0	0	0	0
Colon	1053:1054	1053	MK-2206	AKT1, AKT2	PI3K/MTOR signaling	Targeted	1054	Palbociclib	CDK4, CDK6	Cell cycle	Targeted	KRAS	9.1	20	56	0	0	0	NA	NA	17	6	6	5
Colon	1549:1053	1549	Sapitinib	EGFR, ERBB2, ERBB3	EGFR signaling	Targeted	1053	MK-2206	AKT1, AKT2	PI3K/MTOR signaling	Targeted	KRAS	4.5	20	57	0	0	0	NA	NA	0	0	0	0
Colon	1564:1549	1564	SCH772984	ERK1, ERK2	ERK MAPK signaling	Targeted	1549	Sapitinib	EGFR, ERBB2, ERBB3	EGFR signaling	Targeted	KRAS	31.8	20	58	0	0	0	NA	NA	0	0	0	0
Colon	2048:1047	2048	Vinorelbine	Microtubule destabiliser	Mitosis	Chemotherapeutic	1047	Nutlin-3a (-)	MDM2	p53 pathway	Targeted	KRAS	27.3	20	59	0	0	0	NA	NA	5	0	5	0
Colon	1003:1011	1003	Camptothecin	TOP1	DNA replication	Chemotherapeutic	1011	Navitoclax	BCL2, BCL-XL, BCL-W	Apoptosis regulation	Targeted	KRAS	28.6	16.7	60	0	0	0	NA	NA	0	0	0	0
Colon	1011:1032	1011	Navitoclax	BCL2, BCL-XL, BCL-W	Apoptosis regulation	Targeted	1032	Afatinib	EGFR, ERBB2	EGFR signaling	Targeted	KRAS	28.6	16.7	61	0	0	0	NA	NA	0	0	0	0
Colon	1017:1011	1017	Olaparib	PARP1, PARP2	Genome integrity	Targeted	1011	Navitoclax	BCL2, BCL-XL, BCL-W	Apoptosis regulation	Targeted	KRAS	4.8	16.7	62	0	0	0	NA	NA	28	14	3	11
Colon	1032:2171	1032	Afatinib	EGFR, ERBB2	EGFR signaling	Targeted	2171	BMS-754807	IGF1R, IR	IGF1R signaling	Targeted	KRAS	26.3	16.7	63	0	0	0	NA	NA	0	0	0	0
Colon	1053:1011	1053	MK-2206	AKT1, AKT2	PI3K/MTOR signaling	Targeted	1011	Navitoclax	BCL2, BCL-XL, BCL-W	Apoptosis regulation	Targeted	KRAS	19	16.7	64	0	0	0	NA	NA	37	30	3	4
Colon	1053:1032	1053	MK-2206	AKT1, AKT2	PI3K/MTOR signaling	Targeted	1032	Afatinib	EGFR, ERBB2	EGFR signaling	Targeted	KRAS	23.8	16.7	65	0	0	0	NA	NA	0	0	0	0
Colon	1179:1003	1179	MK-1775	WEE1, PLK1	Cell cycle	Targeted	1003	Camptothecin	TOP1	DNA replication	Chemotherapeutic	KRAS	27.3	16.7	66	1	0	1	NA	NCT02095132	0	0	0	0
Colon	1510:1011	1510	Linsitinib	IGF1R	IGF1R signaling	Targeted	1011	Navitoclax	BCL2, BCL-XL, BCL-W	Apoptosis regulation	Targeted	KRAS	19	16.7	67	0	0	0	NA	NA	21	15	3	3
Colon	1561:1372	1561	Taselisib	PI3K (beta sparing)	PI3K/MTOR signaling	Targeted	1372	Trametinib	MEK1, MEK2	ERK MAPK signaling	Targeted	KRAS	23.8	16.7	68	0	0	0	NA	NA	138	17	115	6
Colon	1564:1011	1564	SCH772984	ERK1, ERK2	ERK MAPK signaling	Targeted	1011	Navitoclax	BCL2, BCL-XL, BCL-W	Apoptosis regulation	Targeted	KRAS	9.5	16.7	69	0	0	0	NA	NA	0	0	0	0
Colon	1011:1017	1011	Navitoclax	BCL2, BCL-XL, BCL-W	Apoptosis regulation	Targeted	1017	Olaparib	PARP1, PARP2	Genome integrity	Targeted	KRAS	13.6	16	70	0	0	0	NA	NA	10	5	3	2
Colon	1011:1025	1011	Navitoclax	BCL2, BCL-XL, BCL-W	Apoptosis regulation	Targeted	1025	SB216763	GSK3A, GSK3B	WNT signaling	Targeted	KRAS	27.3	16	71	0	0	0	NA	NA	0	0	0	0
Colon	1011:1047	1011	Navitoclax	BCL2, BCL-XL, BCL-W	Apoptosis regulation	Targeted	1047	Nutlin-3a (-)	MDM2	p53 pathway	Targeted	KRAS	9.1	16	72	0	0	0	NA	NA	7	2	5	0
Colon	1011:1059	1011	Navitoclax	BCL2, BCL-XL, BCL-W	Apoptosis regulation	Targeted	1059	AZD8055	MTORC1, MTORC2	PI3K/MTOR signaling	Targeted	KRAS	9.5	16	73	0	0	0	NA	NA	0	0	0	0
Colon	1022:1510	1022	AZD7762	CHEK1, CHEK2	Cell cycle	Targeted	1510	Linsitinib	IGF1R	IGF1R signaling	Targeted	KRAS	13.6	16	74	0	0	0	NA	NA	40	15	8	17
Colon	1047:1510	1047	Nutlin-3a (-)	MDM2	p53 pathway	Targeted	1510	Linsitinib	IGF1R	IGF1R signaling	Targeted	KRAS	4.5	16	75	0	0	0	NA	NA	1	1	0	0
Colon	1053:1022	1053	MK-2206	AKT1, AKT2	PI3K/MTOR signaling	Targeted	1022	AZD7762	CHEK1, CHEK2	Cell cycle	Targeted	KRAS	4.5	16	76	0	0	0	NA	NA	89	47	7	35
Colon	1053:1786	1053	MK-2206	AKT1, AKT2	PI3K/MTOR signaling	Targeted	1786	AZD4547	FGFR1, FGFR2, FGFR3	RTK signaling	Targeted	KRAS	18.2	16	77	0	0	0	NA	NA	4	0	4	0
Colon	1194:1053	1194	SB505124	TGFBR1, ACVR1B, ACVR1C	RTK signaling	Targeted	1053	MK-2206	AKT1, AKT2	PI3K/MTOR signaling	Targeted	KRAS	9.1	16	78	0	0	0	NA	NA	0	0	0	0
Colon	1372:1510	1372	Trametinib	MEK1, MEK2	ERK MAPK signaling	Targeted	1510	Linsitinib	IGF1R	IGF1R signaling	Targeted	KRAS	18.2	16	79	0	0	0	NA	NA	51	42	8	1
Colon	1510:1564	1510	Linsitinib	IGF1R	IGF1R signaling	Targeted	1564	SCH772984	ERK1, ERK2	ERK MAPK signaling	Targeted	KRAS	22.7	16	80	0	0	0	NA	NA	25	16	9	0
Colon	1561:1054	1561	Taselisib	PI3K (beta sparing)	PI3K/MTOR signaling	Targeted	1054	Palbociclib	CDK4, CDK6	Cell cycle	Targeted	KRAS	13.6	16	81	0	0	0	NA	NA	16	3	6	7
Colon	1561:1564	1561	Taselisib	PI3K (beta sparing)	PI3K/MTOR signaling	Targeted	1564	SCH772984	ERK1, ERK2	ERK MAPK signaling	Targeted	KRAS	27.3	16	82	0	0	0	NA	NA	19	7	9	3
Colon	2048:1510	2048	Vinorelbine	Microtubule destabiliser	Mitosis	Chemotherapeutic	1510	Linsitinib	IGF1R	IGF1R signaling	Targeted	KRAS	4.5	16	83	0	0	0	NA	NA	0	0	0	0
Colon	2171:1373	2171	BMS-754807	IGF1R, IR	IGF1R signaling	Targeted	1373	Dabrafenib	BRAF	ERK MAPK signaling	Targeted	KRAS	9.5	16	84	0	0	0	NA	NA	3	1	2	0
Colon	2171:2048	2171	BMS-754807	IGF1R, IR	IGF1R signaling	Targeted	2048	Vinorelbine	Microtubule destabiliser	Mitosis	Chemotherapeutic	KRAS	9.1	16	85	0	0	0	NA	NA	0	0	0	0
Colon	1032:1011	1032	Afatinib	EGFR, ERBB2	EGFR signaling	Targeted	1011	Navitoclax	BCL2, BCL-XL, BCL-W	Apoptosis regulation	Targeted	KRAS	23.8	12.5	86	0	0	0	NA	NA	0	0	0	0
Colon	1032|1372:1011	1032|1372	Afatinib|Trametinib	EGFR, ERBB2|MEK1, MEK2	EGFR signaling | ERK MAPK signaling	Targeted	1011	Navitoclax	BCL2, BCL-XL, BCL-W	Apoptosis regulation	Targeted	KRAS	28.6	12.5	87	0	0	0	NA	NA	0	0	0	0
Colon	1179:1032	1179	MK-1775	WEE1, PLK1	Cell cycle	Targeted	1032	Afatinib	EGFR, ERBB2	EGFR signaling	Targeted	KRAS	9.5	12.5	88	0	0	0	NA	NA	0	0	0	0
Colon	1510:1032	1510	Linsitinib	IGF1R	IGF1R signaling	Targeted	1032	Afatinib	EGFR, ERBB2	EGFR signaling	Targeted	KRAS	4.8	12.5	89	0	0	0	NA	NA	0	0	0	0
Colon	1549:1011	1549	Sapitinib	EGFR, ERBB2, ERBB3	EGFR signaling	Targeted	1011	Navitoclax	BCL2, BCL-XL, BCL-W	Apoptosis regulation	Targeted	KRAS	14.3	12.5	90	0	0	0	NA	NA	0	0	0	0
Colon	1564:1032	1564	SCH772984	ERK1, ERK2	ERK MAPK signaling	Targeted	1032	Afatinib	EGFR, ERBB2	EGFR signaling	Targeted	KRAS	9.5	12.5	91	0	0	0	NA	NA	0	0	0	0
Colon	1786:1011	1786	AZD4547	FGFR1, FGFR2, FGFR3	RTK signaling	Targeted	1011	Navitoclax	BCL2, BCL-XL, BCL-W	Apoptosis regulation	Targeted	KRAS	14.3	12.5	92	0	0	0	NA	NA	0	0	0	0
Colon	2048:1032	2048	Vinorelbine	Microtubule destabiliser	Mitosis	Chemotherapeutic	1032	Afatinib	EGFR, ERBB2	EGFR signaling	Targeted	KRAS	14.3	12.5	93	0	0	0	NA	NA	0	0	0	0
Colon	2171:1372	2171	BMS-754807	IGF1R, IR	IGF1R signaling	Targeted	1372	Trametinib	MEK1, MEK2	ERK MAPK signaling	Targeted	KRAS	23.8	12.5	94	0	0	0	NA	NA	0	0	0	0
Colon	1011:1032|1372	1011	Navitoclax	BCL2, BCL-XL, BCL-W	Apoptosis regulation	Targeted	1032|1372	Afatinib|Trametinib	EGFR, ERBB2|MEK1, MEK2	EGFR signaling | ERK MAPK signaling	Targeted	KRAS	31.8	12	95	0	0	0	NA	NA	0	0	0	0
Colon	1011:1053	1011	Navitoclax	BCL2, BCL-XL, BCL-W	Apoptosis regulation	Targeted	1053	MK-2206	AKT1, AKT2	PI3K/MTOR signaling	Targeted	KRAS	13.6	12	96	0	0	0	NA	NA	23	5	5	13
Colon	1022:1053	1022	AZD7762	CHEK1, CHEK2	Cell cycle	Targeted	1053	MK-2206	AKT1, AKT2	PI3K/MTOR signaling	Targeted	KRAS	13.6	12	97	0	0	0	NA	NA	21	2	5	14
Colon	1032:1022	1032	Afatinib	EGFR, ERBB2	EGFR signaling	Targeted	1022	AZD7762	CHEK1, CHEK2	Cell cycle	Targeted	KRAS	0	12	98	0	0	0	NA	NA	0	0	0	0
Colon	1047:1564	1047	Nutlin-3a (-)	MDM2	p53 pathway	Targeted	1564	SCH772984	ERK1, ERK2	ERK MAPK signaling	Targeted	KRAS	18.2	12	99	0	0	0	NA	NA	0	0	0	0
Colon	1053:1059	1053	MK-2206	AKT1, AKT2	PI3K/MTOR signaling	Targeted	1059	AZD8055	MTORC1, MTORC2	PI3K/MTOR signaling	Targeted	KRAS	4.8	12	100	0	0	0	NA	NA	0	0	0	0
Colon	1053:2048	1053	MK-2206	AKT1, AKT2	PI3K/MTOR signaling	Targeted	2048	Vinorelbine	Microtubule destabiliser	Mitosis	Chemotherapeutic	KRAS	22.7	12	101	0	0	0	NA	NA	1	1	0	0
Colon	1083:1786	1083	Crizotinib	MET, ALK, ROS1	RTK signaling	Targeted	1786	AZD4547	FGFR1, FGFR2, FGFR3	RTK signaling	Targeted	KRAS	0	12	102	0	0	0	NA	NA	4	0	4	0
Colon	1179:1053	1179	MK-1775	WEE1, PLK1	Cell cycle	Targeted	1053	MK-2206	AKT1, AKT2	PI3K/MTOR signaling	Targeted	KRAS	9.1	12	103	0	0	0	NA	NA	7	2	5	0
Colon	1194:1510	1194	SB505124	TGFBR1, ACVR1B, ACVR1C	RTK signaling	Targeted	1510	Linsitinib	IGF1R	IGF1R signaling	Targeted	KRAS	4.5	12	104	0	0	0	NA	NA	0	0	0	0
Colon	1372:1059	1372	Trametinib	MEK1, MEK2	ERK MAPK signaling	Targeted	1059	AZD8055	MTORC1, MTORC2	PI3K/MTOR signaling	Targeted	KRAS	4.8	12	105	0	0	0	NA	NA	0	0	0	0
Colon	1372:1373	1372	Trametinib	MEK1, MEK2	ERK MAPK signaling	Targeted	1373	Dabrafenib	BRAF	ERK MAPK signaling	Targeted	KRAS	0	12	106	0	0	0	NA	NA	2	0	2	0
Colon	1373:1053	1373	Dabrafenib	BRAF	ERK MAPK signaling	Targeted	1053	MK-2206	AKT1, AKT2	PI3K/MTOR signaling	Targeted	KRAS	13.6	12	107	0	0	0	NA	NA	0	0	0	0
Colon	1373:1510	1373	Dabrafenib	BRAF	ERK MAPK signaling	Targeted	1510	Linsitinib	IGF1R	IGF1R signaling	Targeted	KRAS	13.6	12	108	0	0	0	NA	NA	0	0	0	0
Colon	1510:1373	1510	Linsitinib	IGF1R	IGF1R signaling	Targeted	1373	Dabrafenib	BRAF	ERK MAPK signaling	Targeted	KRAS	4.8	12	109	0	0	0	NA	NA	4	2	2	0
Colon	1561:1059	1561	Taselisib	PI3K (beta sparing)	PI3K/MTOR signaling	Targeted	1059	AZD8055	MTORC1, MTORC2	PI3K/MTOR signaling	Targeted	KRAS	0	12	110	0	0	0	NA	NA	0	0	0	0
Colon	1564:1373	1564	SCH772984	ERK1, ERK2	ERK MAPK signaling	Targeted	1373	Dabrafenib	BRAF	ERK MAPK signaling	Targeted	KRAS	9.5	12	111	0	0	0	NA	NA	2	0	2	0
Colon	1564:1510	1564	SCH772984	ERK1, ERK2	ERK MAPK signaling	Targeted	1510	Linsitinib	IGF1R	IGF1R signaling	Targeted	KRAS	22.7	12	112	0	0	0	NA	NA	0	0	0	0
Colon	2048:1561	2048	Vinorelbine	Microtubule destabiliser	Mitosis	Chemotherapeutic	1561	Taselisib	PI3K (beta sparing)	PI3K/MTOR signaling	Targeted	KRAS	0	12	113	0	0	0	NA	NA	10	0	10	0
Colon	2048:1598	2048	Vinorelbine	Microtubule destabiliser	Mitosis	Chemotherapeutic	1598	LGK974	PORCN	WNT signaling	Targeted	KRAS	0	12	114	0	0	0	NA	NA	1	0	1	0
Colon	1022:1011	1022	AZD7762	CHEK1, CHEK2	Cell cycle	Targeted	1011	Navitoclax	BCL2, BCL-XL, BCL-W	Apoptosis regulation	Targeted	KRAS	19	8.3	115	0	0	0	NA	NA	12	8	3	1
Colon	1025:1011	1025	SB216763	GSK3A, GSK3B	WNT signaling	Targeted	1011	Navitoclax	BCL2, BCL-XL, BCL-W	Apoptosis regulation	Targeted	KRAS	19	8.3	116	0	0	0	NA	NA	0	0	0	0
Colon	1032|1372:1032	1032|1372	Afatinib|Trametinib	EGFR, ERBB2|MEK1, MEK2	EGFR signaling | ERK MAPK signaling	Targeted	1032	Afatinib	EGFR, ERBB2	EGFR signaling	Targeted	KRAS	4.8	8.3	117	0	0	0	NA	NA	0	0	0	0
Colon	1047:1032	1047	Nutlin-3a (-)	MDM2	p53 pathway	Targeted	1032	Afatinib	EGFR, ERBB2	EGFR signaling	Targeted	KRAS	0	8.3	118	0	0	0	NA	NA	0	0	0	0
Colon	1047:1372	1047	Nutlin-3a (-)	MDM2	p53 pathway	Targeted	1372	Trametinib	MEK1, MEK2	ERK MAPK signaling	Targeted	KRAS	9.5	8.3	119	0	0	0	NA	NA	0	0	0	0
Colon	1059:1011	1059	AZD8055	MTORC1, MTORC2	PI3K/MTOR signaling	Targeted	1011	Navitoclax	BCL2, BCL-XL, BCL-W	Apoptosis regulation	Targeted	KRAS	4.8	8.3	120	0	0	0	NA	NA	0	0	0	0
Colon	1083:1372	1083	Crizotinib	MET, ALK, ROS1	RTK signaling	Targeted	1372	Trametinib	MEK1, MEK2	ERK MAPK signaling	Targeted	KRAS	9.5	8.3	121	0	0	0	NA	NA	229	109	115	5
Colon	1179:1011	1179	MK-1775	WEE1, PLK1	Cell cycle	Targeted	1011	Navitoclax	BCL2, BCL-XL, BCL-W	Apoptosis regulation	Targeted	KRAS	23.8	8.3	122	0	0	0	NA	NA	16	12	3	1
Colon	1179:1372	1179	MK-1775	WEE1, PLK1	Cell cycle	Targeted	1372	Trametinib	MEK1, MEK2	ERK MAPK signaling	Targeted	KRAS	0	8.3	123	0	0	0	NA	NA	139	20	115	4
Colon	1194:2171	1194	SB505124	TGFBR1, ACVR1B, ACVR1C	RTK signaling	Targeted	2171	BMS-754807	IGF1R, IR	IGF1R signaling	Targeted	KRAS	5.3	8.3	124	0	0	0	NA	NA	0	0	0	0
Colon	1373:2171	1373	Dabrafenib	BRAF	ERK MAPK signaling	Targeted	2171	BMS-754807	IGF1R, IR	IGF1R signaling	Targeted	KRAS	10.5	8.3	125	0	0	0	NA	NA	0	0	0	0
Colon	1510:1372	1510	Linsitinib	IGF1R	IGF1R signaling	Targeted	1372	Trametinib	MEK1, MEK2	ERK MAPK signaling	Targeted	KRAS	9.5	8.3	126	0	0	0	NA	NA	211	90	115	6
Colon	1561:1032	1561	Taselisib	PI3K (beta sparing)	PI3K/MTOR signaling	Targeted	1032	Afatinib	EGFR, ERBB2	EGFR signaling	Targeted	KRAS	0	8.3	127	0	0	0	NA	NA	0	0	0	0
Colon	2171:1032	2171	BMS-754807	IGF1R, IR	IGF1R signaling	Targeted	1032	Afatinib	EGFR, ERBB2	EGFR signaling	Targeted	KRAS	9.5	8.3	128	0	0	0	NA	NA	0	0	0	0
Colon	1003:1017	1003	Camptothecin	TOP1	DNA replication	Chemotherapeutic	1017	Olaparib	PARP1, PARP2	Genome integrity	Targeted	KRAS	4.5	8	129	0	0	0	NA	NA	1	1	0	0
Colon	1003:1510	1003	Camptothecin	TOP1	DNA replication	Chemotherapeutic	1510	Linsitinib	IGF1R	IGF1R signaling	Targeted	KRAS	0	8	130	0	0	0	NA	NA	0	0	0	0
Colon	1011:1089	1011	Navitoclax	BCL2, BCL-XL, BCL-W	Apoptosis regulation	Targeted	1089	Oxaliplatin	DNA alkylating agent	DNA replication	Chemotherapeutic	KRAS	9.1	8	131	0	0	0	NA	NA	0	0	0	0
Colon	1011:1194	1011	Navitoclax	BCL2, BCL-XL, BCL-W	Apoptosis regulation	Targeted	1194	SB505124	TGFBR1, ACVR1B, ACVR1C	RTK signaling	Targeted	KRAS	14.3	8	132	0	0	0	NA	NA	0	0	0	0
Colon	1011:1598	1011	Navitoclax	BCL2, BCL-XL, BCL-W	Apoptosis regulation	Targeted	1598	LGK974	PORCN	WNT signaling	Targeted	KRAS	13.6	8	133	0	0	0	NA	NA	2	1	1	0
Colon	1017:1510	1017	Olaparib	PARP1, PARP2	Genome integrity	Targeted	1510	Linsitinib	IGF1R	IGF1R signaling	Targeted	KRAS	0	8	134	0	0	0	NA	NA	29	9	8	12
Colon	1022:1017	1022	AZD7762	CHEK1, CHEK2	Cell cycle	Targeted	1017	Olaparib	PARP1, PARP2	Genome integrity	Targeted	KRAS	9.1	8	135	0	0	0	NA	NA	14	2	3	9
Colon	1025:1054	1025	SB216763	GSK3A, GSK3B	WNT signaling	Targeted	1054	Palbociclib	CDK4, CDK6	Cell cycle	Targeted	KRAS	0	8	136	0	0	0	NA	NA	0	0	0	0
Colon	1032|1372:1022	1032|1372	Afatinib|Trametinib	EGFR, ERBB2|MEK1, MEK2	EGFR signaling | ERK MAPK signaling	Targeted	1022	AZD7762	CHEK1, CHEK2	Cell cycle	Targeted	KRAS	4.5	8	137	0	0	0	NA	NA	0	0	0	0
Colon	1032|1372:1054	1032|1372	Afatinib|Trametinib	EGFR, ERBB2|MEK1, MEK2	EGFR signaling | ERK MAPK signaling	Targeted	1054	Palbociclib	CDK4, CDK6	Cell cycle	Targeted	KRAS	9.1	8	138	0	0	0	NA	NA	0	0	0	0
Colon	1032|1372:1059	1032|1372	Afatinib|Trametinib	EGFR, ERBB2|MEK1, MEK2	EGFR signaling | ERK MAPK signaling	Targeted	1059	AZD8055	MTORC1, MTORC2	PI3K/MTOR signaling	Targeted	KRAS	4.8	8	139	0	0	0	NA	NA	0	0	0	0
Colon	1032|1372:1083	1032|1372	Afatinib|Trametinib	EGFR, ERBB2|MEK1, MEK2	EGFR signaling | ERK MAPK signaling	Targeted	1083	Crizotinib	MET, ALK, ROS1	RTK signaling	Targeted	KRAS	9.1	8	140	0	0	0	NA	NA	0	0	0	0
Colon	1032|1372:1549	1032|1372	Afatinib|Trametinib	EGFR, ERBB2|MEK1, MEK2	EGFR signaling | ERK MAPK signaling	Targeted	1549	Sapitinib	EGFR, ERBB2, ERBB3	EGFR signaling	Targeted	KRAS	4.5	8	141	0	0	0	NA	NA	0	0	0	0
Colon	1032|1372:2048	1032|1372	Afatinib|Trametinib	EGFR, ERBB2|MEK1, MEK2	EGFR signaling | ERK MAPK signaling	Targeted	2048	Vinorelbine	Microtubule destabiliser	Mitosis	Chemotherapeutic	KRAS	13.6	8	142	0	0	0	NA	NA	0	0	0	0
Colon	1047:1032|1372	1047	Nutlin-3a (-)	MDM2	p53 pathway	Targeted	1032|1372	Afatinib|Trametinib	EGFR, ERBB2|MEK1, MEK2	EGFR signaling | ERK MAPK signaling	Targeted	KRAS	9.1	8	143	0	0	0	NA	NA	0	0	0	0
Colon	1047:1053	1047	Nutlin-3a (-)	MDM2	p53 pathway	Targeted	1053	MK-2206	AKT1, AKT2	PI3K/MTOR signaling	Targeted	KRAS	4.5	8	144	0	0	0	NA	NA	1	1	0	0
Colon	1047:1561	1047	Nutlin-3a (-)	MDM2	p53 pathway	Targeted	1561	Taselisib	PI3K (beta sparing)	PI3K/MTOR signaling	Targeted	KRAS	4.5	8	145	0	0	0	NA	NA	11	1	10	0
Colon	1053:1373	1053	MK-2206	AKT1, AKT2	PI3K/MTOR signaling	Targeted	1373	Dabrafenib	BRAF	ERK MAPK signaling	Targeted	KRAS	4.8	8	146	0	0	0	NA	NA	2	0	2	0
Colon	1054:1059	1054	Palbociclib	CDK4, CDK6	Cell cycle	Targeted	1059	AZD8055	MTORC1, MTORC2	PI3K/MTOR signaling	Targeted	KRAS	0	8	147	0	0	0	NA	NA	0	0	0	0
Colon	1059:1549	1059	AZD8055	MTORC1, MTORC2	PI3K/MTOR signaling	Targeted	1549	Sapitinib	EGFR, ERBB2, ERBB3	EGFR signaling	Targeted	KRAS	4.5	8	148	0	0	0	NA	NA	0	0	0	0
Colon	1059:1564	1059	AZD8055	MTORC1, MTORC2	PI3K/MTOR signaling	Targeted	1564	SCH772984	ERK1, ERK2	ERK MAPK signaling	Targeted	KRAS	9.1	8	149	0	0	0	NA	NA	0	0	0	0
Colon	1073:1510	1073	5-Fluorouracil	Antimetabolite (DNA & RNA)	Other	Chemotherapeutic	1510	Linsitinib	IGF1R	IGF1R signaling	Targeted	KRAS	9.1	8	150	0	0	0	NA	NA	160	86	8	66
Colon	1073:1549	1073	5-Fluorouracil	Antimetabolite (DNA & RNA)	Other	Chemotherapeutic	1549	Sapitinib	EGFR, ERBB2, ERBB3	EGFR signaling	Targeted	KRAS	4.5	8	151	0	0	0	NA	NA	0	0	0	0
Colon	1083:1053	1083	Crizotinib	MET, ALK, ROS1	RTK signaling	Targeted	1053	MK-2206	AKT1, AKT2	PI3K/MTOR signaling	Targeted	KRAS	9.1	8	152	0	0	0	NA	NA	29	3	5	21
Colon	1083:1054	1083	Crizotinib	MET, ALK, ROS1	RTK signaling	Targeted	1054	Palbociclib	CDK4, CDK6	Cell cycle	Targeted	KRAS	0	8	153	0	0	0	NA	NA	18	6	6	6
Colon	1179:1073	1179	MK-1775	WEE1, PLK1	Cell cycle	Targeted	1073	5-Fluorouracil	Antimetabolite (DNA & RNA)	Other	Chemotherapeutic	KRAS	4.5	8	154	0	0	0	NA	NA	14	2	7	5
Colon	1179:1561	1179	MK-1775	WEE1, PLK1	Cell cycle	Targeted	1561	Taselisib	PI3K (beta sparing)	PI3K/MTOR signaling	Targeted	KRAS	4.5	8	155	0	0	0	NA	NA	38	13	23	2
Colon	1372:1022	1372	Trametinib	MEK1, MEK2	ERK MAPK signaling	Targeted	1022	AZD7762	CHEK1, CHEK2	Cell cycle	Targeted	KRAS	4.5	8	156	0	0	0	NA	NA	72	56	7	9
Colon	1372:1549	1372	Trametinib	MEK1, MEK2	ERK MAPK signaling	Targeted	1549	Sapitinib	EGFR, ERBB2, ERBB3	EGFR signaling	Targeted	KRAS	40.9	8	157	0	0	0	NA	NA	0	0	0	0
Colon	1373:1022	1373	Dabrafenib	BRAF	ERK MAPK signaling	Targeted	1022	AZD7762	CHEK1, CHEK2	Cell cycle	Targeted	KRAS	4.5	8	158	0	0	0	NA	NA	0	0	0	0
Colon	1373:1786	1373	Dabrafenib	BRAF	ERK MAPK signaling	Targeted	1786	AZD4547	FGFR1, FGFR2, FGFR3	RTK signaling	Targeted	KRAS	0	8	159	0	0	0	NA	NA	4	0	4	0
Colon	1510:1025	1510	Linsitinib	IGF1R	IGF1R signaling	Targeted	1025	SB216763	GSK3A, GSK3B	WNT signaling	Targeted	KRAS	0	8	160	0	0	0	NA	NA	0	0	0	0
Colon	1510:1032|1372	1510	Linsitinib	IGF1R	IGF1R signaling	Targeted	1032|1372	Afatinib|Trametinib	EGFR, ERBB2|MEK1, MEK2	EGFR signaling | ERK MAPK signaling	Targeted	KRAS	13.6	8	161	0	0	0	NA	NA	0	0	0	0
Colon	1510:1047	1510	Linsitinib	IGF1R	IGF1R signaling	Targeted	1047	Nutlin-3a (-)	MDM2	p53 pathway	Targeted	KRAS	0	8	162	0	0	0	NA	NA	5	0	5	0
Colon	1549:1032|1372	1549	Sapitinib	EGFR, ERBB2, ERBB3	EGFR signaling	Targeted	1032|1372	Afatinib|Trametinib	EGFR, ERBB2|MEK1, MEK2	EGFR signaling | ERK MAPK signaling	Targeted	KRAS	0	8	163	0	0	0	NA	NA	0	0	0	0
Colon	1549:1083	1549	Sapitinib	EGFR, ERBB2, ERBB3	EGFR signaling	Targeted	1083	Crizotinib	MET, ALK, ROS1	RTK signaling	Targeted	KRAS	4.5	8	164	0	0	0	NA	NA	0	0	0	0
Colon	1561:1373	1561	Taselisib	PI3K (beta sparing)	PI3K/MTOR signaling	Targeted	1373	Dabrafenib	BRAF	ERK MAPK signaling	Targeted	KRAS	4.8	8	165	0	0	0	NA	NA	2	0	2	0
Colon	1561:1510	1561	Taselisib	PI3K (beta sparing)	PI3K/MTOR signaling	Targeted	1510	Linsitinib	IGF1R	IGF1R signaling	Targeted	KRAS	9.1	8	166	0	0	0	NA	NA	21	3	8	10
Colon	1561:1549	1561	Taselisib	PI3K (beta sparing)	PI3K/MTOR signaling	Targeted	1549	Sapitinib	EGFR, ERBB2, ERBB3	EGFR signaling	Targeted	KRAS	13.6	8	167	0	0	0	NA	NA	0	0	0	0
Colon	1564:1059	1564	SCH772984	ERK1, ERK2	ERK MAPK signaling	Targeted	1059	AZD8055	MTORC1, MTORC2	PI3K/MTOR signaling	Targeted	KRAS	0	8	168	0	0	0	NA	NA	0	0	0	0
Colon	1786:1032|1372	1786	AZD4547	FGFR1, FGFR2, FGFR3	RTK signaling	Targeted	1032|1372	Afatinib|Trametinib	EGFR, ERBB2|MEK1, MEK2	EGFR signaling | ERK MAPK signaling	Targeted	KRAS	4.5	8	169	0	0	0	NA	NA	0	0	0	0
Colon	1786:1047	1786	AZD4547	FGFR1, FGFR2, FGFR3	RTK signaling	Targeted	1047	Nutlin-3a (-)	MDM2	p53 pathway	Targeted	KRAS	0	8	170	0	0	0	NA	NA	5	0	5	0
Colon	1786:1054	1786	AZD4547	FGFR1, FGFR2, FGFR3	RTK signaling	Targeted	1054	Palbociclib	CDK4, CDK6	Cell cycle	Targeted	KRAS	0	8	171	0	0	0	NA	NA	0	0	0	0
Colon	1786:1561	1786	AZD4547	FGFR1, FGFR2, FGFR3	RTK signaling	Targeted	1561	Taselisib	PI3K (beta sparing)	PI3K/MTOR signaling	Targeted	KRAS	4.5	8	172	0	0	0	NA	NA	17	7	10	0
Colon	2048:1025	2048	Vinorelbine	Microtubule destabiliser	Mitosis	Chemotherapeutic	1025	SB216763	GSK3A, GSK3B	WNT signaling	Targeted	KRAS	4.5	8	173	0	0	0	NA	NA	0	0	0	0
Colon	2048:1032|1372	2048	Vinorelbine	Microtubule destabiliser	Mitosis	Chemotherapeutic	1032|1372	Afatinib|Trametinib	EGFR, ERBB2|MEK1, MEK2	EGFR signaling | ERK MAPK signaling	Targeted	KRAS	0	8	174	0	0	0	NA	NA	0	0	0	0
Colon	2171:1022	2171	BMS-754807	IGF1R, IR	IGF1R signaling	Targeted	1022	AZD7762	CHEK1, CHEK2	Cell cycle	Targeted	KRAS	0	8	175	0	0	0	NA	NA	0	0	0	0
Colon	2171:1025	2171	BMS-754807	IGF1R, IR	IGF1R signaling	Targeted	1025	SB216763	GSK3A, GSK3B	WNT signaling	Targeted	KRAS	4.5	8	176	0	0	0	NA	NA	0	0	0	0
Colon	2171:1564	2171	BMS-754807	IGF1R, IR	IGF1R signaling	Targeted	1564	SCH772984	ERK1, ERK2	ERK MAPK signaling	Targeted	KRAS	13.6	8	177	0	0	0	NA	NA	0	0	0	0
Colon	2171:1786	2171	BMS-754807	IGF1R, IR	IGF1R signaling	Targeted	1786	AZD4547	FGFR1, FGFR2, FGFR3	RTK signaling	Targeted	KRAS	0	8	178	0	0	0	NA	NA	4	0	4	0
Colon	1003:1032	1003	Camptothecin	TOP1	DNA replication	Chemotherapeutic	1032	Afatinib	EGFR, ERBB2	EGFR signaling	Targeted	KRAS	0	4.2	179	0	0	0	NA	NA	0	0	0	0
Colon	1003:1372	1003	Camptothecin	TOP1	DNA replication	Chemotherapeutic	1372	Trametinib	MEK1, MEK2	ERK MAPK signaling	Targeted	KRAS	0	4.2	180	0	0	0	NA	NA	0	0	0	0
Colon	1025:2171	1025	SB216763	GSK3A, GSK3B	WNT signaling	Targeted	2171	BMS-754807	IGF1R, IR	IGF1R signaling	Targeted	KRAS	0	4.2	181	0	0	0	NA	NA	0	0	0	0
Colon	1032:1003	1032	Afatinib	EGFR, ERBB2	EGFR signaling	Targeted	1003	Camptothecin	TOP1	DNA replication	Chemotherapeutic	KRAS	9.1	4.2	182	0	0	0	NA	NA	0	0	0	0
Colon	1053:2171	1053	MK-2206	AKT1, AKT2	PI3K/MTOR signaling	Targeted	2171	BMS-754807	IGF1R, IR	IGF1R signaling	Targeted	KRAS	10.5	4.2	183	0	0	0	NA	NA	0	0	0	0
Colon	1059:1372	1059	AZD8055	MTORC1, MTORC2	PI3K/MTOR signaling	Targeted	1372	Trametinib	MEK1, MEK2	ERK MAPK signaling	Targeted	KRAS	4.8	4.2	184	0	0	0	NA	NA	0	0	0	0
Colon	1059:2171	1059	AZD8055	MTORC1, MTORC2	PI3K/MTOR signaling	Targeted	2171	BMS-754807	IGF1R, IR	IGF1R signaling	Targeted	KRAS	5.3	4.2	185	0	0	0	NA	NA	0	0	0	0
Colon	1073:1372	1073	5-Fluorouracil	Antimetabolite (DNA & RNA)	Other	Chemotherapeutic	1372	Trametinib	MEK1, MEK2	ERK MAPK signaling	Targeted	KRAS	0	4.2	186	0	0	0	NA	NA	266	144	115	7
Colon	1073:2171	1073	5-Fluorouracil	Antimetabolite (DNA & RNA)	Other	Chemotherapeutic	2171	BMS-754807	IGF1R, IR	IGF1R signaling	Targeted	KRAS	0	4.2	187	0	0	0	NA	NA	0	0	0	0
Colon	1083:1032	1083	Crizotinib	MET, ALK, ROS1	RTK signaling	Targeted	1032	Afatinib	EGFR, ERBB2	EGFR signaling	Targeted	KRAS	4.8	4.2	188	0	0	0	NA	NA	0	0	0	0
Colon	1194:1372	1194	SB505124	TGFBR1, ACVR1B, ACVR1C	RTK signaling	Targeted	1372	Trametinib	MEK1, MEK2	ERK MAPK signaling	Targeted	KRAS	4.8	4.2	189	0	0	0	NA	NA	0	0	0	0
Colon	1372:1032	1372	Trametinib	MEK1, MEK2	ERK MAPK signaling	Targeted	1032	Afatinib	EGFR, ERBB2	EGFR signaling	Targeted	KRAS	9.5	4.2	190	0	0	0	NA	NA	0	0	0	0
Colon	1372:2171	1372	Trametinib	MEK1, MEK2	ERK MAPK signaling	Targeted	2171	BMS-754807	IGF1R, IR	IGF1R signaling	Targeted	KRAS	10.5	4.2	191	0	0	0	NA	NA	5	5	0	0
Colon	1549:1372	1549	Sapitinib	EGFR, ERBB2, ERBB3	EGFR signaling	Targeted	1372	Trametinib	MEK1, MEK2	ERK MAPK signaling	Targeted	KRAS	5	4.2	192	0	0	0	NA	NA	0	0	0	0
Colon	1564:2171	1564	SCH772984	ERK1, ERK2	ERK MAPK signaling	Targeted	2171	BMS-754807	IGF1R, IR	IGF1R signaling	Targeted	KRAS	10.5	4.2	193	0	0	0	NA	NA	3	3	0	0
Colon	1598:1011	1598	LGK974	PORCN	WNT signaling	Targeted	1011	Navitoclax	BCL2, BCL-XL, BCL-W	Apoptosis regulation	Targeted	KRAS	4.8	4.2	194	0	0	0	NA	NA	0	0	0	0
Colon	2048:1372	2048	Vinorelbine	Microtubule destabiliser	Mitosis	Chemotherapeutic	1372	Trametinib	MEK1, MEK2	ERK MAPK signaling	Targeted	KRAS	14.3	4.2	195	0	0	0	NA	NA	0	0	0	0
Colon	1003:1025	1003	Camptothecin	TOP1	DNA replication	Chemotherapeutic	1025	SB216763	GSK3A, GSK3B	WNT signaling	Targeted	KRAS	0	4	196	0	0	0	NA	NA	0	0	0	0
Colon	1003:1053	1003	Camptothecin	TOP1	DNA replication	Chemotherapeutic	1053	MK-2206	AKT1, AKT2	PI3K/MTOR signaling	Targeted	KRAS	0	4	197	0	0	0	NA	NA	0	0	0	0
Colon	1003:1179	1003	Camptothecin	TOP1	DNA replication	Chemotherapeutic	1179	MK-1775	WEE1, PLK1	Cell cycle	Targeted	KRAS	0	4	198	0	0	0	NA	NA	1	0	0	1
Colon	1003:1549	1003	Camptothecin	TOP1	DNA replication	Chemotherapeutic	1549	Sapitinib	EGFR, ERBB2, ERBB3	EGFR signaling	Targeted	KRAS	0	4	199	0	0	0	NA	NA	0	0	0	0
Colon	1011:1054	1011	Navitoclax	BCL2, BCL-XL, BCL-W	Apoptosis regulation	Targeted	1054	Palbociclib	CDK4, CDK6	Cell cycle	Targeted	KRAS	0	4	200	0	0	0	NA	NA	28	4	6	18
Colon	1011:1179	1011	Navitoclax	BCL2, BCL-XL, BCL-W	Apoptosis regulation	Targeted	1179	MK-1775	WEE1, PLK1	Cell cycle	Targeted	KRAS	0	4	201	0	0	0	NA	NA	89	17	45	27
Colon	1011:1549	1011	Navitoclax	BCL2, BCL-XL, BCL-W	Apoptosis regulation	Targeted	1549	Sapitinib	EGFR, ERBB2, ERBB3	EGFR signaling	Targeted	KRAS	22.7	4	202	0	0	0	NA	NA	0	0	0	0
Colon	1017:1047	1017	Olaparib	PARP1, PARP2	Genome integrity	Targeted	1047	Nutlin-3a (-)	MDM2	p53 pathway	Targeted	KRAS	0	4	203	0	0	0	NA	NA	10	5	5	0
Colon	1017:1053	1017	Olaparib	PARP1, PARP2	Genome integrity	Targeted	1053	MK-2206	AKT1, AKT2	PI3K/MTOR signaling	Targeted	KRAS	0	4	204	0	0	0	NA	NA	11	4	5	2
Colon	1017:1786	1017	Olaparib	PARP1, PARP2	Genome integrity	Targeted	1786	AZD4547	FGFR1, FGFR2, FGFR3	RTK signaling	Targeted	KRAS	0	4	205	0	0	0	NA	NA	5	1	4	0
Colon	1022:1025	1022	AZD7762	CHEK1, CHEK2	Cell cycle	Targeted	1025	SB216763	GSK3A, GSK3B	WNT signaling	Targeted	KRAS	0	4	206	0	0	0	NA	NA	0	0	0	0
Colon	1022:1059	1022	AZD7762	CHEK1, CHEK2	Cell cycle	Targeted	1059	AZD8055	MTORC1, MTORC2	PI3K/MTOR signaling	Targeted	KRAS	4.8	4	207	0	0	0	NA	NA	0	0	0	0
Colon	1022:1089	1022	AZD7762	CHEK1, CHEK2	Cell cycle	Targeted	1089	Oxaliplatin	DNA alkylating agent	DNA replication	Chemotherapeutic	KRAS	0	4	208	0	0	0	NA	NA	6	0	0	6
Colon	1022:1194	1022	AZD7762	CHEK1, CHEK2	Cell cycle	Targeted	1194	SB505124	TGFBR1, ACVR1B, ACVR1C	RTK signaling	Targeted	KRAS	0	4	209	0	0	0	NA	NA	0	0	0	0
Colon	1022:1564	1022	AZD7762	CHEK1, CHEK2	Cell cycle	Targeted	1564	SCH772984	ERK1, ERK2	ERK MAPK signaling	Targeted	KRAS	0	4	210	0	0	0	NA	NA	14	1	9	4
Colon	1022:1598	1022	AZD7762	CHEK1, CHEK2	Cell cycle	Targeted	1598	LGK974	PORCN	WNT signaling	Targeted	KRAS	0	4	211	0	0	0	NA	NA	1	0	1	0
Colon	1025:1022	1025	SB216763	GSK3A, GSK3B	WNT signaling	Targeted	1022	AZD7762	CHEK1, CHEK2	Cell cycle	Targeted	KRAS	0	4	212	0	0	0	NA	NA	0	0	0	0
Colon	1025:1194	1025	SB216763	GSK3A, GSK3B	WNT signaling	Targeted	1194	SB505124	TGFBR1, ACVR1B, ACVR1C	RTK signaling	Targeted	KRAS	0	4	213	0	0	0	NA	NA	0	0	0	0
Colon	1025:1510	1025	SB216763	GSK3A, GSK3B	WNT signaling	Targeted	1510	Linsitinib	IGF1R	IGF1R signaling	Targeted	KRAS	0	4	214	0	0	0	NA	NA	0	0	0	0
Colon	1032:1047	1032	Afatinib	EGFR, ERBB2	EGFR signaling	Targeted	1047	Nutlin-3a (-)	MDM2	p53 pathway	Targeted	KRAS	4.5	4	215	0	0	0	NA	NA	6	0	5	1
Colon	1032:1059	1032	Afatinib	EGFR, ERBB2	EGFR signaling	Targeted	1059	AZD8055	MTORC1, MTORC2	PI3K/MTOR signaling	Targeted	KRAS	0	4	216	0	0	0	NA	NA	0	0	0	0
Colon	1032:1073	1032	Afatinib	EGFR, ERBB2	EGFR signaling	Targeted	1073	5-Fluorouracil	Antimetabolite (DNA & RNA)	Other	Chemotherapeutic	KRAS	0	4	217	0	0	0	NA	NA	0	0	0	0
Colon	1032:1089	1032	Afatinib	EGFR, ERBB2	EGFR signaling	Targeted	1089	Oxaliplatin	DNA alkylating agent	DNA replication	Chemotherapeutic	KRAS	0	4	218	0	0	0	NA	NA	0	0	0	0
Colon	1032:1561	1032	Afatinib	EGFR, ERBB2	EGFR signaling	Targeted	1561	Taselisib	PI3K (beta sparing)	PI3K/MTOR signaling	Targeted	KRAS	9.1	4	219	0	0	0	NA	NA	21	11	10	0
Colon	1032:1786	1032	Afatinib	EGFR, ERBB2	EGFR signaling	Targeted	1786	AZD4547	FGFR1, FGFR2, FGFR3	RTK signaling	Targeted	KRAS	4.5	4	220	0	0	0	NA	NA	4	0	4	0
Colon	1032|1372:1564	1032|1372	Afatinib|Trametinib	EGFR, ERBB2|MEK1, MEK2	EGFR signaling | ERK MAPK signaling	Targeted	1564	SCH772984	ERK1, ERK2	ERK MAPK signaling	Targeted	KRAS	0	4	221	0	0	0	NA	NA	0	0	0	0
Colon	1032|1372:1786	1032|1372	Afatinib|Trametinib	EGFR, ERBB2|MEK1, MEK2	EGFR signaling | ERK MAPK signaling	Targeted	1786	AZD4547	FGFR1, FGFR2, FGFR3	RTK signaling	Targeted	KRAS	4.5	4	222	0	0	0	NA	NA	0	0	0	0
Colon	1047:1017	1047	Nutlin-3a (-)	MDM2	p53 pathway	Targeted	1017	Olaparib	PARP1, PARP2	Genome integrity	Targeted	KRAS	4.5	4	223	0	0	0	NA	NA	4	4	0	0
Colon	1047:1022	1047	Nutlin-3a (-)	MDM2	p53 pathway	Targeted	1022	AZD7762	CHEK1, CHEK2	Cell cycle	Targeted	KRAS	0	4	224	0	0	0	NA	NA	0	0	0	0
Colon	1047:1025	1047	Nutlin-3a (-)	MDM2	p53 pathway	Targeted	1025	SB216763	GSK3A, GSK3B	WNT signaling	Targeted	KRAS	4.5	4	225	0	0	0	NA	NA	4	4	0	0
Colon	1047:1089	1047	Nutlin-3a (-)	MDM2	p53 pathway	Targeted	1089	Oxaliplatin	DNA alkylating agent	DNA replication	Chemotherapeutic	KRAS	0	4	226	0	0	0	NA	NA	1	1	0	0
Colon	1047:2048	1047	Nutlin-3a (-)	MDM2	p53 pathway	Targeted	2048	Vinorelbine	Microtubule destabiliser	Mitosis	Chemotherapeutic	KRAS	22.7	4	227	0	0	0	NA	NA	0	0	0	0
Colon	1053:1017	1053	MK-2206	AKT1, AKT2	PI3K/MTOR signaling	Targeted	1017	Olaparib	PARP1, PARP2	Genome integrity	Targeted	KRAS	0	4	228	0	0	0	NA	NA	17	11	3	3
Colon	1053:1047	1053	MK-2206	AKT1, AKT2	PI3K/MTOR signaling	Targeted	1047	Nutlin-3a (-)	MDM2	p53 pathway	Targeted	KRAS	0	4	229	0	0	0	NA	NA	5	0	5	0
Colon	1054:1022	1054	Palbociclib	CDK4, CDK6	Cell cycle	Targeted	1022	AZD7762	CHEK1, CHEK2	Cell cycle	Targeted	KRAS	0	4	230	0	0	0	NA	NA	39	32	7	0
Colon	1054:1053	1054	Palbociclib	CDK4, CDK6	Cell cycle	Targeted	1053	MK-2206	AKT1, AKT2	PI3K/MTOR signaling	Targeted	KRAS	9.1	4	231	0	0	0	NA	NA	32	4	5	23
Colon	1054:1549	1054	Palbociclib	CDK4, CDK6	Cell cycle	Targeted	1549	Sapitinib	EGFR, ERBB2, ERBB3	EGFR signaling	Targeted	KRAS	0	4	232	0	0	0	NA	NA	0	0	0	0
Colon	1054:1561	1054	Palbociclib	CDK4, CDK6	Cell cycle	Targeted	1561	Taselisib	PI3K (beta sparing)	PI3K/MTOR signaling	Targeted	KRAS	0	4	233	0	0	0	NA	NA	31	6	23	2
Colon	1059:1054	1059	AZD8055	MTORC1, MTORC2	PI3K/MTOR signaling	Targeted	1054	Palbociclib	CDK4, CDK6	Cell cycle	Targeted	KRAS	0	4	234	0	0	0	NA	NA	0	0	0	0
Colon	1059:1179	1059	AZD8055	MTORC1, MTORC2	PI3K/MTOR signaling	Targeted	1179	MK-1775	WEE1, PLK1	Cell cycle	Targeted	KRAS	0	4	235	0	0	0	NA	NA	0	0	0	0
Colon	1059:1786	1059	AZD8055	MTORC1, MTORC2	PI3K/MTOR signaling	Targeted	1786	AZD4547	FGFR1, FGFR2, FGFR3	RTK signaling	Targeted	KRAS	0	4	236	0	0	0	NA	NA	4	0	4	0
Colon	1059:2048	1059	AZD8055	MTORC1, MTORC2	PI3K/MTOR signaling	Targeted	2048	Vinorelbine	Microtubule destabiliser	Mitosis	Chemotherapeutic	KRAS	0	4	237	0	0	0	NA	NA	0	0	0	0
Colon	1073:1017	1073	5-Fluorouracil	Antimetabolite (DNA & RNA)	Other	Chemotherapeutic	1017	Olaparib	PARP1, PARP2	Genome integrity	Targeted	KRAS	0	4	238	0	0	0	NA	NA	26	14	3	9
Colon	1073:1047	1073	5-Fluorouracil	Antimetabolite (DNA & RNA)	Other	Chemotherapeutic	1047	Nutlin-3a (-)	MDM2	p53 pathway	Targeted	KRAS	0	4	239	0	0	0	NA	NA	6	1	5	0
Colon	1073:1054	1073	5-Fluorouracil	Antimetabolite (DNA & RNA)	Other	Chemotherapeutic	1054	Palbociclib	CDK4, CDK6	Cell cycle	Targeted	KRAS	0	4	240	0	0	0	NA	NA	37	23	6	8
Colon	1073:1598	1073	5-Fluorouracil	Antimetabolite (DNA & RNA)	Other	Chemotherapeutic	1598	LGK974	PORCN	WNT signaling	Targeted	KRAS	0	4	241	0	0	0	NA	NA	1	0	1	0
Colon	1073:1786	1073	5-Fluorouracil	Antimetabolite (DNA & RNA)	Other	Chemotherapeutic	1786	AZD4547	FGFR1, FGFR2, FGFR3	RTK signaling	Targeted	KRAS	0	4	242	0	0	0	NA	NA	4	0	4	0
Colon	1083:1022	1083	Crizotinib	MET, ALK, ROS1	RTK signaling	Targeted	1022	AZD7762	CHEK1, CHEK2	Cell cycle	Targeted	KRAS	4.5	4	243	0	0	0	NA	NA	39	26	7	6
Colon	1083:1025	1083	Crizotinib	MET, ALK, ROS1	RTK signaling	Targeted	1025	SB216763	GSK3A, GSK3B	WNT signaling	Targeted	KRAS	4.5	4	244	0	0	0	NA	NA	0	0	0	0
Colon	1083:1510	1083	Crizotinib	MET, ALK, ROS1	RTK signaling	Targeted	1510	Linsitinib	IGF1R	IGF1R signaling	Targeted	KRAS	9.1	4	245	0	0	0	NA	NA	45	30	8	7
Colon	1083:1564	1083	Crizotinib	MET, ALK, ROS1	RTK signaling	Targeted	1564	SCH772984	ERK1, ERK2	ERK MAPK signaling	Targeted	KRAS	13.6	4	246	0	0	0	NA	NA	49	33	9	7
Colon	1083:1598	1083	Crizotinib	MET, ALK, ROS1	RTK signaling	Targeted	1598	LGK974	PORCN	WNT signaling	Targeted	KRAS	0	4	247	0	0	0	NA	NA	1	0	1	0
Colon	1083:2048	1083	Crizotinib	MET, ALK, ROS1	RTK signaling	Targeted	2048	Vinorelbine	Microtubule destabiliser	Mitosis	Chemotherapeutic	KRAS	0	4	248	0	0	0	NA	NA	0	0	0	0
Colon	1089:1194	1089	Oxaliplatin	DNA alkylating agent	DNA replication	Chemotherapeutic	1194	SB505124	TGFBR1, ACVR1B, ACVR1C	RTK signaling	Targeted	KRAS	4.8	4	249	0	0	0	NA	NA	0	0	0	0
Colon	1089:1510	1089	Oxaliplatin	DNA alkylating agent	DNA replication	Chemotherapeutic	1510	Linsitinib	IGF1R	IGF1R signaling	Targeted	KRAS	0	4	250	0	0	0	NA	NA	0	0	0	0
Colon	1089:1549	1089	Oxaliplatin	DNA alkylating agent	DNA replication	Chemotherapeutic	1549	Sapitinib	EGFR, ERBB2, ERBB3	EGFR signaling	Targeted	KRAS	0	4	251	0	0	0	NA	NA	0	0	0	0
Colon	1089:1598	1089	Oxaliplatin	DNA alkylating agent	DNA replication	Chemotherapeutic	1598	LGK974	PORCN	WNT signaling	Targeted	KRAS	0	4	252	0	0	0	NA	NA	1	0	1	0
Colon	1089:1786	1089	Oxaliplatin	DNA alkylating agent	DNA replication	Chemotherapeutic	1786	AZD4547	FGFR1, FGFR2, FGFR3	RTK signaling	Targeted	KRAS	0	4	253	0	0	0	NA	NA	4	0	4	0
Colon	1089:2048	1089	Oxaliplatin	DNA alkylating agent	DNA replication	Chemotherapeutic	2048	Vinorelbine	Microtubule destabiliser	Mitosis	Chemotherapeutic	KRAS	0	4	254	0	0	0	NA	NA	0	0	0	0
Colon	1179:1017	1179	MK-1775	WEE1, PLK1	Cell cycle	Targeted	1017	Olaparib	PARP1, PARP2	Genome integrity	Targeted	KRAS	0	4	255	0	0	0	NA	NA	21	0	3	18
Colon	1179:1025	1179	MK-1775	WEE1, PLK1	Cell cycle	Targeted	1025	SB216763	GSK3A, GSK3B	WNT signaling	Targeted	KRAS	0	4	256	0	0	0	NA	NA	0	0	0	0
Colon	1179:1047	1179	MK-1775	WEE1, PLK1	Cell cycle	Targeted	1047	Nutlin-3a (-)	MDM2	p53 pathway	Targeted	KRAS	4.5	4	257	0	0	0	NA	NA	5	0	5	0
Colon	1179:1549	1179	MK-1775	WEE1, PLK1	Cell cycle	Targeted	1549	Sapitinib	EGFR, ERBB2, ERBB3	EGFR signaling	Targeted	KRAS	9.1	4	258	0	0	0	NA	NA	0	0	0	0
Colon	1179:1564	1179	MK-1775	WEE1, PLK1	Cell cycle	Targeted	1564	SCH772984	ERK1, ERK2	ERK MAPK signaling	Targeted	KRAS	0	4	259	0	0	0	NA	NA	16	3	9	4
Colon	1194:1054	1194	SB505124	TGFBR1, ACVR1B, ACVR1C	RTK signaling	Targeted	1054	Palbociclib	CDK4, CDK6	Cell cycle	Targeted	KRAS	0	4	260	0	0	0	NA	NA	0	0	0	0
Colon	1194:1059	1194	SB505124	TGFBR1, ACVR1B, ACVR1C	RTK signaling	Targeted	1059	AZD8055	MTORC1, MTORC2	PI3K/MTOR signaling	Targeted	KRAS	0	4	261	0	0	0	NA	NA	0	0	0	0
Colon	1194:1083	1194	SB505124	TGFBR1, ACVR1B, ACVR1C	RTK signaling	Targeted	1083	Crizotinib	MET, ALK, ROS1	RTK signaling	Targeted	KRAS	4.5	4	262	0	0	0	NA	NA	1	0	0	1
Colon	1194:1373	1194	SB505124	TGFBR1, ACVR1B, ACVR1C	RTK signaling	Targeted	1373	Dabrafenib	BRAF	ERK MAPK signaling	Targeted	KRAS	9.5	4	263	0	0	0	NA	NA	4	2	2	0
Colon	1194:1564	1194	SB505124	TGFBR1, ACVR1B, ACVR1C	RTK signaling	Targeted	1564	SCH772984	ERK1, ERK2	ERK MAPK signaling	Targeted	KRAS	0	4	264	0	0	0	NA	NA	0	0	0	0
Colon	1194:1786	1194	SB505124	TGFBR1, ACVR1B, ACVR1C	RTK signaling	Targeted	1786	AZD4547	FGFR1, FGFR2, FGFR3	RTK signaling	Targeted	KRAS	0	4	265	0	0	0	NA	NA	4	0	4	0
Colon	1194:2048	1194	SB505124	TGFBR1, ACVR1B, ACVR1C	RTK signaling	Targeted	2048	Vinorelbine	Microtubule destabiliser	Mitosis	Chemotherapeutic	KRAS	4.5	4	266	0	0	0	NA	NA	0	0	0	0
Colon	1372:1025	1372	Trametinib	MEK1, MEK2	ERK MAPK signaling	Targeted	1025	SB216763	GSK3A, GSK3B	WNT signaling	Targeted	KRAS	9.1	4	267	0	0	0	NA	NA	0	0	0	0
Colon	1372:1047	1372	Trametinib	MEK1, MEK2	ERK MAPK signaling	Targeted	1047	Nutlin-3a (-)	MDM2	p53 pathway	Targeted	KRAS	9.1	4	268	0	0	0	NA	NA	5	0	5	0
Colon	1372:1054	1372	Trametinib	MEK1, MEK2	ERK MAPK signaling	Targeted	1054	Palbociclib	CDK4, CDK6	Cell cycle	Targeted	KRAS	4.5	4	269	0	0	0	NA	NA	78	68	6	4
Colon	1372:1083	1372	Trametinib	MEK1, MEK2	ERK MAPK signaling	Targeted	1083	Crizotinib	MET, ALK, ROS1	RTK signaling	Targeted	KRAS	4.5	4	270	0	0	0	NA	NA	101	68	11	22
Colon	1372:1598	1372	Trametinib	MEK1, MEK2	ERK MAPK signaling	Targeted	1598	LGK974	PORCN	WNT signaling	Targeted	KRAS	0	4	271	0	0	0	NA	NA	1	0	1	0
Colon	1372:1786	1372	Trametinib	MEK1, MEK2	ERK MAPK signaling	Targeted	1786	AZD4547	FGFR1, FGFR2, FGFR3	RTK signaling	Targeted	KRAS	4.5	4	272	0	0	0	NA	NA	4	0	4	0
Colon	1373:1194	1373	Dabrafenib	BRAF	ERK MAPK signaling	Targeted	1194	SB505124	TGFBR1, ACVR1B, ACVR1C	RTK signaling	Targeted	KRAS	0	4	273	0	0	0	NA	NA	0	0	0	0
Colon	1373:1561	1373	Dabrafenib	BRAF	ERK MAPK signaling	Targeted	1561	Taselisib	PI3K (beta sparing)	PI3K/MTOR signaling	Targeted	KRAS	13.6	4	274	0	0	0	NA	NA	17	7	10	0
Colon	1373:1564	1373	Dabrafenib	BRAF	ERK MAPK signaling	Targeted	1564	SCH772984	ERK1, ERK2	ERK MAPK signaling	Targeted	KRAS	9.1	4	275	0	0	0	NA	NA	0	0	0	0
Colon	1510:1017	1510	Linsitinib	IGF1R	IGF1R signaling	Targeted	1017	Olaparib	PARP1, PARP2	Genome integrity	Targeted	KRAS	4.5	4	276	0	0	0	NA	NA	26	4	3	19
Colon	1510:1022	1510	Linsitinib	IGF1R	IGF1R signaling	Targeted	1022	AZD7762	CHEK1, CHEK2	Cell cycle	Targeted	KRAS	9.1	4	277	0	0	0	NA	NA	79	38	7	34
Colon	1510:1194	1510	Linsitinib	IGF1R	IGF1R signaling	Targeted	1194	SB505124	TGFBR1, ACVR1B, ACVR1C	RTK signaling	Targeted	KRAS	4.8	4	278	0	0	0	NA	NA	0	0	0	0
Colon	1510:1786	1510	Linsitinib	IGF1R	IGF1R signaling	Targeted	1786	AZD4547	FGFR1, FGFR2, FGFR3	RTK signaling	Targeted	KRAS	9.1	4	279	0	0	0	NA	NA	4	0	4	0
Colon	1549:1022	1549	Sapitinib	EGFR, ERBB2, ERBB3	EGFR signaling	Targeted	1022	AZD7762	CHEK1, CHEK2	Cell cycle	Targeted	KRAS	0	4	280	0	0	0	NA	NA	0	0	0	0
Colon	1549:1047	1549	Sapitinib	EGFR, ERBB2, ERBB3	EGFR signaling	Targeted	1047	Nutlin-3a (-)	MDM2	p53 pathway	Targeted	KRAS	0	4	281	0	0	0	NA	NA	7	2	5	0
Colon	1549:1054	1549	Sapitinib	EGFR, ERBB2, ERBB3	EGFR signaling	Targeted	1054	Palbociclib	CDK4, CDK6	Cell cycle	Targeted	KRAS	4.5	4	282	0	0	0	NA	NA	0	0	0	0
Colon	1549:1059	1549	Sapitinib	EGFR, ERBB2, ERBB3	EGFR signaling	Targeted	1059	AZD8055	MTORC1, MTORC2	PI3K/MTOR signaling	Targeted	KRAS	0	4	283	0	0	0	NA	NA	0	0	0	0
Colon	1549:1561	1549	Sapitinib	EGFR, ERBB2, ERBB3	EGFR signaling	Targeted	1561	Taselisib	PI3K (beta sparing)	PI3K/MTOR signaling	Targeted	KRAS	4.5	4	284	0	0	0	NA	NA	12	2	10	0
Colon	1549:1564	1549	Sapitinib	EGFR, ERBB2, ERBB3	EGFR signaling	Targeted	1564	SCH772984	ERK1, ERK2	ERK MAPK signaling	Targeted	KRAS	4.5	4	285	0	0	0	NA	NA	0	0	0	0
Colon	1561:1022	1561	Taselisib	PI3K (beta sparing)	PI3K/MTOR signaling	Targeted	1022	AZD7762	CHEK1, CHEK2	Cell cycle	Targeted	KRAS	4.5	4	286	0	0	0	NA	NA	7	0	7	0
Colon	1561:1032|1372	1561	Taselisib	PI3K (beta sparing)	PI3K/MTOR signaling	Targeted	1032|1372	Afatinib|Trametinib	EGFR, ERBB2|MEK1, MEK2	EGFR signaling | ERK MAPK signaling	Targeted	KRAS	18.2	4	287	0	0	0	NA	NA	0	0	0	0
Colon	1561:1598	1561	Taselisib	PI3K (beta sparing)	PI3K/MTOR signaling	Targeted	1598	LGK974	PORCN	WNT signaling	Targeted	KRAS	4.5	4	288	0	0	0	NA	NA	1	0	1	0
Colon	1561:1786	1561	Taselisib	PI3K (beta sparing)	PI3K/MTOR signaling	Targeted	1786	AZD4547	FGFR1, FGFR2, FGFR3	RTK signaling	Targeted	KRAS	0	4	289	0	0	0	NA	NA	5	0	4	1
Colon	1564:1025	1564	SCH772984	ERK1, ERK2	ERK MAPK signaling	Targeted	1025	SB216763	GSK3A, GSK3B	WNT signaling	Targeted	KRAS	4.5	4	290	0	0	0	NA	NA	0	0	0	0
Colon	1564:1047	1564	SCH772984	ERK1, ERK2	ERK MAPK signaling	Targeted	1047	Nutlin-3a (-)	MDM2	p53 pathway	Targeted	KRAS	0	4	291	0	0	0	NA	NA	7	2	5	0
Colon	1564:1054	1564	SCH772984	ERK1, ERK2	ERK MAPK signaling	Targeted	1054	Palbociclib	CDK4, CDK6	Cell cycle	Targeted	KRAS	0	4	292	0	0	0	NA	NA	0	0	0	0
Colon	1564:1598	1564	SCH772984	ERK1, ERK2	ERK MAPK signaling	Targeted	1598	LGK974	PORCN	WNT signaling	Targeted	KRAS	0	4	293	0	0	0	NA	NA	1	0	1	0
Colon	1598:1017	1598	LGK974	PORCN	WNT signaling	Targeted	1017	Olaparib	PARP1, PARP2	Genome integrity	Targeted	KRAS	0	4	294	0	0	0	NA	NA	0	0	0	0
Colon	1598:1510	1598	LGK974	PORCN	WNT signaling	Targeted	1510	Linsitinib	IGF1R	IGF1R signaling	Targeted	KRAS	4.5	4	295	0	0	0	NA	NA	0	0	0	0
Colon	1598:1564	1598	LGK974	PORCN	WNT signaling	Targeted	1564	SCH772984	ERK1, ERK2	ERK MAPK signaling	Targeted	KRAS	0	4	296	0	0	0	NA	NA	0	0	0	0
Colon	1598:1786	1598	LGK974	PORCN	WNT signaling	Targeted	1786	AZD4547	FGFR1, FGFR2, FGFR3	RTK signaling	Targeted	KRAS	0	4	297	0	0	0	NA	NA	4	0	4	0
Colon	1786:1025	1786	AZD4547	FGFR1, FGFR2, FGFR3	RTK signaling	Targeted	1025	SB216763	GSK3A, GSK3B	WNT signaling	Targeted	KRAS	4.5	4	298	0	0	0	NA	NA	0	0	0	0
Colon	1786:1373	1786	AZD4547	FGFR1, FGFR2, FGFR3	RTK signaling	Targeted	1373	Dabrafenib	BRAF	ERK MAPK signaling	Targeted	KRAS	0	4	299	0	0	0	NA	NA	2	0	2	0
Colon	1786:1510	1786	AZD4547	FGFR1, FGFR2, FGFR3	RTK signaling	Targeted	1510	Linsitinib	IGF1R	IGF1R signaling	Targeted	KRAS	13.6	4	300	0	0	0	NA	NA	0	0	0	0
Colon	1786:1564	1786	AZD4547	FGFR1, FGFR2, FGFR3	RTK signaling	Targeted	1564	SCH772984	ERK1, ERK2	ERK MAPK signaling	Targeted	KRAS	9.1	4	301	0	0	0	NA	NA	0	0	0	0
Colon	1786:1598	1786	AZD4547	FGFR1, FGFR2, FGFR3	RTK signaling	Targeted	1598	LGK974	PORCN	WNT signaling	Targeted	KRAS	9.1	4	302	0	0	0	NA	NA	1	0	1	0
Colon	1786:2048	1786	AZD4547	FGFR1, FGFR2, FGFR3	RTK signaling	Targeted	2048	Vinorelbine	Microtubule destabiliser	Mitosis	Chemotherapeutic	KRAS	0	4	303	0	0	0	NA	NA	0	0	0	0
Colon	2048:1022	2048	Vinorelbine	Microtubule destabiliser	Mitosis	Chemotherapeutic	1022	AZD7762	CHEK1, CHEK2	Cell cycle	Targeted	KRAS	4.5	4	304	0	0	0	NA	NA	0	0	0	0
Colon	2048:1373	2048	Vinorelbine	Microtubule destabiliser	Mitosis	Chemotherapeutic	1373	Dabrafenib	BRAF	ERK MAPK signaling	Targeted	KRAS	0	4	305	0	0	0	NA	NA	2	0	2	0
Colon	2048:1564	2048	Vinorelbine	Microtubule destabiliser	Mitosis	Chemotherapeutic	1564	SCH772984	ERK1, ERK2	ERK MAPK signaling	Targeted	KRAS	4.5	4	306	0	0	0	NA	NA	0	0	0	0
Colon	2171:1047	2171	BMS-754807	IGF1R, IR	IGF1R signaling	Targeted	1047	Nutlin-3a (-)	MDM2	p53 pathway	Targeted	KRAS	13.6	4	307	0	0	0	NA	NA	5	0	5	0
Colon	2171:1053	2171	BMS-754807	IGF1R, IR	IGF1R signaling	Targeted	1053	MK-2206	AKT1, AKT2	PI3K/MTOR signaling	Targeted	KRAS	22.7	4	308	0	0	0	NA	NA	0	0	0	0
Colon	2171:1054	2171	BMS-754807	IGF1R, IR	IGF1R signaling	Targeted	1054	Palbociclib	CDK4, CDK6	Cell cycle	Targeted	KRAS	4.5	4	309	0	0	0	NA	NA	0	0	0	0
Colon	1003:1032|1372	1003	Camptothecin	TOP1	DNA replication	Chemotherapeutic	1032|1372	Afatinib|Trametinib	EGFR, ERBB2|MEK1, MEK2	EGFR signaling | ERK MAPK signaling	Targeted	KRAS	0	0	310	0	0	0	NA	NA	0	0	0	0
Colon	1003:1047	1003	Camptothecin	TOP1	DNA replication	Chemotherapeutic	1047	Nutlin-3a (-)	MDM2	p53 pathway	Targeted	KRAS	0	0	311	0	0	0	NA	NA	11	6	5	0
Colon	1003:1054	1003	Camptothecin	TOP1	DNA replication	Chemotherapeutic	1054	Palbociclib	CDK4, CDK6	Cell cycle	Targeted	KRAS	0	0	312	0	0	0	NA	NA	0	0	0	0
Colon	1003:1059	1003	Camptothecin	TOP1	DNA replication	Chemotherapeutic	1059	AZD8055	MTORC1, MTORC2	PI3K/MTOR signaling	Targeted	KRAS	4.8	0	313	0	0	0	NA	NA	0	0	0	0
Colon	1003:1073	1003	Camptothecin	TOP1	DNA replication	Chemotherapeutic	1073	5-Fluorouracil	Antimetabolite (DNA & RNA)	Other	Chemotherapeutic	KRAS	0	0	314	0	0	0	NA	NA	0	0	0	0
Colon	1003:1083	1003	Camptothecin	TOP1	DNA replication	Chemotherapeutic	1083	Crizotinib	MET, ALK, ROS1	RTK signaling	Targeted	KRAS	0	0	315	0	0	0	NA	NA	0	0	0	0
Colon	1003:1089	1003	Camptothecin	TOP1	DNA replication	Chemotherapeutic	1089	Oxaliplatin	DNA alkylating agent	DNA replication	Chemotherapeutic	KRAS	0	0	316	0	0	0	NA	NA	0	0	0	0
Colon	1003:1194	1003	Camptothecin	TOP1	DNA replication	Chemotherapeutic	1194	SB505124	TGFBR1, ACVR1B, ACVR1C	RTK signaling	Targeted	KRAS	0	0	317	0	0	0	NA	NA	0	0	0	0
Colon	1003:1373	1003	Camptothecin	TOP1	DNA replication	Chemotherapeutic	1373	Dabrafenib	BRAF	ERK MAPK signaling	Targeted	KRAS	4.8	0	318	0	0	0	NA	NA	4	2	2	0
Colon	1003:1561	1003	Camptothecin	TOP1	DNA replication	Chemotherapeutic	1561	Taselisib	PI3K (beta sparing)	PI3K/MTOR signaling	Targeted	KRAS	0	0	319	0	0	0	NA	NA	10	0	10	0
Colon	1003:1564	1003	Camptothecin	TOP1	DNA replication	Chemotherapeutic	1564	SCH772984	ERK1, ERK2	ERK MAPK signaling	Targeted	KRAS	0	0	320	0	0	0	NA	NA	0	0	0	0
Colon	1003:1598	1003	Camptothecin	TOP1	DNA replication	Chemotherapeutic	1598	LGK974	PORCN	WNT signaling	Targeted	KRAS	0	0	321	0	0	0	NA	NA	5	4	1	0
Colon	1003:1786	1003	Camptothecin	TOP1	DNA replication	Chemotherapeutic	1786	AZD4547	FGFR1, FGFR2, FGFR3	RTK signaling	Targeted	KRAS	0	0	322	0	0	0	NA	NA	7	3	4	0
Colon	1003:2048	1003	Camptothecin	TOP1	DNA replication	Chemotherapeutic	2048	Vinorelbine	Microtubule destabiliser	Mitosis	Chemotherapeutic	KRAS	0	0	323	0	0	0	NA	NA	2	0	0	2
Colon	1003:2171	1003	Camptothecin	TOP1	DNA replication	Chemotherapeutic	2171	BMS-754807	IGF1R, IR	IGF1R signaling	Targeted	KRAS	0	0	324	0	0	0	NA	NA	0	0	0	0
Colon	1011:1373	1011	Navitoclax	BCL2, BCL-XL, BCL-W	Apoptosis regulation	Targeted	1373	Dabrafenib	BRAF	ERK MAPK signaling	Targeted	KRAS	4.8	0	325	0	0	0	NA	NA	2	0	2	0
Colon	1011:1786	1011	Navitoclax	BCL2, BCL-XL, BCL-W	Apoptosis regulation	Targeted	1786	AZD4547	FGFR1, FGFR2, FGFR3	RTK signaling	Targeted	KRAS	4.5	0	326	0	0	0	NA	NA	4	0	4	0
Colon	1017:1003	1017	Olaparib	PARP1, PARP2	Genome integrity	Targeted	1003	Camptothecin	TOP1	DNA replication	Chemotherapeutic	KRAS	4.5	0	327	0	0	0	NA	NA	0	0	0	0
Colon	1017:1025	1017	Olaparib	PARP1, PARP2	Genome integrity	Targeted	1025	SB216763	GSK3A, GSK3B	WNT signaling	Targeted	KRAS	0	0	328	0	0	0	NA	NA	0	0	0	0
Colon	1017:1032	1017	Olaparib	PARP1, PARP2	Genome integrity	Targeted	1032	Afatinib	EGFR, ERBB2	EGFR signaling	Targeted	KRAS	0	0	329	0	0	0	NA	NA	0	0	0	0
Colon	1017:1032|1372	1017	Olaparib	PARP1, PARP2	Genome integrity	Targeted	1032|1372	Afatinib|Trametinib	EGFR, ERBB2|MEK1, MEK2	EGFR signaling | ERK MAPK signaling	Targeted	KRAS	0	0	330	0	0	0	NA	NA	0	0	0	0
Colon	1017:1054	1017	Olaparib	PARP1, PARP2	Genome integrity	Targeted	1054	Palbociclib	CDK4, CDK6	Cell cycle	Targeted	KRAS	0	0	331	0	0	0	NA	NA	15	4	6	5
Colon	1017:1059	1017	Olaparib	PARP1, PARP2	Genome integrity	Targeted	1059	AZD8055	MTORC1, MTORC2	PI3K/MTOR signaling	Targeted	KRAS	0	0	332	0	0	0	NA	NA	0	0	0	0
Colon	1017:1073	1017	Olaparib	PARP1, PARP2	Genome integrity	Targeted	1073	5-Fluorouracil	Antimetabolite (DNA & RNA)	Other	Chemotherapeutic	KRAS	0	0	333	0	0	0	NA	NA	69	32	7	30
Colon	1017:1083	1017	Olaparib	PARP1, PARP2	Genome integrity	Targeted	1083	Crizotinib	MET, ALK, ROS1	RTK signaling	Targeted	KRAS	0	0	334	0	0	0	NA	NA	28	11	11	6
Colon	1017:1089	1017	Olaparib	PARP1, PARP2	Genome integrity	Targeted	1089	Oxaliplatin	DNA alkylating agent	DNA replication	Chemotherapeutic	KRAS	0	0	335	0	0	0	NA	NA	0	0	0	0
Colon	1017:1179	1017	Olaparib	PARP1, PARP2	Genome integrity	Targeted	1179	MK-1775	WEE1, PLK1	Cell cycle	Targeted	KRAS	0	0	336	0	0	0	NA	NA	98	48	45	5
Colon	1017:1194	1017	Olaparib	PARP1, PARP2	Genome integrity	Targeted	1194	SB505124	TGFBR1, ACVR1B, ACVR1C	RTK signaling	Targeted	KRAS	0	0	337	0	0	0	NA	NA	0	0	0	0
Colon	1017:1372	1017	Olaparib	PARP1, PARP2	Genome integrity	Targeted	1372	Trametinib	MEK1, MEK2	ERK MAPK signaling	Targeted	KRAS	0	0	338	0	0	0	NA	NA	251	135	115	1
Colon	1017:1373	1017	Olaparib	PARP1, PARP2	Genome integrity	Targeted	1373	Dabrafenib	BRAF	ERK MAPK signaling	Targeted	KRAS	0	0	339	0	0	0	NA	NA	2	0	2	0
Colon	1017:1549	1017	Olaparib	PARP1, PARP2	Genome integrity	Targeted	1549	Sapitinib	EGFR, ERBB2, ERBB3	EGFR signaling	Targeted	KRAS	0	0	340	0	0	0	NA	NA	0	0	0	0
Colon	1017:1561	1017	Olaparib	PARP1, PARP2	Genome integrity	Targeted	1561	Taselisib	PI3K (beta sparing)	PI3K/MTOR signaling	Targeted	KRAS	0	0	341	0	0	0	NA	NA	44	14	23	7
Colon	1017:1564	1017	Olaparib	PARP1, PARP2	Genome integrity	Targeted	1564	SCH772984	ERK1, ERK2	ERK MAPK signaling	Targeted	KRAS	0	0	342	0	0	0	NA	NA	16	1	9	6
Colon	1017:1598	1017	Olaparib	PARP1, PARP2	Genome integrity	Targeted	1598	LGK974	PORCN	WNT signaling	Targeted	KRAS	0	0	343	0	0	0	NA	NA	2	1	1	0
Colon	1017:2048	1017	Olaparib	PARP1, PARP2	Genome integrity	Targeted	2048	Vinorelbine	Microtubule destabiliser	Mitosis	Chemotherapeutic	KRAS	0	0	344	0	0	0	NA	NA	0	0	0	0
Colon	1017:2171	1017	Olaparib	PARP1, PARP2	Genome integrity	Targeted	2171	BMS-754807	IGF1R, IR	IGF1R signaling	Targeted	KRAS	0	0	345	0	0	0	NA	NA	0	0	0	0
Colon	1022:1032	1022	AZD7762	CHEK1, CHEK2	Cell cycle	Targeted	1032	Afatinib	EGFR, ERBB2	EGFR signaling	Targeted	KRAS	4.8	0	346	0	0	0	NA	NA	1	1	0	0
Colon	1022:1032|1372	1022	AZD7762	CHEK1, CHEK2	Cell cycle	Targeted	1032|1372	Afatinib|Trametinib	EGFR, ERBB2|MEK1, MEK2	EGFR signaling | ERK MAPK signaling	Targeted	KRAS	0	0	347	0	0	0	NA	NA	0	0	0	0
Colon	1022:1047	1022	AZD7762	CHEK1, CHEK2	Cell cycle	Targeted	1047	Nutlin-3a (-)	MDM2	p53 pathway	Targeted	KRAS	0	0	348	0	0	0	NA	NA	6	1	5	0
Colon	1022:1054	1022	AZD7762	CHEK1, CHEK2	Cell cycle	Targeted	1054	Palbociclib	CDK4, CDK6	Cell cycle	Targeted	KRAS	0	0	349	0	0	0	NA	NA	19	9	6	4
Colon	1022:1083	1022	AZD7762	CHEK1, CHEK2	Cell cycle	Targeted	1083	Crizotinib	MET, ALK, ROS1	RTK signaling	Targeted	KRAS	0	0	350	0	0	0	NA	NA	37	25	11	1
Colon	1022:1372	1022	AZD7762	CHEK1, CHEK2	Cell cycle	Targeted	1372	Trametinib	MEK1, MEK2	ERK MAPK signaling	Targeted	KRAS	4.8	0	351	0	0	0	NA	NA	181	63	115	3
Colon	1022:1373	1022	AZD7762	CHEK1, CHEK2	Cell cycle	Targeted	1373	Dabrafenib	BRAF	ERK MAPK signaling	Targeted	KRAS	0	0	352	0	0	0	NA	NA	4	2	2	0
Colon	1022:1549	1022	AZD7762	CHEK1, CHEK2	Cell cycle	Targeted	1549	Sapitinib	EGFR, ERBB2, ERBB3	EGFR signaling	Targeted	KRAS	4.5	0	353	0	0	0	NA	NA	0	0	0	0
Colon	1022:1561	1022	AZD7762	CHEK1, CHEK2	Cell cycle	Targeted	1561	Taselisib	PI3K (beta sparing)	PI3K/MTOR signaling	Targeted	KRAS	0	0	354	0	0	0	NA	NA	36	11	23	2
Colon	1022:1786	1022	AZD7762	CHEK1, CHEK2	Cell cycle	Targeted	1786	AZD4547	FGFR1, FGFR2, FGFR3	RTK signaling	Targeted	KRAS	0	0	355	0	0	0	NA	NA	5	1	4	0
Colon	1022:2048	1022	AZD7762	CHEK1, CHEK2	Cell cycle	Targeted	2048	Vinorelbine	Microtubule destabiliser	Mitosis	Chemotherapeutic	KRAS	0	0	356	0	0	0	NA	NA	0	0	0	0
Colon	1022:2171	1022	AZD7762	CHEK1, CHEK2	Cell cycle	Targeted	2171	BMS-754807	IGF1R, IR	IGF1R signaling	Targeted	KRAS	0	0	357	0	0	0	NA	NA	0	0	0	0
Colon	1025:1003	1025	SB216763	GSK3A, GSK3B	WNT signaling	Targeted	1003	Camptothecin	TOP1	DNA replication	Chemotherapeutic	KRAS	0	0	358	0	0	0	NA	NA	0	0	0	0
Colon	1025:1017	1025	SB216763	GSK3A, GSK3B	WNT signaling	Targeted	1017	Olaparib	PARP1, PARP2	Genome integrity	Targeted	KRAS	0	0	359	0	0	0	NA	NA	0	0	0	0
Colon	1025:1032	1025	SB216763	GSK3A, GSK3B	WNT signaling	Targeted	1032	Afatinib	EGFR, ERBB2	EGFR signaling	Targeted	KRAS	0	0	360	0	0	0	NA	NA	0	0	0	0
Colon	1025:1032|1372	1025	SB216763	GSK3A, GSK3B	WNT signaling	Targeted	1032|1372	Afatinib|Trametinib	EGFR, ERBB2|MEK1, MEK2	EGFR signaling | ERK MAPK signaling	Targeted	KRAS	4.5	0	361	0	0	0	NA	NA	0	0	0	0
Colon	1025:1047	1025	SB216763	GSK3A, GSK3B	WNT signaling	Targeted	1047	Nutlin-3a (-)	MDM2	p53 pathway	Targeted	KRAS	4.5	0	362	0	0	0	NA	NA	6	1	5	0
Colon	1025:1053	1025	SB216763	GSK3A, GSK3B	WNT signaling	Targeted	1053	MK-2206	AKT1, AKT2	PI3K/MTOR signaling	Targeted	KRAS	0	0	363	0	0	0	NA	NA	0	0	0	0
Colon	1025:1059	1025	SB216763	GSK3A, GSK3B	WNT signaling	Targeted	1059	AZD8055	MTORC1, MTORC2	PI3K/MTOR signaling	Targeted	KRAS	0	0	364	0	0	0	NA	NA	0	0	0	0
Colon	1025:1073	1025	SB216763	GSK3A, GSK3B	WNT signaling	Targeted	1073	5-Fluorouracil	Antimetabolite (DNA & RNA)	Other	Chemotherapeutic	KRAS	0	0	365	0	0	0	NA	NA	0	0	0	0
Colon	1025:1083	1025	SB216763	GSK3A, GSK3B	WNT signaling	Targeted	1083	Crizotinib	MET, ALK, ROS1	RTK signaling	Targeted	KRAS	0	0	366	0	0	0	NA	NA	0	0	0	0
Colon	1025:1089	1025	SB216763	GSK3A, GSK3B	WNT signaling	Targeted	1089	Oxaliplatin	DNA alkylating agent	DNA replication	Chemotherapeutic	KRAS	0	0	367	0	0	0	NA	NA	0	0	0	0
Colon	1025:1179	1025	SB216763	GSK3A, GSK3B	WNT signaling	Targeted	1179	MK-1775	WEE1, PLK1	Cell cycle	Targeted	KRAS	0	0	368	0	0	0	NA	NA	1	0	0	1
Colon	1025:1372	1025	SB216763	GSK3A, GSK3B	WNT signaling	Targeted	1372	Trametinib	MEK1, MEK2	ERK MAPK signaling	Targeted	KRAS	4.8	0	369	0	0	0	NA	NA	0	0	0	0
Colon	1025:1373	1025	SB216763	GSK3A, GSK3B	WNT signaling	Targeted	1373	Dabrafenib	BRAF	ERK MAPK signaling	Targeted	KRAS	0	0	370	0	0	0	NA	NA	5	3	2	0
Colon	1025:1549	1025	SB216763	GSK3A, GSK3B	WNT signaling	Targeted	1549	Sapitinib	EGFR, ERBB2, ERBB3	EGFR signaling	Targeted	KRAS	4.5	0	371	0	0	0	NA	NA	0	0	0	0
Colon	1025:1561	1025	SB216763	GSK3A, GSK3B	WNT signaling	Targeted	1561	Taselisib	PI3K (beta sparing)	PI3K/MTOR signaling	Targeted	KRAS	0	0	372	0	0	0	NA	NA	10	0	10	0
Colon	1025:1564	1025	SB216763	GSK3A, GSK3B	WNT signaling	Targeted	1564	SCH772984	ERK1, ERK2	ERK MAPK signaling	Targeted	KRAS	4.5	0	373	0	0	0	NA	NA	0	0	0	0
Colon	1025:1598	1025	SB216763	GSK3A, GSK3B	WNT signaling	Targeted	1598	LGK974	PORCN	WNT signaling	Targeted	KRAS	0	0	374	0	0	0	NA	NA	1	0	1	0
Colon	1025:1786	1025	SB216763	GSK3A, GSK3B	WNT signaling	Targeted	1786	AZD4547	FGFR1, FGFR2, FGFR3	RTK signaling	Targeted	KRAS	0	0	375	0	0	0	NA	NA	4	0	4	0
Colon	1025:2048	1025	SB216763	GSK3A, GSK3B	WNT signaling	Targeted	2048	Vinorelbine	Microtubule destabiliser	Mitosis	Chemotherapeutic	KRAS	4.5	0	376	0	0	0	NA	NA	0	0	0	0
Colon	1032:1017	1032	Afatinib	EGFR, ERBB2	EGFR signaling	Targeted	1017	Olaparib	PARP1, PARP2	Genome integrity	Targeted	KRAS	0	0	377	0	0	0	NA	NA	0	0	0	0
Colon	1032:1025	1032	Afatinib	EGFR, ERBB2	EGFR signaling	Targeted	1025	SB216763	GSK3A, GSK3B	WNT signaling	Targeted	KRAS	4.5	0	378	0	0	0	NA	NA	0	0	0	0
Colon	1032:1032|1372	1032	Afatinib	EGFR, ERBB2	EGFR signaling	Targeted	1032|1372	Afatinib|Trametinib	EGFR, ERBB2|MEK1, MEK2	EGFR signaling | ERK MAPK signaling	Targeted	KRAS	0	0	379	0	0	0	NA	NA	0	0	0	0
Colon	1032:1054	1032	Afatinib	EGFR, ERBB2	EGFR signaling	Targeted	1054	Palbociclib	CDK4, CDK6	Cell cycle	Targeted	KRAS	4.5	0	380	0	0	0	NA	NA	0	0	0	0
Colon	1032:1083	1032	Afatinib	EGFR, ERBB2	EGFR signaling	Targeted	1083	Crizotinib	MET, ALK, ROS1	RTK signaling	Targeted	KRAS	4.5	0	381	0	0	0	NA	NA	0	0	0	0
Colon	1032:1179	1032	Afatinib	EGFR, ERBB2	EGFR signaling	Targeted	1179	MK-1775	WEE1, PLK1	Cell cycle	Targeted	KRAS	0	0	382	0	0	0	NA	NA	0	0	0	0
Colon	1032:1194	1032	Afatinib	EGFR, ERBB2	EGFR signaling	Targeted	1194	SB505124	TGFBR1, ACVR1B, ACVR1C	RTK signaling	Targeted	KRAS	0	0	383	0	0	0	NA	NA	0	0	0	0
Colon	1032:1372	1032	Afatinib	EGFR, ERBB2	EGFR signaling	Targeted	1372	Trametinib	MEK1, MEK2	ERK MAPK signaling	Targeted	KRAS	9.5	0	384	0	0	0	NA	NA	0	0	0	0
Colon	1032:1373	1032	Afatinib	EGFR, ERBB2	EGFR signaling	Targeted	1373	Dabrafenib	BRAF	ERK MAPK signaling	Targeted	KRAS	14.3	0	385	0	0	0	NA	NA	5	3	2	0
Colon	1032:1549	1032	Afatinib	EGFR, ERBB2	EGFR signaling	Targeted	1549	Sapitinib	EGFR, ERBB2, ERBB3	EGFR signaling	Targeted	KRAS	0	0	386	0	0	0	NA	NA	0	0	0	0
Colon	1032:1564	1032	Afatinib	EGFR, ERBB2	EGFR signaling	Targeted	1564	SCH772984	ERK1, ERK2	ERK MAPK signaling	Targeted	KRAS	4.5	0	387	0	0	0	NA	NA	0	0	0	0
Colon	1032:1598	1032	Afatinib	EGFR, ERBB2	EGFR signaling	Targeted	1598	LGK974	PORCN	WNT signaling	Targeted	KRAS	0	0	388	0	0	0	NA	NA	1	0	1	0
Colon	1032:2048	1032	Afatinib	EGFR, ERBB2	EGFR signaling	Targeted	2048	Vinorelbine	Microtubule destabiliser	Mitosis	Chemotherapeutic	KRAS	9.1	0	389	0	0	0	NA	NA	0	0	0	0
Colon	1032|1372:1003	1032|1372	Afatinib|Trametinib	EGFR, ERBB2|MEK1, MEK2	EGFR signaling | ERK MAPK signaling	Targeted	1003	Camptothecin	TOP1	DNA replication	Chemotherapeutic	KRAS	0	0	390	0	0	0	NA	NA	0	0	0	0
Colon	1032|1372:1017	1032|1372	Afatinib|Trametinib	EGFR, ERBB2|MEK1, MEK2	EGFR signaling | ERK MAPK signaling	Targeted	1017	Olaparib	PARP1, PARP2	Genome integrity	Targeted	KRAS	4.5	0	391	0	0	0	NA	NA	0	0	0	0
Colon	1032|1372:1025	1032|1372	Afatinib|Trametinib	EGFR, ERBB2|MEK1, MEK2	EGFR signaling | ERK MAPK signaling	Targeted	1025	SB216763	GSK3A, GSK3B	WNT signaling	Targeted	KRAS	0	0	392	0	0	0	NA	NA	0	0	0	0
Colon	1032|1372:1047	1032|1372	Afatinib|Trametinib	EGFR, ERBB2|MEK1, MEK2	EGFR signaling | ERK MAPK signaling	Targeted	1047	Nutlin-3a (-)	MDM2	p53 pathway	Targeted	KRAS	9.1	0	393	0	0	0	NA	NA	0	0	0	0
Colon	1032|1372:1073	1032|1372	Afatinib|Trametinib	EGFR, ERBB2|MEK1, MEK2	EGFR signaling | ERK MAPK signaling	Targeted	1073	5-Fluorouracil	Antimetabolite (DNA & RNA)	Other	Chemotherapeutic	KRAS	0	0	394	0	0	0	NA	NA	0	0	0	0
Colon	1032|1372:1089	1032|1372	Afatinib|Trametinib	EGFR, ERBB2|MEK1, MEK2	EGFR signaling | ERK MAPK signaling	Targeted	1089	Oxaliplatin	DNA alkylating agent	DNA replication	Chemotherapeutic	KRAS	0	0	395	0	0	0	NA	NA	0	0	0	0
Colon	1032|1372:1179	1032|1372	Afatinib|Trametinib	EGFR, ERBB2|MEK1, MEK2	EGFR signaling | ERK MAPK signaling	Targeted	1179	MK-1775	WEE1, PLK1	Cell cycle	Targeted	KRAS	0	0	396	0	0	0	NA	NA	0	0	0	0
Colon	1032|1372:1194	1032|1372	Afatinib|Trametinib	EGFR, ERBB2|MEK1, MEK2	EGFR signaling | ERK MAPK signaling	Targeted	1194	SB505124	TGFBR1, ACVR1B, ACVR1C	RTK signaling	Targeted	KRAS	0	0	397	0	0	0	NA	NA	0	0	0	0
Colon	1032|1372:1372	1032|1372	Afatinib|Trametinib	EGFR, ERBB2|MEK1, MEK2	EGFR signaling | ERK MAPK signaling	Targeted	1372	Trametinib	MEK1, MEK2	ERK MAPK signaling	Targeted	KRAS	0	0	398	0	0	0	NA	NA	0	0	0	0
Colon	1032|1372:1373	1032|1372	Afatinib|Trametinib	EGFR, ERBB2|MEK1, MEK2	EGFR signaling | ERK MAPK signaling	Targeted	1373	Dabrafenib	BRAF	ERK MAPK signaling	Targeted	KRAS	0	0	399	0	0	0	NA	NA	0	0	0	0
Colon	1032|1372:1598	1032|1372	Afatinib|Trametinib	EGFR, ERBB2|MEK1, MEK2	EGFR signaling | ERK MAPK signaling	Targeted	1598	LGK974	PORCN	WNT signaling	Targeted	KRAS	0	0	400	0	0	0	NA	NA	0	0	0	0
Colon	1047:1003	1047	Nutlin-3a (-)	MDM2	p53 pathway	Targeted	1003	Camptothecin	TOP1	DNA replication	Chemotherapeutic	KRAS	0	0	401	0	0	0	NA	NA	0	0	0	0
Colon	1047:1054	1047	Nutlin-3a (-)	MDM2	p53 pathway	Targeted	1054	Palbociclib	CDK4, CDK6	Cell cycle	Targeted	KRAS	0	0	402	0	0	0	NA	NA	4	4	0	0
Colon	1047:1059	1047	Nutlin-3a (-)	MDM2	p53 pathway	Targeted	1059	AZD8055	MTORC1, MTORC2	PI3K/MTOR signaling	Targeted	KRAS	4.8	0	403	0	0	0	NA	NA	0	0	0	0
Colon	1047:1073	1047	Nutlin-3a (-)	MDM2	p53 pathway	Targeted	1073	5-Fluorouracil	Antimetabolite (DNA & RNA)	Other	Chemotherapeutic	KRAS	0	0	404	0	0	0	NA	NA	1	1	0	0
Colon	1047:1083	1047	Nutlin-3a (-)	MDM2	p53 pathway	Targeted	1083	Crizotinib	MET, ALK, ROS1	RTK signaling	Targeted	KRAS	0	0	405	0	0	0	NA	NA	0	0	0	0
Colon	1047:1179	1047	Nutlin-3a (-)	MDM2	p53 pathway	Targeted	1179	MK-1775	WEE1, PLK1	Cell cycle	Targeted	KRAS	0	0	406	0	0	0	NA	NA	1	0	0	1
Colon	1047:1194	1047	Nutlin-3a (-)	MDM2	p53 pathway	Targeted	1194	SB505124	TGFBR1, ACVR1B, ACVR1C	RTK signaling	Targeted	KRAS	4.8	0	407	0	0	0	NA	NA	0	0	0	0
Colon	1047:1373	1047	Nutlin-3a (-)	MDM2	p53 pathway	Targeted	1373	Dabrafenib	BRAF	ERK MAPK signaling	Targeted	KRAS	4.8	0	408	0	0	0	NA	NA	5	3	2	0
Colon	1047:1598	1047	Nutlin-3a (-)	MDM2	p53 pathway	Targeted	1598	LGK974	PORCN	WNT signaling	Targeted	KRAS	0	0	409	0	0	0	NA	NA	4	3	1	0
Colon	1047:1786	1047	Nutlin-3a (-)	MDM2	p53 pathway	Targeted	1786	AZD4547	FGFR1, FGFR2, FGFR3	RTK signaling	Targeted	KRAS	4.5	0	410	0	0	0	NA	NA	4	0	4	0
Colon	1047:2171	1047	Nutlin-3a (-)	MDM2	p53 pathway	Targeted	2171	BMS-754807	IGF1R, IR	IGF1R signaling	Targeted	KRAS	5.3	0	411	0	0	0	NA	NA	0	0	0	0
Colon	1053:1003	1053	MK-2206	AKT1, AKT2	PI3K/MTOR signaling	Targeted	1003	Camptothecin	TOP1	DNA replication	Chemotherapeutic	KRAS	0	0	412	0	0	0	NA	NA	0	0	0	0
Colon	1053:1025	1053	MK-2206	AKT1, AKT2	PI3K/MTOR signaling	Targeted	1025	SB216763	GSK3A, GSK3B	WNT signaling	Targeted	KRAS	0	0	413	0	0	0	NA	NA	0	0	0	0
Colon	1053:1073	1053	MK-2206	AKT1, AKT2	PI3K/MTOR signaling	Targeted	1073	5-Fluorouracil	Antimetabolite (DNA & RNA)	Other	Chemotherapeutic	KRAS	0	0	414	0	0	0	NA	NA	25	5	7	13
Colon	1053:1083	1053	MK-2206	AKT1, AKT2	PI3K/MTOR signaling	Targeted	1083	Crizotinib	MET, ALK, ROS1	RTK signaling	Targeted	KRAS	0	0	415	0	0	0	NA	NA	27	16	11	0
Colon	1053:1089	1053	MK-2206	AKT1, AKT2	PI3K/MTOR signaling	Targeted	1089	Oxaliplatin	DNA alkylating agent	DNA replication	Chemotherapeutic	KRAS	0	0	416	0	0	0	NA	NA	0	0	0	0
Colon	1053:1179	1053	MK-2206	AKT1, AKT2	PI3K/MTOR signaling	Targeted	1179	MK-1775	WEE1, PLK1	Cell cycle	Targeted	KRAS	0	0	417	0	0	0	NA	NA	101	55	45	1
Colon	1053:1194	1053	MK-2206	AKT1, AKT2	PI3K/MTOR signaling	Targeted	1194	SB505124	TGFBR1, ACVR1B, ACVR1C	RTK signaling	Targeted	KRAS	4.8	0	418	0	0	0	NA	NA	0	0	0	0
Colon	1053:1561	1053	MK-2206	AKT1, AKT2	PI3K/MTOR signaling	Targeted	1561	Taselisib	PI3K (beta sparing)	PI3K/MTOR signaling	Targeted	KRAS	13.6	0	419	0	0	0	NA	NA	54	21	23	10
Colon	1053:1598	1053	MK-2206	AKT1, AKT2	PI3K/MTOR signaling	Targeted	1598	LGK974	PORCN	WNT signaling	Targeted	KRAS	13.6	0	420	0	0	0	NA	NA	1	0	1	0
Colon	1054:1003	1054	Palbociclib	CDK4, CDK6	Cell cycle	Targeted	1003	Camptothecin	TOP1	DNA replication	Chemotherapeutic	KRAS	0	0	421	0	0	0	NA	NA	0	0	0	0
Colon	1054:1011	1054	Palbociclib	CDK4, CDK6	Cell cycle	Targeted	1011	Navitoclax	BCL2, BCL-XL, BCL-W	Apoptosis regulation	Targeted	KRAS	0	0	422	0	0	0	NA	NA	18	9	3	6
Colon	1054:1017	1054	Palbociclib	CDK4, CDK6	Cell cycle	Targeted	1017	Olaparib	PARP1, PARP2	Genome integrity	Targeted	KRAS	0	0	423	0	0	0	NA	NA	40	4	3	33
Colon	1054:1025	1054	Palbociclib	CDK4, CDK6	Cell cycle	Targeted	1025	SB216763	GSK3A, GSK3B	WNT signaling	Targeted	KRAS	0	0	424	0	0	0	NA	NA	0	0	0	0
Colon	1054:1032	1054	Palbociclib	CDK4, CDK6	Cell cycle	Targeted	1032	Afatinib	EGFR, ERBB2	EGFR signaling	Targeted	KRAS	0	0	425	0	0	0	NA	NA	0	0	0	0
Colon	1054:1032|1372	1054	Palbociclib	CDK4, CDK6	Cell cycle	Targeted	1032|1372	Afatinib|Trametinib	EGFR, ERBB2|MEK1, MEK2	EGFR signaling | ERK MAPK signaling	Targeted	KRAS	9.1	0	426	0	0	0	NA	NA	0	0	0	0
Colon	1054:1047	1054	Palbociclib	CDK4, CDK6	Cell cycle	Targeted	1047	Nutlin-3a (-)	MDM2	p53 pathway	Targeted	KRAS	0	0	427	0	0	0	NA	NA	8	3	5	0
Colon	1054:1073	1054	Palbociclib	CDK4, CDK6	Cell cycle	Targeted	1073	5-Fluorouracil	Antimetabolite (DNA & RNA)	Other	Chemotherapeutic	KRAS	0	0	428	0	0	0	NA	NA	53	40	7	6
Colon	1054:1083	1054	Palbociclib	CDK4, CDK6	Cell cycle	Targeted	1083	Crizotinib	MET, ALK, ROS1	RTK signaling	Targeted	KRAS	0	0	429	0	0	0	NA	NA	121	30	11	80
Colon	1054:1089	1054	Palbociclib	CDK4, CDK6	Cell cycle	Targeted	1089	Oxaliplatin	DNA alkylating agent	DNA replication	Chemotherapeutic	KRAS	0	0	430	0	0	0	NA	NA	0	0	0	0
Colon	1054:1179	1054	Palbociclib	CDK4, CDK6	Cell cycle	Targeted	1179	MK-1775	WEE1, PLK1	Cell cycle	Targeted	KRAS	0	0	431	0	0	0	NA	NA	112	43	45	24
Colon	1054:1194	1054	Palbociclib	CDK4, CDK6	Cell cycle	Targeted	1194	SB505124	TGFBR1, ACVR1B, ACVR1C	RTK signaling	Targeted	KRAS	0	0	432	0	0	0	NA	NA	0	0	0	0
Colon	1054:1372	1054	Palbociclib	CDK4, CDK6	Cell cycle	Targeted	1372	Trametinib	MEK1, MEK2	ERK MAPK signaling	Targeted	KRAS	0	0	433	0	0	0	NA	NA	228	113	115	0
Colon	1054:1373	1054	Palbociclib	CDK4, CDK6	Cell cycle	Targeted	1373	Dabrafenib	BRAF	ERK MAPK signaling	Targeted	KRAS	0	0	434	0	0	0	NA	NA	5	3	2	0
Colon	1054:1510	1054	Palbociclib	CDK4, CDK6	Cell cycle	Targeted	1510	Linsitinib	IGF1R	IGF1R signaling	Targeted	KRAS	9.1	0	435	0	0	0	NA	NA	37	24	8	5
Colon	1054:1564	1054	Palbociclib	CDK4, CDK6	Cell cycle	Targeted	1564	SCH772984	ERK1, ERK2	ERK MAPK signaling	Targeted	KRAS	4.5	0	436	0	0	0	NA	NA	27	12	9	6
Colon	1054:1598	1054	Palbociclib	CDK4, CDK6	Cell cycle	Targeted	1598	LGK974	PORCN	WNT signaling	Targeted	KRAS	0	0	437	0	0	0	NA	NA	1	0	1	0
Colon	1054:1786	1054	Palbociclib	CDK4, CDK6	Cell cycle	Targeted	1786	AZD4547	FGFR1, FGFR2, FGFR3	RTK signaling	Targeted	KRAS	0	0	438	0	0	0	NA	NA	4	0	4	0
Colon	1054:2048	1054	Palbociclib	CDK4, CDK6	Cell cycle	Targeted	2048	Vinorelbine	Microtubule destabiliser	Mitosis	Chemotherapeutic	KRAS	0	0	439	0	0	0	NA	NA	0	0	0	0
Colon	1054:2171	1054	Palbociclib	CDK4, CDK6	Cell cycle	Targeted	2171	BMS-754807	IGF1R, IR	IGF1R signaling	Targeted	KRAS	0	0	440	0	0	0	NA	NA	0	0	0	0
Colon	1059:1003	1059	AZD8055	MTORC1, MTORC2	PI3K/MTOR signaling	Targeted	1003	Camptothecin	TOP1	DNA replication	Chemotherapeutic	KRAS	0	0	441	0	0	0	NA	NA	0	0	0	0
Colon	1059:1017	1059	AZD8055	MTORC1, MTORC2	PI3K/MTOR signaling	Targeted	1017	Olaparib	PARP1, PARP2	Genome integrity	Targeted	KRAS	4.5	0	442	0	0	0	NA	NA	2	0	0	2
Colon	1059:1022	1059	AZD8055	MTORC1, MTORC2	PI3K/MTOR signaling	Targeted	1022	AZD7762	CHEK1, CHEK2	Cell cycle	Targeted	KRAS	0	0	443	0	0	0	NA	NA	0	0	0	0
Colon	1059:1025	1059	AZD8055	MTORC1, MTORC2	PI3K/MTOR signaling	Targeted	1025	SB216763	GSK3A, GSK3B	WNT signaling	Targeted	KRAS	0	0	444	0	0	0	NA	NA	0	0	0	0
Colon	1059:1032	1059	AZD8055	MTORC1, MTORC2	PI3K/MTOR signaling	Targeted	1032	Afatinib	EGFR, ERBB2	EGFR signaling	Targeted	KRAS	0	0	445	0	0	0	NA	NA	0	0	0	0
Colon	1059:1032|1372	1059	AZD8055	MTORC1, MTORC2	PI3K/MTOR signaling	Targeted	1032|1372	Afatinib|Trametinib	EGFR, ERBB2|MEK1, MEK2	EGFR signaling | ERK MAPK signaling	Targeted	KRAS	9.1	0	446	0	0	0	NA	NA	0	0	0	0
Colon	1059:1047	1059	AZD8055	MTORC1, MTORC2	PI3K/MTOR signaling	Targeted	1047	Nutlin-3a (-)	MDM2	p53 pathway	Targeted	KRAS	4.5	0	447	0	0	0	NA	NA	5	0	5	0
Colon	1059:1073	1059	AZD8055	MTORC1, MTORC2	PI3K/MTOR signaling	Targeted	1073	5-Fluorouracil	Antimetabolite (DNA & RNA)	Other	Chemotherapeutic	KRAS	0	0	448	0	0	0	NA	NA	0	0	0	0
Colon	1059:1083	1059	AZD8055	MTORC1, MTORC2	PI3K/MTOR signaling	Targeted	1083	Crizotinib	MET, ALK, ROS1	RTK signaling	Targeted	KRAS	0	0	449	0	0	0	NA	NA	0	0	0	0
Colon	1059:1089	1059	AZD8055	MTORC1, MTORC2	PI3K/MTOR signaling	Targeted	1089	Oxaliplatin	DNA alkylating agent	DNA replication	Chemotherapeutic	KRAS	0	0	450	0	0	0	NA	NA	0	0	0	0
Colon	1059:1194	1059	AZD8055	MTORC1, MTORC2	PI3K/MTOR signaling	Targeted	1194	SB505124	TGFBR1, ACVR1B, ACVR1C	RTK signaling	Targeted	KRAS	0	0	451	0	0	0	NA	NA	0	0	0	0
Colon	1059:1373	1059	AZD8055	MTORC1, MTORC2	PI3K/MTOR signaling	Targeted	1373	Dabrafenib	BRAF	ERK MAPK signaling	Targeted	KRAS	0	0	452	0	0	0	NA	NA	4	2	2	0
Colon	1059:1561	1059	AZD8055	MTORC1, MTORC2	PI3K/MTOR signaling	Targeted	1561	Taselisib	PI3K (beta sparing)	PI3K/MTOR signaling	Targeted	KRAS	0	0	453	0	0	0	NA	NA	16	6	10	0
Colon	1059:1598	1059	AZD8055	MTORC1, MTORC2	PI3K/MTOR signaling	Targeted	1598	LGK974	PORCN	WNT signaling	Targeted	KRAS	0	0	454	0	0	0	NA	NA	1	0	1	0
Colon	1073:1003	1073	5-Fluorouracil	Antimetabolite (DNA & RNA)	Other	Chemotherapeutic	1003	Camptothecin	TOP1	DNA replication	Chemotherapeutic	KRAS	0	0	455	0	0	0	NA	NA	0	0	0	0
Colon	1073:1025	1073	5-Fluorouracil	Antimetabolite (DNA & RNA)	Other	Chemotherapeutic	1025	SB216763	GSK3A, GSK3B	WNT signaling	Targeted	KRAS	4.5	0	456	0	0	0	NA	NA	0	0	0	0
Colon	1073:1032	1073	5-Fluorouracil	Antimetabolite (DNA & RNA)	Other	Chemotherapeutic	1032	Afatinib	EGFR, ERBB2	EGFR signaling	Targeted	KRAS	0	0	457	0	0	0	NA	NA	0	0	0	0
Colon	1073:1032|1372	1073	5-Fluorouracil	Antimetabolite (DNA & RNA)	Other	Chemotherapeutic	1032|1372	Afatinib|Trametinib	EGFR, ERBB2|MEK1, MEK2	EGFR signaling | ERK MAPK signaling	Targeted	KRAS	0	0	458	0	0	0	NA	NA	0	0	0	0
Colon	1073:1053	1073	5-Fluorouracil	Antimetabolite (DNA & RNA)	Other	Chemotherapeutic	1053	MK-2206	AKT1, AKT2	PI3K/MTOR signaling	Targeted	KRAS	0	0	459	0	0	0	NA	NA	13	5	5	3
Colon	1073:1059	1073	5-Fluorouracil	Antimetabolite (DNA & RNA)	Other	Chemotherapeutic	1059	AZD8055	MTORC1, MTORC2	PI3K/MTOR signaling	Targeted	KRAS	0	0	460	0	0	0	NA	NA	0	0	0	0
Colon	1073:1083	1073	5-Fluorouracil	Antimetabolite (DNA & RNA)	Other	Chemotherapeutic	1083	Crizotinib	MET, ALK, ROS1	RTK signaling	Targeted	KRAS	0	0	461	0	0	0	NA	NA	73	60	11	2
Colon	1073:1089	1073	5-Fluorouracil	Antimetabolite (DNA & RNA)	Other	Chemotherapeutic	1089	Oxaliplatin	DNA alkylating agent	DNA replication	Chemotherapeutic	KRAS	0	0	462	0	0	0	NA	NA	0	0	0	0
Colon	1073:1179	1073	5-Fluorouracil	Antimetabolite (DNA & RNA)	Other	Chemotherapeutic	1179	MK-1775	WEE1, PLK1	Cell cycle	Targeted	KRAS	0	0	463	0	0	0	NA	NA	69	24	45	0
Colon	1073:1194	1073	5-Fluorouracil	Antimetabolite (DNA & RNA)	Other	Chemotherapeutic	1194	SB505124	TGFBR1, ACVR1B, ACVR1C	RTK signaling	Targeted	KRAS	0	0	464	0	0	0	NA	NA	0	0	0	0
Colon	1073:1373	1073	5-Fluorouracil	Antimetabolite (DNA & RNA)	Other	Chemotherapeutic	1373	Dabrafenib	BRAF	ERK MAPK signaling	Targeted	KRAS	0	0	465	0	0	0	NA	NA	5	3	2	0
Colon	1073:1561	1073	5-Fluorouracil	Antimetabolite (DNA & RNA)	Other	Chemotherapeutic	1561	Taselisib	PI3K (beta sparing)	PI3K/MTOR signaling	Targeted	KRAS	0	0	466	0	0	0	NA	NA	27	3	23	1
Colon	1073:1564	1073	5-Fluorouracil	Antimetabolite (DNA & RNA)	Other	Chemotherapeutic	1564	SCH772984	ERK1, ERK2	ERK MAPK signaling	Targeted	KRAS	4.5	0	467	0	0	0	NA	NA	13	4	9	0
Colon	1073:2048	1073	5-Fluorouracil	Antimetabolite (DNA & RNA)	Other	Chemotherapeutic	2048	Vinorelbine	Microtubule destabiliser	Mitosis	Chemotherapeutic	KRAS	0	0	468	0	0	0	NA	NA	0	0	0	0
Colon	1083:1003	1083	Crizotinib	MET, ALK, ROS1	RTK signaling	Targeted	1003	Camptothecin	TOP1	DNA replication	Chemotherapeutic	KRAS	4.5	0	469	0	0	0	NA	NA	0	0	0	0
Colon	1083:1017	1083	Crizotinib	MET, ALK, ROS1	RTK signaling	Targeted	1017	Olaparib	PARP1, PARP2	Genome integrity	Targeted	KRAS	0	0	470	0	0	0	NA	NA	27	8	3	16
Colon	1083:1032|1372	1083	Crizotinib	MET, ALK, ROS1	RTK signaling	Targeted	1032|1372	Afatinib|Trametinib	EGFR, ERBB2|MEK1, MEK2	EGFR signaling | ERK MAPK signaling	Targeted	KRAS	4.5	0	471	0	0	0	NA	NA	0	0	0	0
Colon	1083:1047	1083	Crizotinib	MET, ALK, ROS1	RTK signaling	Targeted	1047	Nutlin-3a (-)	MDM2	p53 pathway	Targeted	KRAS	4.5	0	472	0	0	0	NA	NA	6	1	5	0
Colon	1083:1059	1083	Crizotinib	MET, ALK, ROS1	RTK signaling	Targeted	1059	AZD8055	MTORC1, MTORC2	PI3K/MTOR signaling	Targeted	KRAS	0	0	473	0	0	0	NA	NA	0	0	0	0
Colon	1083:1073	1083	Crizotinib	MET, ALK, ROS1	RTK signaling	Targeted	1073	5-Fluorouracil	Antimetabolite (DNA & RNA)	Other	Chemotherapeutic	KRAS	0	0	474	0	0	0	NA	NA	32	25	7	0
Colon	1083:1089	1083	Crizotinib	MET, ALK, ROS1	RTK signaling	Targeted	1089	Oxaliplatin	DNA alkylating agent	DNA replication	Chemotherapeutic	KRAS	0	0	475	0	0	0	NA	NA	0	0	0	0
Colon	1083:1179	1083	Crizotinib	MET, ALK, ROS1	RTK signaling	Targeted	1179	MK-1775	WEE1, PLK1	Cell cycle	Targeted	KRAS	0	0	476	0	0	0	NA	NA	108	32	45	31
Colon	1083:1194	1083	Crizotinib	MET, ALK, ROS1	RTK signaling	Targeted	1194	SB505124	TGFBR1, ACVR1B, ACVR1C	RTK signaling	Targeted	KRAS	0	0	477	0	0	0	NA	NA	0	0	0	0
Colon	1083:1373	1083	Crizotinib	MET, ALK, ROS1	RTK signaling	Targeted	1373	Dabrafenib	BRAF	ERK MAPK signaling	Targeted	KRAS	9.5	0	478	0	0	0	NA	NA	2	0	2	0
Colon	1083:1561	1083	Crizotinib	MET, ALK, ROS1	RTK signaling	Targeted	1561	Taselisib	PI3K (beta sparing)	PI3K/MTOR signaling	Targeted	KRAS	0	0	479	0	0	0	NA	NA	26	3	23	0
Colon	1083:2171	1083	Crizotinib	MET, ALK, ROS1	RTK signaling	Targeted	2171	BMS-754807	IGF1R, IR	IGF1R signaling	Targeted	KRAS	0	0	480	0	0	0	NA	NA	0	0	0	0
Colon	1089:1003	1089	Oxaliplatin	DNA alkylating agent	DNA replication	Chemotherapeutic	1003	Camptothecin	TOP1	DNA replication	Chemotherapeutic	KRAS	4.5	0	481	0	0	0	NA	NA	0	0	0	0
Colon	1089:1017	1089	Oxaliplatin	DNA alkylating agent	DNA replication	Chemotherapeutic	1017	Olaparib	PARP1, PARP2	Genome integrity	Targeted	KRAS	0	0	482	0	0	0	NA	NA	0	0	0	0
Colon	1089:1022	1089	Oxaliplatin	DNA alkylating agent	DNA replication	Chemotherapeutic	1022	AZD7762	CHEK1, CHEK2	Cell cycle	Targeted	KRAS	4.5	0	483	0	0	0	NA	NA	0	0	0	0
Colon	1089:1025	1089	Oxaliplatin	DNA alkylating agent	DNA replication	Chemotherapeutic	1025	SB216763	GSK3A, GSK3B	WNT signaling	Targeted	KRAS	4.5	0	484	0	0	0	NA	NA	0	0	0	0
Colon	1089:1032	1089	Oxaliplatin	DNA alkylating agent	DNA replication	Chemotherapeutic	1032	Afatinib	EGFR, ERBB2	EGFR signaling	Targeted	KRAS	0	0	485	0	0	0	NA	NA	0	0	0	0
Colon	1089:1032|1372	1089	Oxaliplatin	DNA alkylating agent	DNA replication	Chemotherapeutic	1032|1372	Afatinib|Trametinib	EGFR, ERBB2|MEK1, MEK2	EGFR signaling | ERK MAPK signaling	Targeted	KRAS	0	0	486	0	0	0	NA	NA	0	0	0	0
Colon	1089:1047	1089	Oxaliplatin	DNA alkylating agent	DNA replication	Chemotherapeutic	1047	Nutlin-3a (-)	MDM2	p53 pathway	Targeted	KRAS	0	0	487	0	0	0	NA	NA	6	1	5	0
Colon	1089:1053	1089	Oxaliplatin	DNA alkylating agent	DNA replication	Chemotherapeutic	1053	MK-2206	AKT1, AKT2	PI3K/MTOR signaling	Targeted	KRAS	0	0	488	0	0	0	NA	NA	0	0	0	0
Colon	1089:1054	1089	Oxaliplatin	DNA alkylating agent	DNA replication	Chemotherapeutic	1054	Palbociclib	CDK4, CDK6	Cell cycle	Targeted	KRAS	0	0	489	0	0	0	NA	NA	0	0	0	0
Colon	1089:1059	1089	Oxaliplatin	DNA alkylating agent	DNA replication	Chemotherapeutic	1059	AZD8055	MTORC1, MTORC2	PI3K/MTOR signaling	Targeted	KRAS	0	0	490	0	0	0	NA	NA	0	0	0	0
Colon	1089:1073	1089	Oxaliplatin	DNA alkylating agent	DNA replication	Chemotherapeutic	1073	5-Fluorouracil	Antimetabolite (DNA & RNA)	Other	Chemotherapeutic	KRAS	0	0	491	0	0	0	NA	NA	0	0	0	0
Colon	1089:1083	1089	Oxaliplatin	DNA alkylating agent	DNA replication	Chemotherapeutic	1083	Crizotinib	MET, ALK, ROS1	RTK signaling	Targeted	KRAS	0	0	492	0	0	0	NA	NA	0	0	0	0
Colon	1089:1179	1089	Oxaliplatin	DNA alkylating agent	DNA replication	Chemotherapeutic	1179	MK-1775	WEE1, PLK1	Cell cycle	Targeted	KRAS	0	0	493	0	0	0	NA	NA	0	0	0	0
Colon	1089:1372	1089	Oxaliplatin	DNA alkylating agent	DNA replication	Chemotherapeutic	1372	Trametinib	MEK1, MEK2	ERK MAPK signaling	Targeted	KRAS	0	0	494	0	0	0	NA	NA	0	0	0	0
Colon	1089:1373	1089	Oxaliplatin	DNA alkylating agent	DNA replication	Chemotherapeutic	1373	Dabrafenib	BRAF	ERK MAPK signaling	Targeted	KRAS	0	0	495	0	0	0	NA	NA	3	1	2	0
Colon	1089:1561	1089	Oxaliplatin	DNA alkylating agent	DNA replication	Chemotherapeutic	1561	Taselisib	PI3K (beta sparing)	PI3K/MTOR signaling	Targeted	KRAS	0	0	496	0	0	0	NA	NA	10	0	10	0
Colon	1089:1564	1089	Oxaliplatin	DNA alkylating agent	DNA replication	Chemotherapeutic	1564	SCH772984	ERK1, ERK2	ERK MAPK signaling	Targeted	KRAS	0	0	497	0	0	0	NA	NA	0	0	0	0
Colon	1089:2171	1089	Oxaliplatin	DNA alkylating agent	DNA replication	Chemotherapeutic	2171	BMS-754807	IGF1R, IR	IGF1R signaling	Targeted	KRAS	0	0	498	0	0	0	NA	NA	0	0	0	0
Colon	1179:1032|1372	1179	MK-1775	WEE1, PLK1	Cell cycle	Targeted	1032|1372	Afatinib|Trametinib	EGFR, ERBB2|MEK1, MEK2	EGFR signaling | ERK MAPK signaling	Targeted	KRAS	0	0	499	0	0	0	NA	NA	0	0	0	0
Colon	1179:1054	1179	MK-1775	WEE1, PLK1	Cell cycle	Targeted	1054	Palbociclib	CDK4, CDK6	Cell cycle	Targeted	KRAS	0	0	500	0	0	0	NA	NA	8	0	6	2
Colon	1179:1059	1179	MK-1775	WEE1, PLK1	Cell cycle	Targeted	1059	AZD8055	MTORC1, MTORC2	PI3K/MTOR signaling	Targeted	KRAS	9.5	0	501	0	0	0	NA	NA	0	0	0	0
Colon	1179:1083	1179	MK-1775	WEE1, PLK1	Cell cycle	Targeted	1083	Crizotinib	MET, ALK, ROS1	RTK signaling	Targeted	KRAS	0	0	502	0	0	0	NA	NA	42	5	11	26
Colon	1179:1089	1179	MK-1775	WEE1, PLK1	Cell cycle	Targeted	1089	Oxaliplatin	DNA alkylating agent	DNA replication	Chemotherapeutic	KRAS	0	0	503	0	0	0	NA	NA	0	0	0	0
Colon	1179:1194	1179	MK-1775	WEE1, PLK1	Cell cycle	Targeted	1194	SB505124	TGFBR1, ACVR1B, ACVR1C	RTK signaling	Targeted	KRAS	0	0	504	0	0	0	NA	NA	0	0	0	0
Colon	1179:1373	1179	MK-1775	WEE1, PLK1	Cell cycle	Targeted	1373	Dabrafenib	BRAF	ERK MAPK signaling	Targeted	KRAS	4.8	0	505	0	0	0	NA	NA	4	2	2	0
Colon	1179:1598	1179	MK-1775	WEE1, PLK1	Cell cycle	Targeted	1598	LGK974	PORCN	WNT signaling	Targeted	KRAS	0	0	506	0	0	0	NA	NA	1	0	1	0
Colon	1179:1786	1179	MK-1775	WEE1, PLK1	Cell cycle	Targeted	1786	AZD4547	FGFR1, FGFR2, FGFR3	RTK signaling	Targeted	KRAS	0	0	507	0	0	0	NA	NA	4	0	4	0
Colon	1179:2048	1179	MK-1775	WEE1, PLK1	Cell cycle	Targeted	2048	Vinorelbine	Microtubule destabiliser	Mitosis	Chemotherapeutic	KRAS	4.5	0	508	0	0	0	NA	NA	0	0	0	0
Colon	1179:2171	1179	MK-1775	WEE1, PLK1	Cell cycle	Targeted	2171	BMS-754807	IGF1R, IR	IGF1R signaling	Targeted	KRAS	0	0	509	0	0	0	NA	NA	0	0	0	0
Colon	1194:1003	1194	SB505124	TGFBR1, ACVR1B, ACVR1C	RTK signaling	Targeted	1003	Camptothecin	TOP1	DNA replication	Chemotherapeutic	KRAS	0	0	510	0	0	0	NA	NA	0	0	0	0
Colon	1194:1011	1194	SB505124	TGFBR1, ACVR1B, ACVR1C	RTK signaling	Targeted	1011	Navitoclax	BCL2, BCL-XL, BCL-W	Apoptosis regulation	Targeted	KRAS	9.5	0	511	0	0	0	NA	NA	0	0	0	0
Colon	1194:1017	1194	SB505124	TGFBR1, ACVR1B, ACVR1C	RTK signaling	Targeted	1017	Olaparib	PARP1, PARP2	Genome integrity	Targeted	KRAS	0	0	512	0	0	0	NA	NA	0	0	0	0
Colon	1194:1022	1194	SB505124	TGFBR1, ACVR1B, ACVR1C	RTK signaling	Targeted	1022	AZD7762	CHEK1, CHEK2	Cell cycle	Targeted	KRAS	0	0	513	0	0	0	NA	NA	0	0	0	0
Colon	1194:1025	1194	SB505124	TGFBR1, ACVR1B, ACVR1C	RTK signaling	Targeted	1025	SB216763	GSK3A, GSK3B	WNT signaling	Targeted	KRAS	9.1	0	514	0	0	0	NA	NA	0	0	0	0
Colon	1194:1032	1194	SB505124	TGFBR1, ACVR1B, ACVR1C	RTK signaling	Targeted	1032	Afatinib	EGFR, ERBB2	EGFR signaling	Targeted	KRAS	0	0	515	0	0	0	NA	NA	0	0	0	0
Colon	1194:1032|1372	1194	SB505124	TGFBR1, ACVR1B, ACVR1C	RTK signaling	Targeted	1032|1372	Afatinib|Trametinib	EGFR, ERBB2|MEK1, MEK2	EGFR signaling | ERK MAPK signaling	Targeted	KRAS	0	0	516	0	0	0	NA	NA	0	0	0	0
Colon	1194:1047	1194	SB505124	TGFBR1, ACVR1B, ACVR1C	RTK signaling	Targeted	1047	Nutlin-3a (-)	MDM2	p53 pathway	Targeted	KRAS	0	0	517	0	0	0	NA	NA	6	1	5	0
Colon	1194:1073	1194	SB505124	TGFBR1, ACVR1B, ACVR1C	RTK signaling	Targeted	1073	5-Fluorouracil	Antimetabolite (DNA & RNA)	Other	Chemotherapeutic	KRAS	4.5	0	518	0	0	0	NA	NA	0	0	0	0
Colon	1194:1089	1194	SB505124	TGFBR1, ACVR1B, ACVR1C	RTK signaling	Targeted	1089	Oxaliplatin	DNA alkylating agent	DNA replication	Chemotherapeutic	KRAS	0	0	519	0	0	0	NA	NA	0	0	0	0
Colon	1194:1179	1194	SB505124	TGFBR1, ACVR1B, ACVR1C	RTK signaling	Targeted	1179	MK-1775	WEE1, PLK1	Cell cycle	Targeted	KRAS	0	0	520	0	0	0	NA	NA	0	0	0	0
Colon	1194:1549	1194	SB505124	TGFBR1, ACVR1B, ACVR1C	RTK signaling	Targeted	1549	Sapitinib	EGFR, ERBB2, ERBB3	EGFR signaling	Targeted	KRAS	0	0	521	0	0	0	NA	NA	0	0	0	0
Colon	1194:1561	1194	SB505124	TGFBR1, ACVR1B, ACVR1C	RTK signaling	Targeted	1561	Taselisib	PI3K (beta sparing)	PI3K/MTOR signaling	Targeted	KRAS	4.5	0	522	0	0	0	NA	NA	11	1	10	0
Colon	1194:1598	1194	SB505124	TGFBR1, ACVR1B, ACVR1C	RTK signaling	Targeted	1598	LGK974	PORCN	WNT signaling	Targeted	KRAS	0	0	523	0	0	0	NA	NA	1	0	1	0
Colon	1372:1003	1372	Trametinib	MEK1, MEK2	ERK MAPK signaling	Targeted	1003	Camptothecin	TOP1	DNA replication	Chemotherapeutic	KRAS	4.5	0	524	0	0	0	NA	NA	0	0	0	0
Colon	1372:1017	1372	Trametinib	MEK1, MEK2	ERK MAPK signaling	Targeted	1017	Olaparib	PARP1, PARP2	Genome integrity	Targeted	KRAS	9.1	0	525	0	0	0	NA	NA	82	26	3	53
Colon	1372:1032|1372	1372	Trametinib	MEK1, MEK2	ERK MAPK signaling	Targeted	1032|1372	Afatinib|Trametinib	EGFR, ERBB2|MEK1, MEK2	EGFR signaling | ERK MAPK signaling	Targeted	KRAS	0	0	526	0	0	0	NA	NA	0	0	0	0
Colon	1372:1073	1372	Trametinib	MEK1, MEK2	ERK MAPK signaling	Targeted	1073	5-Fluorouracil	Antimetabolite (DNA & RNA)	Other	Chemotherapeutic	KRAS	0	0	527	0	0	0	NA	NA	124	114	7	3
Colon	1372:1089	1372	Trametinib	MEK1, MEK2	ERK MAPK signaling	Targeted	1089	Oxaliplatin	DNA alkylating agent	DNA replication	Chemotherapeutic	KRAS	0	0	528	0	0	0	NA	NA	0	0	0	0
Colon	1372:1179	1372	Trametinib	MEK1, MEK2	ERK MAPK signaling	Targeted	1179	MK-1775	WEE1, PLK1	Cell cycle	Targeted	KRAS	0	0	529	0	0	0	NA	NA	128	64	45	19
Colon	1372:1194	1372	Trametinib	MEK1, MEK2	ERK MAPK signaling	Targeted	1194	SB505124	TGFBR1, ACVR1B, ACVR1C	RTK signaling	Targeted	KRAS	0	0	530	0	0	0	NA	NA	0	0	0	0
Colon	1372:1564	1372	Trametinib	MEK1, MEK2	ERK MAPK signaling	Targeted	1564	SCH772984	ERK1, ERK2	ERK MAPK signaling	Targeted	KRAS	0	0	531	0	0	0	NA	NA	56	2	9	45
Colon	1372:2048	1372	Trametinib	MEK1, MEK2	ERK MAPK signaling	Targeted	2048	Vinorelbine	Microtubule destabiliser	Mitosis	Chemotherapeutic	KRAS	4.5	0	532	0	0	0	NA	NA	0	0	0	0
Colon	1373:1003	1373	Dabrafenib	BRAF	ERK MAPK signaling	Targeted	1003	Camptothecin	TOP1	DNA replication	Chemotherapeutic	KRAS	0	0	533	0	0	0	NA	NA	0	0	0	0
Colon	1373:1011	1373	Dabrafenib	BRAF	ERK MAPK signaling	Targeted	1011	Navitoclax	BCL2, BCL-XL, BCL-W	Apoptosis regulation	Targeted	KRAS	0	0	534	0	0	0	NA	NA	0	0	0	0
Colon	1373:1017	1373	Dabrafenib	BRAF	ERK MAPK signaling	Targeted	1017	Olaparib	PARP1, PARP2	Genome integrity	Targeted	KRAS	4.5	0	535	0	0	0	NA	NA	2	2	0	0
Colon	1373:1025	1373	Dabrafenib	BRAF	ERK MAPK signaling	Targeted	1025	SB216763	GSK3A, GSK3B	WNT signaling	Targeted	KRAS	4.5	0	536	0	0	0	NA	NA	3	3	0	0
Colon	1373:1032	1373	Dabrafenib	BRAF	ERK MAPK signaling	Targeted	1032	Afatinib	EGFR, ERBB2	EGFR signaling	Targeted	KRAS	19	0	537	0	0	0	NA	NA	4	0	0	4
Colon	1373:1032|1372	1373	Dabrafenib	BRAF	ERK MAPK signaling	Targeted	1032|1372	Afatinib|Trametinib	EGFR, ERBB2|MEK1, MEK2	EGFR signaling | ERK MAPK signaling	Targeted	KRAS	0	0	538	0	0	0	NA	NA	0	0	0	0
Colon	1373:1047	1373	Dabrafenib	BRAF	ERK MAPK signaling	Targeted	1047	Nutlin-3a (-)	MDM2	p53 pathway	Targeted	KRAS	4.5	0	539	0	0	0	NA	NA	9	4	5	0
Colon	1373:1054	1373	Dabrafenib	BRAF	ERK MAPK signaling	Targeted	1054	Palbociclib	CDK4, CDK6	Cell cycle	Targeted	KRAS	4.5	0	540	0	0	0	NA	NA	3	3	0	0
Colon	1373:1059	1373	Dabrafenib	BRAF	ERK MAPK signaling	Targeted	1059	AZD8055	MTORC1, MTORC2	PI3K/MTOR signaling	Targeted	KRAS	4.8	0	541	0	0	0	NA	NA	0	0	0	0
Colon	1373:1073	1373	Dabrafenib	BRAF	ERK MAPK signaling	Targeted	1073	5-Fluorouracil	Antimetabolite (DNA & RNA)	Other	Chemotherapeutic	KRAS	0	0	542	0	0	0	NA	NA	0	0	0	0
Colon	1373:1083	1373	Dabrafenib	BRAF	ERK MAPK signaling	Targeted	1083	Crizotinib	MET, ALK, ROS1	RTK signaling	Targeted	KRAS	4.5	0	543	0	0	0	NA	NA	0	0	0	0
Colon	1373:1089	1373	Dabrafenib	BRAF	ERK MAPK signaling	Targeted	1089	Oxaliplatin	DNA alkylating agent	DNA replication	Chemotherapeutic	KRAS	0	0	544	0	0	0	NA	NA	1	1	0	0
Colon	1373:1179	1373	Dabrafenib	BRAF	ERK MAPK signaling	Targeted	1179	MK-1775	WEE1, PLK1	Cell cycle	Targeted	KRAS	0	0	545	0	0	0	NA	NA	0	0	0	0
Colon	1373:1372	1373	Dabrafenib	BRAF	ERK MAPK signaling	Targeted	1372	Trametinib	MEK1, MEK2	ERK MAPK signaling	Targeted	KRAS	0	0	546	0	0	0	NA	NA	0	0	0	0
Colon	1373:1549	1373	Dabrafenib	BRAF	ERK MAPK signaling	Targeted	1549	Sapitinib	EGFR, ERBB2, ERBB3	EGFR signaling	Targeted	KRAS	27.3	0	547	0	0	0	NA	NA	6	2	0	4
Colon	1373:1598	1373	Dabrafenib	BRAF	ERK MAPK signaling	Targeted	1598	LGK974	PORCN	WNT signaling	Targeted	KRAS	0	0	548	0	0	0	NA	NA	3	2	1	0
Colon	1373:2048	1373	Dabrafenib	BRAF	ERK MAPK signaling	Targeted	2048	Vinorelbine	Microtubule destabiliser	Mitosis	Chemotherapeutic	KRAS	9.1	0	549	0	0	0	NA	NA	0	0	0	0
Colon	1510:1003	1510	Linsitinib	IGF1R	IGF1R signaling	Targeted	1003	Camptothecin	TOP1	DNA replication	Chemotherapeutic	KRAS	0	0	550	0	0	0	NA	NA	0	0	0	0
Colon	1510:1054	1510	Linsitinib	IGF1R	IGF1R signaling	Targeted	1054	Palbociclib	CDK4, CDK6	Cell cycle	Targeted	KRAS	4.5	0	551	0	0	0	NA	NA	17	11	6	0
Colon	1510:1073	1510	Linsitinib	IGF1R	IGF1R signaling	Targeted	1073	5-Fluorouracil	Antimetabolite (DNA & RNA)	Other	Chemotherapeutic	KRAS	0	0	552	0	0	0	NA	NA	34	24	7	3
Colon	1510:1083	1510	Linsitinib	IGF1R	IGF1R signaling	Targeted	1083	Crizotinib	MET, ALK, ROS1	RTK signaling	Targeted	KRAS	4.5	0	553	0	0	0	NA	NA	22	9	11	2
Colon	1510:1089	1510	Linsitinib	IGF1R	IGF1R signaling	Targeted	1089	Oxaliplatin	DNA alkylating agent	DNA replication	Chemotherapeutic	KRAS	0	0	554	0	0	0	NA	NA	0	0	0	0
Colon	1510:1179	1510	Linsitinib	IGF1R	IGF1R signaling	Targeted	1179	MK-1775	WEE1, PLK1	Cell cycle	Targeted	KRAS	0	0	555	0	0	0	NA	NA	109	62	45	2
Colon	1510:1561	1510	Linsitinib	IGF1R	IGF1R signaling	Targeted	1561	Taselisib	PI3K (beta sparing)	PI3K/MTOR signaling	Targeted	KRAS	4.5	0	556	0	0	0	NA	NA	38	14	23	1
Colon	1510:1598	1510	Linsitinib	IGF1R	IGF1R signaling	Targeted	1598	LGK974	PORCN	WNT signaling	Targeted	KRAS	13.6	0	557	0	0	0	NA	NA	1	0	1	0
Colon	1510:2048	1510	Linsitinib	IGF1R	IGF1R signaling	Targeted	2048	Vinorelbine	Microtubule destabiliser	Mitosis	Chemotherapeutic	KRAS	18.2	0	558	0	0	0	NA	NA	0	0	0	0
Colon	1510:2171	1510	Linsitinib	IGF1R	IGF1R signaling	Targeted	2171	BMS-754807	IGF1R, IR	IGF1R signaling	Targeted	KRAS	0	0	559	0	0	0	NA	NA	0	0	0	0
Colon	1549:1003	1549	Sapitinib	EGFR, ERBB2, ERBB3	EGFR signaling	Targeted	1003	Camptothecin	TOP1	DNA replication	Chemotherapeutic	KRAS	0	0	560	0	0	0	NA	NA	0	0	0	0
Colon	1549:1017	1549	Sapitinib	EGFR, ERBB2, ERBB3	EGFR signaling	Targeted	1017	Olaparib	PARP1, PARP2	Genome integrity	Targeted	KRAS	0	0	561	0	0	0	NA	NA	0	0	0	0
Colon	1549:1025	1549	Sapitinib	EGFR, ERBB2, ERBB3	EGFR signaling	Targeted	1025	SB216763	GSK3A, GSK3B	WNT signaling	Targeted	KRAS	0	0	562	0	0	0	NA	NA	0	0	0	0
Colon	1549:1032	1549	Sapitinib	EGFR, ERBB2, ERBB3	EGFR signaling	Targeted	1032	Afatinib	EGFR, ERBB2	EGFR signaling	Targeted	KRAS	0	0	563	0	0	0	NA	NA	0	0	0	0
Colon	1549:1073	1549	Sapitinib	EGFR, ERBB2, ERBB3	EGFR signaling	Targeted	1073	5-Fluorouracil	Antimetabolite (DNA & RNA)	Other	Chemotherapeutic	KRAS	0	0	564	0	0	0	NA	NA	0	0	0	0
Colon	1549:1089	1549	Sapitinib	EGFR, ERBB2, ERBB3	EGFR signaling	Targeted	1089	Oxaliplatin	DNA alkylating agent	DNA replication	Chemotherapeutic	KRAS	0	0	565	0	0	0	NA	NA	0	0	0	0
Colon	1549:1179	1549	Sapitinib	EGFR, ERBB2, ERBB3	EGFR signaling	Targeted	1179	MK-1775	WEE1, PLK1	Cell cycle	Targeted	KRAS	0	0	566	0	0	0	NA	NA	0	0	0	0
Colon	1549:1194	1549	Sapitinib	EGFR, ERBB2, ERBB3	EGFR signaling	Targeted	1194	SB505124	TGFBR1, ACVR1B, ACVR1C	RTK signaling	Targeted	KRAS	0	0	567	0	0	0	NA	NA	0	0	0	0
Colon	1549:1373	1549	Sapitinib	EGFR, ERBB2, ERBB3	EGFR signaling	Targeted	1373	Dabrafenib	BRAF	ERK MAPK signaling	Targeted	KRAS	5.3	0	568	0	0	0	NA	NA	8	2	2	4
Colon	1549:1598	1549	Sapitinib	EGFR, ERBB2, ERBB3	EGFR signaling	Targeted	1598	LGK974	PORCN	WNT signaling	Targeted	KRAS	0	0	569	0	0	0	NA	NA	1	0	1	0
Colon	1549:1786	1549	Sapitinib	EGFR, ERBB2, ERBB3	EGFR signaling	Targeted	1786	AZD4547	FGFR1, FGFR2, FGFR3	RTK signaling	Targeted	KRAS	18.2	0	570	0	0	0	NA	NA	4	0	4	0
Colon	1549:2048	1549	Sapitinib	EGFR, ERBB2, ERBB3	EGFR signaling	Targeted	2048	Vinorelbine	Microtubule destabiliser	Mitosis	Chemotherapeutic	KRAS	9.1	0	571	0	0	0	NA	NA	0	0	0	0
Colon	1561:1003	1561	Taselisib	PI3K (beta sparing)	PI3K/MTOR signaling	Targeted	1003	Camptothecin	TOP1	DNA replication	Chemotherapeutic	KRAS	0	0	572	0	0	0	NA	NA	0	0	0	0
Colon	1561:1017	1561	Taselisib	PI3K (beta sparing)	PI3K/MTOR signaling	Targeted	1017	Olaparib	PARP1, PARP2	Genome integrity	Targeted	KRAS	0	0	573	0	0	0	NA	NA	19	8	3	8
Colon	1561:1025	1561	Taselisib	PI3K (beta sparing)	PI3K/MTOR signaling	Targeted	1025	SB216763	GSK3A, GSK3B	WNT signaling	Targeted	KRAS	4.5	0	574	0	0	0	NA	NA	0	0	0	0
Colon	1561:1047	1561	Taselisib	PI3K (beta sparing)	PI3K/MTOR signaling	Targeted	1047	Nutlin-3a (-)	MDM2	p53 pathway	Targeted	KRAS	0	0	575	0	0	0	NA	NA	6	1	5	0
Colon	1561:1053	1561	Taselisib	PI3K (beta sparing)	PI3K/MTOR signaling	Targeted	1053	MK-2206	AKT1, AKT2	PI3K/MTOR signaling	Targeted	KRAS	13.6	0	576	0	0	0	NA	NA	18	4	5	9
Colon	1561:1073	1561	Taselisib	PI3K (beta sparing)	PI3K/MTOR signaling	Targeted	1073	5-Fluorouracil	Antimetabolite (DNA & RNA)	Other	Chemotherapeutic	KRAS	0	0	577	0	0	0	NA	NA	17	2	7	8
Colon	1561:1083	1561	Taselisib	PI3K (beta sparing)	PI3K/MTOR signaling	Targeted	1083	Crizotinib	MET, ALK, ROS1	RTK signaling	Targeted	KRAS	0	0	578	0	0	0	NA	NA	16	2	11	3
Colon	1561:1089	1561	Taselisib	PI3K (beta sparing)	PI3K/MTOR signaling	Targeted	1089	Oxaliplatin	DNA alkylating agent	DNA replication	Chemotherapeutic	KRAS	0	0	579	0	0	0	NA	NA	0	0	0	0
Colon	1561:1179	1561	Taselisib	PI3K (beta sparing)	PI3K/MTOR signaling	Targeted	1179	MK-1775	WEE1, PLK1	Cell cycle	Targeted	KRAS	0	0	580	0	0	0	NA	NA	77	21	45	11
Colon	1561:1194	1561	Taselisib	PI3K (beta sparing)	PI3K/MTOR signaling	Targeted	1194	SB505124	TGFBR1, ACVR1B, ACVR1C	RTK signaling	Targeted	KRAS	0	0	581	0	0	0	NA	NA	0	0	0	0
Colon	1561:2048	1561	Taselisib	PI3K (beta sparing)	PI3K/MTOR signaling	Targeted	2048	Vinorelbine	Microtubule destabiliser	Mitosis	Chemotherapeutic	KRAS	9.1	0	582	0	0	0	NA	NA	0	0	0	0
Colon	1561:2171	1561	Taselisib	PI3K (beta sparing)	PI3K/MTOR signaling	Targeted	2171	BMS-754807	IGF1R, IR	IGF1R signaling	Targeted	KRAS	0	0	583	0	0	0	NA	NA	0	0	0	0
Colon	1564:1003	1564	SCH772984	ERK1, ERK2	ERK MAPK signaling	Targeted	1003	Camptothecin	TOP1	DNA replication	Chemotherapeutic	KRAS	0	0	584	0	0	0	NA	NA	0	0	0	0
Colon	1564:1017	1564	SCH772984	ERK1, ERK2	ERK MAPK signaling	Targeted	1017	Olaparib	PARP1, PARP2	Genome integrity	Targeted	KRAS	4.5	0	585	0	0	0	NA	NA	0	0	0	0
Colon	1564:1022	1564	SCH772984	ERK1, ERK2	ERK MAPK signaling	Targeted	1022	AZD7762	CHEK1, CHEK2	Cell cycle	Targeted	KRAS	4.5	0	586	0	0	0	NA	NA	0	0	0	0
Colon	1564:1032|1372	1564	SCH772984	ERK1, ERK2	ERK MAPK signaling	Targeted	1032|1372	Afatinib|Trametinib	EGFR, ERBB2|MEK1, MEK2	EGFR signaling | ERK MAPK signaling	Targeted	KRAS	0	0	587	0	0	0	NA	NA	0	0	0	0
Colon	1564:1073	1564	SCH772984	ERK1, ERK2	ERK MAPK signaling	Targeted	1073	5-Fluorouracil	Antimetabolite (DNA & RNA)	Other	Chemotherapeutic	KRAS	0	0	588	0	0	0	NA	NA	0	0	0	0
Colon	1564:1083	1564	SCH772984	ERK1, ERK2	ERK MAPK signaling	Targeted	1083	Crizotinib	MET, ALK, ROS1	RTK signaling	Targeted	KRAS	4.5	0	589	0	0	0	NA	NA	0	0	0	0
Colon	1564:1089	1564	SCH772984	ERK1, ERK2	ERK MAPK signaling	Targeted	1089	Oxaliplatin	DNA alkylating agent	DNA replication	Chemotherapeutic	KRAS	0	0	590	0	0	0	NA	NA	0	0	0	0
Colon	1564:1179	1564	SCH772984	ERK1, ERK2	ERK MAPK signaling	Targeted	1179	MK-1775	WEE1, PLK1	Cell cycle	Targeted	KRAS	0	0	591	0	0	0	NA	NA	0	0	0	0
Colon	1564:1194	1564	SCH772984	ERK1, ERK2	ERK MAPK signaling	Targeted	1194	SB505124	TGFBR1, ACVR1B, ACVR1C	RTK signaling	Targeted	KRAS	0	0	592	0	0	0	NA	NA	0	0	0	0
Colon	1564:1372	1564	SCH772984	ERK1, ERK2	ERK MAPK signaling	Targeted	1372	Trametinib	MEK1, MEK2	ERK MAPK signaling	Targeted	KRAS	4.8	0	593	0	0	0	NA	NA	0	0	0	0
Colon	1564:1786	1564	SCH772984	ERK1, ERK2	ERK MAPK signaling	Targeted	1786	AZD4547	FGFR1, FGFR2, FGFR3	RTK signaling	Targeted	KRAS	4.5	0	594	0	0	0	NA	NA	4	0	4	0
Colon	1564:2048	1564	SCH772984	ERK1, ERK2	ERK MAPK signaling	Targeted	2048	Vinorelbine	Microtubule destabiliser	Mitosis	Chemotherapeutic	KRAS	4.5	0	595	0	0	0	NA	NA	0	0	0	0
Colon	1598:1003	1598	LGK974	PORCN	WNT signaling	Targeted	1003	Camptothecin	TOP1	DNA replication	Chemotherapeutic	KRAS	0	0	596	0	0	0	NA	NA	0	0	0	0
Colon	1598:1022	1598	LGK974	PORCN	WNT signaling	Targeted	1022	AZD7762	CHEK1, CHEK2	Cell cycle	Targeted	KRAS	0	0	597	0	0	0	NA	NA	0	0	0	0
Colon	1598:1025	1598	LGK974	PORCN	WNT signaling	Targeted	1025	SB216763	GSK3A, GSK3B	WNT signaling	Targeted	KRAS	0	0	598	0	0	0	NA	NA	0	0	0	0
Colon	1598:1032	1598	LGK974	PORCN	WNT signaling	Targeted	1032	Afatinib	EGFR, ERBB2	EGFR signaling	Targeted	KRAS	0	0	599	0	0	0	NA	NA	0	0	0	0
Colon	1598:1032|1372	1598	LGK974	PORCN	WNT signaling	Targeted	1032|1372	Afatinib|Trametinib	EGFR, ERBB2|MEK1, MEK2	EGFR signaling | ERK MAPK signaling	Targeted	KRAS	0	0	600	0	0	0	NA	NA	0	0	0	0
Colon	1598:1047	1598	LGK974	PORCN	WNT signaling	Targeted	1047	Nutlin-3a (-)	MDM2	p53 pathway	Targeted	KRAS	0	0	601	0	0	0	NA	NA	9	4	5	0
Colon	1598:1053	1598	LGK974	PORCN	WNT signaling	Targeted	1053	MK-2206	AKT1, AKT2	PI3K/MTOR signaling	Targeted	KRAS	0	0	602	0	0	0	NA	NA	0	0	0	0
Colon	1598:1054	1598	LGK974	PORCN	WNT signaling	Targeted	1054	Palbociclib	CDK4, CDK6	Cell cycle	Targeted	KRAS	0	0	603	0	0	0	NA	NA	0	0	0	0
Colon	1598:1059	1598	LGK974	PORCN	WNT signaling	Targeted	1059	AZD8055	MTORC1, MTORC2	PI3K/MTOR signaling	Targeted	KRAS	0	0	604	0	0	0	NA	NA	0	0	0	0
Colon	1598:1073	1598	LGK974	PORCN	WNT signaling	Targeted	1073	5-Fluorouracil	Antimetabolite (DNA & RNA)	Other	Chemotherapeutic	KRAS	0	0	605	0	0	0	NA	NA	0	0	0	0
Colon	1598:1083	1598	LGK974	PORCN	WNT signaling	Targeted	1083	Crizotinib	MET, ALK, ROS1	RTK signaling	Targeted	KRAS	0	0	606	0	0	0	NA	NA	0	0	0	0
Colon	1598:1089	1598	LGK974	PORCN	WNT signaling	Targeted	1089	Oxaliplatin	DNA alkylating agent	DNA replication	Chemotherapeutic	KRAS	0	0	607	0	0	0	NA	NA	0	0	0	0
Colon	1598:1179	1598	LGK974	PORCN	WNT signaling	Targeted	1179	MK-1775	WEE1, PLK1	Cell cycle	Targeted	KRAS	0	0	608	0	0	0	NA	NA	0	0	0	0
Colon	1598:1194	1598	LGK974	PORCN	WNT signaling	Targeted	1194	SB505124	TGFBR1, ACVR1B, ACVR1C	RTK signaling	Targeted	KRAS	0	0	609	0	0	0	NA	NA	0	0	0	0
Colon	1598:1372	1598	LGK974	PORCN	WNT signaling	Targeted	1372	Trametinib	MEK1, MEK2	ERK MAPK signaling	Targeted	KRAS	0	0	610	0	0	0	NA	NA	0	0	0	0
Colon	1598:1373	1598	LGK974	PORCN	WNT signaling	Targeted	1373	Dabrafenib	BRAF	ERK MAPK signaling	Targeted	KRAS	0	0	611	0	0	0	NA	NA	5	3	2	0
Colon	1598:1549	1598	LGK974	PORCN	WNT signaling	Targeted	1549	Sapitinib	EGFR, ERBB2, ERBB3	EGFR signaling	Targeted	KRAS	4.5	0	612	0	0	0	NA	NA	0	0	0	0
Colon	1598:1561	1598	LGK974	PORCN	WNT signaling	Targeted	1561	Taselisib	PI3K (beta sparing)	PI3K/MTOR signaling	Targeted	KRAS	0	0	613	0	0	0	NA	NA	17	7	10	0
Colon	1598:2048	1598	LGK974	PORCN	WNT signaling	Targeted	2048	Vinorelbine	Microtubule destabiliser	Mitosis	Chemotherapeutic	KRAS	4.5	0	614	0	0	0	NA	NA	0	0	0	0
Colon	1598:2171	1598	LGK974	PORCN	WNT signaling	Targeted	2171	BMS-754807	IGF1R, IR	IGF1R signaling	Targeted	KRAS	0	0	615	0	0	0	NA	NA	0	0	0	0
Colon	1786:1003	1786	AZD4547	FGFR1, FGFR2, FGFR3	RTK signaling	Targeted	1003	Camptothecin	TOP1	DNA replication	Chemotherapeutic	KRAS	0	0	616	0	0	0	NA	NA	0	0	0	0
Colon	1786:1017	1786	AZD4547	FGFR1, FGFR2, FGFR3	RTK signaling	Targeted	1017	Olaparib	PARP1, PARP2	Genome integrity	Targeted	KRAS	0	0	617	0	0	0	NA	NA	0	0	0	0
Colon	1786:1022	1786	AZD4547	FGFR1, FGFR2, FGFR3	RTK signaling	Targeted	1022	AZD7762	CHEK1, CHEK2	Cell cycle	Targeted	KRAS	0	0	618	0	0	0	NA	NA	0	0	0	0
Colon	1786:1032	1786	AZD4547	FGFR1, FGFR2, FGFR3	RTK signaling	Targeted	1032	Afatinib	EGFR, ERBB2	EGFR signaling	Targeted	KRAS	4.8	0	619	0	0	0	NA	NA	0	0	0	0
Colon	1786:1059	1786	AZD4547	FGFR1, FGFR2, FGFR3	RTK signaling	Targeted	1059	AZD8055	MTORC1, MTORC2	PI3K/MTOR signaling	Targeted	KRAS	0	0	620	0	0	0	NA	NA	0	0	0	0
Colon	1786:1073	1786	AZD4547	FGFR1, FGFR2, FGFR3	RTK signaling	Targeted	1073	5-Fluorouracil	Antimetabolite (DNA & RNA)	Other	Chemotherapeutic	KRAS	0	0	621	0	0	0	NA	NA	0	0	0	0
Colon	1786:1083	1786	AZD4547	FGFR1, FGFR2, FGFR3	RTK signaling	Targeted	1083	Crizotinib	MET, ALK, ROS1	RTK signaling	Targeted	KRAS	0	0	622	0	0	0	NA	NA	0	0	0	0
Colon	1786:1089	1786	AZD4547	FGFR1, FGFR2, FGFR3	RTK signaling	Targeted	1089	Oxaliplatin	DNA alkylating agent	DNA replication	Chemotherapeutic	KRAS	0	0	623	0	0	0	NA	NA	0	0	0	0
Colon	1786:1179	1786	AZD4547	FGFR1, FGFR2, FGFR3	RTK signaling	Targeted	1179	MK-1775	WEE1, PLK1	Cell cycle	Targeted	KRAS	0	0	624	0	0	0	NA	NA	0	0	0	0
Colon	1786:1194	1786	AZD4547	FGFR1, FGFR2, FGFR3	RTK signaling	Targeted	1194	SB505124	TGFBR1, ACVR1B, ACVR1C	RTK signaling	Targeted	KRAS	4.8	0	625	0	0	0	NA	NA	0	0	0	0
Colon	1786:1372	1786	AZD4547	FGFR1, FGFR2, FGFR3	RTK signaling	Targeted	1372	Trametinib	MEK1, MEK2	ERK MAPK signaling	Targeted	KRAS	9.5	0	626	0	0	0	NA	NA	1	0	0	1
Colon	1786:2171	1786	AZD4547	FGFR1, FGFR2, FGFR3	RTK signaling	Targeted	2171	BMS-754807	IGF1R, IR	IGF1R signaling	Targeted	KRAS	0	0	627	0	0	0	NA	NA	1	0	0	1
Colon	2048:1003	2048	Vinorelbine	Microtubule destabiliser	Mitosis	Chemotherapeutic	1003	Camptothecin	TOP1	DNA replication	Chemotherapeutic	KRAS	0	0	628	0	0	0	NA	NA	0	0	0	0
Colon	2048:1017	2048	Vinorelbine	Microtubule destabiliser	Mitosis	Chemotherapeutic	1017	Olaparib	PARP1, PARP2	Genome integrity	Targeted	KRAS	9.1	0	629	0	0	0	NA	NA	0	0	0	0
Colon	2048:1054	2048	Vinorelbine	Microtubule destabiliser	Mitosis	Chemotherapeutic	1054	Palbociclib	CDK4, CDK6	Cell cycle	Targeted	KRAS	0	0	630	0	0	0	NA	NA	0	0	0	0
Colon	2048:1059	2048	Vinorelbine	Microtubule destabiliser	Mitosis	Chemotherapeutic	1059	AZD8055	MTORC1, MTORC2	PI3K/MTOR signaling	Targeted	KRAS	0	0	631	0	0	0	NA	NA	0	0	0	0
Colon	2048:1073	2048	Vinorelbine	Microtubule destabiliser	Mitosis	Chemotherapeutic	1073	5-Fluorouracil	Antimetabolite (DNA & RNA)	Other	Chemotherapeutic	KRAS	0	0	632	0	0	0	NA	NA	0	0	0	0
Colon	2048:1083	2048	Vinorelbine	Microtubule destabiliser	Mitosis	Chemotherapeutic	1083	Crizotinib	MET, ALK, ROS1	RTK signaling	Targeted	KRAS	0	0	633	0	0	0	NA	NA	0	0	0	0
Colon	2048:1089	2048	Vinorelbine	Microtubule destabiliser	Mitosis	Chemotherapeutic	1089	Oxaliplatin	DNA alkylating agent	DNA replication	Chemotherapeutic	KRAS	0	0	634	0	0	0	NA	NA	0	0	0	0
Colon	2048:1179	2048	Vinorelbine	Microtubule destabiliser	Mitosis	Chemotherapeutic	1179	MK-1775	WEE1, PLK1	Cell cycle	Targeted	KRAS	0	0	635	0	0	0	NA	NA	1	0	0	1
Colon	2048:1194	2048	Vinorelbine	Microtubule destabiliser	Mitosis	Chemotherapeutic	1194	SB505124	TGFBR1, ACVR1B, ACVR1C	RTK signaling	Targeted	KRAS	0	0	636	0	0	0	NA	NA	0	0	0	0
Colon	2048:1786	2048	Vinorelbine	Microtubule destabiliser	Mitosis	Chemotherapeutic	1786	AZD4547	FGFR1, FGFR2, FGFR3	RTK signaling	Targeted	KRAS	0	0	637	0	0	0	NA	NA	4	0	4	0
Colon	2048:2171	2048	Vinorelbine	Microtubule destabiliser	Mitosis	Chemotherapeutic	2171	BMS-754807	IGF1R, IR	IGF1R signaling	Targeted	KRAS	0	0	638	0	0	0	NA	NA	0	0	0	0
Colon	2171:1003	2171	BMS-754807	IGF1R, IR	IGF1R signaling	Targeted	1003	Camptothecin	TOP1	DNA replication	Chemotherapeutic	KRAS	0	0	639	0	0	0	NA	NA	0	0	0	0
Colon	2171:1017	2171	BMS-754807	IGF1R, IR	IGF1R signaling	Targeted	1017	Olaparib	PARP1, PARP2	Genome integrity	Targeted	KRAS	0	0	640	0	0	0	NA	NA	0	0	0	0
Colon	2171:1032|1372	2171	BMS-754807	IGF1R, IR	IGF1R signaling	Targeted	1032|1372	Afatinib|Trametinib	EGFR, ERBB2|MEK1, MEK2	EGFR signaling | ERK MAPK signaling	Targeted	KRAS	9.1	0	641	0	0	0	NA	NA	0	0	0	0
Colon	2171:1059	2171	BMS-754807	IGF1R, IR	IGF1R signaling	Targeted	1059	AZD8055	MTORC1, MTORC2	PI3K/MTOR signaling	Targeted	KRAS	4.8	0	642	0	0	0	NA	NA	0	0	0	0
Colon	2171:1073	2171	BMS-754807	IGF1R, IR	IGF1R signaling	Targeted	1073	5-Fluorouracil	Antimetabolite (DNA & RNA)	Other	Chemotherapeutic	KRAS	0	0	643	0	0	0	NA	NA	0	0	0	0
Colon	2171:1083	2171	BMS-754807	IGF1R, IR	IGF1R signaling	Targeted	1083	Crizotinib	MET, ALK, ROS1	RTK signaling	Targeted	KRAS	4.5	0	644	0	0	0	NA	NA	0	0	0	0
Colon	2171:1089	2171	BMS-754807	IGF1R, IR	IGF1R signaling	Targeted	1089	Oxaliplatin	DNA alkylating agent	DNA replication	Chemotherapeutic	KRAS	0	0	645	0	0	0	NA	NA	0	0	0	0
Colon	2171:1179	2171	BMS-754807	IGF1R, IR	IGF1R signaling	Targeted	1179	MK-1775	WEE1, PLK1	Cell cycle	Targeted	KRAS	0	0	646	0	0	0	NA	NA	0	0	0	0
Colon	2171:1194	2171	BMS-754807	IGF1R, IR	IGF1R signaling	Targeted	1194	SB505124	TGFBR1, ACVR1B, ACVR1C	RTK signaling	Targeted	KRAS	0	0	647	0	0	0	NA	NA	0	0	0	0
Colon	2171:1510	2171	BMS-754807	IGF1R, IR	IGF1R signaling	Targeted	1510	Linsitinib	IGF1R	IGF1R signaling	Targeted	KRAS	0	0	648	0	0	0	NA	NA	0	0	0	0
Colon	2171:1561	2171	BMS-754807	IGF1R, IR	IGF1R signaling	Targeted	1561	Taselisib	PI3K (beta sparing)	PI3K/MTOR signaling	Targeted	KRAS	0	0	649	0	0	0	NA	NA	10	0	10	0
Colon	2171:1598	2171	BMS-754807	IGF1R, IR	IGF1R signaling	Targeted	1598	LGK974	PORCN	WNT signaling	Targeted	KRAS	4.5	0	650	0	0	0	NA	NA	1	0	1	0
Colon	1179:1022	1179	MK-1775	WEE1, PLK1	Cell cycle	Targeted	1022	AZD7762	CHEK1, CHEK2	Cell cycle	Targeted	MSS	53.3	64.5	1	0	0	0	NA	NA	33	11	7	15
Colon	1022:1003	1022	AZD7762	CHEK1, CHEK2	Cell cycle	Targeted	1003	Camptothecin	TOP1	DNA replication	Chemotherapeutic	MSS	26.7	63.3	2	0	0	0	NA	NA	0	0	0	0
Colon	1003:1022	1003	Camptothecin	TOP1	DNA replication	Chemotherapeutic	1022	AZD7762	CHEK1, CHEK2	Cell cycle	Targeted	MSS	6.7	54.8	3	0	0	0	NA	NA	0	0	0	0
Colon	1011:2048	1011	Navitoclax	BCL2, BCL-XL, BCL-W	Apoptosis regulation	Targeted	2048	Vinorelbine	Microtubule destabiliser	Mitosis	Chemotherapeutic	MSS	6.7	51.6	4	0	0	0	NA	NA	0	0	0	0
Colon	2171:1549	2171	BMS-754807	IGF1R, IR	IGF1R signaling	Targeted	1549	Sapitinib	EGFR, ERBB2, ERBB3	EGFR signaling	Targeted	MSS	46.7	48.4	5	0	0	0	NA	NA	0	0	0	0
Colon	1011:1561	1011	Navitoclax	BCL2, BCL-XL, BCL-W	Apoptosis regulation	Targeted	1561	Taselisib	PI3K (beta sparing)	PI3K/MTOR signaling	Targeted	MSS	13.3	45.2	6	0	0	0	NA	NA	49	25	23	1
Colon	2048:1011	2048	Vinorelbine	Microtubule destabiliser	Mitosis	Chemotherapeutic	1011	Navitoclax	BCL2, BCL-XL, BCL-W	Apoptosis regulation	Targeted	MSS	42.9	43.3	7	0	0	0	NA	NA	0	0	0	0
Colon	1011:1510	1011	Navitoclax	BCL2, BCL-XL, BCL-W	Apoptosis regulation	Targeted	1510	Linsitinib	IGF1R	IGF1R signaling	Targeted	MSS	20	38.7	8	0	0	0	NA	NA	10	1	8	1
Colon	1022:1073	1022	AZD7762	CHEK1, CHEK2	Cell cycle	Targeted	1073	5-Fluorouracil	Antimetabolite (DNA & RNA)	Other	Chemotherapeutic	MSS	6.7	38.7	9	0	0	0	NA	NA	15	5	7	3
Colon	1032|1372:1053	1032|1372	Afatinib|Trametinib	EGFR, ERBB2|MEK1, MEK2	EGFR signaling | ERK MAPK signaling	Targeted	1053	MK-2206	AKT1, AKT2	PI3K/MTOR signaling	Targeted	MSS	40	38.7	10	0	0	0	NA	NA	0	0	0	0
Colon	1372:1561	1372	Trametinib	MEK1, MEK2	ERK MAPK signaling	Targeted	1561	Taselisib	PI3K (beta sparing)	PI3K/MTOR signaling	Targeted	MSS	40	38.7	11	0	0	0	NA	NA	42	14	23	5
Colon	1053:1564	1053	MK-2206	AKT1, AKT2	PI3K/MTOR signaling	Targeted	1564	SCH772984	ERK1, ERK2	ERK MAPK signaling	Targeted	MSS	46.7	35.5	12	0	0	0	NA	NA	35	21	9	5
Colon	1073:1022	1073	5-Fluorouracil	Antimetabolite (DNA & RNA)	Other	Chemotherapeutic	1022	AZD7762	CHEK1, CHEK2	Cell cycle	Targeted	MSS	6.7	35.5	13	0	0	0	NA	NA	18	9	7	2
Colon	1372:1053	1372	Trametinib	MEK1, MEK2	ERK MAPK signaling	Targeted	1053	MK-2206	AKT1, AKT2	PI3K/MTOR signaling	Targeted	MSS	26.7	35.5	14	0	0	0	NA	NA	36	7	5	24
Colon	1510:1549	1510	Linsitinib	IGF1R	IGF1R signaling	Targeted	1549	Sapitinib	EGFR, ERBB2, ERBB3	EGFR signaling	Targeted	MSS	33.3	35.5	15	0	0	0	NA	NA	0	0	0	0
Colon	1032|1372:1510	1032|1372	Afatinib|Trametinib	EGFR, ERBB2|MEK1, MEK2	EGFR signaling | ERK MAPK signaling	Targeted	1510	Linsitinib	IGF1R	IGF1R signaling	Targeted	MSS	46.7	32.3	16	0	0	0	NA	NA	0	0	0	0
Colon	1053:1549	1053	MK-2206	AKT1, AKT2	PI3K/MTOR signaling	Targeted	1549	Sapitinib	EGFR, ERBB2, ERBB3	EGFR signaling	Targeted	MSS	33.3	32.3	17	0	0	0	NA	NA	0	0	0	0
Colon	1564:1053	1564	SCH772984	ERK1, ERK2	ERK MAPK signaling	Targeted	1053	MK-2206	AKT1, AKT2	PI3K/MTOR signaling	Targeted	MSS	33.3	32.3	18	0	0	0	NA	NA	0	0	0	0
Colon	1032|1372:1561	1032|1372	Afatinib|Trametinib	EGFR, ERBB2|MEK1, MEK2	EGFR signaling | ERK MAPK signaling	Targeted	1561	Taselisib	PI3K (beta sparing)	PI3K/MTOR signaling	Targeted	MSS	20	29	19	0	0	0	NA	NA	0	0	0	0
Colon	1053:1032|1372	1053	MK-2206	AKT1, AKT2	PI3K/MTOR signaling	Targeted	1032|1372	Afatinib|Trametinib	EGFR, ERBB2|MEK1, MEK2	EGFR signaling | ERK MAPK signaling	Targeted	MSS	33.3	29	20	0	0	0	NA	NA	0	0	0	0
Colon	1786:1549	1786	AZD4547	FGFR1, FGFR2, FGFR3	RTK signaling	Targeted	1549	Sapitinib	EGFR, ERBB2, ERBB3	EGFR signaling	Targeted	MSS	33.3	29	21	0	0	0	NA	NA	0	0	0	0
Colon	1053:1032	1053	MK-2206	AKT1, AKT2	PI3K/MTOR signaling	Targeted	1032	Afatinib	EGFR, ERBB2	EGFR signaling	Targeted	MSS	7.1	26.7	22	0	0	0	NA	NA	0	0	0	0
Colon	1179:1003	1179	MK-1775	WEE1, PLK1	Cell cycle	Targeted	1003	Camptothecin	TOP1	DNA replication	Chemotherapeutic	MSS	6.7	26.7	23	1	0	1	NA	NCT02095132	0	0	0	0
Colon	1510:1059	1510	Linsitinib	IGF1R	IGF1R signaling	Targeted	1059	AZD8055	MTORC1, MTORC2	PI3K/MTOR signaling	Targeted	MSS	6.7	26.7	24	0	0	0	NA	NA	0	0	0	0
Colon	1011:1032|1372	1011	Navitoclax	BCL2, BCL-XL, BCL-W	Apoptosis regulation	Targeted	1032|1372	Afatinib|Trametinib	EGFR, ERBB2|MEK1, MEK2	EGFR signaling | ERK MAPK signaling	Targeted	MSS	13.3	25.8	25	0	0	0	NA	NA	0	0	0	0
Colon	1011:1564	1011	Navitoclax	BCL2, BCL-XL, BCL-W	Apoptosis regulation	Targeted	1564	SCH772984	ERK1, ERK2	ERK MAPK signaling	Targeted	MSS	20	25.8	26	0	0	0	NA	NA	30	7	9	14
Colon	1022:1179	1022	AZD7762	CHEK1, CHEK2	Cell cycle	Targeted	1179	MK-1775	WEE1, PLK1	Cell cycle	Targeted	MSS	40	25.8	27	0	0	0	NA	NA	99	41	45	13
Colon	1059:1510	1059	AZD8055	MTORC1, MTORC2	PI3K/MTOR signaling	Targeted	1510	Linsitinib	IGF1R	IGF1R signaling	Targeted	MSS	26.7	25.8	28	0	0	0	NA	NA	0	0	0	0
Colon	1083:1549	1083	Crizotinib	MET, ALK, ROS1	RTK signaling	Targeted	1549	Sapitinib	EGFR, ERBB2, ERBB3	EGFR signaling	Targeted	MSS	40	25.8	29	0	0	0	NA	NA	0	0	0	0
Colon	1564:1561	1564	SCH772984	ERK1, ERK2	ERK MAPK signaling	Targeted	1561	Taselisib	PI3K (beta sparing)	PI3K/MTOR signaling	Targeted	MSS	20	25.8	30	0	0	0	NA	NA	10	0	10	0
Colon	1786:1053	1786	AZD4547	FGFR1, FGFR2, FGFR3	RTK signaling	Targeted	1053	MK-2206	AKT1, AKT2	PI3K/MTOR signaling	Targeted	MSS	33.3	25.8	31	0	0	0	NA	NA	0	0	0	0
Colon	1032|1372:2171	1032|1372	Afatinib|Trametinib	EGFR, ERBB2|MEK1, MEK2	EGFR signaling | ERK MAPK signaling	Targeted	2171	BMS-754807	IGF1R, IR	IGF1R signaling	Targeted	MSS	46.7	25	32	0	0	0	NA	NA	0	0	0	0
Colon	1011:1032	1011	Navitoclax	BCL2, BCL-XL, BCL-W	Apoptosis regulation	Targeted	1032	Afatinib	EGFR, ERBB2	EGFR signaling	Targeted	MSS	14.3	23.3	33	0	0	0	NA	NA	0	0	0	0
Colon	1011:1372	1011	Navitoclax	BCL2, BCL-XL, BCL-W	Apoptosis regulation	Targeted	1372	Trametinib	MEK1, MEK2	ERK MAPK signaling	Targeted	MSS	7.1	23.3	34	0	0	0	NA	NA	138	11	115	12
Colon	1053:1372	1053	MK-2206	AKT1, AKT2	PI3K/MTOR signaling	Targeted	1372	Trametinib	MEK1, MEK2	ERK MAPK signaling	Targeted	MSS	42.9	23.3	35	0	0	0	NA	NA	224	105	115	4
Colon	1372:1011	1372	Trametinib	MEK1, MEK2	ERK MAPK signaling	Targeted	1011	Navitoclax	BCL2, BCL-XL, BCL-W	Apoptosis regulation	Targeted	MSS	7.1	23.3	36	0	0	0	NA	NA	17	13	3	1
Colon	1011:1025	1011	Navitoclax	BCL2, BCL-XL, BCL-W	Apoptosis regulation	Targeted	1025	SB216763	GSK3A, GSK3B	WNT signaling	Targeted	MSS	13.3	22.6	37	0	0	0	NA	NA	0	0	0	0
Colon	1032:1510	1032	Afatinib	EGFR, ERBB2	EGFR signaling	Targeted	1510	Linsitinib	IGF1R	IGF1R signaling	Targeted	MSS	40	22.6	38	0	0	0	NA	NA	0	0	0	0
Colon	1053:2048	1053	MK-2206	AKT1, AKT2	PI3K/MTOR signaling	Targeted	2048	Vinorelbine	Microtubule destabiliser	Mitosis	Chemotherapeutic	MSS	6.7	22.6	39	0	0	0	NA	NA	1	1	0	0
Colon	2048:1047	2048	Vinorelbine	Microtubule destabiliser	Mitosis	Chemotherapeutic	1047	Nutlin-3a (-)	MDM2	p53 pathway	Targeted	MSS	26.7	22.6	40	0	0	0	NA	NA	5	0	5	0
Colon	2048:1053	2048	Vinorelbine	Microtubule destabiliser	Mitosis	Chemotherapeutic	1053	MK-2206	AKT1, AKT2	PI3K/MTOR signaling	Targeted	MSS	33.3	22.6	41	0	0	0	NA	NA	0	0	0	0
Colon	1011:2171	1011	Navitoclax	BCL2, BCL-XL, BCL-W	Apoptosis regulation	Targeted	2171	BMS-754807	IGF1R, IR	IGF1R signaling	Targeted	MSS	26.7	21.4	42	0	0	0	NA	NA	0	0	0	0
Colon	1011:1003	1011	Navitoclax	BCL2, BCL-XL, BCL-W	Apoptosis regulation	Targeted	1003	Camptothecin	TOP1	DNA replication	Chemotherapeutic	MSS	13.3	20	43	0	0	0	NA	NA	0	0	0	0
Colon	1032|1372:1011	1032|1372	Afatinib|Trametinib	EGFR, ERBB2|MEK1, MEK2	EGFR signaling | ERK MAPK signaling	Targeted	1011	Navitoclax	BCL2, BCL-XL, BCL-W	Apoptosis regulation	Targeted	MSS	21.4	20	44	0	0	0	NA	NA	0	0	0	0
Colon	1510:1011	1510	Linsitinib	IGF1R	IGF1R signaling	Targeted	1011	Navitoclax	BCL2, BCL-XL, BCL-W	Apoptosis regulation	Targeted	MSS	14.3	20	45	0	0	0	NA	NA	21	15	3	3
Colon	2171:1011	2171	BMS-754807	IGF1R, IR	IGF1R signaling	Targeted	1011	Navitoclax	BCL2, BCL-XL, BCL-W	Apoptosis regulation	Targeted	MSS	35.7	20	46	0	0	0	NA	NA	0	0	0	0
Colon	1011:1022	1011	Navitoclax	BCL2, BCL-XL, BCL-W	Apoptosis regulation	Targeted	1022	AZD7762	CHEK1, CHEK2	Cell cycle	Targeted	MSS	6.7	19.4	47	0	0	0	NA	NA	7	0	7	0
Colon	1011:1083	1011	Navitoclax	BCL2, BCL-XL, BCL-W	Apoptosis regulation	Targeted	1083	Crizotinib	MET, ALK, ROS1	RTK signaling	Targeted	MSS	0	19.4	48	0	0	0	NA	NA	39	3	11	25
Colon	1194:1053	1194	SB505124	TGFBR1, ACVR1B, ACVR1C	RTK signaling	Targeted	1053	MK-2206	AKT1, AKT2	PI3K/MTOR signaling	Targeted	MSS	0	19.4	49	0	0	0	NA	NA	0	0	0	0
Colon	1372:1549	1372	Trametinib	MEK1, MEK2	ERK MAPK signaling	Targeted	1549	Sapitinib	EGFR, ERBB2, ERBB3	EGFR signaling	Targeted	MSS	26.7	19.4	50	0	0	0	NA	NA	0	0	0	0
Colon	1549:1510	1549	Sapitinib	EGFR, ERBB2, ERBB3	EGFR signaling	Targeted	1510	Linsitinib	IGF1R	IGF1R signaling	Targeted	MSS	33.3	19.4	51	0	0	0	NA	NA	0	0	0	0
Colon	1564:1549	1564	SCH772984	ERK1, ERK2	ERK MAPK signaling	Targeted	1549	Sapitinib	EGFR, ERBB2, ERBB3	EGFR signaling	Targeted	MSS	33.3	19.4	52	0	0	0	NA	NA	0	0	0	0
Colon	2048:1549	2048	Vinorelbine	Microtubule destabiliser	Mitosis	Chemotherapeutic	1549	Sapitinib	EGFR, ERBB2, ERBB3	EGFR signaling	Targeted	MSS	33.3	19.4	53	0	0	0	NA	NA	0	0	0	0
Colon	1032:2171	1032	Afatinib	EGFR, ERBB2	EGFR signaling	Targeted	2171	BMS-754807	IGF1R, IR	IGF1R signaling	Targeted	MSS	26.7	17.9	54	0	0	0	NA	NA	0	0	0	0
Colon	1549:2171	1549	Sapitinib	EGFR, ERBB2, ERBB3	EGFR signaling	Targeted	2171	BMS-754807	IGF1R, IR	IGF1R signaling	Targeted	MSS	26.7	17.9	55	0	0	0	NA	NA	0	0	0	0
Colon	1011:1059	1011	Navitoclax	BCL2, BCL-XL, BCL-W	Apoptosis regulation	Targeted	1059	AZD8055	MTORC1, MTORC2	PI3K/MTOR signaling	Targeted	MSS	0	16.7	56	0	0	0	NA	NA	0	0	0	0
Colon	1022:1011	1022	AZD7762	CHEK1, CHEK2	Cell cycle	Targeted	1011	Navitoclax	BCL2, BCL-XL, BCL-W	Apoptosis regulation	Targeted	MSS	7.1	16.7	57	0	0	0	NA	NA	12	8	3	1
Colon	1053:1011	1053	MK-2206	AKT1, AKT2	PI3K/MTOR signaling	Targeted	1011	Navitoclax	BCL2, BCL-XL, BCL-W	Apoptosis regulation	Targeted	MSS	21.4	16.7	58	0	0	0	NA	NA	37	30	3	4
Colon	1179:1011	1179	MK-1775	WEE1, PLK1	Cell cycle	Targeted	1011	Navitoclax	BCL2, BCL-XL, BCL-W	Apoptosis regulation	Targeted	MSS	14.3	16.7	59	0	0	0	NA	NA	16	12	3	1
Colon	1561:1011	1561	Taselisib	PI3K (beta sparing)	PI3K/MTOR signaling	Targeted	1011	Navitoclax	BCL2, BCL-XL, BCL-W	Apoptosis regulation	Targeted	MSS	14.3	16.7	60	0	0	0	NA	NA	19	5	3	11
Colon	1786:1011	1786	AZD4547	FGFR1, FGFR2, FGFR3	RTK signaling	Targeted	1011	Navitoclax	BCL2, BCL-XL, BCL-W	Apoptosis regulation	Targeted	MSS	7.1	16.7	61	0	0	0	NA	NA	0	0	0	0
Colon	1011:1053	1011	Navitoclax	BCL2, BCL-XL, BCL-W	Apoptosis regulation	Targeted	1053	MK-2206	AKT1, AKT2	PI3K/MTOR signaling	Targeted	MSS	6.7	16.1	62	0	0	0	NA	NA	23	5	5	13
Colon	1011:1073	1011	Navitoclax	BCL2, BCL-XL, BCL-W	Apoptosis regulation	Targeted	1073	5-Fluorouracil	Antimetabolite (DNA & RNA)	Other	Chemotherapeutic	MSS	20	16.1	63	0	0	0	NA	NA	10	1	7	2
Colon	1053:1510	1053	MK-2206	AKT1, AKT2	PI3K/MTOR signaling	Targeted	1510	Linsitinib	IGF1R	IGF1R signaling	Targeted	MSS	33.3	16.1	64	0	0	0	NA	NA	94	56	8	30
Colon	1053:1786	1053	MK-2206	AKT1, AKT2	PI3K/MTOR signaling	Targeted	1786	AZD4547	FGFR1, FGFR2, FGFR3	RTK signaling	Targeted	MSS	20	16.1	65	0	0	0	NA	NA	4	0	4	0
Colon	1510:1053	1510	Linsitinib	IGF1R	IGF1R signaling	Targeted	1053	MK-2206	AKT1, AKT2	PI3K/MTOR signaling	Targeted	MSS	46.7	16.1	66	0	0	0	NA	NA	15	8	5	2
Colon	1510:1564	1510	Linsitinib	IGF1R	IGF1R signaling	Targeted	1564	SCH772984	ERK1, ERK2	ERK MAPK signaling	Targeted	MSS	26.7	16.1	67	0	0	0	NA	NA	25	16	9	0
Colon	1561:1564	1561	Taselisib	PI3K (beta sparing)	PI3K/MTOR signaling	Targeted	1564	SCH772984	ERK1, ERK2	ERK MAPK signaling	Targeted	MSS	33.3	16.1	68	0	0	0	NA	NA	19	7	9	3
Colon	1089:1011	1089	Oxaliplatin	DNA alkylating agent	DNA replication	Chemotherapeutic	1011	Navitoclax	BCL2, BCL-XL, BCL-W	Apoptosis regulation	Targeted	MSS	21.4	13.8	69	0	0	0	NA	NA	0	0	0	0
Colon	1003:1011	1003	Camptothecin	TOP1	DNA replication	Chemotherapeutic	1011	Navitoclax	BCL2, BCL-XL, BCL-W	Apoptosis regulation	Targeted	MSS	42.9	13.3	70	0	0	0	NA	NA	0	0	0	0
Colon	1032:1011	1032	Afatinib	EGFR, ERBB2	EGFR signaling	Targeted	1011	Navitoclax	BCL2, BCL-XL, BCL-W	Apoptosis regulation	Targeted	MSS	28.6	13.3	71	0	0	0	NA	NA	0	0	0	0
Colon	1083:1011	1083	Crizotinib	MET, ALK, ROS1	RTK signaling	Targeted	1011	Navitoclax	BCL2, BCL-XL, BCL-W	Apoptosis regulation	Targeted	MSS	35.7	13.3	72	0	0	0	NA	NA	37	18	3	16
Colon	1179:1032	1179	MK-1775	WEE1, PLK1	Cell cycle	Targeted	1032	Afatinib	EGFR, ERBB2	EGFR signaling	Targeted	MSS	0	13.3	73	0	0	0	NA	NA	0	0	0	0
Colon	1564:1011	1564	SCH772984	ERK1, ERK2	ERK MAPK signaling	Targeted	1011	Navitoclax	BCL2, BCL-XL, BCL-W	Apoptosis regulation	Targeted	MSS	14.3	13.3	74	0	0	0	NA	NA	0	0	0	0
[truncated: 576 more rows]
