# Supplementary material for: Effective drug combinations in breast, colon and pancreatic cancer cells
Source: Nature. 2022 Feb 23;603(7899):166–73. doi: 10.1038/s41586-022-04437-2 (PMC8891012; doi:10.1038/s41586-022-04437-2)
Supplement: Supplementary file 9 — Source Data Fig. 4 [file 41586_2022_4437_MOESM9_ESM.xlsx]

## Sheet: Fig. 4d
Camptothecin (TOP1) plus 6 CHEK inhibitors. Average signals across 3 biological replicates.
Figure 4d
Cell line	Anchor	Library	DeltaEmax	DeltaIC50
LS-1034	Camptothecin (TOP1)	CCT241533 (CHEK2)	-0.00830282	-0.130958
SNU-81	Camptothecin (TOP1)	CCT241533 (CHEK2)	0.0136124	0.286863
SW620	Camptothecin (TOP1)	CCT241533 (CHEK2)	0.110148	1.81051
SW837	Camptothecin (TOP1)	CCT241533 (CHEK2)	-0.0169179	-0.209718
LS-1034	Camptothecin (TOP1)	SAR-020106 (CHEK1)	0.260477	1.92729
SNU-81	Camptothecin (TOP1)	SAR-020106 (CHEK1)	0.203288	3.49219
SW620	Camptothecin (TOP1)	SAR-020106 (CHEK1)	0.233455	3.48365
SW837	Camptothecin (TOP1)	SAR-020106 (CHEK1)	0.196865	2.69718
LS-1034	Camptothecin (TOP1)	Rabusertib (CHEK1)	0.225436	1.64563
SNU-81	Camptothecin (TOP1)	Rabusertib (CHEK1)	0.242818	3.80825
SW620	Camptothecin (TOP1)	Rabusertib (CHEK1)	0.24702	3.97441
SW837	Camptothecin (TOP1)	Rabusertib (CHEK1)	0.269356	2.98571
LS-1034	Camptothecin (TOP1)	MK-8776 (CHEK1/2, CDK2)	-0.0136295	-0.253962
SNU-81	Camptothecin (TOP1)	MK-8776 (CHEK1/2, CDK2)	0.055335	0.950484
SW620	Camptothecin (TOP1)	MK-8776 (CHEK1/2, CDK2)	0.19979	2.28627
SW837	Camptothecin (TOP1)	MK-8776 (CHEK1/2, CDK2)	0.097093	1.09132
LS-1034	Camptothecin (TOP1)	Prexasertib (CHEK1/2)	0.0137522	0.489436
SNU-81	Camptothecin (TOP1)	Prexasertib (CHEK1/2)	0.0372193	0.507873
SW620	Camptothecin (TOP1)	Prexasertib (CHEK1/2)	0.0319983	1.16661
SW837	Camptothecin (TOP1)	Prexasertib (CHEK1/2)	0.017533	0.666603
LS-1034	Camptothecin (TOP1)	AZD7762 (CHEK1/2)	0.183857	1.73831
SNU-81	Camptothecin (TOP1)	AZD7762 (CHEK1/2)	0.120856	1.23584
SW620	Camptothecin (TOP1)	AZD7762 (CHEK1/2)	0.121821	1.10337
SW837	Camptothecin (TOP1)	AZD7762 (CHEK1/2)	0.291746	1.7112

## Sheet: Fig. 4e
Cell death signal as measured by CellTox-Green (CTOX; in green calibrated units (GCU)). Mean of 3-4 biological replicates.
Figure 4e and Extended Data Figure 7h
Time (h)	Read.out	Cell line	DMSO	SN-38	Rabusertib	SN-38+ Rabusertib (S+R)	Additive S+R	Obs.-Add. S+R	CCT241533	SN-38+ CCT241533 (S+C)	Additive S+C	Obs.-Add. S+C	MSS	KRAS_mut	TP53_mut
72	Cell death (CTOX)	LS-1034	24.7144	31.61	42.1611	146.157	73.7711	72.3856	22.0444	30.6389	53.6544	-23.0156	yes	yes	yes
72	Cell death (CTOX)	SW620	4.11099	33.5362	4.23995	85.8259	37.7761	48.0498	4.52043	30.0809	38.0566	-7.97566	yes	yes	yes
72	Cell death (CTOX)	SW837	6.17	28.8733	18.1522	75.3067	47.0256	28.2811	10.8489	47.0611	39.7222	7.33889	yes	yes	yes
72	Cell death (CTOX)	KM12	13.16	15.4144	22.2122	56.7411	37.6267	19.1144	12.6967	16.9489	28.1111	-11.1622	no	no	yes
72	Cell death (CTOX)	SNU-81	13.0978	17.47	14.0644	47.7444	31.5344	16.21	11.9667	15.4756	29.4367	-13.9611	yes	yes	yes
72	Cell death (CTOX)	RKO	0.523333	72.3717	6.71182	94.2942	78.8254	15.4688	2.3925	49.505	74.7642	-25.2592	no	no	no
72	Cell death (CTOX)	LoVo	6.505	28.3667	20.0617	58.1	48.4283	9.67167	6.485	27.6233	34.8517	-7.22833	no	yes	no
72	Cell death (CTOX)	SNU-407	5.97	9.64778	6.83111	17.7867	16.4789	1.30778	5.47222	9.32556	15.12	-5.79444	no	yes	yes
72	Cell death (CTOX)	SW48	13.0917	105.158	20.1617	118.267	125.32	-7.0525	14.9908	102.879	120.149	-17.27	no	no	no
72	Cell death (CTOX)	CW-2	14.3867	62.1567	19.52	41.1478	81.6767	-40.5289	13.4844	49.59	75.6411	-26.0511	no	no	no

## Sheet: Fig. 4g
Cell line	Mouse	Tumor volume at treatment start (mm3)	Tumor volume at the end of treatment (mm3)	Tumor volume change (% from treatment start)
LS-1034	Irino 1	394.595	232.82	-40.9977
	Irino 2	110.432	104.441	-5.42506
	Irino 3	185.545	66.384	-64.2222
	Irino 4	158.907	196.32	23.544
	Irino 5	481.383	330.253	-31.395
	Irino 6	430.583	451.501	4.85806
	Irino 7	228.93	74.844	-67.307
	Irino 8	359.624	153.788	-57.2364
	Irino 9	557.399	316.922	-43.1427
	Irino 10	343.618	184.731	-46.2394
	Irino 11	189.456	233.023	22.9958
	Irino+Rabu 1	165.802	65.273	-60.632
	Irino+Rabu 2	246.883	140.276	-43.1812
	Irino+Rabu 3	111.41	41.234	-62.989
	Irino+Rabu 4	423.951	138.71	-67.2816
	Irino+Rabu 5	331.856	173.083	-47.8439
	Irino+Rabu 6	438.5	57.23	-86.9487
	Irino+Rabu 7	238.101	186.48	-21.6803
	Irino+Rabu 8	109.679	38.234	-65.1401
	Irino+Rabu 9	530.502	88.079	-83.397
	Irino+Rabu 10	365.396	158.515	-56.6183
	Irino+Rabu 11	185.375	52.27	-71.8031
	Irino+Rabu 12	501.355	224.445	-55.2323
Cell line	Mouse	Tumor volume at treatment start (mm3)	Tumor volume at the end of treatment (mm3)	Tumor volume change (% from treatment start)
SW837	Irino 1	367.67	518.099	40.9141
	Irino 2	692.245	917.098	32.4817
	Irino 3	315.042	489.504	55.3774
	Irino 4	656.731	928.781	41.4249
	Irino 5	361.926	405.08	11.9234
	Irino 6	220.387	516.503	134.362
	Irino 7	259.397	506.105	95.1083
	Irino 8	333.032	380.019	14.1089
	Irino+Rabu 1	331.853	248.573	-25.0954
	Irino+Rabu 2	756.554	715.025	-5.48923
	Irino+Rabu 3	340.06	356.959	4.96942
	Irino+Rabu 4	238.266	284.095	19.2344
Cell line	Mouse	Tumor volume at treatment start (mm3)	Tumor volume at the end of treatment (mm3)	Tumor volume change (% from treatment start)
SNU-81	Irino 1	523.424	324.15	-38.0712
	Irino 2	80.078	65.442	-18.2772
	Irino 3	150.282	117.146	-22.0492
	Irino 4	254.222	328.865	29.3613
	Irino 5	337.91	413.939	22.4998
	Irino 6	460.249	411.514	-10.5888
	Irino 7	690.458	314.109	-54.5072
	Irino 8	619.225	458.073	-26.0248
	Irino 9	750.114	266.337	-64.4938
	Irino 10	665.08	629.586	-5.3368
	Irino 11	730.687	259.218	-64.5241
	Irino+Rabu 1	244.185	108.627	-55.5145
	Irino+Rabu 2	113.549	37.484	-66.9887
	Irino+Rabu 3	551.429	290.095	-47.3921
	Irino+Rabu 4	876.174	226.027	-74.203
	Irino+Rabu 5	803.151	935.644	16.4966

## Sheet: Fig. 4h
		Tumor volume (mm3)
		Days from treatment discontinuation						Kaplan-Meier survival analysis
Cell line	Mouse	7	14	21	28	35	42	(1 = endpoint; 0 = censored)
SNU-81	Irinotecan 1	251.147	113.177	106.523	599.408	1039.78		1
	Irinotecan 2	57.552	48.565	125.106	223.713	359.651	949.686	1
	Irinotecan 3	97.446	108.351	205.602	478.235	1952.06		1
	Irinotecan 4	80.884	20.7					0
	Irinotecan 5	167.069	56.006	135.085	276.318	713.621	2366.18	1
	Irinotecan 6	897.168						1
	Irinotecan 7	369.22	329.924	628.723	760.588			1
	Irinotecan 8	545.509	621.717	579.867	876.653			1
	Irinotecan 9	168.867	73.236	202.468	389.487	1295.39		1
	Irinotecan 10	452.283	269.571	428.26	328.732	371.878		0
	Irino+Rabu 1	166.826	57.65	23.234				0
	Irino+Rabu 2	53.145	32.622	25.206	38.176	32.074		0
	Irino+Rabu 3	269.829	275.472	51.636	66.834	125.245	203.229	0
	Irino+Rabu 4	349.502	181.756	157.374	211.401	278.874	468.176	0

## Sheet: Fig. 4i
	CELL LINE	MOUSE	% MARKER/FIELD
P-H2AX	LS-1034	Vehicle 1	0.034015	0.130843	0.0119781	0.10938	0.250013	1.78254	0.0276269	0.00916003	0.34586	0.0942041
		Vehicle 2	0.0299158	0.170838	0.0597384	0.00470146	0.000366839	0.012125	0.0505019	0.0754916	0.039068	0.0045404
		Vehicle 3	0.0158642	0.0130197	0.291337	0	0.0233118	0.00216821	0.105024	0.00415567	0.0258477	0.0232606
		Rabusertib 72h 1	1.63365	0.964267	1.03889	1.18432	0.601469	0.794383	0.839003	0.216766	1.08196	1.15441
		Rabusertib 72h 2	0.0379561	0.299287	1.05404	0.62148	0.223919	0.249258	0.227365	0.284554	0.186746	0.111266
		Rabusertib 72h 3	0.271469	0.425956	0.593931	0.699926	0.4273	0.371102	0.714454	0.428927	0.52336	0.329746
		Irinotecan 72h 1	6.7479	6.26064	20.3846	11.0242	3.09669	9.9339	4.16905	10.0941	3.19973	22.0086
		Irinotecan 72h 2	9.07799	0.95601	6.68486	1.05511	0.691751	1.65123	1.64115	0.978757	2.8621	5.12052
		Irinotecan 72h 3	7.50608	6.01706	9.86178	8.78853	8.07937	3.51265	10.9721	3.94346	14.6637	18.8293
		Irino+Rabu 72h 1	21.2215	17.7808	20.6606	22.2834	7.04076	7.55868	7.68565	19.3145	7.17096	21.5859
		Irino+Rabu 72h 2	14.9743	10.2278	9.41879	5.91265	8.66853	5.9499	3.41908	7.60428	8.69249	7.8956
		Irino+Rabu 72h 3	24.9935	24.3671	14.3134	12.0158	17.3414	16.0924	2.13439	27.5823	7.91493	14.9907
ACTIVE CASPASE-3	LS-1034	Vehicle 1	1.09685	0.431318	0.519298	0.668946	0.885254
		Vehicle 2	0.207051	0.253979	0.341008	0.122691	0.431088
		Vehicle 3	0.666676	0.349231	2.05647	1.49273	0.389289
		Rabusertib 72h 1	0.409664	0.744195	0.218773	0.581404	0.962338
		Rabusertib 72h 3	0.643664	0.559966	0.902162	0.718368	0.991565
		Irinotecan 72h 1	0.63295	0.57636	0.844944	0.915905	0.979896
		Irinotecan 72h 2	0.661731	0.424549	0.544859	0.640226	1.05656
		Irinotecan 72h 3	0.822059	0.658357	0.713201	0.437815	0.642262
		Irino+Rabu 72h 1	1.47888	2.34526	1.6812	1.06351	1.5663
		Irino+Rabu 72h 2	0.962418	1.22238	2.13699	1.36766	1.35783
		Irino+Rabu 72h 3	1.12057	0.723916	0.643077	1.3174	0.991768
