# Supplementary material for: Effective drug combinations in breast, colon and pancreatic cancer cells
Source: Nature. 2022 Feb 23;603(7899):166–73. doi: 10.1038/s41586-022-04437-2 (PMC8891012; doi:10.1038/s41586-022-04437-2)
Supplement: Supplementary file 10 — Source Data Extended Data Fig. 7 [file 41586_2022_4437_MOESM10_ESM.xlsx]

## Sheet: Extended Data Fig 7a
siCHEK +/- SN-38. Pooled siRNAs. Normalised CTG signal.
Extended Data Figure 7a
Cell line	BioRep	TechRep	Sample	Drug	CTG_normalised
SNU-81	3	1	siNT	DMSO	0.895785
SNU-81	3	2	siNT	DMSO	0.998682
SNU-81	3	3	siNT	DMSO	0.991487
SNU-81	3	4	siNT	DMSO	1.04397
SNU-81	3	5	siNT	DMSO	1.07008
SNU-81	3	1	siNT	SN-38	1.01848
SNU-81	3	2	siNT	SN-38	0.977992
SNU-81	3	3	siNT	SN-38	0.951047
SNU-81	3	4	siNT	SN-38	0.940304
SNU-81	3	5	siNT	SN-38	0.89256
SNU-81	3	1	siCHEK1	DMSO	0.815899
SNU-81	3	2	siCHEK1	DMSO	0.860337
SNU-81	3	3	siCHEK1	DMSO	0.905793
SNU-81	3	4	siCHEK1	DMSO	0.913902
SNU-81	3	5	siCHEK1	DMSO	0.96831
SNU-81	3	1	siCHEK1	SN-38	0.580792
SNU-81	3	2	siCHEK1	SN-38	0.55218
SNU-81	3	3	siCHEK1	SN-38	0.523601
SNU-81	3	4	siCHEK1	SN-38	0.519318
SNU-81	3	5	siCHEK1	SN-38	0.4692
SNU-81	3	1	siCHEK2	DMSO	0.9054
SNU-81	3	2	siCHEK2	DMSO	0.9663
SNU-81	3	3	siCHEK2	DMSO	0.988036
SNU-81	3	4	siCHEK2	DMSO	1.04207
SNU-81	3	5	siCHEK2	DMSO	1.02532
SNU-81	3	1	siCHEK2	SN-38	0.99131
SNU-81	3	2	siCHEK2	SN-38	0.97471
SNU-81	3	3	siCHEK2	SN-38	0.961258
SNU-81	3	4	siCHEK2	SN-38	0.892311
SNU-81	3	5	siCHEK2	SN-38	0.872018
SNU-81	2	1	siNT	DMSO	0.949843
SNU-81	2	2	siNT	DMSO	0.985031
SNU-81	2	3	siNT	DMSO	1.01371
SNU-81	2	4	siNT	DMSO	1.0322
SNU-81	2	5	siNT	DMSO	1.01922
SNU-81	2	1	siNT	SN-38	1.03995
SNU-81	2	2	siNT	SN-38	0.982152
SNU-81	2	3	siNT	SN-38	0.952029
SNU-81	2	4	siNT	SN-38	0.980896
SNU-81	2	5	siNT	SN-38	0.967257
SNU-81	2	1	siCHEK1	DMSO	0.902776
SNU-81	2	2	siCHEK1	DMSO	0.905643
SNU-81	2	3	siCHEK1	DMSO	0.954984
SNU-81	2	4	siCHEK1	DMSO	0.901966
SNU-81	2	5	siCHEK1	DMSO	0.980379
SNU-81	2	1	siCHEK1	SN-38	0.546905
SNU-81	2	2	siCHEK1	SN-38	0.531248
SNU-81	2	3	siCHEK1	SN-38	0.578267
SNU-81	2	4	siCHEK1	SN-38	0.491593
SNU-81	2	5	siCHEK1	SN-38	0.473913
SNU-81	2	1	siCHEK2	DMSO	0.934187
SNU-81	2	2	siCHEK2	DMSO	0.944228
SNU-81	2	3	siCHEK2	DMSO	0.986575
SNU-81	2	4	siCHEK2	DMSO	1.00446
SNU-81	2	5	siCHEK2	DMSO	1.03425
SNU-81	2	1	siCHEK2	SN-38	0.974545
SNU-81	2	2	siCHEK2	SN-38	0.908447
SNU-81	2	3	siCHEK2	SN-38	0.918611
SNU-81	2	4	siCHEK2	SN-38	0.917809
SNU-81	2	5	siCHEK2	SN-38	0.817693
SNU-81	1	1	siNT	DMSO	0.952983
SNU-81	1	2	siNT	DMSO	0.966383
SNU-81	1	3	siNT	DMSO	0.979827
SNU-81	1	4	siNT	DMSO	1.03743
SNU-81	1	5	siNT	DMSO	1.06338
SNU-81	1	1	siNT	SN-38	0.944747
SNU-81	1	2	siNT	SN-38	0.915832
SNU-81	1	3	siNT	SN-38	0.960204
SNU-81	1	4	siNT	SN-38	0.949869
SNU-81	1	5	siNT	SN-38	0.911495
SNU-81	1	1	siCHEK1	DMSO	0.932524
SNU-81	1	2	siCHEK1	DMSO	0.919937
SNU-81	1	3	siCHEK1	DMSO	0.944739
SNU-81	1	4	siCHEK1	DMSO	1.00916
SNU-81	1	5	siCHEK1	DMSO	1.00583
SNU-81	1	1	siCHEK1	SN-38	0.792889
SNU-81	1	2	siCHEK1	SN-38	0.753906
SNU-81	1	3	siCHEK1	SN-38	0.751315
SNU-81	1	4	siCHEK1	SN-38	0.750564
SNU-81	1	5	siCHEK1	SN-38	0.728872
SNU-81	1	1	siCHEK2	DMSO	0.889855
SNU-81	1	2	siCHEK2	DMSO	0.913457
SNU-81	1	3	siCHEK2	DMSO	0.916833
SNU-81	1	4	siCHEK2	DMSO	0.936846
SNU-81	1	5	siCHEK2	DMSO	0.958007
SNU-81	1	1	siCHEK2	SN-38	0.929868
SNU-81	1	2	siCHEK2	SN-38	0.905245
SNU-81	1	3	siCHEK2	SN-38	0.931619
SNU-81	1	4	siCHEK2	SN-38	0.890504
SNU-81	1	5	siCHEK2	SN-38	0.837561
SNU-81	1	1	siPLK1	DMSO	0.633216
SNU-81	1	2	siPLK1	DMSO	0.633792
SNU-81	1	3	siPLK1	DMSO	0.654729
SNU-81	1	4	siPLK1	DMSO	0.659716
SNU-81	1	5	siPLK1	DMSO	0.708181
SNU-81	1	1	siPLK1	SN-38	0.825061
SNU-81	1	2	siPLK1	SN-38	0.832349
SNU-81	1	3	siPLK1	SN-38	0.850114
SNU-81	1	4	siPLK1	SN-38	0.822091
SNU-81	1	5	siPLK1	SN-38	0.793544
SNU-81	4	1	siNT	DMSO	0.953743
SNU-81	4	2	siNT	DMSO	1.02321
SNU-81	4	3	siNT	DMSO	1.03007
SNU-81	4	4	siNT	DMSO	0.954947
SNU-81	4	5	siNT	DMSO	1.03803
SNU-81	4	1	siNT	SN-38	0.946383
SNU-81	4	2	siNT	SN-38	0.884692
SNU-81	4	3	siNT	SN-38	0.940179
SNU-81	4	4	siNT	SN-38	0.916466
SNU-81	4	5	siNT	SN-38	0.907099
SNU-81	4	1	siCHEK1	DMSO	0.860353
SNU-81	4	2	siCHEK1	DMSO	0.939479
SNU-81	4	3	siCHEK1	DMSO	0.974011
SNU-81	4	4	siCHEK1	DMSO	0.936376
SNU-81	4	5	siCHEK1	DMSO	1.02907
SNU-81	4	1	siCHEK1	SN-38	0.541548
SNU-81	4	2	siCHEK1	SN-38	0.484886
SNU-81	4	3	siCHEK1	SN-38	0.506525
SNU-81	4	4	siCHEK1	SN-38	0.551357
SNU-81	4	5	siCHEK1	SN-38	0.52708
SNU-81	4	1	siCHEK2	DMSO	0.939417
SNU-81	4	2	siCHEK2	DMSO	0.960079
SNU-81	4	3	siCHEK2	DMSO	1.02246
SNU-81	4	4	siCHEK2	DMSO	1.04357
SNU-81	4	5	siCHEK2	DMSO	1.0604
SNU-81	4	1	siCHEK2	SN-38	0.963687
SNU-81	4	2	siCHEK2	SN-38	0.989066
SNU-81	4	3	siCHEK2	SN-38	0.93294
SNU-81	4	4	siCHEK2	SN-38	0.915092
SNU-81	4	5	siCHEK2	SN-38	0.857191
SNU-81	4	1	siPLK1	DMSO	0.540065
SNU-81	4	2	siPLK1	DMSO	0.505722
SNU-81	4	3	siPLK1	DMSO	0.519453
SNU-81	4	4	siPLK1	DMSO	0.590774
SNU-81	4	5	siPLK1	DMSO	0.610343
SNU-81	4	1	siPLK1	SN-38	0.829288
SNU-81	4	2	siPLK1	SN-38	0.807748
SNU-81	4	3	siPLK1	SN-38	0.763454
SNU-81	4	4	siPLK1	SN-38	0.748932
SNU-81	4	5	siPLK1	SN-38	0.754758
SW837	3	1	siNT	DMSO	0.925
SW837	3	2	siNT	DMSO	0.984
SW837	3	3	siNT	DMSO	1.005
SW837	3	4	siNT	DMSO	1.02795
SW837	3	5	siNT	DMSO	1.05768
SW837	3	1	siNT	SN-38	0.916468
SW837	3	2	siNT	SN-38	0.889074
SW837	3	3	siNT	SN-38	0.879937
SW837	3	4	siNT	SN-38	0.862222
SW837	3	5	siNT	SN-38	0.836747
SW837	3	1	siCHEK1	DMSO	0.659
SW837	3	2	siCHEK1	DMSO	0.698
SW837	3	3	siCHEK1	DMSO	0.718
SW837	3	4	siCHEK1	DMSO	0.7087
SW837	3	5	siCHEK1	DMSO	0.750795
SW837	3	1	siCHEK1	SN-38	0.267988
SW837	3	2	siCHEK1	SN-38	0.274548
SW837	3	3	siCHEK1	SN-38	0.269905
SW837	3	4	siCHEK1	SN-38	0.277103
SW837	3	5	siCHEK1	SN-38	0.283422
SW837	3	1	siCHEK2	DMSO	0.942
SW837	3	2	siCHEK2	DMSO	0.985
SW837	3	3	siCHEK2	DMSO	0.994
SW837	3	4	siCHEK2	DMSO	1.02504
SW837	3	5	siCHEK2	DMSO	1.03832
SW837	3	1	siCHEK2	SN-38	0.862369
SW837	3	2	siCHEK2	SN-38	0.858812
SW837	3	3	siCHEK2	SN-38	0.808476
SW837	3	4	siCHEK2	SN-38	0.78569
SW837	3	5	siCHEK2	SN-38	0.79133
SW837	3	1	siPLK1	DMSO	0.469
SW837	3	2	siPLK1	DMSO	0.519
SW837	3	3	siPLK1	DMSO	0.523
SW837	3	4	siPLK1	DMSO	0.508319
SW837	3	5	siPLK1	DMSO	0.551772
SW837	3	1	siPLK1	SN-38	0.677076
SW837	3	2	siPLK1	SN-38	0.655828
SW837	3	3	siPLK1	SN-38	0.673971
SW837	3	4	siPLK1	SN-38	0.663851
SW837	3	5	siPLK1	SN-38	0.635659
SW837	2	1	siNT	DMSO	0.926478
SW837	2	2	siNT	DMSO	0.989308
SW837	2	3	siNT	DMSO	0.989524
SW837	2	4	siNT	DMSO	1.03272
SW837	2	5	siNT	DMSO	1.06197
SW837	2	1	siNT	SN-38	1.01073
SW837	2	2	siNT	SN-38	0.96857
SW837	2	3	siNT	SN-38	0.963702
SW837	2	4	siNT	SN-38	0.964631
SW837	2	5	siNT	SN-38	0.898652
SW837	2	1	siCHEK1	DMSO	0.755866
SW837	2	2	siCHEK1	DMSO	0.826332
SW837	2	3	siCHEK1	DMSO	0.827448
SW837	2	4	siCHEK1	DMSO	0.839872
SW837	2	5	siCHEK1	DMSO	0.828693
SW837	2	1	siCHEK1	SN-38	0.360363
SW837	2	2	siCHEK1	SN-38	0.327338
SW837	2	3	siCHEK1	SN-38	0.308058
SW837	2	4	siCHEK1	SN-38	0.307107
SW837	2	5	siCHEK1	SN-38	0.293995
SW837	2	1	siCHEK2	DMSO	1.01015
SW837	2	2	siCHEK2	DMSO	1.05177
SW837	2	3	siCHEK2	DMSO	1.07344
SW837	2	4	siCHEK2	DMSO	1.09497
SW837	2	5	siCHEK2	DMSO	1.13301
SW837	2	1	siCHEK2	SN-38	0.926385
SW837	2	2	siCHEK2	SN-38	0.916311
SW837	2	3	siCHEK2	SN-38	0.89841
SW837	2	4	siCHEK2	SN-38	0.840672
SW837	2	5	siCHEK2	SN-38	0.863852
SW837	1	1	siNT	DMSO	0.896077
SW837	1	2	siNT	DMSO	0.967298
SW837	1	3	siNT	DMSO	0.999027
SW837	1	4	siNT	DMSO	1.06674
SW837	1	5	siNT	DMSO	1.07086
SW837	1	1	siNT	SN-38	0.844574
SW837	1	2	siNT	SN-38	0.848955
SW837	1	3	siNT	SN-38	0.809689
SW837	1	4	siNT	SN-38	0.777651
SW837	1	5	siNT	SN-38	0.786952
SW837	1	1	siCHEK1	DMSO	0.537506
SW837	1	2	siCHEK1	DMSO	0.652045
SW837	1	3	siCHEK1	DMSO	0.632317
SW837	1	4	siCHEK1	DMSO	0.647965
SW837	1	5	siCHEK1	DMSO	0.632006
SW837	1	1	siCHEK1	SN-38	0.185141
SW837	1	2	siCHEK1	SN-38	0.194556
SW837	1	3	siCHEK1	SN-38	0.210752
SW837	1	4	siCHEK1	SN-38	0.236037
SW837	1	5	siCHEK1	SN-38	0.190639
SW837	1	1	siCHEK2	DMSO	0.876412
SW837	1	2	siCHEK2	DMSO	0.931074
SW837	1	3	siCHEK2	DMSO	0.99359
SW837	1	4	siCHEK2	DMSO	1.02922
SW837	1	5	siCHEK2	DMSO	1.04975
SW837	1	1	siCHEK2	SN-38	0.664969
SW837	1	2	siCHEK2	SN-38	0.682702
SW837	1	3	siCHEK2	SN-38	0.578192
SW837	1	4	siCHEK2	SN-38	0.661509
SW837	1	5	siCHEK2	SN-38	0.603556
SW837	1	1	siPLK1	DMSO	0.284188
SW837	1	2	siPLK1	DMSO	0.299138
SW837	1	3	siPLK1	DMSO	0.306046
SW837	1	4	siPLK1	DMSO	0.305097
SW837	1	5	siPLK1	DMSO	0.319501
SW837	1	1	siPLK1	SN-38	0.458018
SW837	1	2	siPLK1	SN-38	0.45859
SW837	1	3	siPLK1	SN-38	0.450009
SW837	1	4	siPLK1	SN-38	0.468212
SW837	1	5	siPLK1	SN-38	0.429044
SW837	4	1	siNT	DMSO	0.964235
SW837	4	2	siNT	DMSO	0.985788
SW837	4	3	siNT	DMSO	0.98554
SW837	4	4	siNT	DMSO	1.01736
SW837	4	5	siNT	DMSO	1.04708
SW837	4	1	siNT	SN-38	0.733847
SW837	4	2	siNT	SN-38	0.724167
SW837	4	3	siNT	SN-38	0.699488
SW837	4	4	siNT	SN-38	0.686788
SW837	4	5	siNT	SN-38	0.651809
SW837	4	1	siCHEK1	DMSO	0.86484
SW837	4	2	siCHEK1	DMSO	1.01611
SW837	4	3	siCHEK1	DMSO	1.05012
SW837	4	4	siCHEK1	DMSO	1.05137
SW837	4	5	siCHEK1	DMSO	1.08695
SW837	4	1	siCHEK1	SN-38	0.679282
SW837	4	2	siCHEK1	SN-38	0.659218
SW837	4	3	siCHEK1	SN-38	0.625554
SW837	4	4	siCHEK1	SN-38	0.627502
SW837	4	5	siCHEK1	SN-38	0.594735
SW837	4	1	siCHEK2	DMSO	0.926862
SW837	4	2	siCHEK2	DMSO	0.985272
SW837	4	3	siCHEK2	DMSO	0.994015
SW837	4	4	siCHEK2	DMSO	1.01368
SW837	4	5	siCHEK2	DMSO	1.02155
SW837	4	1	siCHEK2	SN-38	0.66837
SW837	4	2	siCHEK2	SN-38	0.621356
SW837	4	3	siCHEK2	SN-38	0.625785
SW837	4	4	siCHEK2	SN-38	0.612512
SW837	4	5	siCHEK2	SN-38	0.557441
SW837	4	1	siPLK1	DMSO	0.666892
SW837	4	2	siPLK1	DMSO	0.709315
SW837	4	3	siPLK1	DMSO	0.697961
SW837	4	4	siPLK1	DMSO	0.702954
SW837	4	5	siPLK1	DMSO	0.737475
SW837	4	1	siPLK1	SN-38	0.348565
SW837	4	2	siPLK1	SN-38	0.337785
SW837	4	3	siPLK1	SN-38	0.324764
SW837	4	4	siPLK1	SN-38	0.315597
SW837	4	5	siPLK1	SN-38	0.31542

## Sheet: Extended Data Fig 7c
siCHEK +/- SN-38. Individual siRNAs. Normalised CTG signal.
Extended Data Figure 7c
Cell line	BioRep	Sample	Drug	CTG_normalised
SNU-81	1	siCHEK1 pool	DMSO	1.05919
SNU-81	2	siCHEK1 pool	DMSO	1.07322
SNU-81	3	siCHEK1 pool	DMSO	0.936356
SNU-81	1	siCHEK1 pool	SN-38	0.577534
SNU-81	2	siCHEK1 pool	SN-38	0.580562
SNU-81	3	siCHEK1 pool	SN-38	0.454786
SNU-81	1	siCHEK1_1	DMSO	0.681287
SNU-81	2	siCHEK1_1	DMSO	1.05955
SNU-81	3	siCHEK1_1	DMSO	0.850497
SNU-81	1	siCHEK1_1	SN-38	0.245549
SNU-81	2	siCHEK1_1	SN-38	0.378121
SNU-81	3	siCHEK1_1	SN-38	0.329832
SNU-81	1	siCHEK1_2	DMSO	0.821283
SNU-81	2	siCHEK1_2	DMSO	1.292
SNU-81	3	siCHEK1_2	DMSO	1.09738
SNU-81	1	siCHEK1_2	SN-38	0.412886
SNU-81	2	siCHEK1_2	SN-38	0.704861
SNU-81	3	siCHEK1_2	SN-38	0.546193
SNU-81	1	siCHEK1_3	DMSO	0.916209
SNU-81	2	siCHEK1_3	DMSO	1.44258
SNU-81	3	siCHEK1_3	DMSO	1.22663
SNU-81	1	siCHEK1_3	SN-38	0.727329
SNU-81	2	siCHEK1_3	SN-38	1.07878
SNU-81	3	siCHEK1_3	SN-38	0.921474
SNU-81	1	siCHEK1_4	DMSO	0.707347
SNU-81	2	siCHEK1_4	DMSO	1.25402
SNU-81	3	siCHEK1_4	DMSO	0.852891
SNU-81	1	siCHEK1_4	SN-38	0.336566
SNU-81	2	siCHEK1_4	SN-38	0.658475
SNU-81	3	siCHEK1_4	SN-38	0.399798
SNU-81	1	siNT	DMSO	1.24384
SNU-81	2	siNT	DMSO	1.17994
SNU-81	3	siNT	DMSO	0.576226
SNU-81	1	siNT	SN-38	1.04277
SNU-81	2	siNT	SN-38	0.931934
SNU-81	3	siNT	SN-38	0.788596
SW837	1	siCHEK1 pool	DMSO	0.699991
SW837	2	siCHEK1 pool	DMSO	1.1149
SW837	3	siCHEK1 pool	DMSO	0.614988
SW837	1	siCHEK1 pool	SN-38	0.274263
SW837	2	siCHEK1 pool	SN-38	0.535603
SW837	3	siCHEK1 pool	SN-38	0.287215
SW837	1	siCHEK1_1	DMSO	0.603349
SW837	2	siCHEK1_1	DMSO	0.760059
SW837	3	siCHEK1_1	DMSO	0.548951
SW837	1	siCHEK1_1	SN-38	0.161682
SW837	2	siCHEK1_1	SN-38	0.272588
SW837	3	siCHEK1_1	SN-38	0.168295
SW837	1	siCHEK1_2	DMSO	1.00423
SW837	2	siCHEK1_2	DMSO	1.04019
SW837	3	siCHEK1_2	DMSO	1.00748
SW837	1	siCHEK1_2	SN-38	0.323901
SW837	2	siCHEK1_2	SN-38	0.508781
SW837	3	siCHEK1_2	SN-38	0.342701
SW837	1	siCHEK1_3	DMSO	1.11189
SW837	2	siCHEK1_3	DMSO	1.15523
SW837	3	siCHEK1_3	DMSO	1.16349
SW837	1	siCHEK1_3	SN-38	0.609855
SW837	2	siCHEK1_3	SN-38	0.806151
SW837	3	siCHEK1_3	SN-38	0.651474
SW837	1	siCHEK1_4	DMSO	0.892974
SW837	2	siCHEK1_4	DMSO	1.00967
SW837	3	siCHEK1_4	DMSO	0.829644
SW837	1	siCHEK1_4	SN-38	0.157222
SW837	2	siCHEK1_4	SN-38	0.419193
SW837	3	siCHEK1_4	SN-38	0.159973
SW837	1	siNT	DMSO	1.01934
SW837	2	siNT	DMSO	1.41924
SW837	3	siNT	DMSO	0.561413
SW837	1	siNT	SN-38	0.712952
SW837	2	siNT	SN-38	1.05352
SW837	3	siNT	SN-38	0.62934

## Sheet: Extended Data Fig 7e
Knockdown of CHEK1 shifts IC50 of SN-38. Normalised CTG signal. Three biological replicates, each representing a mean of three technical replicates.
Extended Data Figure 7e
Cell line	SN38 (nM)	siCHEK1			siCHEK2			siNT
SW837	0.457247	93.351	95.5798	105.45	105.311	109.201	107.567	104.76	111.74	112.532
SW837	1.37174	76.893	75.6643	85.7843	105.34	106.975	103.489	102.854	109.83	108.965
SW837	4.11523	67.9049	58.2069	69.2073	95.1507	99.4049	94.616	97.8586	102.296	103.777
SW837	12.3457	54.0157	53.1408	62.5296	84.5063	92.8504	79.0085	91.2615	94.843	96.8646
SW837	37.037	46.3971	44.1365	52.7165	64.8121	76.0093	70.9173	71.6997	81.1719	78.9435
SW837	111.111	32.6187	30.8382	37.3757	49.1157	57.1293	50.1079	56.0039	58.5	59.3794
SW837	333.333	24.7365	20.7242	26.4738	30.526	34.4816	30.9472	34.9286	34.006	35.3472
SW837	1000	23.1057	18.6741	24.0505	18.9793	19.8692	18.8287	21.8305	20.8142	22.9059
SW837	3000	25.9601	20.7703	26.3315	18.5219	16	16.5947	20.87	17.2701	19.7289
SNU-81	0.457247	92.0828	101.944	101.511	101.131	108.393	110.414	103.166	104.123	104.579
SNU-81	1.37174	90.4553	96.9683	90.9077	100.674	115.517	110.514	102.5	109.759	109.086
SNU-81	4.11523	79.0732	81.1332	74.4679	95.7952	113.926	106.042	96.9695	106.564	104.56
SNU-81	12.3457	77.0043	69.4108	69.3334	98.7572	106.897	105.236	96.2035	91.9985	102.354
SNU-81	37.037	68.4845	54.8362	60.5362	97.3393	85.5155	100.385	94.2876	84.5483	99.233
SNU-81	111.111	57.176	43.781	49.7508	83.1039	76.9317	87.4636	86.5354	70.9654	86.4912
SNU-81	333.333	44.7253	34.4808	38.6194	72.0891	61.5362	74.5626	72.3385	54.3155	67.9761
SNU-81	1000	32.4542	26.3813	27.669	57.7121	45.5265	55.5337	55.1021	40.8962	51.7826
SNU-81	3000	21.7352	19.1708	18.5109	38.3266	32.1012	35.3715	37.4685	27.2183	34.2973

## Sheet: Extended Data Fig 7h
Cell death signal as measured by CellTox-Green (CTOX; in green calibrated units (GCU)). Mean of 3-4 biological replicates.
Figure 4e and Extended Data Figure 7h
Time (h)	Read.out	Cell line	DMSO	SN-38	Rabusertib	SN-38+ Rabusertib (S+R)	Additive S+R	Obs.-Add. S+R	CCT241533	SN-38+ CCT241533 (S+C)	Additive S+C	Obs.-Add. S+C	MSS	KRAS_mut	TP53_mut
72	Cell death (CTOX)	LS-1034	24.7144	31.61	42.1611	146.157	73.7711	72.3856	22.0444	30.6389	53.6544	-23.0156	yes	yes	yes
72	Cell death (CTOX)	SW620	4.11099	33.5362	4.23995	85.8259	37.7761	48.0498	4.52043	30.0809	38.0566	-7.97566	yes	yes	yes
72	Cell death (CTOX)	SW837	6.17	28.8733	18.1522	75.3067	47.0256	28.2811	10.8489	47.0611	39.7222	7.33889	yes	yes	yes
72	Cell death (CTOX)	KM12	13.16	15.4144	22.2122	56.7411	37.6267	19.1144	12.6967	16.9489	28.1111	-11.1622	no	no	yes
72	Cell death (CTOX)	SNU-81	13.0978	17.47	14.0644	47.7444	31.5344	16.21	11.9667	15.4756	29.4367	-13.9611	yes	yes	yes
72	Cell death (CTOX)	RKO	0.523333	72.3717	6.71182	94.2942	78.8254	15.4688	2.3925	49.505	74.7642	-25.2592	no	no	no
72	Cell death (CTOX)	LoVo	6.505	28.3667	20.0617	58.1	48.4283	9.67167	6.485	27.6233	34.8517	-7.22833	no	yes	no
72	Cell death (CTOX)	SNU-407	5.97	9.64778	6.83111	17.7867	16.4789	1.30778	5.47222	9.32556	15.12	-5.79444	no	yes	yes
72	Cell death (CTOX)	SW48	13.0917	105.158	20.1617	118.267	125.32	-7.0525	14.9908	102.879	120.149	-17.27	no	no	no
72	Cell death (CTOX)	CW-2	14.3867	62.1567	19.52	41.1478	81.6767	-40.5289	13.4844	49.59	75.6411	-26.0511	no	no	no
