# Supplementary material for: Effective drug combinations in breast, colon and pancreatic cancer cells
Source: Nature. 2022 Feb 23;603(7899):166–73. doi: 10.1038/s41586-022-04437-2 (PMC8891012; doi:10.1038/s41586-022-04437-2)
Supplement: Supplementary file 11 — Source Data Extended Data Fig. 8 [file 41586_2022_4437_MOESM11_ESM.xlsx]

## Sheet: Extended data Fig. 8a
		Tumor volume (mm3)							Tumor volume change (normalized to pre-treatment)
		Days from treatment start							Days from treatment start
Cell line	Mouse	-1	2	9	16	20	27	32	-1	2	9	16	20	27	32
LS-1034	Vehicle 1	275.408	427.982	831.847	1046.09				1	1.55399	3.02042	3.79833
	Vehicle 2	475.691	1199.64	1498.42	1413.72				1	2.52189	3.14998	2.97192
	Vehicle 3	116.698	150.466	364.767	634.263				1	1.28936	3.12573	5.43508
	Vehicle 4	215.546	584.625	1250.95	2970.18				1	2.7123	5.80365	13.7798
	Vehicle 5	209.275	500.975	1767.81	3326.55				1	2.39386	8.4473	15.8956
	Vehicle 6	528.656	491.327	1241.38	2223.36				1	0.929389	2.34819	4.20569
	Rabusertib 1	217.515	456.286	494.042	1287.19				1	2.09772	2.2713	5.9177
	Rabusertib 2	256.169	459.872	958.503	1569.15				1	1.79519	3.74168	6.12544
	Rabusertib 3	531.101	770.432	1217.07	1855.32				1	1.45063	2.2916	3.49335
	Rabusertib 4	162.779	549.951	699.953	1663.31				1	3.37851	4.30002	10.2182
	Rabusertib 5	446.515	465.811	1536.36	1730				1	1.04321	3.44078	3.87446
	Rabusertib 6	349.111	667.424	804.147	1268.76				1	1.91178	2.30341	3.63427
	Rabusertib 7	103.975	180.145	372.256	894.929				1	1.73258	3.58025	8.60716
	Rabusertib 8	130.257	264.585	734.243	1153.9				1	2.03125	5.63688	8.85865
	Rabusertib 9	370.47	771.545	675.689	1091.48				1	2.08261	1.82387	2.94621
	Rabusertib 10	383.951	894.188	1109.78	2060.08				1	2.32891	2.89042	5.36549
	Rabusertib 11	498.873	888.397	1138.88	2644.9				1	1.78081	2.2829	5.30174
	Rabusertib 12	199.389	454.745	1258.51	2970.16				1	2.28069	6.31185	14.8963
	Irinotecan 1	394.595	364.843	529.108	314.772	305.502	274.669	232.82	1	0.924601	1.34089	0.797709	0.774217	0.696078	0.590023
	Irinotecan 2	110.432	129.557	186.525	83.15	93.194	112.724	104.441	1	1.17318	1.68905	0.752952	0.843904	1.02075	0.945749
	Irinotecan 3	185.545	99.169	190.27	191.611	155.002	48.515	66.384	1	0.534474	1.02547	1.03269	0.835388	0.261473	0.357778
	Irinotecan 4	158.907	301.302	295.113	46.188	93.09	182.113	196.32	1	1.89609	1.85714	0.290661	0.585814	1.14604	1.23544
	Irinotecan 5	481.383	493.105	840.144	385.527	353.015	623.603	330.253	1	1.02435	1.74527	0.800874	0.733335	1.29544	0.68605
	Irinotecan 6	430.583	792.552	655.722	417.728	545.271	651.181	451.501	1	1.84065	1.52287	0.970145	1.26636	1.51232	1.04858
	Irinotecan 7	228.93	356.714	692.116	269.561	364.192	208.709	74.844	1	1.55818	3.02326	1.17748	1.59084	0.911672	0.32693
	Irinotecan 8	359.624	488.628	492.622	199.506	206.765	275.52	153.788	1	1.35872	1.36983	0.554763	0.574948	0.766134	0.427636
	Irinotecan 9	557.399	898.888	797.011	411.249	333.592	300.984	316.922	1	1.61265	1.42988	0.7378	0.59848	0.539979	0.568573
	Irinotecan 10	343.618	626.549	616.275	592.346	457.878	231.201	184.731	1	1.82339	1.79349	1.72385	1.33252	0.672843	0.537606
	Irinotecan 11	189.456	182.877	309.785	308.31	251.517	238.95	233.023	1	0.965274	1.63513	1.62734	1.32757	1.26124	1.22996
	Irinotecan + Rabusertib 1	165.802	220.222	137.867	59.91	44.267	85.462	65.273	1	1.32822	0.831516	0.361335	0.266987	0.515446	0.39368
	Irinotecan + Rabusertib 2	246.883	387.888	407.448	77.931	215.411	91.815	140.276	1	1.57114	1.65037	0.31566	0.872523	0.371897	0.568188
	Irinotecan + Rabusertib 3	111.41	29.955	52.123	12.919	12.591	19.546	41.234	1	0.268872	0.467848	0.115959	0.113015	0.175442	0.37011
	Irinotecan + Rabusertib 4	423.951	875.898	869.712	114.301	157.592	161.101	138.71	1	2.06604	2.05144	0.269609	0.371722	0.379999	0.327184
	Irinotecan + Rabusertib 5	331.856	991.775	501.381	89.539	197.142	292.224	173.083	1	2.98857	1.51084	0.269813	0.594059	0.880575	0.521561
	Irinotecan + Rabusertib 6	438.5	504.745	816.803	60.367	78.923	103.523	57.23	1	1.15107	1.86272	0.137667	0.179984	0.236084	0.130513
	Irinotecan + Rabusertib 7	238.101	502.565	210.742	67.208	123.876	91.827	186.48	1	2.11072	0.885095	0.282267	0.520267	0.385664	0.783197
	Irinotecan + Rabusertib 8	109.679	159.692	171.969	4.866	37.174	33.004	38.234	1	1.45599	1.56793	0.0443658	0.338935	0.300914	0.348599
	Irinotecan + Rabusertib 9	530.502	647.76	1002.86	344.766	199.425	135.911	88.079	1	1.22103	1.8904	0.649886	0.375918	0.256193	0.16603
	Irinotecan + Rabusertib 10	365.396	566.066	649.738	261.242	239.969	106.336	158.515	1	1.54918	1.77817	0.714956	0.656737	0.291016	0.433817
	Irinotecan + Rabusertib 11	185.375	327.529	137.68	0.904	53.158	44.119	52.27	1	1.76685	0.742711	0.0048766	0.286759	0.237999	0.281969
	Irinotecan + Rabusertib 12	501.355	583.731	491.308	50.626	137.687	238.066	224.445	1	1.16431	0.97996	0.100978	0.27463	0.474845	0.447677
		Tumor volume (mm3)					Tumor volume change (normalized to pre-treatment)
		Days from treatment start					Days from treatment start
Cell line	Mouse	-1	6	13	20	24	-1	6	13	20	24
SW837	Vehicle 1	289.28	514.685	655.625	1180.55	909.891	1	1.77919	2.2664	4.081	3.14536
	Vehicle 2	352.693	699.045	1048.6	1270.78	2202.68	1	1.98202	2.97313	3.60308	6.24533
	Vehicle 3	266.545	506.787	785.047	1136.5	1203.11	1	1.90132	2.94527	4.26383	4.51373
	Vehicle 4	230.181	327.207	585.484	629.4	718.948	1	1.42152	2.54358	2.73437	3.1234
	Vehicle 5	250.866	535.903	692.5	1115.44	1485.48	1	2.13621	2.76044	4.44636	5.9214
	Vehicle 6	429.178	536.053	858.822	1011.74	944.77	1	1.24902	2.00109	2.3574	2.20135
	Rabusertib 1	350.251	481.287	735.604	1211.17	1617.81	1	1.37412	2.10022	3.45801	4.619
	Rabusertib 2	236.609	338.493	419.35	946.247	908.202	1	1.4306	1.77233	3.9992	3.83841
	Rabusertib 3	274.915	640.612	679.357	1100.5	986.499	1	2.33022	2.47115	4.00306	3.58838
	Rabusertib 4	292.551	504.136	622.985	1493.39	1721.41	1	1.72324	2.12949	5.10473	5.88415
	Rabusertib 5	227.212	345.918	430.614	887.711	808.814	1	1.52245	1.89521	3.90697	3.55973
	Rabusertib 6	438.556	511.033	819.039	1471.93	1140.39	1	1.16526	1.86758	3.35631	2.60034
	Irinotecan 1	367.67	460.098	506.391	462.56	518.099	1	1.25139	1.3773	1.25808	1.40914
	Irinotecan 2	692.245	985.576	1561.01	935.933	917.098	1	1.42374	2.25499	1.35203	1.32482
	Irinotecan 3	315.042	367.362	731.097	604.519	489.504	1	1.16607	2.32063	1.91885	1.55377
	Irinotecan 4	656.731	932.717	1440.42	995.822	928.781	1	1.42024	2.19331	1.51633	1.41425
	Irinotecan 5	361.926	335.963	514.495	372.575	405.08	1	0.928264	1.42155	1.02942	1.11923
	Irinotecan 6	220.387	533.853	615.594	704.23	516.503	1	2.42234	2.79324	3.19542	2.34362
	Irinotecan 7	259.397	353.268	559.964	515.175	506.105	1	1.36188	2.15871	1.98605	1.95108
	Irinotecan 8	333.032	405.017	448.294	390.462	380.019	1	1.21615	1.3461	1.17245	1.14109
	Irinotecan + Rabusertib 1	331.853	319.816	292.403	246.737	248.573	1	0.963728	0.881122	0.743513	0.749046
	Irinotecan + Rabusertib 2	756.554	1159.18	1129.73	1140.64	715.025	1	1.53218	1.49326	1.50767	0.945108
	Irinotecan + Rabusertib 3	340.06	373.053	411.946	430.901	356.959	1	1.09702	1.21139	1.26713	1.04969
	Irinotecan + Rabusertib 4	238.266	203.323	270.245	298.724	284.095	1	0.853345	1.13422	1.25374	1.19234
		Tumor volume (mm3)						Tumor volume change (normalized to pre-treatment)
		Days from treatment start						Days from treatment start
Cell line	Mouse	-1	7	14	18	29	35	-1	7	14	18	29	35
SNU-81	Vehicle 1	189.914	631.882	3607.02				1	3.3272	18.9929
	Vehicle 2	376.154	1062.28	2993.25				1	2.82405	7.9575
	Vehicle 3	540.735	1007.47	2618.81				1	1.86314	4.84306
	Vehicle 4	395.005	1214.84	2792				1	3.07551	7.06827
	Vehicle 5	48.724	107.776	310.242				1	2.21197	6.36733
	Rabusertib 1	237.544	1081.16	2028.32				1	4.55139	8.53872
	Rabusertib 2	340.337	756.016	2806.15				1	2.22137	8.24522
	Rabusertib 3	414.2	1457.54	3341.04				1	3.51892	8.06624
	Rabusertib 4	219.326	510.479	1709.23				1	2.32749	7.7931
	Rabusertib 5	518.342	1774.16	3777.45				1	3.42276	7.28756
	Rabusertib 6	65.338	318.921	1337.28				1	4.8811	20.4671
	Irinotecan 1	523.424	760.034	993.934	1176.52	533.645	324.15	1	1.45204	1.89891	2.24773	1.01953	0.619288
	Irinotecan 2	80.078	111.352	96.734	59.468	98.317	65.442	1	1.39054	1.208	0.742626	1.22777	0.817228
	Irinotecan 3	150.282	205.843	328.311	177.297	227.591	117.146	1	1.36971	2.18463	1.17976	1.51443	0.779508
	Irinotecan 4	254.222	313.498	296.079	305.279	253.694	328.865	1	1.23317	1.16465	1.20084	0.997923	1.29361
	Irinotecan 5	337.91	209.451	296.636	396.668	263.903	413.939	1	0.619843	0.877855	1.17389	0.780986	1.225
	Irinotecan 6	460.249	1022.42	823.302	882.484	181.766	411.514	1	2.22144	1.78882	1.91741	0.39493	0.894112
	Irinotecan 7	690.458	684.12	1079.32	758.194	555.781	314.109	1	0.990821	1.5632	1.0981	0.804945	0.454928
	Irinotecan 8	619.225	746.532	745.277	1787.67	1052.87	458.073	1	1.20559	1.20356	2.88696	1.70031	0.739752
	Irinotecan 9	750.114	1075.78	532.181	522.758	253.313	266.337	1	1.43416	0.709467	0.696905	0.337699	0.355062
	Irinotecan 10	665.08	1555.7	1909.53	1856.68	1551.96	629.586	1	2.33912	2.87113	2.79167	2.33349	0.946632
	Irinotecan + Rabusertib 1	244.185	288.02	429.969	179.874	74.012	108.627	1	1.17952	1.76083	0.73663	0.303098	0.444855
	Irinotecan + Rabusertib 2	113.549	151.363	164.59	82.749	27.486	37.484	1	1.33302	1.44951	0.728751	0.242063	0.330113
	Irinotecan + Rabusertib 3	551.429	607.023	1067.72	762.272	346.643	290.095	1	1.10082	1.93628	1.38236	0.628627	0.526079
	Irinotecan + Rabusertib 4	876.174	663.089	778.888	621.759	401.085	226.027	1	0.756801	0.888965	0.70963	0.457769	0.25797
	Irinotecan + Rabusertib 5	803.151	620.41	1102.17	1295.11	1039.51	935.644	1	0.77247	1.37231	1.61254	1.29429	1.16497

## Sheet: Extended data Fig. 8b
	CELL LINE	MOUSE	% MARKER/FIELD
Ki67	LS-1034	Vehicle 1	7.91097	38.6209	6.92787	8.94485	12.8023	4.71243	7.98783	6.05013	5.93992	22.6832
		Vehicle 2	6.25339	6.89705	4.40495	5.90092	7.55533	3.5544	32.3562	5.07395	30.0634	4.55863
		Vehicle 3	7.83487	18.6431	18.6372	11.4069	13.0593	20.8723	33.9687	9.41	9.08937	37.7674
		Rabusertib 72h 1	6.19603	11.6646	4.68319	2.66602	6.74075	12.5155	8.14564	9.05686	5.68125	10.448
		Rabusertib 72h 2	10.6294	7.26127	11.1889	4.54343	4.5632	4.4171	6.14112	11.4895	6.57543	11.5944
		Rabusertib 72h 3	14.3867	2.76723	13.6907	7.36002	12.2165	2.12458	6.50921	2.2009	1.86522	2.15189
		Irinotecan 72h 1	11.361	22.309	23.009	22.8388	18.8014
		Irinotecan 72h 2	3.89527	10.9486	18.9836	8.48332	16.8584	7.19698	2.16139	0.966261	0.962016	5.53334
		Irinotecan 72h 3	3.80621	15.3534	5.13736	5.62068	8.05261	3.71905	2.53574	10.5346	11.601	5.63547
		Irino+Rabu 72h 1	7.01963	9.34105	2.96324	6.26673	3.58578	1.23493	4.57404	8.80952	2.37993	3.66932
		Irino+Rabu 72h 2	11.292	5.89417	7.89053	11.6061	6.59308	13.8685	8.50641	13.6452	6.13666	13.3062
		Irino+Rabu 72h 3	4.39943	2.29486	1.39394	8.05311	1.79241	3.81125	4.86818	6.64659	2.63813	4.83074
